# Supplementary material for: Quantitative proteomics of formalin-fixed, paraffin-embedded cardiac specimens uncovers protein signatures of specialized regions and patient groups
Source: Nat Cardiovasc Res. 2025 Sep 26;4(10):1409–23. doi: 10.1038/s44161-025-00721-2 (PMC12520988; doi:10.1038/s44161-025-00721-2)
Supplement: Supplementary file 2 — Supplementary Table [file 44161_2025_721_MOESM2_ESM.xlsx]

## Sheet: Overview
Suppl. Table 1-5
Tabs	Description
Table 1	Characteristics of left ventricular (LV) heart tissue samples
Table 2	Characteristics of sinoatrial node (SAN) tissue samples
Table 3	Characteristics of endomyocardial biopsies from ACM patients and heart transplant donors
Table 4	Collagen cluster genes in SAN versus RA
Table 5	GPCR cluster genes in SAN versus RA

## Sheet: Table 1
Supplementary Table 1: Overview and characteristics of left ventricular heart tissue samples
Sample	Sex	Age
LV	Male	25
	Female	21
	Male	68
	Male	49
	Male	76

## Sheet: Table 2
Supplementary Table 2: Overview and characteristics of sinoatrial node/right atrial heart tissue samples
Sample	Sex	Age
SAN/RA	Male	17
	Male	59
	Male	42
	Male	52

## Sheet: Table 3
Supplementary Table 3: Overview and characteristics of endomyocardial biopsies from ACM patients and donor hearts
Group	Age	Sex
ACM	52	m
	23	f
	42	m
	30	m
	26	m
	52	f
	63	f
	39	f
	21	f
	36	f
Donor	55	m
	42	m
	42	m
	61	f
	56	f
	59	m
	60	m
	38	m
	53	m
	53	f
Donor_expanded	49	m
	57	f
	35	f
	34	f
	17	m
	39	m
	52	f
	47	f
	39	f
	47	f
	27	m
	53	f
	63	m
	13	f
	27	f
	56	f
	35	m
	29	m
	46	f
	25	f
	58	m
	59	m
	41	m
	62	f
	42	f
	37	m
	55	m
	42	m
	36	f
	42	m
	61	f
	56	f
	60	m
	38	m
	19	m
	53	m
	53	f
	41	f

## Sheet: Table 4
Supplementary Table 4: Collagen cluster genes in SAN versus RA Linear mixed model estimates based on spatial transcriptomics (Kanemaru et al. [24]) comparing sinoatrial node (SAN) and right atrium (RA) tissue.
Columns indicate gene symbol, linear mixed model estimate (SAN vs RA), nominal p-value, and Benjamini– Hochberg FDR-adjusted p-value (Padj). Positive estimates indicate higher expression in the SAN.
Gene	Estimate	P.value	P.adj
PCOLCE	0.59361082	1.12E-232	4.14E-231
COL15A1	0.51184151	7.41E-171	1.37E-169
COL6A2	0.48662446	2.20E-161	2.71E-160
COL18A1	0.47913857	1.13E-155	1.05E-154
COL6A1	0.41111882	1.44E-123	7.59E-123
LOXL1	0.48100892	3.67E-108	1.24E-107
COL6A3	0.39908303	1.10E-99	2.55E-99
PLOD3	0.51951867	3.51E-98	7.65E-98
COLGALT1	0.38074942	2.54E-83	4.28E-83
PPIB	0.27053978	1.97E-60	2.69E-60
COL14A1	0.44424091	1.21E-58	1.60E-58
COL6A6	0.4815918	3.25E-56	4.01E-56
COL12A1	0.40045532	4.49E-45	5.19E-45

## Sheet: Table 5
Supplementary Table 5: GPCR cluster genes in SAN versus RA Linear mixed model estimates based on spatial transcriptomics (Kanemaru et al. [24]) comparing sinoatrial node (SAN) and right atrium (RA) tissue.
Columns indicate gene symbol, linear mixed model estimate (SAN vs RA), nominal p-value, and Benjamini– Hochberg FDR-adjusted p-value (Padj). Positive estimates indicate higher expression in the SAN.
Gene	Estimate	P.value	P.adj
ARHGEF2	0.43544478	2.11E-139	1.56E-138
GNG5	0.54001025	1.60E-132	9.85E-132
GNAI3	0.46094515	1.36E-122	6.27E-122
ROCK1	0.46982889	1.05E-117	4.31E-117
AHCYL1	0.39701541	1.75E-111	6.47E-111
PPP3CB	0.40417805	5.78E-108	1.78E-107
PDE1A	0.5308985	1.09E-107	3.09E-107
GNG12	0.47271399	1.31E-102	3.46E-102
ANXA1	0.42205671	6.36E-102	1.57E-101
MAPK3	0.49381954	1.00E-96	2.06E-96
ROCK2	0.46960124	7.33E-88	1.43E-87
GNAI2	0.36354252	4.75E-87	8.78E-87
EGFR	0.47122736	1.32E-83	2.32E-83
MAPK1	0.42611072	6.72E-83	1.08E-82
GNB4	0.46970595	9.76E-66	1.51E-65
PLCB1	0.50648322	4.19E-64	6.21E-64
GNAQ	0.43189357	1.43E-61	2.03E-61
PPP3CA	0.48127722	1.79E-58	2.28E-58
RHOA	0.21795091	2.19E-45	2.61E-45
CAMK2G	0.53833147	6.71E-43	7.53E-43
PRKACB	0.4612371	1.98E-37	2.15E-37
GNG2	0.47213457	5.76E-29	6.09E-29
GNAI1	0.4859507	6.69E-25	6.88E-25
GNG10	0.58524442	1.70E-11	1.70E-11
