# Supplementary material for: Quantitative proteomics of formalin-fixed, paraffin-embedded cardiac specimens uncovers protein signatures of specialized regions and patient groups
Source: Nat Cardiovasc Res. 2025 Sep 26;4(10):1409–23. doi: 10.1038/s44161-025-00721-2 (PMC12520988; doi:10.1038/s44161-025-00721-2)
Supplement: Supplementary file 3 — Statistical source data. [file 44161_2025_721_MOESM3_ESM.xlsx]

## Sheet: Sheet1
Identified proteins in TMT mixture 1						Proteins identified in TMT mixture 1
Protein	Protein ID	Entry Name	Gene	Length	Organism	Protein Description	Protein Existence	Coverage	Protein Probability	Top Peptide Probability	Unique Peptides	Total Peptides	Unique Spectral Count	Total Spectral Count	Indistinguishable Proteins
sp|Q8WZ42|TITIN_HUMAN	Q8WZ42	TITIN_HUMAN	TTN	34350	Homo sapiens	Titin	1:Experimental evidence at protein level	65.84	1	0.999	2362	2368	11243	11257
sp|P12883|MYH7_HUMAN	P12883	MYH7_HUMAN	MYH7	1935	Homo sapiens	Myosin-7	1:Experimental evidence at protein level	84.44	1	0.999	114	323	3422	11574
sp|Q15149|PLEC_HUMAN	Q15149	PLEC_HUMAN	PLEC	4684	Homo sapiens	Plectin	1:Experimental evidence at protein level	57.19	1	0.999	284	293	730	751
sp|Q09666|AHNK_HUMAN	Q09666	AHNK_HUMAN	AHNAK	5890	Homo sapiens	Neuroblast differentiation-associated protein AHNAK	1:Experimental evidence at protein level	67.61	1	0.999	242	245	693	698
sp|Q5VST9|OBSCN_HUMAN	Q5VST9	OBSCN_HUMAN	OBSCN	7968	Homo sapiens	Obscurin	1:Experimental evidence at protein level	29.13	1	0.999	199	199	391	391
sp|P15924|DESP_HUMAN	P15924	DESP_HUMAN	DSP	2871	Homo sapiens	Desmoplakin	1:Experimental evidence at protein level	57.16	1	0.999	197	197	677	677
sp|Q14204|DYHC1_HUMAN	Q14204	DYHC1_HUMAN	DYNC1H1	4646	Homo sapiens	Cytoplasmic dynein 1 heavy chain 1	1:Experimental evidence at protein level	40.21	1	0.999	191	191	415	415
sp|Q14315|FLNC_HUMAN	Q14315	FLNC_HUMAN	FLNC	2725	Homo sapiens	Filamin-C	1:Experimental evidence at protein level	71.52	1	0.999	170	190	979	1086
sp|P11532|DMD_HUMAN	P11532	DMD_HUMAN	DMD	3685	Homo sapiens	Dystrophin	1:Experimental evidence at protein level	48.17	1	0.999	178	183	520	529
sp|Q13813|SPTN1_HUMAN	Q13813	SPTN1_HUMAN	SPTAN1	2472	Homo sapiens	Spectrin alpha chain, non-erythrocytic 1	1:Experimental evidence at protein level	66.55	1	0.999	183	183	607	607
sp|P98160|PGBM_HUMAN	P98160	PGBM_HUMAN	HSPG2	4391	Homo sapiens	Basement membrane-specific heparan sulfate proteoglycan core protein	1:Experimental evidence at protein level	53.29	1	0.999	173	173	779	779
sp|P24043|LAMA2_HUMAN	P24043	LAMA2_HUMAN	LAMA2	3122	Homo sapiens	Laminin subunit alpha-2	1:Experimental evidence at protein level	59.06	1	0.999	160	162	664	667
sp|Q01082|SPTB2_HUMAN	Q01082	SPTB2_HUMAN	SPTBN1	2364	Homo sapiens	Spectrin beta chain, non-erythrocytic 1	1:Experimental evidence at protein level	67.68	1	0.999	143	156	490	541
sp|P12111|CO6A3_HUMAN	P12111	CO6A3_HUMAN	COL6A3	3177	Homo sapiens	Collagen alpha-3(VI) chain	1:Experimental evidence at protein level	44.98	1	0.999	148	148	745	745
sp|Q92736|RYR2_HUMAN	Q92736	RYR2_HUMAN	RYR2	4967	Homo sapiens	Ryanodine receptor 2	1:Experimental evidence at protein level	31.29	1	0.999	129	146	259	282
sp|P35555|FBN1_HUMAN	P35555	FBN1_HUMAN	FBN1	2871	Homo sapiens	Fibrillin-1	1:Experimental evidence at protein level	57.37	1	0.999	135	144	827	855
sp|P04114|APOB_HUMAN	P04114	APOB_HUMAN	APOB	4563	Homo sapiens	Apolipoprotein B-100	1:Experimental evidence at protein level	33.42	1	0.999	138	140	246	248
sp|Q9Y490|TLN1_HUMAN	Q9Y490	TLN1_HUMAN	TLN1	2541	Homo sapiens	Talin-1	1:Experimental evidence at protein level	58.4	1	0.999	111	132	260	300
sp|P52179|MYOM1_HUMAN	P52179	MYOM1_HUMAN	MYOM1	1685	Homo sapiens	Myomesin-1	1:Experimental evidence at protein level	70.15	1	0.999	120	120	536	536
sp|P22105|TENX_HUMAN	P22105	TENX_HUMAN	TNXB	4244	Homo sapiens	Tenascin-X	1:Experimental evidence at protein level	35.84	1	0.999	103	115	194	214
sp|P35579|MYH9_HUMAN	P35579	MYH9_HUMAN	MYH9	1960	Homo sapiens	Myosin-9	1:Experimental evidence at protein level	55.36	1	0.999	91	115	328	415
sp|P21333|FLNA_HUMAN	P21333	FLNA_HUMAN	FLNA	2647	Homo sapiens	Filamin-A	1:Experimental evidence at protein level	57.42	1	0.999	110	113	306	312
sp|P01024|CO3_HUMAN	P01024	CO3_HUMAN	C3	1663	Homo sapiens	Complement C3	1:Experimental evidence at protein level	68.91	1	0.999	109	110	534	536
sp|Q14896|MYPC3_HUMAN	Q14896	MYPC3_HUMAN	MYBPC3	1274	Homo sapiens	Myosin-binding protein C, cardiac-type	1:Experimental evidence at protein level	75.12	1	0.999	108	110	1069	1081
sp|P54296|MYOM2_HUMAN	P54296	MYOM2_HUMAN	MYOM2	1465	Homo sapiens	Myomesin-2	1:Experimental evidence at protein level	73.04	1	0.999	108	108	690	690
sp|O15230|LAMA5_HUMAN	O15230	LAMA5_HUMAN	LAMA5	3695	Homo sapiens	Laminin subunit alpha-5	1:Experimental evidence at protein level	34.83	1	0.999	100	103	208	211
sp|P11277|SPTB1_HUMAN	P11277	SPTB1_HUMAN	SPTB	2137	Homo sapiens	Spectrin beta chain, erythrocytic	1:Experimental evidence at protein level	54.42	1	0.999	102	103	233	234
sp|Q702N8|XIRP1_HUMAN	Q702N8	XIRP1_HUMAN	XIRP1	1843	Homo sapiens	Xin actin-binding repeat-containing protein 1	1:Experimental evidence at protein level	62.4	1	0.999	101	102	300	302
sp|P18206|VINC_HUMAN	P18206	VINC_HUMAN	VCL	1134	Homo sapiens	Vinculin	1:Experimental evidence at protein level	77.07	1	0.999	96	96	679	679
sp|P02549|SPTA1_HUMAN	P02549	SPTA1_HUMAN	SPTA1	2419	Homo sapiens	Spectrin alpha chain, erythrocytic 1	1:Experimental evidence at protein level	45.14	1	0.999	93	94	183	184
sp|P11047|LAMC1_HUMAN	P11047	LAMC1_HUMAN	LAMC1	1609	Homo sapiens	Laminin subunit gamma-1	1:Experimental evidence at protein level	59.66	1	0.999	90	93	508	521
sp|O76041|NEBL_HUMAN	O76041	NEBL_HUMAN	NEBL	1014	Homo sapiens	Nebulette	1:Experimental evidence at protein level	74.06	1	0.999	88	90	331	335
sp|Q9Y4G6|TLN2_HUMAN	Q9Y4G6	TLN2_HUMAN	TLN2	2542	Homo sapiens	Talin-2	1:Experimental evidence at protein level	46.14	1	0.999	89	90	214	219
sp|P35609|ACTN2_HUMAN	P35609	ACTN2_HUMAN	ACTN2	894	Homo sapiens	Alpha-actinin-2	1:Experimental evidence at protein level	77.74	1	0.999	62	89	1240	1637
sp|P55268|LAMB2_HUMAN	P55268	LAMB2_HUMAN	LAMB2	1798	Homo sapiens	Laminin subunit beta-2	1:Experimental evidence at protein level	56.4	1	0.999	87	89	322	328
sp|Q86VF7|NRAP_HUMAN	Q86VF7	NRAP_HUMAN	NRAP	1730	Homo sapiens	Nebulin-related-anchoring protein	1:Experimental evidence at protein level	48.67	1	0.999	85	87	158	161
sp|P02768|ALBU_HUMAN	P02768	ALBU_HUMAN	ALB	609	Homo sapiens	Albumin	1:Experimental evidence at protein level	92.45	1	0.999	77	86	4390	4788
sp|E9PAV3|NACAM_HUMAN	E9PAV3	NACAM_HUMAN	NACA	2078	Homo sapiens	Nascent polypeptide-associated complex subunit alpha, muscle-specific form	1:Experimental evidence at protein level	56.69	1	0.999	78	83	204	223
sp|P17661|DESM_HUMAN	P17661	DESM_HUMAN	DES	470	Homo sapiens	Desmin	1:Experimental evidence at protein level	96.6	1	0.999	74	82	1319	1501
sp|Q07954|LRP1_HUMAN	Q07954	LRP1_HUMAN	LRP1	4544	Homo sapiens	Prolow-density lipoprotein receptor-related protein 1	1:Experimental evidence at protein level	22.07	1	0.999	80	82	133	135
sp|P35573|GDE_HUMAN	P35573	GDE_HUMAN	AGL	1532	Homo sapiens	Glycogen debranching enzyme	1:Experimental evidence at protein level	54.05	1	0.999	79	79	202	202
sp|O75369|FLNB_HUMAN	O75369	FLNB_HUMAN	FLNB	2602	Homo sapiens	Filamin-B	1:Experimental evidence at protein level	41.43	1	0.999	78	78	144	144
sp|P02751|FINC_HUMAN	P02751	FINC_HUMAN	FN1	2477	Homo sapiens	Fibronectin	1:Experimental evidence at protein level	37.55	1	0.999	78	78	200	200
sp|P0C0L5|CO4B_HUMAN	P0C0L5	CO4B_HUMAN	C4B	1744	Homo sapiens	Complement C4-B	1:Experimental evidence at protein level	43.58	1	0.999	3	78	7	204
sp|P07942|LAMB1_HUMAN	P07942	LAMB1_HUMAN	LAMB1	1786	Homo sapiens	Laminin subunit beta-1	1:Experimental evidence at protein level	47.2	1	0.999	76	76	283	283
sp|P48681|NEST_HUMAN	P48681	NEST_HUMAN	NES	1621	Homo sapiens	Nestin	1:Experimental evidence at protein level	52.68	1	0.999	76	76	196	196
sp|Q8N3K9|CMYA5_HUMAN	Q8N3K9	CMYA5_HUMAN	CMYA5	4069	Homo sapiens	Cardiomyopathy-associated protein 5	1:Experimental evidence at protein level	22.86	1	0.999	74	75	109	110
sp|O75923|DYSF_HUMAN	O75923	DYSF_HUMAN	DYSF	2080	Homo sapiens	Dysferlin	1:Experimental evidence at protein level	38.94	1	0.999	71	73	176	186
sp|P01023|A2MG_HUMAN	P01023	A2MG_HUMAN	A2M	1474	Homo sapiens	Alpha-2-macroglobulin	1:Experimental evidence at protein level	61.4	1	0.999	63	73	277	306
sp|P04275|VWF_HUMAN	P04275	VWF_HUMAN	VWF	2813	Homo sapiens	von Willebrand factor	1:Experimental evidence at protein level	31.5	1	0.999	73	73	129	129
sp|P20930|FILA_HUMAN	P20930	FILA_HUMAN	FLG	4061	Homo sapiens	Filaggrin	1:Experimental evidence at protein level	35.02	1	0.999	72	72	141	141
sp|P35749|MYH11_HUMAN	P35749	MYH11_HUMAN	MYH11	1972	Homo sapiens	Myosin-11	1:Experimental evidence at protein level	45.69	1	0.999	67	72	144	155
sp|A4UGR9|XIRP2_HUMAN	A4UGR9	XIRP2_HUMAN	XIRP2	3374	Homo sapiens	Xin actin-binding repeat-containing protein 2	1:Experimental evidence at protein level	23.38	1	0.999	71	71	114	114
sp|P09493|TPM1_HUMAN	P09493	TPM1_HUMAN	TPM1	284	Homo sapiens	Tropomyosin alpha-1 chain	1:Experimental evidence at protein level	95.07	1	0.999	35	71	557	1303
sp|Q5VTT5|MYOM3_HUMAN	Q5VTT5	MYOM3_HUMAN	MYOM3	1437	Homo sapiens	Myomesin-3	1:Experimental evidence at protein level	51.77	1	0.999	71	71	220	220
sp|O15061|SYNEM_HUMAN	O15061	SYNEM_HUMAN	SYNM	1565	Homo sapiens	Synemin	1:Experimental evidence at protein level	44.35	1	0.999	69	70	143	144
sp|P04264|K2C1_HUMAN	P04264	K2C1_HUMAN	KRT1	644	Homo sapiens	Keratin, type II cytoskeletal 1	1:Experimental evidence at protein level	71.43	1	0.999	62	70	1670	1917
sp|Q9UPN3|MACF1_HUMAN	Q9UPN3	MACF1_HUMAN	MACF1	7388	Homo sapiens	Microtubule-actin cross-linking factor 1, isoforms 1/2/3/4/5	1:Experimental evidence at protein level	10.79	1	0.999	42	70	61	93
sp|P02545|LMNA_HUMAN	P02545	LMNA_HUMAN	LMNA	664	Homo sapiens	Prelamin-A/C	1:Experimental evidence at protein level	76.81	1	0.999	67	69	324	335
sp|P13533|MYH6_HUMAN	P13533	MYH6_HUMAN	MYH6	1939	Homo sapiens	Myosin-6	1:Experimental evidence at protein level	76.59	1	0.999	64	69	489	512
sp|P42704|LPPRC_HUMAN	P42704	LPPRC_HUMAN	LRPPRC	1394	Homo sapiens	Leucine-rich PPR motif-containing protein, mitochondrial	1:Experimental evidence at protein level	51.43	1	0.999	67	69	228	230
sp|Q00610|CLH1_HUMAN	Q00610	CLH1_HUMAN	CLTC	1675	Homo sapiens	Clathrin heavy chain 1	1:Experimental evidence at protein level	45.13	1	0.999	49	68	130	175
sp|Q02218|ODO1_HUMAN	Q02218	ODO1_HUMAN	OGDH	1023	Homo sapiens	2-oxoglutarate dehydrogenase complex component E1	1:Experimental evidence at protein level	58.46	1	0.999	50	68	433	553
sp|Q7Z406|MYH14_HUMAN	Q7Z406	MYH14_HUMAN	MYH14	1995	Homo sapiens	Myosin-14	1:Experimental evidence at protein level	39.9	1	0.999	68	68	134	134
sp|P46821|MAP1B_HUMAN	P46821	MAP1B_HUMAN	MAP1B	2468	Homo sapiens	Microtubule-associated protein 1B	1:Experimental evidence at protein level	33.06	1	0.999	66	67	132	133
sp|P31327|CPSM_HUMAN	P31327	CPSM_HUMAN	CPS1	1500	Homo sapiens	Carbamoyl-phosphate synthase [ammonia], mitochondrial	1:Experimental evidence at protein level	48.2	1	0.999	63	66	160	167
sp|Q15075|EEA1_HUMAN	Q15075	EEA1_HUMAN	EEA1	1411	Homo sapiens	Early endosome antigen 1	1:Experimental evidence at protein level	46	1	0.999	65	66	110	111
sp|Q86UP2|KTN1_HUMAN	Q86UP2	KTN1_HUMAN	KTN1	1357	Homo sapiens	Kinectin	1:Experimental evidence at protein level	47.46	1	0.999	65	65	137	137
sp|Q96Q06|PLIN4_HUMAN	Q96Q06	PLIN4_HUMAN	PLIN4	1371	Homo sapiens	Perilipin-4	1:Experimental evidence at protein level	75.93	1	0.999	63	63	188	188
sp|Q9BX66|SRBS1_HUMAN	Q9BX66	SRBS1_HUMAN	SORBS1	1292	Homo sapiens	Sorbin and SH3 domain-containing protein 1	1:Experimental evidence at protein level	47.06	1	0.999	62	62	154	154
sp|P11216|PYGB_HUMAN	P11216	PYGB_HUMAN	PYGB	843	Homo sapiens	Glycogen phosphorylase, brain form	1:Experimental evidence at protein level	68.33	1	0.999	46	61	238	324
sp|P35908|K22E_HUMAN	P35908	K22E_HUMAN	KRT2	639	Homo sapiens	Keratin, type II cytoskeletal 2 epidermal	1:Experimental evidence at protein level	82.47	1	0.999	50	61	692	825
sp|P55072|TERA_HUMAN	P55072	TERA_HUMAN	VCP	806	Homo sapiens	Transitional endoplasmic reticulum ATPase	1:Experimental evidence at protein level	73.82	1	0.999	60	61	266	276
sp|Q16891|MIC60_HUMAN	Q16891	MIC60_HUMAN	IMMT	758	Homo sapiens	MICOS complex subunit MIC60	1:Experimental evidence at protein level	66.89	1	0.999	61	61	367	367
sp|P16615|AT2A2_HUMAN	P16615	AT2A2_HUMAN	ATP2A2	1042	Homo sapiens	Sarcoplasmic/endoplasmic reticulum calcium ATPase 2	1:Experimental evidence at protein level	54.03	1	0.999	38	60	276	480
sp|P40939|ECHA_HUMAN	P40939	ECHA_HUMAN	HADHA	763	Homo sapiens	Trifunctional enzyme subunit alpha, mitochondrial	1:Experimental evidence at protein level	78.11	1	0.999	60	60	721	721
sp|Q03001|DYST_HUMAN	Q03001	DYST_HUMAN	DST	7570	Homo sapiens	Dystonin	1:Experimental evidence at protein level	9.35	1	0.999	59	60	74	75
sp|Q13423|NNTM_HUMAN	Q13423	NNTM_HUMAN	NNT	1086	Homo sapiens	NAD(P) transhydrogenase, mitochondrial	1:Experimental evidence at protein level	48.07	1	0.999	60	60	461	461
sp|Q9HBL0|TENS1_HUMAN	Q9HBL0	TENS1_HUMAN	TNS1	1839	Homo sapiens	Tensin-1	1:Experimental evidence at protein level	40.13	1	0.999	56	60	115	125
sp|P02787|TRFE_HUMAN	P02787	TRFE_HUMAN	TF	698	Homo sapiens	Serotransferrin	1:Experimental evidence at protein level	77.65	1	0.999	59	59	626	626
sp|P08133|ANXA6_HUMAN	P08133	ANXA6_HUMAN	ANXA6	673	Homo sapiens	Annexin A6	1:Experimental evidence at protein level	75.33	1	0.999	59	59	357	357
sp|P46939|UTRN_HUMAN	P46939	UTRN_HUMAN	UTRN	3433	Homo sapiens	Utrophin	1:Experimental evidence at protein level	19.17	1	0.999	57	59	78	82
sp|Q99798|ACON_HUMAN	Q99798	ACON_HUMAN	ACO2	780	Homo sapiens	Aconitate hydratase, mitochondrial	1:Experimental evidence at protein level	77.82	1	0.999	59	59	1014	1014
sp|P25705|ATPA_HUMAN	P25705	ATPA_HUMAN	ATP5F1A	553	Homo sapiens	ATP synthase subunit alpha, mitochondrial	1:Experimental evidence at protein level	73.06	1	0.999	58	58	1286	1286
sp|P05023|AT1A1_HUMAN	P05023	AT1A1_HUMAN	ATP1A1	1023	Homo sapiens	Sodium/potassium-transporting ATPase subunit alpha-1	1:Experimental evidence at protein level	53.86	1	0.999	35	57	107	250
sp|P19367|HXK1_HUMAN	P19367	HXK1_HUMAN	HK1	917	Homo sapiens	Hexokinase-1	1:Experimental evidence at protein level	52.24	1	0.999	49	57	243	271
sp|P26038|MOES_HUMAN	P26038	MOES_HUMAN	MSN	577	Homo sapiens	Moesin	1:Experimental evidence at protein level	71.06	1	0.999	41	57	191	295
sp|P08603|CFAH_HUMAN	P08603	CFAH_HUMAN	CFH	1231	Homo sapiens	Complement factor H	1:Experimental evidence at protein level	51.91	1	0.999	49	55	167	179
sp|P38646|GRP75_HUMAN	P38646	GRP75_HUMAN	HSPA9	679	Homo sapiens	Stress-70 protein, mitochondrial	1:Experimental evidence at protein level	69.66	1	0.999	54	55	422	425
sp|Q14152|EIF3A_HUMAN	Q14152	EIF3A_HUMAN	EIF3A	1382	Homo sapiens	Eukaryotic translation initiation factor 3 subunit A	1:Experimental evidence at protein level	36.76	1	0.999	55	55	77	77
sp|O60313|OPA1_HUMAN	O60313	OPA1_HUMAN	OPA1	960	Homo sapiens	Dynamin-like 120 kDa protein, mitochondrial	1:Experimental evidence at protein level	56.25	1	0.999	54	54	131	131
sp|P08670|VIME_HUMAN	P08670	VIME_HUMAN	VIM	466	Homo sapiens	Vimentin	1:Experimental evidence at protein level	86.27	1	0.999	48	54	452	483
sp|P78527|PRKDC_HUMAN	P78527	PRKDC_HUMAN	PRKDC	4128	Homo sapiens	DNA-dependent protein kinase catalytic subunit	1:Experimental evidence at protein level	12.67	1	0.999	54	54	80	80
sp|O95425|SVIL_HUMAN	O95425	SVIL_HUMAN	SVIL	2214	Homo sapiens	Supervillin	1:Experimental evidence at protein level	29.36	1	0.999	53	53	95	95
sp|P27816|MAP4_HUMAN	P27816	MAP4_HUMAN	MAP4	1152	Homo sapiens	Microtubule-associated protein 4	1:Experimental evidence at protein level	48.35	1	0.999	53	53	180	180
sp|Q02952|AKA12_HUMAN	Q02952	AKA12_HUMAN	AKAP12	1782	Homo sapiens	A-kinase anchor protein 12	1:Experimental evidence at protein level	41.36	1	0.999	53	53	103	103
sp|Q9P2E9|RRBP1_HUMAN	Q9P2E9	RRBP1_HUMAN	RRBP1	1410	Homo sapiens	Ribosome-binding protein 1	1:Experimental evidence at protein level	41.77	1	0.999	50	53	103	106
sp|Q14980|NUMA1_HUMAN	Q14980	NUMA1_HUMAN	NUMA1	2115	Homo sapiens	Nuclear mitotic apparatus protein 1	1:Experimental evidence at protein level	27.57	1	0.999	51	52	71	72
sp|Q16363|LAMA4_HUMAN	Q16363	LAMA4_HUMAN	LAMA4	1823	Homo sapiens	Laminin subunit alpha-4	1:Experimental evidence at protein level	28.63	1	0.999	52	52	111	111
sp|P10809|CH60_HUMAN	P10809	CH60_HUMAN	HSPD1	573	Homo sapiens	60 kDa heat shock protein, mitochondrial	1:Experimental evidence at protein level	84.47	1	0.999	51	51	569	569
sp|P11142|HSP7C_HUMAN	P11142	HSP7C_HUMAN	HSPA8	646	Homo sapiens	Heat shock cognate 71 kDa protein	1:Experimental evidence at protein level	71.52	1	0.999	31	51	370	559
sp|P13639|EF2_HUMAN	P13639	EF2_HUMAN	EEF2	858	Homo sapiens	Elongation factor 2	1:Experimental evidence at protein level	52.91	1	0.999	50	51	201	207
sp|P16157|ANK1_HUMAN	P16157	ANK1_HUMAN	ANK1	1881	Homo sapiens	Ankyrin-1	1:Experimental evidence at protein level	31.79	1	0.999	47	51	93	98
sp|Q6ZP82|CC141_HUMAN	Q6ZP82	CC141_HUMAN	CCDC141	1450	Homo sapiens	Coiled-coil domain-containing protein 141	1:Experimental evidence at protein level	39.24	1	0.999	51	51	99	99
sp|P14618|KPYM_HUMAN	P14618	KPYM_HUMAN	PKM	531	Homo sapiens	Pyruvate kinase PKM	1:Experimental evidence at protein level	82.49	1	0.999	49	50	481	507
sp|P35580|MYH10_HUMAN	P35580	MYH10_HUMAN	MYH10	1976	Homo sapiens	Myosin-10	1:Experimental evidence at protein level	37.9	1	0.999	50	50	75	75
sp|P46940|IQGA1_HUMAN	P46940	IQGA1_HUMAN	IQGAP1	1657	Homo sapiens	Ras GTPase-activating-like protein IQGAP1	1:Experimental evidence at protein level	34.22	1	0.999	47	50	108	116
sp|P07900|HS90A_HUMAN	P07900	HS90A_HUMAN	HSP90AA1	732	Homo sapiens	Heat shock protein HSP 90-alpha	1:Experimental evidence at protein level	63.93	1	0.999	26	49	133	279
sp|Q03252|LMNB2_HUMAN	Q03252	LMNB2_HUMAN	LMNB2	620	Homo sapiens	Lamin-B2	1:Experimental evidence at protein level	58.71	1	0.999	47	49	121	124
sp|Q14203|DCTN1_HUMAN	Q14203	DCTN1_HUMAN	DCTN1	1278	Homo sapiens	Dynactin subunit 1	1:Experimental evidence at protein level	45.15	1	0.999	49	49	116	116
sp|Q8IWX7|UN45B_HUMAN	Q8IWX7	UN45B_HUMAN	UNC45B	931	Homo sapiens	Protein unc-45 homolog B	1:Experimental evidence at protein level	53.28	1	0.999	49	49	101	101
sp|Q8WWI1|LMO7_HUMAN	Q8WWI1	LMO7_HUMAN	LMO7	1683	Homo sapiens	LIM domain only protein 7	1:Experimental evidence at protein level	27.39	1	0.999	49	49	104	104
sp|P34932|HSP74_HUMAN	P34932	HSP74_HUMAN	HSPA4	840	Homo sapiens	Heat shock 70 kDa protein 4	1:Experimental evidence at protein level	60	1	0.999	46	48	144	149
sp|O00468|AGRIN_HUMAN	O00468	AGRIN_HUMAN	AGRN	2068	Homo sapiens	Agrin	1:Experimental evidence at protein level	31.82	1	0.999	47	47	76	76
sp|P02452|CO1A1_HUMAN	P02452	CO1A1_HUMAN	COL1A1	1464	Homo sapiens	Collagen alpha-1(I) chain	1:Experimental evidence at protein level	34.84	1	0.999	45	47	517	522
sp|P02671|FIBA_HUMAN	P02671	FIBA_HUMAN	FGA	866	Homo sapiens	Fibrinogen alpha chain	1:Experimental evidence at protein level	52.54	1	0.999	47	47	265	265
sp|P12270|TPR_HUMAN	P12270	TPR_HUMAN	TPR	2363	Homo sapiens	Nucleoprotein TPR	1:Experimental evidence at protein level	20.99	1	0.999	47	47	70	70
sp|P14543|NID1_HUMAN	P14543	NID1_HUMAN	NID1	1247	Homo sapiens	Nidogen-1	1:Experimental evidence at protein level	40.82	1	0.999	46	47	143	145
sp|P28331|NDUS1_HUMAN	P28331	NDUS1_HUMAN	NDUFS1	727	Homo sapiens	NADH-ubiquinone oxidoreductase 75 kDa subunit, mitochondrial	1:Experimental evidence at protein level	68.5	1	0.999	47	47	293	293
sp|Q16531|DDB1_HUMAN	Q16531	DDB1_HUMAN	DDB1	1140	Homo sapiens	DNA damage-binding protein 1	1:Experimental evidence at protein level	41.93	1	0.999	47	47	94	94
sp|P04075|ALDOA_HUMAN	P04075	ALDOA_HUMAN	ALDOA	364	Homo sapiens	Fructose-bisphosphate aldolase A	1:Experimental evidence at protein level	94.78	1	0.999	6	46	136	788
sp|P12109|CO6A1_HUMAN	P12109	CO6A1_HUMAN	COL6A1	1028	Homo sapiens	Collagen alpha-1(VI) chain	1:Experimental evidence at protein level	44.75	1	0.999	46	46	231	231
sp|P35527|K1C9_HUMAN	P35527	K1C9_HUMAN	KRT9	623	Homo sapiens	Keratin, type I cytoskeletal 9	1:Experimental evidence at protein level	69.98	1	0.999	45	46	1116	1156
sp|Q9Y4W6|AFG32_HUMAN	Q9Y4W6	AFG32_HUMAN	AFG3L2	797	Homo sapiens	AFG3-like protein 2	1:Experimental evidence at protein level	49.18	1	0.999	45	46	122	124
sp|P01266|THYG_HUMAN	P01266	THYG_HUMAN	TG	2768	Homo sapiens	Thyroglobulin	1:Experimental evidence at protein level	19	1	0.999	45	45	84	84
sp|P11717|MPRI_HUMAN	P11717	MPRI_HUMAN	IGF2R	2491	Homo sapiens	Cation-independent mannose-6-phosphate receptor	1:Experimental evidence at protein level	21.76	1	0.999	45	45	63	63
sp|P13645|K1C10_HUMAN	P13645	K1C10_HUMAN	KRT10	584	Homo sapiens	Keratin, type I cytoskeletal 10	1:Experimental evidence at protein level	62.5	1	0.999	35	45	690	1024
sp|P14625|ENPL_HUMAN	P14625	ENPL_HUMAN	HSP90B1	803	Homo sapiens	Endoplasmin	1:Experimental evidence at protein level	53.3	1	0.999	36	45	141	161
sp|P21399|ACOHC_HUMAN	P21399	ACOHC_HUMAN	ACO1	889	Homo sapiens	Cytoplasmic aconitate hydratase	1:Experimental evidence at protein level	51.63	1	0.999	44	45	109	111
sp|P30622|CLIP1_HUMAN	P30622	CLIP1_HUMAN	CLIP1	1438	Homo sapiens	CAP-Gly domain-containing linker protein 1	1:Experimental evidence at protein level	31.22	1	0.999	41	45	65	70
sp|Q07157|ZO1_HUMAN	Q07157	ZO1_HUMAN	TJP1	1748	Homo sapiens	Tight junction protein ZO-1	1:Experimental evidence at protein level	29.92	1	0.999	43	45	66	68
sp|Q99959|PKP2_HUMAN	Q99959	PKP2_HUMAN	PKP2	881	Homo sapiens	Plakophilin-2	1:Experimental evidence at protein level	49.83	1	0.999	45	45	204	204
sp|Q9NZM1|MYOF_HUMAN	Q9NZM1	MYOF_HUMAN	MYOF	2061	Homo sapiens	Myoferlin	1:Experimental evidence at protein level	27.66	1	0.999	45	45	74	74
sp|O14639|ABLM1_HUMAN	O14639	ABLM1_HUMAN	ABLIM1	778	Homo sapiens	Actin-binding LIM protein 1	1:Experimental evidence at protein level	61.18	1	0.999	43	44	99	100
sp|P11021|BIP_HUMAN	P11021	BIP_HUMAN	HSPA5	654	Homo sapiens	Endoplasmic reticulum chaperone BiP	1:Experimental evidence at protein level	60.55	1	0.999	43	44	269	273
sp|P20810|ICAL_HUMAN	P20810	ICAL_HUMAN	CAST	708	Homo sapiens	Calpastatin	1:Experimental evidence at protein level	62.15	1	0.999	44	44	149	149
sp|P22314|UBA1_HUMAN	P22314	UBA1_HUMAN	UBA1	1058	Homo sapiens	Ubiquitin-like modifier-activating enzyme 1	1:Experimental evidence at protein level	44.52	1	0.999	44	44	116	116
sp|P49748|ACADV_HUMAN	P49748	ACADV_HUMAN	ACADVL	655	Homo sapiens	Very long-chain specific acyl-CoA dehydrogenase, mitochondrial	1:Experimental evidence at protein level	69.31	1	0.999	44	44	515	515
sp|Q9UMS6|SYNP2_HUMAN	Q9UMS6	SYNP2_HUMAN	SYNPO2	1093	Homo sapiens	Synaptopodin-2	1:Experimental evidence at protein level	41.9	1	0.999	44	44	97	97
sp|O60437|PEPL_HUMAN	O60437	PEPL_HUMAN	PPL	1756	Homo sapiens	Periplakin	1:Experimental evidence at protein level	22.78	1	0.999	42	43	53	54
sp|O75112|LDB3_HUMAN	O75112	LDB3_HUMAN	LDB3	727	Homo sapiens	LIM domain-binding protein 3	1:Experimental evidence at protein level	64.79	1	0.999	43	43	486	486
sp|P06732|KCRM_HUMAN	P06732	KCRM_HUMAN	CKM	381	Homo sapiens	Creatine kinase M-type	1:Experimental evidence at protein level	82.68	1	0.999	40	43	1213	1298
sp|P33176|KINH_HUMAN	P33176	KINH_HUMAN	KIF5B	963	Homo sapiens	Kinesin-1 heavy chain	1:Experimental evidence at protein level	46.63	1	0.999	33	43	80	95
sp|Q15772|SPEG_HUMAN	Q15772	SPEG_HUMAN	SPEG	3267	Homo sapiens	Striated muscle preferentially expressed protein kinase	1:Experimental evidence at protein level	16.41	1	0.999	43	43	54	54
sp|O43491|E41L2_HUMAN	O43491	E41L2_HUMAN	EPB41L2	1005	Homo sapiens	Band 4.1-like protein 2	1:Experimental evidence at protein level	45.07	1	0.999	38	42	80	85
sp|O75746|S2512_HUMAN	O75746	S2512_HUMAN	SLC25A12	678	Homo sapiens	Electrogenic aspartate/glutamate antiporter SLC25A12, mitochondrial	1:Experimental evidence at protein level	59.29	1	0.999	30	42	134	156
sp|P00505|AATM_HUMAN	P00505	AATM_HUMAN	GOT2	430	Homo sapiens	Aspartate aminotransferase, mitochondrial	1:Experimental evidence at protein level	77.67	1	0.999	42	42	582	582
sp|P08237|PFKAM_HUMAN	P08237	PFKAM_HUMAN	PFKM	780	Homo sapiens	ATP-dependent 6-phosphofructokinase, muscle type	1:Experimental evidence at protein level	58.46	1	0.999	39	42	274	291
sp|Q05682|CALD1_HUMAN	Q05682	CALD1_HUMAN	CALD1	793	Homo sapiens	Caldesmon	1:Experimental evidence at protein level	41.36	1	0.999	40	42	77	80
sp|O95359|TACC2_HUMAN	O95359	TACC2_HUMAN	TACC2	2948	Homo sapiens	Transforming acidic coiled-coil-containing protein 2	1:Experimental evidence at protein level	17.98	1	0.999	38	41	63	67
sp|P00558|PGK1_HUMAN	P00558	PGK1_HUMAN	PGK1	417	Homo sapiens	Phosphoglycerate kinase 1	1:Experimental evidence at protein level	83.45	1	0.999	35	41	323	409
sp|P01031|CO5_HUMAN	P01031	CO5_HUMAN	C5	1676	Homo sapiens	Complement C5	1:Experimental evidence at protein level	23.03	1	0.999	40	41	61	64
sp|P02675|FIBB_HUMAN	P02675	FIBB_HUMAN	FGB	491	Homo sapiens	Fibrinogen beta chain	1:Experimental evidence at protein level	76.58	1	0.999	41	41	309	309
sp|P05165|PCCA_HUMAN	P05165	PCCA_HUMAN	PCCA	728	Homo sapiens	Propionyl-CoA carboxylase alpha chain, mitochondrial	1:Experimental evidence at protein level	61.13	1	0.999	41	41	125	125
sp|P06396|GELS_HUMAN	P06396	GELS_HUMAN	GSN	782	Homo sapiens	Gelsolin	1:Experimental evidence at protein level	48.72	1	0.999	41	41	189	189
sp|P08123|CO1A2_HUMAN	P08123	CO1A2_HUMAN	COL1A2	1366	Homo sapiens	Collagen alpha-2(I) chain	1:Experimental evidence at protein level	31.84	1	0.999	41	41	280	280
sp|P14923|PLAK_HUMAN	P14923	PLAK_HUMAN	JUP	745	Homo sapiens	Junction plakoglobin	1:Experimental evidence at protein level	63.89	1	0.999	35	41	209	217
sp|P27824|CALX_HUMAN	P27824	CALX_HUMAN	CANX	592	Homo sapiens	Calnexin	1:Experimental evidence at protein level	48.14	1	0.999	41	41	179	179
sp|P31948|STIP1_HUMAN	P31948	STIP1_HUMAN	STIP1	543	Homo sapiens	Stress-induced-phosphoprotein 1	1:Experimental evidence at protein level	64.83	1	0.999	40	41	113	116
sp|Q12955|ANK3_HUMAN	Q12955	ANK3_HUMAN	ANK3	4377	Homo sapiens	Ankyrin-3	1:Experimental evidence at protein level	11.38	1	0.999	37	41	64	74
sp|Q9H987|SYP2L_HUMAN	Q9H987	SYP2L_HUMAN	SYNPO2L	977	Homo sapiens	Synaptopodin 2-like protein	1:Experimental evidence at protein level	50.87	1	0.999	40	41	141	142
sp|O00429|DNM1L_HUMAN	O00429	DNM1L_HUMAN	DNM1L	736	Homo sapiens	Dynamin-1-like protein	1:Experimental evidence at protein level	53.94	1	0.999	40	40	73	73
sp|O43707|ACTN4_HUMAN	O43707	ACTN4_HUMAN	ACTN4	911	Homo sapiens	Alpha-actinin-4	1:Experimental evidence at protein level	65.75	1	0.999	39	40	113	117
sp|O94875|SRBS2_HUMAN	O94875	SRBS2_HUMAN	SORBS2	1100	Homo sapiens	Sorbin and SH3 domain-containing protein 2	1:Experimental evidence at protein level	35.09	1	0.999	39	40	204	206
sp|P07814|SYEP_HUMAN	P07814	SYEP_HUMAN	EPRS1	1512	Homo sapiens	Bifunctional glutamate/proline--tRNA ligase	1:Experimental evidence at protein level	29.56	1	0.999	39	40	81	82
sp|P49327|FAS_HUMAN	P49327	FAS_HUMAN	FASN	2511	Homo sapiens	Fatty acid synthase	1:Experimental evidence at protein level	20.07	1	0.999	40	40	64	64
sp|P68133|ACTS_HUMAN	P68133	ACTS_HUMAN	ACTA1	377	Homo sapiens	Actin, alpha skeletal muscle	1:Experimental evidence at protein level	85.41	1	0.999	3	40	608	3361
sp|Q14112|NID2_HUMAN	Q14112	NID2_HUMAN	NID2	1375	Homo sapiens	Nidogen-2	1:Experimental evidence at protein level	34.33	1	0.999	39	40	118	123
sp|Q8WUM4|PDC6I_HUMAN	Q8WUM4	PDC6I_HUMAN	PDCD6IP	868	Homo sapiens	Programmed cell death 6-interacting protein	1:Experimental evidence at protein level	45.28	1	0.999	40	40	73	73
sp|O60237|MYPT2_HUMAN	O60237	MYPT2_HUMAN	PPP1R12B	982	Homo sapiens	Protein phosphatase 1 regulatory subunit 12B	1:Experimental evidence at protein level	43.58	1	0.999	38	39	94	95
sp|P13647|K2C5_HUMAN	P13647	K2C5_HUMAN	KRT5	590	Homo sapiens	Keratin, type II cytoskeletal 5	1:Experimental evidence at protein level	53.05	1	0.999	28	39	188	225
sp|P31040|SDHA_HUMAN	P31040	SDHA_HUMAN	SDHA	664	Homo sapiens	Succinate dehydrogenase [ubiquinone] flavoprotein subunit, mitochondrial	1:Experimental evidence at protein level	68.22	1	0.999	39	39	290	290
sp|P33121|ACSL1_HUMAN	P33121	ACSL1_HUMAN	ACSL1	698	Homo sapiens	Long-chain-fatty-acid--CoA ligase 1	1:Experimental evidence at protein level	58.45	1	0.999	36	39	126	143
sp|P36871|PGM1_HUMAN	P36871	PGM1_HUMAN	PGM1	562	Homo sapiens	Phosphoglucomutase-1	1:Experimental evidence at protein level	65.84	1	0.999	39	39	196	196
sp|P50993|AT1A2_HUMAN	P50993	AT1A2_HUMAN	ATP1A2	1020	Homo sapiens	Sodium/potassium-transporting ATPase subunit alpha-2	1:Experimental evidence at protein level	55.69	1	0.999	32	39	103	128
sp|P78559|MAP1A_HUMAN	P78559	MAP1A_HUMAN	MAP1A	2803	Homo sapiens	Microtubule-associated protein 1A	1:Experimental evidence at protein level	18.8	1	0.999	39	39	56	56
sp|Q14697|GANAB_HUMAN	Q14697	GANAB_HUMAN	GANAB	944	Homo sapiens	Neutral alpha-glucosidase AB	1:Experimental evidence at protein level	40.04	1	0.999	39	39	113	113
sp|Q9BQS8|FYCO1_HUMAN	Q9BQS8	FYCO1_HUMAN	FYCO1	1478	Homo sapiens	FYVE and coiled-coil domain-containing protein 1	1:Experimental evidence at protein level	31.33	1	0.999	39	39	54	54
sp|P00450|CERU_HUMAN	P00450	CERU_HUMAN	CP	1065	Homo sapiens	Ceruloplasmin	1:Experimental evidence at protein level	41.03	1	0.999	38	38	137	137
sp|P04040|CATA_HUMAN	P04040	CATA_HUMAN	CAT	527	Homo sapiens	Catalase	1:Experimental evidence at protein level	69.83	1	0.999	38	38	159	159
sp|P12814|ACTN1_HUMAN	P12814	ACTN1_HUMAN	ACTN1	892	Homo sapiens	Alpha-actinin-1	1:Experimental evidence at protein level	66.03	1	0.999	31	38	121	164
sp|P15311|EZRI_HUMAN	P15311	EZRI_HUMAN	EZR	586	Homo sapiens	Ezrin	1:Experimental evidence at protein level	60.58	1	0.999	33	38	117	127
sp|P17540|KCRS_HUMAN	P17540	KCRS_HUMAN	CKMT2	419	Homo sapiens	Creatine kinase S-type, mitochondrial	1:Experimental evidence at protein level	77.8	1	0.999	30	38	1088	1217
sp|P21980|TGM2_HUMAN	P21980	TGM2_HUMAN	TGM2	687	Homo sapiens	Protein-glutamine gamma-glutamyltransferase 2	1:Experimental evidence at protein level	57.79	1	0.999	37	38	163	171
sp|P35221|CTNA1_HUMAN	P35221	CTNA1_HUMAN	CTNNA1	906	Homo sapiens	Catenin alpha-1	1:Experimental evidence at protein level	45.92	1	0.999	27	38	68	87
sp|P55786|PSA_HUMAN	P55786	PSA_HUMAN	NPEPPS	919	Homo sapiens	Puromycin-sensitive aminopeptidase	1:Experimental evidence at protein level	39.28	1	0.999	25	38	54	90
sp|Q14789|GOGB1_HUMAN	Q14789	GOGB1_HUMAN	GOLGB1	3259	Homo sapiens	Golgin subfamily B member 1	1:Experimental evidence at protein level	13.32	1	0.999	37	38	43	44
sp|Q5JRX3|PREP_HUMAN	Q5JRX3	PREP_HUMAN	PITRM1	1037	Homo sapiens	Presequence protease, mitochondrial	1:Experimental evidence at protein level	40.89	1	0.999	38	38	82	82
sp|Q9UPQ0|LIMC1_HUMAN	Q9UPQ0	LIMC1_HUMAN	LIMCH1	1083	Homo sapiens	LIM and calponin homology domains-containing protein 1	1:Experimental evidence at protein level	36.66	1	0.999	37	38	59	60
sp|P06576|ATPB_HUMAN	P06576	ATPB_HUMAN	ATP5F1B	529	Homo sapiens	ATP synthase subunit beta, mitochondrial	1:Experimental evidence at protein level	80.72	1	0.999	37	37	1598	1598
sp|P07237|PDIA1_HUMAN	P07237	PDIA1_HUMAN	P4HB	508	Homo sapiens	Protein disulfide-isomerase	1:Experimental evidence at protein level	71.85	1	0.999	37	37	149	149
sp|P07996|TSP1_HUMAN	P07996	TSP1_HUMAN	THBS1	1170	Homo sapiens	Thrombospondin-1	1:Experimental evidence at protein level	39.66	1	0.999	35	37	60	62
sp|P12110|CO6A2_HUMAN	P12110	CO6A2_HUMAN	COL6A2	1019	Homo sapiens	Collagen alpha-2(VI) chain	1:Experimental evidence at protein level	35.03	1	0.999	37	37	209	209
sp|P12235|ADT1_HUMAN	P12235	ADT1_HUMAN	SLC25A4	298	Homo sapiens	ADP/ATP translocase 1	1:Experimental evidence at protein level	77.18	1	0.999	14	37	233	686
sp|Q07065|CKAP4_HUMAN	Q07065	CKAP4_HUMAN	CKAP4	602	Homo sapiens	Cytoskeleton-associated protein 4	1:Experimental evidence at protein level	66.45	1	0.999	35	37	67	69
sp|Q14767|LTBP2_HUMAN	Q14767	LTBP2_HUMAN	LTBP2	1821	Homo sapiens	Latent-transforming growth factor beta-binding protein 2	1:Experimental evidence at protein level	22.57	1	0.999	37	37	74	74
sp|Q16134|ETFD_HUMAN	Q16134	ETFD_HUMAN	ETFDH	617	Homo sapiens	Electron transfer flavoprotein-ubiquinone oxidoreductase, mitochondrial	1:Experimental evidence at protein level	59.97	1	0.999	37	37	206	206
sp|Q5D862|FILA2_HUMAN	Q5D862	FILA2_HUMAN	FLG2	2391	Homo sapiens	Filaggrin-2	1:Experimental evidence at protein level	24.51	1	0.999	37	37	97	97
sp|Q7Z6Z7|HUWE1_HUMAN	Q7Z6Z7	HUWE1_HUMAN	HUWE1	4374	Homo sapiens	E3 ubiquitin-protein ligase HUWE1	1:Experimental evidence at protein level	9.83	1	0.999	37	37	57	57
sp|Q8NF91|SYNE1_HUMAN	Q8NF91	SYNE1_HUMAN	SYNE1	8797	Homo sapiens	Nesprin-1	1:Experimental evidence at protein level	5	1	0.999	34	37	36	40
sp|P02533|K1C14_HUMAN	P02533	K1C14_HUMAN	KRT14	472	Homo sapiens	Keratin, type I cytoskeletal 14	1:Experimental evidence at protein level	67.37	1	0.999	16	36	93	249
sp|P05091|ALDH2_HUMAN	P05091	ALDH2_HUMAN	ALDH2	517	Homo sapiens	Aldehyde dehydrogenase, mitochondrial	1:Experimental evidence at protein level	64.6	1	0.999	31	36	224	242
sp|P06744|G6PI_HUMAN	P06744	G6PI_HUMAN	GPI	558	Homo sapiens	Glucose-6-phosphate isomerase	1:Experimental evidence at protein level	65.95	1	0.999	35	36	330	343
sp|P0DMV8|HS71A_HUMAN	P0DMV8	HS71A_HUMAN	HSPA1A	641	Homo sapiens	Heat shock 70 kDa protein 1A	1:Experimental evidence at protein level	59.91	1	0.999	0	36	0	223	sp|P0DMV9|HS71B_HUMAN
sp|P11217|PYGM_HUMAN	P11217	PYGM_HUMAN	PYGM	842	Homo sapiens	Glycogen phosphorylase, muscle form	1:Experimental evidence at protein level	57.6	1	0.999	35	36	129	131
sp|P13667|PDIA4_HUMAN	P13667	PDIA4_HUMAN	PDIA4	645	Homo sapiens	Protein disulfide-isomerase A4	1:Experimental evidence at protein level	50.85	1	0.999	36	36	90	90
sp|P48735|IDHP_HUMAN	P48735	IDHP_HUMAN	IDH2	452	Homo sapiens	Isocitrate dehydrogenase [NADP], mitochondrial	1:Experimental evidence at protein level	67.7	1	0.999	33	36	535	557
sp|P50990|TCPQ_HUMAN	P50990	TCPQ_HUMAN	CCT8	548	Homo sapiens	T-complex protein 1 subunit theta	1:Experimental evidence at protein level	63.5	1	0.999	36	36	115	115
sp|Q0ZGT2|NEXN_HUMAN	Q0ZGT2	NEXN_HUMAN	NEXN	675	Homo sapiens	Nexilin	1:Experimental evidence at protein level	42.07	1	0.999	36	36	101	101
sp|Q9UI47|CTNA3_HUMAN	Q9UI47	CTNA3_HUMAN	CTNNA3	895	Homo sapiens	Catenin alpha-3	1:Experimental evidence at protein level	40.56	1	0.999	35	36	96	102
sp|A3KMH1|VWA8_HUMAN	A3KMH1	VWA8_HUMAN	VWA8	1905	Homo sapiens	von Willebrand factor A domain-containing protein 8	1:Experimental evidence at protein level	21	1	0.999	35	35	54	54
sp|P23634|AT2B4_HUMAN	P23634	AT2B4_HUMAN	ATP2B4	1241	Homo sapiens	Plasma membrane calcium-transporting ATPase 4	1:Experimental evidence at protein level	36.83	1	0.999	27	35	56	73
sp|P23786|CPT2_HUMAN	P23786	CPT2_HUMAN	CPT2	658	Homo sapiens	Carnitine O-palmitoyltransferase 2, mitochondrial	1:Experimental evidence at protein level	49.54	1	0.999	35	35	100	100
sp|P50395|GDIB_HUMAN	P50395	GDIB_HUMAN	GDI2	445	Homo sapiens	Rab GDP dissociation inhibitor beta	1:Experimental evidence at protein level	80.9	1	0.999	24	35	100	148
sp|P55084|ECHB_HUMAN	P55084	ECHB_HUMAN	HADHB	474	Homo sapiens	Trifunctional enzyme subunit beta, mitochondrial	1:Experimental evidence at protein level	75.53	1	0.999	35	35	558	558
sp|Q13200|PSMD2_HUMAN	Q13200	PSMD2_HUMAN	PSMD2	908	Homo sapiens	26S proteasome non-ATPase regulatory subunit 2	1:Experimental evidence at protein level	39.43	1	0.999	35	35	65	65
sp|Q16851|UGPA_HUMAN	Q16851	UGPA_HUMAN	UGP2	508	Homo sapiens	UTP--glucose-1-phosphate uridylyltransferase	1:Experimental evidence at protein level	66.34	1	0.999	35	35	162	162
sp|Q8N2S1|LTBP4_HUMAN	Q8N2S1	LTBP4_HUMAN	LTBP4	1624	Homo sapiens	Latent-transforming growth factor beta-binding protein 4	1:Experimental evidence at protein level	26.48	1	0.999	35	35	62	62
sp|Q92614|MY18A_HUMAN	Q92614	MY18A_HUMAN	MYO18A	2054	Homo sapiens	Unconventional myosin-XVIIIa	1:Experimental evidence at protein level	16.07	1	0.999	35	35	50	50
sp|Q93008|USP9X_HUMAN	Q93008	USP9X_HUMAN	USP9X	2554	Homo sapiens	Probable ubiquitin carboxyl-terminal hydrolase FAF-X	1:Experimental evidence at protein level	15.97	1	0.999	18	35	26	50
sp|Q9NZN4|EHD2_HUMAN	Q9NZN4	EHD2_HUMAN	EHD2	543	Homo sapiens	EH domain-containing protein 2	1:Experimental evidence at protein level	73.3	1	0.999	29	35	98	113
sp|O00159|MYO1C_HUMAN	O00159	MYO1C_HUMAN	MYO1C	1063	Homo sapiens	Unconventional myosin-Ic	1:Experimental evidence at protein level	31.04	1	0.999	32	34	65	67
sp|P00367|DHE3_HUMAN	P00367	DHE3_HUMAN	GLUD1	558	Homo sapiens	Glutamate dehydrogenase 1, mitochondrial	1:Experimental evidence at protein level	57.89	1	0.999	4	34	36	202
sp|P04406|G3P_HUMAN	P04406	G3P_HUMAN	GAPDH	335	Homo sapiens	Glyceraldehyde-3-phosphate dehydrogenase	1:Experimental evidence at protein level	92.54	1	0.999	33	34	1013	1048
sp|P07355|ANXA2_HUMAN	P07355	ANXA2_HUMAN	ANXA2	339	Homo sapiens	Annexin A2	1:Experimental evidence at protein level	84.66	1	0.999	10	34	62	276
sp|P08238|HS90B_HUMAN	P08238	HS90B_HUMAN	HSP90AB1	724	Homo sapiens	Heat shock protein HSP 90-beta	1:Experimental evidence at protein level	57.32	1	0.999	14	34	65	160
sp|P22033|MUTA_HUMAN	P22033	MUTA_HUMAN	MMUT	750	Homo sapiens	Methylmalonyl-CoA mutase, mitochondrial	1:Experimental evidence at protein level	46.13	1	0.999	34	34	84	84
sp|P23327|SRCH_HUMAN	P23327	SRCH_HUMAN	HRC	699	Homo sapiens	Sarcoplasmic reticulum histidine-rich calcium-binding protein	1:Experimental evidence at protein level	63.23	1	0.999	34	34	193	193
sp|P28838|AMPL_HUMAN	P28838	AMPL_HUMAN	LAP3	519	Homo sapiens	Cytosol aminopeptidase	1:Experimental evidence at protein level	69.36	1	0.999	34	34	122	122
sp|P54289|CA2D1_HUMAN	P54289	CA2D1_HUMAN	CACNA2D1	1103	Homo sapiens	Voltage-dependent calcium channel subunit alpha-2/delta-1	1:Experimental evidence at protein level	33.64	1	0.999	32	34	66	72
sp|Q6YN16|HSDL2_HUMAN	Q6YN16	HSDL2_HUMAN	HSDL2	418	Homo sapiens	Hydroxysteroid dehydrogenase-like protein 2	1:Experimental evidence at protein level	79.19	1	0.999	34	34	208	208
sp|Q709C8|VP13C_HUMAN	Q709C8	VP13C_HUMAN	VPS13C	3753	Homo sapiens	Intermembrane lipid transfer protein VPS13C	1:Experimental evidence at protein level	10.42	1	0.999	33	34	41	42
sp|Q8TCS8|PNPT1_HUMAN	Q8TCS8	PNPT1_HUMAN	PNPT1	783	Homo sapiens	Polyribonucleotide nucleotidyltransferase 1, mitochondrial	1:Experimental evidence at protein level	42.4	1	0.999	34	34	59	59
sp|Q99460|PSMD1_HUMAN	Q99460	PSMD1_HUMAN	PSMD1	953	Homo sapiens	26S proteasome non-ATPase regulatory subunit 1	1:Experimental evidence at protein level	42.39	1	0.999	34	34	80	80
sp|O95831|AIFM1_HUMAN	O95831	AIFM1_HUMAN	AIFM1	613	Homo sapiens	Apoptosis-inducing factor 1, mitochondrial	1:Experimental evidence at protein level	57.1	1	0.999	33	33	256	256
sp|P02730|B3AT_HUMAN	P02730	B3AT_HUMAN	SLC4A1	911	Homo sapiens	Band 3 anion transport protein	1:Experimental evidence at protein level	39.85	1	0.999	33	33	126	126
sp|P04843|RPN1_HUMAN	P04843	RPN1_HUMAN	RPN1	607	Homo sapiens	Dolichyl-diphosphooligosaccharide--protein glycosyltransferase subunit 1	1:Experimental evidence at protein level	53.05	1	0.999	33	33	67	67
sp|P29144|TPP2_HUMAN	P29144	TPP2_HUMAN	TPP2	1249	Homo sapiens	Tripeptidyl-peptidase 2	1:Experimental evidence at protein level	30.5	1	0.999	33	33	64	64
sp|P30101|PDIA3_HUMAN	P30101	PDIA3_HUMAN	PDIA3	505	Homo sapiens	Protein disulfide-isomerase A3	1:Experimental evidence at protein level	61.39	1	0.999	33	33	121	121
sp|Q05707|COEA1_HUMAN	Q05707	COEA1_HUMAN	COL14A1	1796	Homo sapiens	Collagen alpha-1(XIV) chain	1:Experimental evidence at protein level	22.16	1	0.999	32	33	48	49
sp|Q14764|MVP_HUMAN	Q14764	MVP_HUMAN	MVP	893	Homo sapiens	Major vault protein	1:Experimental evidence at protein level	44.68	1	0.999	33	33	72	72
sp|Q14BN4|SLMAP_HUMAN	Q14BN4	SLMAP_HUMAN	SLMAP	828	Homo sapiens	Sarcolemmal membrane-associated protein	1:Experimental evidence at protein level	31.76	1	0.999	31	33	83	87
sp|Q15124|PGM5_HUMAN	Q15124	PGM5_HUMAN	PGM5	567	Homo sapiens	Phosphoglucomutase-like protein 5	1:Experimental evidence at protein level	63.84	1	0.999	33	33	150	150
sp|Q5T4S7|UBR4_HUMAN	Q5T4S7	UBR4_HUMAN	UBR4	5183	Homo sapiens	E3 ubiquitin-protein ligase UBR4	1:Experimental evidence at protein level	6.73	1	0.999	33	33	41	41
sp|Q92896|GSLG1_HUMAN	Q92896	GSLG1_HUMAN	GLG1	1179	Homo sapiens	Golgi apparatus protein 1	1:Experimental evidence at protein level	25.78	1	0.999	32	33	44	46
sp|Q9H2G2|SLK_HUMAN	Q9H2G2	SLK_HUMAN	SLK	1235	Homo sapiens	STE20-like serine/threonine-protein kinase	1:Experimental evidence at protein level	28.58	1	0.999	32	33	45	47
sp|Q9NSE4|SYIM_HUMAN	Q9NSE4	SYIM_HUMAN	IARS2	1012	Homo sapiens	Isoleucine--tRNA ligase, mitochondrial	1:Experimental evidence at protein level	35.28	1	0.999	33	33	94	94
sp|P08559|ODPA_HUMAN	P08559	ODPA_HUMAN	PDHA1	390	Homo sapiens	Pyruvate dehydrogenase E1 component subunit alpha, somatic form, mitochondrial	1:Experimental evidence at protein level	59.23	1	0.999	27	32	187	246
sp|P27797|CALR_HUMAN	P27797	CALR_HUMAN	CALR	417	Homo sapiens	Calreticulin	1:Experimental evidence at protein level	64.75	1	0.999	32	32	108	108
sp|P42765|THIM_HUMAN	P42765	THIM_HUMAN	ACAA2	397	Homo sapiens	3-ketoacyl-CoA thiolase, mitochondrial	1:Experimental evidence at protein level	85.39	1	0.999	32	32	373	373
sp|P63010|AP2B1_HUMAN	P63010	AP2B1_HUMAN	AP2B1	937	Homo sapiens	AP-2 complex subunit beta	1:Experimental evidence at protein level	32.12	1	0.999	14	32	28	65
sp|Q05639|EF1A2_HUMAN	Q05639	EF1A2_HUMAN	EEF1A2	463	Homo sapiens	Elongation factor 1-alpha 2	1:Experimental evidence at protein level	66.52	1	0.999	19	32	92	151
sp|Q12931|TRAP1_HUMAN	Q12931	TRAP1_HUMAN	TRAP1	704	Homo sapiens	Heat shock protein 75 kDa, mitochondrial	1:Experimental evidence at protein level	47.44	1	0.999	32	32	71	71
sp|Q13439|GOGA4_HUMAN	Q13439	GOGA4_HUMAN	GOLGA4	2230	Homo sapiens	Golgin subfamily A member 4	1:Experimental evidence at protein level	15.38	1	0.999	32	32	42	42
sp|Q13464|ROCK1_HUMAN	Q13464	ROCK1_HUMAN	ROCK1	1354	Homo sapiens	Rho-associated protein kinase 1	1:Experimental evidence at protein level	21.86	1	0.999	28	32	43	47
sp|Q15063|POSTN_HUMAN	Q15063	POSTN_HUMAN	POSTN	836	Homo sapiens	Periostin	1:Experimental evidence at protein level	43.9	1	0.999	32	32	87	87
sp|Q5VWP3|MLIP_HUMAN	Q5VWP3	MLIP_HUMAN	MLIP	993	Homo sapiens	Muscular LMNA-interacting protein	1:Experimental evidence at protein level	35.25	1	0.999	32	32	54	54
sp|Q7KZF4|SND1_HUMAN	Q7KZF4	SND1_HUMAN	SND1	910	Homo sapiens	Staphylococcal nuclease domain-containing protein 1	1:Experimental evidence at protein level	39.34	1	0.999	32	32	46	46
sp|Q86TC9|MYPN_HUMAN	Q86TC9	MYPN_HUMAN	MYPN	1320	Homo sapiens	Myopalladin	1:Experimental evidence at protein level	26.89	1	0.999	31	32	52	54
sp|Q96RL7|VP13A_HUMAN	Q96RL7	VP13A_HUMAN	VPS13A	3174	Homo sapiens	Intermembrane lipid transfer protein VPS13A	1:Experimental evidence at protein level	11.34	1	0.999	32	32	40	40
sp|Q96RQ3|MCCA_HUMAN	Q96RQ3	MCCA_HUMAN	MCCC1	725	Homo sapiens	Methylcrotonoyl-CoA carboxylase subunit alpha, mitochondrial	1:Experimental evidence at protein level	58.34	1	0.999	32	32	83	83
sp|Q9UDR5|AASS_HUMAN	Q9UDR5	AASS_HUMAN	AASS	926	Homo sapiens	Alpha-aminoadipic semialdehyde synthase, mitochondrial	1:Experimental evidence at protein level	37.47	1	0.999	32	32	57	57
sp|O14974|MYPT1_HUMAN	O14974	MYPT1_HUMAN	PPP1R12A	1030	Homo sapiens	Protein phosphatase 1 regulatory subunit 12A	1:Experimental evidence at protein level	28.54	1	0.999	31	31	45	45
sp|O95202|LETM1_HUMAN	O95202	LETM1_HUMAN	LETM1	739	Homo sapiens	Mitochondrial proton/calcium exchanger protein	1:Experimental evidence at protein level	42.22	1	0.999	30	31	88	91
sp|O95817|BAG3_HUMAN	O95817	BAG3_HUMAN	BAG3	575	Homo sapiens	BAG family molecular chaperone regulator 3	1:Experimental evidence at protein level	62.26	1	0.999	31	31	86	86
sp|P01009|A1AT_HUMAN	P01009	A1AT_HUMAN	SERPINA1	418	Homo sapiens	Alpha-1-antitrypsin	1:Experimental evidence at protein level	62.68	1	0.999	30	31	569	579
sp|P05556|ITB1_HUMAN	P05556	ITB1_HUMAN	ITGB1	798	Homo sapiens	Integrin beta-1	1:Experimental evidence at protein level	35.21	1	0.999	30	31	116	121
sp|P06733|ENOA_HUMAN	P06733	ENOA_HUMAN	ENO1	434	Homo sapiens	Alpha-enolase	1:Experimental evidence at protein level	76.27	1	0.999	27	31	187	249
sp|P13591|NCAM1_HUMAN	P13591	NCAM1_HUMAN	NCAM1	858	Homo sapiens	Neural cell adhesion molecule 1	1:Experimental evidence at protein level	40.33	1	0.999	31	31	83	83
sp|P13611|CSPG2_HUMAN	P13611	CSPG2_HUMAN	VCAN	3396	Homo sapiens	Versican core protein	1:Experimental evidence at protein level	8.86	1	0.999	31	31	56	56
sp|P13807|GYS1_HUMAN	P13807	GYS1_HUMAN	GYS1	737	Homo sapiens	Glycogen [starch] synthase, muscle	1:Experimental evidence at protein level	41.52	1	0.999	29	31	98	105
sp|P17174|AATC_HUMAN	P17174	AATC_HUMAN	GOT1	413	Homo sapiens	Aspartate aminotransferase, cytoplasmic	1:Experimental evidence at protein level	87.89	1	0.999	31	31	275	275
sp|P24752|THIL_HUMAN	P24752	THIL_HUMAN	ACAT1	427	Homo sapiens	Acetyl-CoA acetyltransferase, mitochondrial	1:Experimental evidence at protein level	74.24	1	0.999	30	31	527	535
sp|P35443|TSP4_HUMAN	P35443	TSP4_HUMAN	THBS4	961	Homo sapiens	Thrombospondin-4	1:Experimental evidence at protein level	41.52	1	0.999	26	31	53	61
sp|P43304|GPDM_HUMAN	P43304	GPDM_HUMAN	GPD2	727	Homo sapiens	Glycerol-3-phosphate dehydrogenase, mitochondrial	1:Experimental evidence at protein level	35.63	1	0.999	30	31	45	46
sp|P45379|TNNT2_HUMAN	P45379	TNNT2_HUMAN	TNNT2	298	Homo sapiens	Troponin T, cardiac muscle	1:Experimental evidence at protein level	59.06	1	0.999	29	31	505	551
sp|P52272|HNRPM_HUMAN	P52272	HNRPM_HUMAN	HNRNPM	730	Homo sapiens	Heterogeneous nuclear ribonucleoprotein M	1:Experimental evidence at protein level	42.88	1	0.999	31	31	44	44
sp|Q14126|DSG2_HUMAN	Q14126	DSG2_HUMAN	DSG2	1118	Homo sapiens	Desmoglein-2	1:Experimental evidence at protein level	33.99	1	0.999	31	31	79	79
sp|Q8IUG5|MY18B_HUMAN	Q8IUG5	MY18B_HUMAN	MYO18B	2567	Homo sapiens	Unconventional myosin-XVIIIb	1:Experimental evidence at protein level	14.14	1	0.999	30	31	40	41
sp|Q92523|CPT1B_HUMAN	Q92523	CPT1B_HUMAN	CPT1B	772	Homo sapiens	Carnitine O-palmitoyltransferase 1, muscle isoform	1:Experimental evidence at protein level	38.6	1	0.999	30	31	112	116
sp|Q9Y6C2|EMIL1_HUMAN	Q9Y6C2	EMIL1_HUMAN	EMILIN1	1016	Homo sapiens	EMILIN-1	1:Experimental evidence at protein level	35.83	1	0.999	31	31	50	50
sp|P02679|FIBG_HUMAN	P02679	FIBG_HUMAN	FGG	453	Homo sapiens	Fibrinogen gamma chain	1:Experimental evidence at protein level	64.9	1	0.999	29	30	193	200
sp|P04259|K2C6B_HUMAN	P04259	K2C6B_HUMAN	KRT6B	564	Homo sapiens	Keratin, type II cytoskeletal 6B	1:Experimental evidence at protein level	59.22	1	0.999	2	30	3	118
sp|P07384|CAN1_HUMAN	P07384	CAN1_HUMAN	CAPN1	714	Homo sapiens	Calpain-1 catalytic subunit	1:Experimental evidence at protein level	45.24	1	0.999	30	30	82	82
sp|P08590|MYL3_HUMAN	P08590	MYL3_HUMAN	MYL3	195	Homo sapiens	Myosin light chain 3	1:Experimental evidence at protein level	90.77	1	0.999	27	30	1125	1341
sp|P09622|DLDH_HUMAN	P09622	DLDH_HUMAN	DLD	509	Homo sapiens	Dihydrolipoyl dehydrogenase, mitochondrial	1:Experimental evidence at protein level	59.33	1	0.999	30	30	362	362
sp|P11310|ACADM_HUMAN	P11310	ACADM_HUMAN	ACADM	421	Homo sapiens	Medium-chain specific acyl-CoA dehydrogenase, mitochondrial	1:Experimental evidence at protein level	58.43	1	0.999	29	30	228	239
sp|P13637|AT1A3_HUMAN	P13637	AT1A3_HUMAN	ATP1A3	1013	Homo sapiens	Sodium/potassium-transporting ATPase subunit alpha-3	1:Experimental evidence at protein level	55.48	1	0.999	29	30	90	94
sp|P13797|PLST_HUMAN	P13797	PLST_HUMAN	PLS3	630	Homo sapiens	Plastin-3	1:Experimental evidence at protein level	45.08	1	0.999	21	30	53	75
sp|P48147|PPCE_HUMAN	P48147	PPCE_HUMAN	PREP	710	Homo sapiens	Prolyl endopeptidase	1:Experimental evidence at protein level	49.58	1	0.999	30	30	60	60
sp|P49368|TCPG_HUMAN	P49368	TCPG_HUMAN	CCT3	545	Homo sapiens	T-complex protein 1 subunit gamma	1:Experimental evidence at protein level	50.83	1	0.999	29	30	76	77
sp|P49821|NDUV1_HUMAN	P49821	NDUV1_HUMAN	NDUFV1	464	Homo sapiens	NADH dehydrogenase [ubiquinone] flavoprotein 1, mitochondrial	1:Experimental evidence at protein level	70.26	1	0.999	30	30	136	136
sp|P50570|DYN2_HUMAN	P50570	DYN2_HUMAN	DNM2	870	Homo sapiens	Dynamin-2	1:Experimental evidence at protein level	31.03	1	0.999	17	30	27	48
sp|P51659|DHB4_HUMAN	P51659	DHB4_HUMAN	HSD17B4	736	Homo sapiens	Peroxisomal multifunctional enzyme type 2	1:Experimental evidence at protein level	48.23	1	0.999	30	30	73	73
sp|Q02252|MMSA_HUMAN	Q02252	MMSA_HUMAN	ALDH6A1	535	Homo sapiens	Methylmalonate-semialdehyde dehydrogenase [acylating], mitochondrial	1:Experimental evidence at protein level	55.89	1	0.999	30	30	135	135
sp|Q16795|NDUA9_HUMAN	Q16795	NDUA9_HUMAN	NDUFA9	377	Homo sapiens	NADH dehydrogenase [ubiquinone] 1 alpha subcomplex subunit 9, mitochondrial	1:Experimental evidence at protein level	65.52	1	0.999	30	30	104	104
sp|Q86VP6|CAND1_HUMAN	Q86VP6	CAND1_HUMAN	CAND1	1230	Homo sapiens	Cullin-associated NEDD8-dissociated protein 1	1:Experimental evidence at protein level	23.41	1	0.999	28	30	49	55
sp|Q96AC1|FERM2_HUMAN	Q96AC1	FERM2_HUMAN	FERMT2	680	Homo sapiens	Fermitin family homolog 2	1:Experimental evidence at protein level	46.03	1	0.999	27	30	82	86
sp|Q96HC4|PDLI5_HUMAN	Q96HC4	PDLI5_HUMAN	PDLIM5	596	Homo sapiens	PDZ and LIM domain protein 5	1:Experimental evidence at protein level	51.68	1	0.999	30	30	136	136
sp|Q9H845|ACAD9_HUMAN	Q9H845	ACAD9_HUMAN	ACAD9	621	Homo sapiens	Complex I assembly factor ACAD9, mitochondrial	1:Experimental evidence at protein level	41.55	1	0.999	30	30	49	49
sp|Q9NVI7|ATD3A_HUMAN	Q9NVI7	ATD3A_HUMAN	ATAD3A	634	Homo sapiens	ATPase family AAA domain-containing protein 3A	1:Experimental evidence at protein level	44.48	1	0.999	8	30	17	67
sp|O43242|PSMD3_HUMAN	O43242	PSMD3_HUMAN	PSMD3	534	Homo sapiens	26S proteasome non-ATPase regulatory subunit 3	1:Experimental evidence at protein level	48.69	1	0.999	29	29	60	60
sp|O60763|USO1_HUMAN	O60763	USO1_HUMAN	USO1	962	Homo sapiens	General vesicular transport factor p115	1:Experimental evidence at protein level	31.29	1	0.999	28	29	55	56
sp|P01008|ANT3_HUMAN	P01008	ANT3_HUMAN	SERPINC1	464	Homo sapiens	Antithrombin-III	1:Experimental evidence at protein level	51.08	1	0.999	29	29	85	85
sp|P06727|APOA4_HUMAN	P06727	APOA4_HUMAN	APOA4	396	Homo sapiens	Apolipoprotein A-IV	1:Experimental evidence at protein level	66.16	1	0.999	28	29	71	72
sp|P06756|ITAV_HUMAN	P06756	ITAV_HUMAN	ITGAV	1048	Homo sapiens	Integrin alpha-V	1:Experimental evidence at protein level	31.39	1	0.999	29	29	44	44
sp|P11586|C1TC_HUMAN	P11586	C1TC_HUMAN	MTHFD1	935	Homo sapiens	C-1-tetrahydrofolate synthase, cytoplasmic	1:Experimental evidence at protein level	34.12	1	0.999	28	29	46	48
sp|P12882|MYH1_HUMAN	P12882	MYH1_HUMAN	MYH1	1939	Homo sapiens	Myosin-1	1:Experimental evidence at protein level	35.84	1	0.999	8	29	105	340
sp|P19022|CADH2_HUMAN	P19022	CADH2_HUMAN	CDH2	906	Homo sapiens	Cadherin-2	1:Experimental evidence at protein level	39.51	1	0.999	27	29	121	124
sp|P22695|QCR2_HUMAN	P22695	QCR2_HUMAN	UQCRC2	453	Homo sapiens	Cytochrome b-c1 complex subunit 2, mitochondrial	1:Experimental evidence at protein level	63.8	1	0.999	29	29	387	387
sp|P27338|AOFB_HUMAN	P27338	AOFB_HUMAN	MAOB	520	Homo sapiens	Amine oxidase [flavin-containing] B	1:Experimental evidence at protein level	59.62	1	0.999	24	29	202	239
sp|P36957|ODO2_HUMAN	P36957	ODO2_HUMAN	DLST	453	Homo sapiens	Dihydrolipoyllysine-residue succinyltransferase component of 2-oxoglutarate dehydrogenase complex, mitochondrial	1:Experimental evidence at protein level	64.02	1	0.999	29	29	286	286
sp|P49411|EFTU_HUMAN	P49411	EFTU_HUMAN	TUFM	455	Homo sapiens	Elongation factor Tu, mitochondrial	1:Experimental evidence at protein level	66.37	1	0.999	28	29	148	149
sp|P78371|TCPB_HUMAN	P78371	TCPB_HUMAN	CCT2	535	Homo sapiens	T-complex protein 1 subunit beta	1:Experimental evidence at protein level	65.98	1	0.999	29	29	72	72
sp|Q01484|ANK2_HUMAN	Q01484	ANK2_HUMAN	ANK2	3957	Homo sapiens	Ankyrin-2	1:Experimental evidence at protein level	10.74	1	0.999	29	29	42	42
sp|Q04637|IF4G1_HUMAN	Q04637	IF4G1_HUMAN	EIF4G1	1599	Homo sapiens	Eukaryotic translation initiation factor 4 gamma 1	1:Experimental evidence at protein level	15.76	1	0.999	27	29	44	46
sp|Q12906|ILF3_HUMAN	Q12906	ILF3_HUMAN	ILF3	894	Homo sapiens	Interleukin enhancer-binding factor 3	1:Experimental evidence at protein level	35.46	1	0.999	24	29	63	77
sp|Q13228|SBP1_HUMAN	Q13228	SBP1_HUMAN	SELENBP1	472	Homo sapiens	Methanethiol oxidase	1:Experimental evidence at protein level	68.01	1	0.999	29	29	105	105
sp|Q14624|ITIH4_HUMAN	Q14624	ITIH4_HUMAN	ITIH4	930	Homo sapiens	Inter-alpha-trypsin inhibitor heavy chain H4	1:Experimental evidence at protein level	35.81	1	0.999	28	29	85	89
sp|Q6P2Q9|PRP8_HUMAN	Q6P2Q9	PRP8_HUMAN	PRPF8	2335	Homo sapiens	Pre-mRNA-processing-splicing factor 8	1:Experimental evidence at protein level	13.7	1	0.999	29	29	34	34
sp|Q86YZ3|HORN_HUMAN	Q86YZ3	HORN_HUMAN	HRNR	2850	Homo sapiens	Hornerin	1:Experimental evidence at protein level	31.05	1	0.999	29	29	116	116
sp|O75891|AL1L1_HUMAN	O75891	AL1L1_HUMAN	ALDH1L1	902	Homo sapiens	Cytosolic 10-formyltetrahydrofolate dehydrogenase	1:Experimental evidence at protein level	41.57	1	0.999	24	28	42	52
sp|O95140|MFN2_HUMAN	O95140	MFN2_HUMAN	MFN2	757	Homo sapiens	Mitofusin-2	1:Experimental evidence at protein level	36.59	1	0.999	27	28	53	54
sp|P00747|PLMN_HUMAN	P00747	PLMN_HUMAN	PLG	810	Homo sapiens	Plasminogen	1:Experimental evidence at protein level	39.63	1	0.999	24	28	50	59
sp|P02144|MYG_HUMAN	P02144	MYG_HUMAN	MB	154	Homo sapiens	Myoglobin	1:Experimental evidence at protein level	96.75	1	0.999	20	28	1816	2094
sp|P02774|VTDB_HUMAN	P02774	VTDB_HUMAN	GC	474	Homo sapiens	Vitamin D-binding protein	1:Experimental evidence at protein level	64.56	1	0.999	27	28	117	118
sp|P02788|TRFL_HUMAN	P02788	TRFL_HUMAN	LTF	710	Homo sapiens	Lactotransferrin	1:Experimental evidence at protein level	49.44	1	0.999	28	28	55	55
sp|P09960|LKHA4_HUMAN	P09960	LKHA4_HUMAN	LTA4H	611	Homo sapiens	Leukotriene A-4 hydrolase	1:Experimental evidence at protein level	52.54	1	0.999	28	28	76	76
sp|P19338|NUCL_HUMAN	P19338	NUCL_HUMAN	NCL	710	Homo sapiens	Nucleolin	1:Experimental evidence at protein level	36.62	1	0.999	28	28	53	53
sp|P24821|TENA_HUMAN	P24821	TENA_HUMAN	TNC	2201	Homo sapiens	Tenascin	1:Experimental evidence at protein level	17.26	1	0.999	28	28	49	49
sp|P35606|COPB2_HUMAN	P35606	COPB2_HUMAN	COPB2	906	Homo sapiens	Coatomer subunit beta'	1:Experimental evidence at protein level	34.55	1	0.999	28	28	47	47
sp|P35998|PRS7_HUMAN	P35998	PRS7_HUMAN	PSMC2	433	Homo sapiens	26S proteasome regulatory subunit 7	1:Experimental evidence at protein level	64.43	1	0.999	27	28	58	62
sp|P36776|LONM_HUMAN	P36776	LONM_HUMAN	LONP1	959	Homo sapiens	Lon protease homolog, mitochondrial	1:Experimental evidence at protein level	33.37	1	0.999	28	28	91	91
sp|P48643|TCPE_HUMAN	P48643	TCPE_HUMAN	CCT5	541	Homo sapiens	T-complex protein 1 subunit epsilon	1:Experimental evidence at protein level	56.01	1	0.999	27	28	86	88
sp|P49419|AL7A1_HUMAN	P49419	AL7A1_HUMAN	ALDH7A1	539	Homo sapiens	Alpha-aminoadipic semialdehyde dehydrogenase	1:Experimental evidence at protein level	52.88	1	0.999	27	28	79	80
sp|P50991|TCPD_HUMAN	P50991	TCPD_HUMAN	CCT4	539	Homo sapiens	T-complex protein 1 subunit delta	1:Experimental evidence at protein level	58.44	1	0.999	28	28	73	73
sp|P53396|ACLY_HUMAN	P53396	ACLY_HUMAN	ACLY	1101	Homo sapiens	ATP-citrate synthase	1:Experimental evidence at protein level	26.61	1	0.999	28	28	45	45
sp|Q13683|ITA7_HUMAN	Q13683	ITA7_HUMAN	ITGA7	1181	Homo sapiens	Integrin alpha-7	1:Experimental evidence at protein level	28.37	1	0.999	28	28	78	78
sp|Q32MK0|MYLK3_HUMAN	Q32MK0	MYLK3_HUMAN	MYLK3	819	Homo sapiens	Myosin light chain kinase 3	1:Experimental evidence at protein level	42.37	1	0.999	26	28	59	63
sp|Q6NZI2|CAVN1_HUMAN	Q6NZI2	CAVN1_HUMAN	CAVIN1	390	Homo sapiens	Caveolae-associated protein 1	1:Experimental evidence at protein level	61.03	1	0.999	28	28	182	182
sp|Q86TD4|SRCA_HUMAN	Q86TD4	SRCA_HUMAN	SRL	473	Homo sapiens	Sarcalumenin	1:Experimental evidence at protein level	59.2	1	0.999	28	28	246	246
sp|Q9BZQ8|NIBA1_HUMAN	Q9BZQ8	NIBA1_HUMAN	NIBAN1	928	Homo sapiens	Protein Niban 1	1:Experimental evidence at protein level	34.59	1	0.999	28	28	64	64
sp|Q9UQ90|SPG7_HUMAN	Q9UQ90	SPG7_HUMAN	SPG7	795	Homo sapiens	Paraplegin	1:Experimental evidence at protein level	34.34	1	0.999	28	28	51	51
sp|Q9Y2D5|AKAP2_HUMAN	Q9Y2D5	AKAP2_HUMAN	AKAP2	859	Homo sapiens	A-kinase anchor protein 2	1:Experimental evidence at protein level	48.08	1	0.999	28	28	44	44
sp|Q9Y4L1|HYOU1_HUMAN	Q9Y4L1	HYOU1_HUMAN	HYOU1	999	Homo sapiens	Hypoxia up-regulated protein 1	1:Experimental evidence at protein level	33.23	1	0.999	28	28	53	53
sp|P00751|CFAB_HUMAN	P00751	CFAB_HUMAN	CFB	764	Homo sapiens	Complement factor B	1:Experimental evidence at protein level	36.78	1	0.999	27	27	71	71
sp|P02511|CRYAB_HUMAN	P02511	CRYAB_HUMAN	CRYAB	175	Homo sapiens	Alpha-crystallin B chain	1:Experimental evidence at protein level	77.71	1	0.999	27	27	318	318
sp|P05166|PCCB_HUMAN	P05166	PCCB_HUMAN	PCCB	539	Homo sapiens	Propionyl-CoA carboxylase beta chain, mitochondrial	1:Experimental evidence at protein level	59.93	1	0.999	27	27	86	86
sp|P07954|FUMH_HUMAN	P07954	FUMH_HUMAN	FH	510	Homo sapiens	Fumarate hydratase, mitochondrial	1:Experimental evidence at protein level	62.16	1	0.999	27	27	288	288
sp|P09972|ALDOC_HUMAN	P09972	ALDOC_HUMAN	ALDOC	364	Homo sapiens	Fructose-bisphosphate aldolase C	1:Experimental evidence at protein level	84.62	1	0.999	26	27	199	201
sp|P19429|TNNI3_HUMAN	P19429	TNNI3_HUMAN	TNNI3	210	Homo sapiens	Troponin I, cardiac muscle	1:Experimental evidence at protein level	75.24	1	0.999	27	27	303	303
sp|P20700|LMNB1_HUMAN	P20700	LMNB1_HUMAN	LMNB1	586	Homo sapiens	Lamin-B1	1:Experimental evidence at protein level	49.66	1	0.999	27	27	51	51
sp|P30038|AL4A1_HUMAN	P30038	AL4A1_HUMAN	ALDH4A1	563	Homo sapiens	Delta-1-pyrroline-5-carboxylate dehydrogenase, mitochondrial	1:Experimental evidence at protein level	52.93	1	0.999	27	27	106	106
sp|P30153|2AAA_HUMAN	P30153	2AAA_HUMAN	PPP2R1A	589	Homo sapiens	Serine/threonine-protein phosphatase 2A 65 kDa regulatory subunit A alpha isoform	1:Experimental evidence at protein level	50.93	1	0.999	20	27	62	72
sp|P35241|RADI_HUMAN	P35241	RADI_HUMAN	RDX	583	Homo sapiens	Radixin	1:Experimental evidence at protein level	55.57	1	0.999	26	27	55	57
sp|P49189|AL9A1_HUMAN	P49189	AL9A1_HUMAN	ALDH9A1	494	Homo sapiens	4-trimethylaminobutyraldehyde dehydrogenase	1:Experimental evidence at protein level	54.25	1	0.999	27	27	115	115
sp|P55809|SCOT1_HUMAN	P55809	SCOT1_HUMAN	OXCT1	520	Homo sapiens	Succinyl-CoA:3-ketoacid coenzyme A transferase 1, mitochondrial	1:Experimental evidence at protein level	57.31	1	0.999	26	27	191	200
sp|Q15582|BGH3_HUMAN	Q15582	BGH3_HUMAN	TGFBI	683	Homo sapiens	Transforming growth factor-beta-induced protein ig-h3	1:Experimental evidence at protein level	44.51	1	0.999	26	27	76	77
sp|Q16555|DPYL2_HUMAN	Q16555	DPYL2_HUMAN	DPYSL2	572	Homo sapiens	Dihydropyrimidinase-related protein 2	1:Experimental evidence at protein level	64.69	1	0.999	23	27	111	128
sp|Q86TX2|ACOT1_HUMAN	Q86TX2	ACOT1_HUMAN	ACOT1	421	Homo sapiens	Acyl-coenzyme A thioesterase 1	1:Experimental evidence at protein level	66.27	1	0.999	2	27	5	102
sp|Q99623|PHB2_HUMAN	Q99623	PHB2_HUMAN	PHB2	299	Homo sapiens	Prohibitin-2	1:Experimental evidence at protein level	83.61	1	0.999	27	27	144	144
sp|Q9BR39|JPH2_HUMAN	Q9BR39	JPH2_HUMAN	JPH2	696	Homo sapiens	Junctophilin-2	1:Experimental evidence at protein level	48.99	1	0.999	24	27	43	48
sp|Q9NYU2|UGGG1_HUMAN	Q9NYU2	UGGG1_HUMAN	UGGT1	1555	Homo sapiens	UDP-glucose:glycoprotein glucosyltransferase 1	1:Experimental evidence at protein level	19.61	1	0.999	26	27	47	49
sp|Q9P2R7|SUCB1_HUMAN	Q9P2R7	SUCB1_HUMAN	SUCLA2	463	Homo sapiens	Succinate--CoA ligase [ADP-forming] subunit beta, mitochondrial	1:Experimental evidence at protein level	57.02	1	0.999	27	27	102	102
sp|Q9UDY2|ZO2_HUMAN	Q9UDY2	ZO2_HUMAN	TJP2	1190	Homo sapiens	Tight junction protein ZO-2	1:Experimental evidence at protein level	22.69	1	0.999	27	27	35	35
sp|O00571|DDX3X_HUMAN	O00571	DDX3X_HUMAN	DDX3X	662	Homo sapiens	ATP-dependent RNA helicase DDX3X	1:Experimental evidence at protein level	38.22	1	0.999	8	26	10	43
sp|O75083|WDR1_HUMAN	O75083	WDR1_HUMAN	WDR1	606	Homo sapiens	WD repeat-containing protein 1	1:Experimental evidence at protein level	52.15	1	0.999	26	26	62	62
sp|O94826|TOM70_HUMAN	O94826	TOM70_HUMAN	TOMM70	608	Homo sapiens	Mitochondrial import receptor subunit TOM70	1:Experimental evidence at protein level	48.68	1	0.999	26	26	60	60
sp|P00352|AL1A1_HUMAN	P00352	AL1A1_HUMAN	ALDH1A1	501	Homo sapiens	Aldehyde dehydrogenase 1A1	1:Experimental evidence at protein level	57.49	1	0.999	26	26	72	72
sp|P00738|HPT_HUMAN	P00738	HPT_HUMAN	HP	406	Homo sapiens	Haptoglobin	1:Experimental evidence at protein level	56.4	1	0.999	11	26	95	194
sp|P02647|APOA1_HUMAN	P02647	APOA1_HUMAN	APOA1	267	Homo sapiens	Apolipoprotein A-I	1:Experimental evidence at protein level	74.16	1	0.999	26	26	191	191
sp|P10916|MLRV_HUMAN	P10916	MLRV_HUMAN	MYL2	166	Homo sapiens	Myosin regulatory light chain 2, ventricular/cardiac muscle isoform	1:Experimental evidence at protein level	95.18	1	0.999	21	26	1174	1651
sp|P11182|ODB2_HUMAN	P11182	ODB2_HUMAN	DBT	482	Homo sapiens	Lipoamide acyltransferase component of branched-chain alpha-keto acid dehydrogenase complex, mitochondrial	1:Experimental evidence at protein level	55.19	1	0.999	26	26	65	65
sp|P13861|KAP2_HUMAN	P13861	KAP2_HUMAN	PRKAR2A	404	Homo sapiens	cAMP-dependent protein kinase type II-alpha regulatory subunit	1:Experimental evidence at protein level	76.49	1	0.999	23	26	69	79
sp|P13929|ENOB_HUMAN	P13929	ENOB_HUMAN	ENO3	434	Homo sapiens	Beta-enolase	1:Experimental evidence at protein level	61.98	1	0.999	24	26	158	166
sp|P19823|ITIH2_HUMAN	P19823	ITIH2_HUMAN	ITIH2	946	Homo sapiens	Inter-alpha-trypsin inhibitor heavy chain H2	1:Experimental evidence at protein level	26.22	1	0.999	26	26	59	59
sp|P21796|VDAC1_HUMAN	P21796	VDAC1_HUMAN	VDAC1	283	Homo sapiens	Voltage-dependent anion-selective channel protein 1	1:Experimental evidence at protein level	82.33	1	0.999	25	26	326	351
sp|P26639|SYTC_HUMAN	P26639	SYTC_HUMAN	TARS1	723	Homo sapiens	Threonine--tRNA ligase 1, cytoplasmic	1:Experimental evidence at protein level	34.3	1	0.999	24	26	37	39
sp|P29401|TKT_HUMAN	P29401	TKT_HUMAN	TKT	623	Homo sapiens	Transketolase	1:Experimental evidence at protein level	53.13	1	0.999	26	26	66	66
sp|P35222|CTNB1_HUMAN	P35222	CTNB1_HUMAN	CTNNB1	781	Homo sapiens	Catenin beta-1	1:Experimental evidence at protein level	47.38	1	0.999	26	26	96	96
sp|P47897|SYQ_HUMAN	P47897	SYQ_HUMAN	QARS1	775	Homo sapiens	Glutamine--tRNA ligase	1:Experimental evidence at protein level	38.84	1	0.999	26	26	44	44
sp|P53621|COPA_HUMAN	P53621	COPA_HUMAN	COPA	1224	Homo sapiens	Coatomer subunit alpha	1:Experimental evidence at protein level	22.47	1	0.999	26	26	35	35
sp|P54136|SYRC_HUMAN	P54136	SYRC_HUMAN	RARS1	660	Homo sapiens	Arginine--tRNA ligase, cytoplasmic	1:Experimental evidence at protein level	44.09	1	0.999	25	26	54	55
sp|P55290|CAD13_HUMAN	P55290	CAD13_HUMAN	CDH13	713	Homo sapiens	Cadherin-13	1:Experimental evidence at protein level	37.31	1	0.999	26	26	139	139
sp|P62258|1433E_HUMAN	P62258	1433E_HUMAN	YWHAE	255	Homo sapiens	14-3-3 protein epsilon	1:Experimental evidence at protein level	83.53	1	0.999	23	26	232	262
sp|Q00341|VIGLN_HUMAN	Q00341	VIGLN_HUMAN	HDLBP	1268	Homo sapiens	Vigilin	1:Experimental evidence at protein level	23.82	1	0.999	25	26	37	39
sp|Q01518|CAP1_HUMAN	Q01518	CAP1_HUMAN	CAP1	475	Homo sapiens	Adenylyl cyclase-associated protein 1	1:Experimental evidence at protein level	52	1	0.999	25	26	65	67
sp|Q2M3C7|SPKAP_HUMAN	Q2M3C7	SPKAP_HUMAN	SPHKAP	1700	Homo sapiens	A-kinase anchor protein SPHKAP	1:Experimental evidence at protein level	19.06	1	0.999	26	26	32	32
sp|Q8NB12|SMYD1_HUMAN	Q8NB12	SMYD1_HUMAN	SMYD1	490	Homo sapiens	Histone-lysine N-methyltransferase SMYD1	1:Experimental evidence at protein level	54.49	1	0.999	26	26	119	119
sp|Q8WXH0|SYNE2_HUMAN	Q8WXH0	SYNE2_HUMAN	SYNE2	6885	Homo sapiens	Nesprin-2	1:Experimental evidence at protein level	4.58	1	0.999	26	26	32	32
sp|Q96AE4|FUBP1_HUMAN	Q96AE4	FUBP1_HUMAN	FUBP1	644	Homo sapiens	Far upstream element-binding protein 1	1:Experimental evidence at protein level	43.48	1	0.999	21	26	48	54
sp|Q96I99|SUCB2_HUMAN	Q96I99	SUCB2_HUMAN	SUCLG2	432	Homo sapiens	Succinate--CoA ligase [GDP-forming] subunit beta, mitochondrial	1:Experimental evidence at protein level	58.56	1	0.999	25	26	114	116
sp|Q96QK1|VPS35_HUMAN	Q96QK1	VPS35_HUMAN	VPS35	796	Homo sapiens	Vacuolar protein sorting-associated protein 35	1:Experimental evidence at protein level	34.3	1	0.999	26	26	53	53
sp|Q9HCC0|MCCB_HUMAN	Q9HCC0	MCCB_HUMAN	MCCC2	563	Homo sapiens	Methylcrotonoyl-CoA carboxylase beta chain, mitochondrial	1:Experimental evidence at protein level	54.35	1	0.999	26	26	102	102
sp|Q9P2J5|SYLC_HUMAN	Q9P2J5	SYLC_HUMAN	LARS1	1176	Homo sapiens	Leucine--tRNA ligase, cytoplasmic	1:Experimental evidence at protein level	22.96	1	0.999	26	26	37	37
sp|Q9Y4J8|DTNA_HUMAN	Q9Y4J8	DTNA_HUMAN	DTNA	743	Homo sapiens	Dystrobrevin alpha	1:Experimental evidence at protein level	35.4	1	0.999	19	26	44	65
sp|Q9Y512|SAM50_HUMAN	Q9Y512	SAM50_HUMAN	SAMM50	469	Homo sapiens	Sorting and assembly machinery component 50 homolog	1:Experimental evidence at protein level	55.44	1	0.999	26	26	83	83
sp|O75153|CLU_HUMAN	O75153	CLU_HUMAN	CLUH	1309	Homo sapiens	Clustered mitochondria protein homolog	1:Experimental evidence at protein level	19.79	1	0.999	25	25	31	31
sp|O75390|CISY_HUMAN	O75390	CISY_HUMAN	CS	466	Homo sapiens	Citrate synthase, mitochondrial	1:Experimental evidence at protein level	47	1	0.999	25	25	316	316
sp|P05164|PERM_HUMAN	P05164	PERM_HUMAN	MPO	745	Homo sapiens	Myeloperoxidase	1:Experimental evidence at protein level	30.47	1	0.999	22	25	41	49
sp|P06737|PYGL_HUMAN	P06737	PYGL_HUMAN	PYGL	847	Homo sapiens	Glycogen phosphorylase, liver form	1:Experimental evidence at protein level	40.5	1	0.999	25	25	53	53
sp|P08758|ANXA5_HUMAN	P08758	ANXA5_HUMAN	ANXA5	320	Homo sapiens	Annexin A5	1:Experimental evidence at protein level	72.81	1	0.999	23	25	119	171
sp|P08779|K1C16_HUMAN	P08779	K1C16_HUMAN	KRT16	473	Homo sapiens	Keratin, type I cytoskeletal 16	1:Experimental evidence at protein level	68.5	1	0.999	24	25	121	138
sp|P09874|PARP1_HUMAN	P09874	PARP1_HUMAN	PARP1	1014	Homo sapiens	Poly [ADP-ribose] polymerase 1	1:Experimental evidence at protein level	28.99	1	0.999	25	25	35	35
sp|P10643|CO7_HUMAN	P10643	CO7_HUMAN	C7	843	Homo sapiens	Complement component C7	1:Experimental evidence at protein level	39.5	1	0.999	24	25	55	56
sp|P10644|KAP0_HUMAN	P10644	KAP0_HUMAN	PRKAR1A	381	Homo sapiens	cAMP-dependent protein kinase type I-alpha regulatory subunit	1:Experimental evidence at protein level	56.43	1	0.999	21	25	63	72
sp|P22626|ROA2_HUMAN	P22626	ROA2_HUMAN	HNRNPA2B1	353	Homo sapiens	Heterogeneous nuclear ribonucleoproteins A2/B1	1:Experimental evidence at protein level	66.86	1	0.999	22	25	80	97
sp|P23141|EST1_HUMAN	P23141	EST1_HUMAN	CES1	567	Homo sapiens	Liver carboxylesterase 1	1:Experimental evidence at protein level	46.56	1	0.999	22	25	89	93
sp|P23368|MAOM_HUMAN	P23368	MAOM_HUMAN	ME2	584	Homo sapiens	NAD-dependent malic enzyme, mitochondrial	1:Experimental evidence at protein level	48.12	1	0.999	24	25	68	74
sp|P23381|SYWC_HUMAN	P23381	SYWC_HUMAN	WARS1	471	Homo sapiens	Tryptophan--tRNA ligase, cytoplasmic	1:Experimental evidence at protein level	63.27	1	0.999	25	25	85	85
sp|P26640|SYVC_HUMAN	P26640	SYVC_HUMAN	VARS1	1264	Homo sapiens	Valine--tRNA ligase	1:Experimental evidence at protein level	22.23	1	0.999	25	25	43	43
sp|P31930|QCR1_HUMAN	P31930	QCR1_HUMAN	UQCRC1	480	Homo sapiens	Cytochrome b-c1 complex subunit 1, mitochondrial	1:Experimental evidence at protein level	63.75	1	0.999	24	25	367	378
sp|P32119|PRDX2_HUMAN	P32119	PRDX2_HUMAN	PRDX2	198	Homo sapiens	Peroxiredoxin-2	1:Experimental evidence at protein level	78.28	1	0.999	23	25	175	209
sp|P38606|VATA_HUMAN	P38606	VATA_HUMAN	ATP6V1A	617	Homo sapiens	V-type proton ATPase catalytic subunit A	1:Experimental evidence at protein level	45.22	1	0.999	24	25	60	61
sp|P40925|MDHC_HUMAN	P40925	MDHC_HUMAN	MDH1	334	Homo sapiens	Malate dehydrogenase, cytoplasmic	1:Experimental evidence at protein level	58.38	1	0.999	25	25	496	496
sp|P49588|SYAC_HUMAN	P49588	SYAC_HUMAN	AARS1	968	Homo sapiens	Alanine--tRNA ligase, cytoplasmic	1:Experimental evidence at protein level	30.58	1	0.999	25	25	48	48
sp|P50995|ANX11_HUMAN	P50995	ANX11_HUMAN	ANXA11	505	Homo sapiens	Annexin A11	1:Experimental evidence at protein level	42.77	1	0.999	24	25	113	119
sp|P60174|TPIS_HUMAN	P60174	TPIS_HUMAN	TPI1	249	Homo sapiens	Triosephosphate isomerase	1:Experimental evidence at protein level	91.57	1	0.999	25	25	363	363
sp|P68366|TBA4A_HUMAN	P68366	TBA4A_HUMAN	TUBA4A	448	Homo sapiens	Tubulin alpha-4A chain	1:Experimental evidence at protein level	61.16	1	0.999	4	25	17	160
sp|Q13510|ASAH1_HUMAN	Q13510	ASAH1_HUMAN	ASAH1	395	Homo sapiens	Acid ceramidase	1:Experimental evidence at protein level	52.91	1	0.999	25	25	123	123
sp|Q14192|FHL2_HUMAN	Q14192	FHL2_HUMAN	FHL2	279	Homo sapiens	Four and a half LIM domains protein 2	1:Experimental evidence at protein level	80.29	1	0.999	25	25	176	176
sp|Q14974|IMB1_HUMAN	Q14974	IMB1_HUMAN	KPNB1	876	Homo sapiens	Importin subunit beta-1	1:Experimental evidence at protein level	31.96	1	0.999	25	25	47	47
sp|Q16698|DECR_HUMAN	Q16698	DECR_HUMAN	DECR1	335	Homo sapiens	2,4-dienoyl-CoA reductase [(3E)-enoyl-CoA-producing], mitochondrial	1:Experimental evidence at protein level	70.75	1	0.999	25	25	389	389
sp|Q7Z3D6|GLUCM_HUMAN	Q7Z3D6	GLUCM_HUMAN	DGLUCY	616	Homo sapiens	D-glutamate cyclase, mitochondrial	1:Experimental evidence at protein level	46.92	1	0.999	25	25	78	78
sp|Q8WX93|PALLD_HUMAN	Q8WX93	PALLD_HUMAN	PALLD	1383	Homo sapiens	Palladin	1:Experimental evidence at protein level	20.9	1	0.999	25	25	51	51
sp|Q92499|DDX1_HUMAN	Q92499	DDX1_HUMAN	DDX1	740	Homo sapiens	ATP-dependent RNA helicase DDX1	1:Experimental evidence at protein level	35.54	1	0.999	25	25	51	51
sp|Q92626|PXDN_HUMAN	Q92626	PXDN_HUMAN	PXDN	1479	Homo sapiens	Peroxidasin homolog	1:Experimental evidence at protein level	18.12	1	0.999	25	25	36	36
sp|Q99613|EIF3C_HUMAN	Q99613	EIF3C_HUMAN	EIF3C	913	Homo sapiens	Eukaryotic translation initiation factor 3 subunit C	1:Experimental evidence at protein level	29.35	1	0.999	1	25	3	45
sp|Q99832|TCPH_HUMAN	Q99832	TCPH_HUMAN	CCT7	543	Homo sapiens	T-complex protein 1 subunit eta	1:Experimental evidence at protein level	50.64	1	0.999	25	25	59	59
sp|O00410|IPO5_HUMAN	O00410	IPO5_HUMAN	IPO5	1097	Homo sapiens	Importin-5	1:Experimental evidence at protein level	26.98	1	0.999	22	24	30	33
sp|O43615|TIM44_HUMAN	O43615	TIM44_HUMAN	TIMM44	452	Homo sapiens	Mitochondrial import inner membrane translocase subunit TIM44	1:Experimental evidence at protein level	48.67	1	0.999	24	24	34	34
sp|O60716|CTND1_HUMAN	O60716	CTND1_HUMAN	CTNND1	968	Homo sapiens	Catenin delta-1	1:Experimental evidence at protein level	31.2	1	0.999	24	24	36	36
sp|O75306|NDUS2_HUMAN	O75306	NDUS2_HUMAN	NDUFS2	463	Homo sapiens	NADH dehydrogenase [ubiquinone] iron-sulfur protein 2, mitochondrial	1:Experimental evidence at protein level	57.45	1	0.999	24	24	154	154
sp|O75489|NDUS3_HUMAN	O75489	NDUS3_HUMAN	NDUFS3	264	Homo sapiens	NADH dehydrogenase [ubiquinone] iron-sulfur protein 3, mitochondrial	1:Experimental evidence at protein level	61.36	1	0.999	24	24	98	98
sp|O75534|CSDE1_HUMAN	O75534	CSDE1_HUMAN	CSDE1	798	Homo sapiens	Cold shock domain-containing protein E1	1:Experimental evidence at protein level	34.84	1	0.999	24	24	36	36
sp|O94911|ABCA8_HUMAN	O94911	ABCA8_HUMAN	ABCA8	1621	Homo sapiens	ABC-type organic anion transporter ABCA8	1:Experimental evidence at protein level	18.26	1	0.999	19	24	37	43
sp|O95810|CAVN2_HUMAN	O95810	CAVN2_HUMAN	CAVIN2	425	Homo sapiens	Caveolae-associated protein 2	1:Experimental evidence at protein level	50.12	1	0.999	24	24	100	100
sp|P00488|F13A_HUMAN	P00488	F13A_HUMAN	F13A1	732	Homo sapiens	Coagulation factor XIII A chain	1:Experimental evidence at protein level	38.93	1	0.999	24	24	78	78
sp|P01857|IGHG1_HUMAN	P01857	IGHG1_HUMAN	IGHG1	399	Homo sapiens	Immunoglobulin heavy constant gamma 1	1:Experimental evidence at protein level	60.15	1	0.999	10	24	299	742
sp|P02461|CO3A1_HUMAN	P02461	CO3A1_HUMAN	COL3A1	1466	Homo sapiens	Collagen alpha-1(III) chain	1:Experimental evidence at protein level	20.87	1	0.999	24	24	129	129
sp|P02748|CO9_HUMAN	P02748	CO9_HUMAN	C9	559	Homo sapiens	Complement component C9	1:Experimental evidence at protein level	41.86	1	0.999	24	24	47	47
sp|P04792|HSPB1_HUMAN	P04792	HSPB1_HUMAN	HSPB1	205	Homo sapiens	Heat shock protein beta-1	1:Experimental evidence at protein level	94.15	1	0.999	24	24	280	280
sp|P07195|LDHB_HUMAN	P07195	LDHB_HUMAN	LDHB	334	Homo sapiens	L-lactate dehydrogenase B chain	1:Experimental evidence at protein level	59.88	1	0.999	22	24	533	581
sp|P11171|EPB41_HUMAN	P11171	EPB41_HUMAN	EPB41	864	Homo sapiens	Protein 4.1	1:Experimental evidence at protein level	33.8	1	0.999	22	24	53	67
sp|P13010|XRCC5_HUMAN	P13010	XRCC5_HUMAN	XRCC5	732	Homo sapiens	X-ray repair cross-complementing protein 5	1:Experimental evidence at protein level	32.38	1	0.999	24	24	51	51
sp|P14735|IDE_HUMAN	P14735	IDE_HUMAN	IDE	1019	Homo sapiens	Insulin-degrading enzyme	1:Experimental evidence at protein level	24.34	1	0.999	24	24	38	38
sp|P15121|ALDR_HUMAN	P15121	ALDR_HUMAN	AKR1B1	316	Homo sapiens	Aldo-keto reductase family 1 member B1	1:Experimental evidence at protein level	70.25	1	0.999	22	24	93	108
sp|P17987|TCPA_HUMAN	P17987	TCPA_HUMAN	TCP1	556	Homo sapiens	T-complex protein 1 subunit alpha	1:Experimental evidence at protein level	43.71	1	0.999	24	24	60	60
sp|P20073|ANXA7_HUMAN	P20073	ANXA7_HUMAN	ANXA7	488	Homo sapiens	Annexin A7	1:Experimental evidence at protein level	44.67	1	0.999	24	24	81	81
sp|P22897|MRC1_HUMAN	P22897	MRC1_HUMAN	MRC1	1456	Homo sapiens	Macrophage mannose receptor 1	1:Experimental evidence at protein level	17.03	1	0.999	24	24	33	33
sp|P23229|ITA6_HUMAN	P23229	ITA6_HUMAN	ITGA6	1130	Homo sapiens	Integrin alpha-6	1:Experimental evidence at protein level	22.12	1	0.999	24	24	41	41
sp|P40926|MDHM_HUMAN	P40926	MDHM_HUMAN	MDH2	338	Homo sapiens	Malate dehydrogenase, mitochondrial	1:Experimental evidence at protein level	70.71	1	0.999	24	24	718	718
sp|P43155|CACP_HUMAN	P43155	CACP_HUMAN	CRAT	626	Homo sapiens	Carnitine O-acetyltransferase	1:Experimental evidence at protein level	42.01	1	0.999	24	24	96	96
sp|P48637|GSHB_HUMAN	P48637	GSHB_HUMAN	GSS	474	Homo sapiens	Glutathione synthetase	1:Experimental evidence at protein level	51.9	1	0.999	24	24	45	45
sp|P50895|BCAM_HUMAN	P50895	BCAM_HUMAN	BCAM	628	Homo sapiens	Basal cell adhesion molecule	1:Experimental evidence at protein level	47.29	1	0.999	24	24	67	67
sp|P83111|LACTB_HUMAN	P83111	LACTB_HUMAN	LACTB	547	Homo sapiens	Serine beta-lactamase-like protein LACTB, mitochondrial	1:Experimental evidence at protein level	41.68	1	0.999	24	24	48	48
sp|Q01813|PFKAP_HUMAN	Q01813	PFKAP_HUMAN	PFKP	784	Homo sapiens	ATP-dependent 6-phosphofructokinase, platelet type	1:Experimental evidence at protein level	35.33	1	0.999	22	24	81	90
sp|Q04446|GLGB_HUMAN	Q04446	GLGB_HUMAN	GBE1	702	Homo sapiens	1,4-alpha-glucan-branching enzyme	1:Experimental evidence at protein level	35.19	1	0.999	23	24	48	49
sp|Q13619|CUL4A_HUMAN	Q13619	CUL4A_HUMAN	CUL4A	759	Homo sapiens	Cullin-4A	1:Experimental evidence at protein level	27.54	1	0.999	13	24	18	32
sp|Q14247|SRC8_HUMAN	Q14247	SRC8_HUMAN	CTTN	550	Homo sapiens	Src substrate cortactin	1:Experimental evidence at protein level	42.18	1	0.999	24	24	46	46
sp|Q7Z7B0|FLIP1_HUMAN	Q7Z7B0	FLIP1_HUMAN	FILIP1	1213	Homo sapiens	Filamin-A-interacting protein 1	1:Experimental evidence at protein level	20.2	1	0.999	23	24	36	37
sp|Q86VB7|C163A_HUMAN	Q86VB7	C163A_HUMAN	CD163	1156	Homo sapiens	Scavenger receptor cysteine-rich type 1 protein M130	1:Experimental evidence at protein level	23.62	1	0.999	24	24	49	49
sp|Q93009|UBP7_HUMAN	Q93009	UBP7_HUMAN	USP7	1102	Homo sapiens	Ubiquitin carboxyl-terminal hydrolase 7	1:Experimental evidence at protein level	25.05	1	0.999	24	24	30	30
sp|Q93034|CUL5_HUMAN	Q93034	CUL5_HUMAN	CUL5	780	Homo sapiens	Cullin-5	1:Experimental evidence at protein level	30.9	1	0.999	24	24	39	39
sp|Q96G03|PGM2_HUMAN	Q96G03	PGM2_HUMAN	PGM2	612	Homo sapiens	Phosphopentomutase	1:Experimental evidence at protein level	41.99	1	0.999	24	24	41	41
sp|Q99715|COCA1_HUMAN	Q99715	COCA1_HUMAN	COL12A1	3063	Homo sapiens	Collagen alpha-1(XII) chain	1:Experimental evidence at protein level	9.21	1	0.999	24	24	35	35
sp|Q9BZL4|PP12C_HUMAN	Q9BZL4	PP12C_HUMAN	PPP1R12C	782	Homo sapiens	Protein phosphatase 1 regulatory subunit 12C	1:Experimental evidence at protein level	35.29	1	0.999	24	24	47	47
sp|Q9H4M9|EHD1_HUMAN	Q9H4M9	EHD1_HUMAN	EHD1	534	Homo sapiens	EH domain-containing protein 1	1:Experimental evidence at protein level	53.56	1	0.999	15	24	35	57
sp|Q9P2B2|FPRP_HUMAN	Q9P2B2	FPRP_HUMAN	PTGFRN	879	Homo sapiens	Prostaglandin F2 receptor negative regulator	1:Experimental evidence at protein level	25.82	1	0.999	24	24	37	37
sp|Q9UIQ6|LCAP_HUMAN	Q9UIQ6	LCAP_HUMAN	LNPEP	1025	Homo sapiens	Leucyl-cystinyl aminopeptidase	1:Experimental evidence at protein level	27.61	1	0.999	24	24	42	42
sp|Q9UNZ2|NSF1C_HUMAN	Q9UNZ2	NSF1C_HUMAN	NSFL1C	370	Homo sapiens	NSFL1 cofactor p47	1:Experimental evidence at protein level	64.86	1	0.999	24	24	40	40
sp|O00330|ODPX_HUMAN	O00330	ODPX_HUMAN	PDHX	501	Homo sapiens	Pyruvate dehydrogenase protein X component, mitochondrial	1:Experimental evidence at protein level	47.31	1	0.999	23	23	121	121
sp|O75116|ROCK2_HUMAN	O75116	ROCK2_HUMAN	ROCK2	1388	Homo sapiens	Rho-associated protein kinase 2	1:Experimental evidence at protein level	21.18	1	0.999	23	23	32	32
sp|O75874|IDHC_HUMAN	O75874	IDHC_HUMAN	IDH1	414	Homo sapiens	Isocitrate dehydrogenase [NADP] cytoplasmic	1:Experimental evidence at protein level	60.39	1	0.999	23	23	105	105
sp|O95822|DCMC_HUMAN	O95822	DCMC_HUMAN	MLYCD	493	Homo sapiens	Malonyl-CoA decarboxylase, mitochondrial	1:Experimental evidence at protein level	54.16	1	0.999	22	23	70	76
sp|P00734|THRB_HUMAN	P00734	THRB_HUMAN	F2	622	Homo sapiens	Prothrombin	1:Experimental evidence at protein level	46.95	1	0.999	23	23	57	57
sp|P05062|ALDOB_HUMAN	P05062	ALDOB_HUMAN	ALDOB	364	Homo sapiens	Fructose-bisphosphate aldolase B	1:Experimental evidence at protein level	65.38	1	0.999	23	23	78	78
sp|P07099|HYEP_HUMAN	P07099	HYEP_HUMAN	EPHX1	455	Homo sapiens	Epoxide hydrolase 1	1:Experimental evidence at protein level	56.26	1	0.999	23	23	51	51
sp|P09525|ANXA4_HUMAN	P09525	ANXA4_HUMAN	ANXA4	319	Homo sapiens	Annexin A4	1:Experimental evidence at protein level	64.26	1	0.999	23	23	46	46
sp|P10515|ODP2_HUMAN	P10515	ODP2_HUMAN	DLAT	647	Homo sapiens	Dihydrolipoyllysine-residue acetyltransferase component of pyruvate dehydrogenase complex, mitochondrial	1:Experimental evidence at protein level	41.58	1	0.999	23	23	111	111
sp|P11055|MYH3_HUMAN	P11055	MYH3_HUMAN	MYH3	1940	Homo sapiens	Myosin-3	1:Experimental evidence at protein level	32.11	1	0.999	13	23	109	161
sp|P12429|ANXA3_HUMAN	P12429	ANXA3_HUMAN	ANXA3	323	Homo sapiens	Annexin A3	1:Experimental evidence at protein level	70.59	1	0.999	23	23	55	55
sp|P14868|SYDC_HUMAN	P14868	SYDC_HUMAN	DARS1	501	Homo sapiens	Aspartate--tRNA ligase, cytoplasmic	1:Experimental evidence at protein level	49.1	1	0.999	23	23	46	46
sp|P16284|PECA1_HUMAN	P16284	PECA1_HUMAN	PECAM1	738	Homo sapiens	Platelet endothelial cell adhesion molecule	1:Experimental evidence at protein level	37.67	1	0.999	23	23	33	33
sp|P21912|SDHB_HUMAN	P21912	SDHB_HUMAN	SDHB	280	Homo sapiens	Succinate dehydrogenase [ubiquinone] iron-sulfur subunit, mitochondrial	1:Experimental evidence at protein level	60.71	1	0.999	22	23	205	208
sp|P23526|SAHH_HUMAN	P23526	SAHH_HUMAN	AHCY	432	Homo sapiens	Adenosylhomocysteinase	1:Experimental evidence at protein level	50	1	0.999	22	23	67	70
sp|P35232|PHB1_HUMAN	P35232	PHB1_HUMAN	PHB1	272	Homo sapiens	Prohibitin 1	1:Experimental evidence at protein level	77.21	1	0.999	23	23	130	130
sp|P38117|ETFB_HUMAN	P38117	ETFB_HUMAN	ETFB	255	Homo sapiens	Electron transfer flavoprotein subunit beta	1:Experimental evidence at protein level	68.24	1	0.999	23	23	230	230
sp|P40227|TCPZ_HUMAN	P40227	TCPZ_HUMAN	CCT6A	531	Homo sapiens	T-complex protein 1 subunit zeta	1:Experimental evidence at protein level	48.02	1	0.999	17	23	30	42
sp|P43121|MUC18_HUMAN	P43121	MUC18_HUMAN	MCAM	646	Homo sapiens	Cell surface glycoprotein MUC18	1:Experimental evidence at protein level	34.83	1	0.999	23	23	47	47
sp|P43490|NAMPT_HUMAN	P43490	NAMPT_HUMAN	NAMPT	491	Homo sapiens	Nicotinamide phosphoribosyltransferase	1:Experimental evidence at protein level	53.36	1	0.999	23	23	51	51
sp|P43652|AFAM_HUMAN	P43652	AFAM_HUMAN	AFM	599	Homo sapiens	Afamin	1:Experimental evidence at protein level	35.06	1	0.999	23	23	42	42
sp|P53041|PPP5_HUMAN	P53041	PPP5_HUMAN	PPP5C	499	Homo sapiens	Serine/threonine-protein phosphatase 5	1:Experimental evidence at protein level	49.7	1	0.999	23	23	58	58
sp|P55196|AFAD_HUMAN	P55196	AFAD_HUMAN	AFDN	1824	Homo sapiens	Afadin	1:Experimental evidence at protein level	13.05	1	0.999	23	23	25	25
sp|P62333|PRS10_HUMAN	P62333	PRS10_HUMAN	PSMC6	389	Homo sapiens	26S proteasome regulatory subunit 10B	1:Experimental evidence at protein level	64.01	1	0.999	23	23	44	44
sp|Q00839|HNRPU_HUMAN	Q00839	HNRPU_HUMAN	HNRNPU	825	Homo sapiens	Heterogeneous nuclear ribonucleoprotein U	1:Experimental evidence at protein level	30.91	1	0.999	23	23	54	54
sp|Q13310|PABP4_HUMAN	Q13310	PABP4_HUMAN	PABPC4	644	Homo sapiens	Polyadenylate-binding protein 4	1:Experimental evidence at protein level	38.35	1	0.999	13	23	23	46
sp|Q14240|IF4A2_HUMAN	Q14240	IF4A2_HUMAN	EIF4A2	407	Homo sapiens	Eukaryotic initiation factor 4A-II	1:Experimental evidence at protein level	45.45	1	0.999	9	23	27	59
sp|Q15276|RABE1_HUMAN	Q15276	RABE1_HUMAN	RABEP1	862	Homo sapiens	Rab GTPase-binding effector protein 1	1:Experimental evidence at protein level	28.89	1	0.999	23	23	34	34
sp|Q6UVK1|CSPG4_HUMAN	Q6UVK1	CSPG4_HUMAN	CSPG4	2322	Homo sapiens	Chondroitin sulfate proteoglycan 4	1:Experimental evidence at protein level	14	1	0.999	23	23	33	33
sp|Q8N335|GPD1L_HUMAN	Q8N335	GPD1L_HUMAN	GPD1L	351	Homo sapiens	Glycerol-3-phosphate dehydrogenase 1-like protein	1:Experimental evidence at protein level	58.12	1	0.999	21	23	75	81
sp|Q8N3V7|SYNPO_HUMAN	Q8N3V7	SYNPO_HUMAN	SYNPO	929	Homo sapiens	Synaptopodin	1:Experimental evidence at protein level	27.02	1	0.999	23	23	48	48
sp|Q96K76|UBP47_HUMAN	Q96K76	UBP47_HUMAN	USP47	1375	Homo sapiens	Ubiquitin carboxyl-terminal hydrolase 47	1:Experimental evidence at protein level	19.78	1	0.999	23	23	36	36
sp|Q9BXJ9|NAA15_HUMAN	Q9BXJ9	NAA15_HUMAN	NAA15	866	Homo sapiens	N-alpha-acetyltransferase 15, NatA auxiliary subunit	1:Experimental evidence at protein level	24.36	1	0.999	19	23	28	36
sp|Q9C0C2|TB182_HUMAN	Q9C0C2	TB182_HUMAN	TNKS1BP1	1729	Homo sapiens	182 kDa tankyrase-1-binding protein	1:Experimental evidence at protein level	17.87	1	0.999	23	23	35	35
sp|Q9NX63|MIC19_HUMAN	Q9NX63	MIC19_HUMAN	CHCHD3	227	Homo sapiens	MICOS complex subunit MIC19	1:Experimental evidence at protein level	69.6	1	0.999	23	23	111	111
sp|Q9Y305|ACOT9_HUMAN	Q9Y305	ACOT9_HUMAN	ACOT9	439	Homo sapiens	Acyl-coenzyme A thioesterase 9, mitochondrial	1:Experimental evidence at protein level	52.62	1	0.999	23	23	106	106
sp|A6NMZ7|CO6A6_HUMAN	A6NMZ7	CO6A6_HUMAN	COL6A6	2263	Homo sapiens	Collagen alpha-6(VI) chain	1:Experimental evidence at protein level	9.37	1	0.999	20	22	34	36
sp|O60271|JIP4_HUMAN	O60271	JIP4_HUMAN	SPAG9	1321	Homo sapiens	C-Jun-amino-terminal kinase-interacting protein 4	1:Experimental evidence at protein level	17.26	1	0.999	19	22	26	30
sp|O60825|F262_HUMAN	O60825	F262_HUMAN	PFKFB2	505	Homo sapiens	6-phosphofructo-2-kinase/fructose-2,6-bisphosphatase 2	1:Experimental evidence at protein level	43.56	1	0.999	19	22	38	41
sp|O75147|OBSL1_HUMAN	O75147	OBSL1_HUMAN	OBSL1	1896	Homo sapiens	Obscurin-like protein 1	1:Experimental evidence at protein level	14.35	1	0.999	22	22	33	33
sp|O75955|FLOT1_HUMAN	O75955	FLOT1_HUMAN	FLOT1	427	Homo sapiens	Flotillin-1	1:Experimental evidence at protein level	53.4	1	0.999	22	22	54	54
sp|O94973|AP2A2_HUMAN	O94973	AP2A2_HUMAN	AP2A2	939	Homo sapiens	AP-2 complex subunit alpha-2	1:Experimental evidence at protein level	24.28	1	0.999	15	22	25	36
sp|P00325|ADH1B_HUMAN	P00325	ADH1B_HUMAN	ADH1B	375	Homo sapiens	All-trans-retinol dehydrogenase [NAD(+)] ADH1B	1:Experimental evidence at protein level	54.13	1	0.999	5	22	14	103
sp|P12956|XRCC6_HUMAN	P12956	XRCC6_HUMAN	XRCC6	609	Homo sapiens	X-ray repair cross-complementing protein 6	1:Experimental evidence at protein level	37.93	1	0.999	22	22	46	46
sp|P17655|CAN2_HUMAN	P17655	CAN2_HUMAN	CAPN2	700	Homo sapiens	Calpain-2 catalytic subunit	1:Experimental evidence at protein level	35.86	1	0.999	22	22	62	62
sp|P21397|AOFA_HUMAN	P21397	AOFA_HUMAN	MAOA	527	Homo sapiens	Amine oxidase [flavin-containing] A	1:Experimental evidence at protein level	51.04	1	0.999	22	22	97	97
sp|P23246|SFPQ_HUMAN	P23246	SFPQ_HUMAN	SFPQ	707	Homo sapiens	Splicing factor, proline- and glutamine-rich	1:Experimental evidence at protein level	28.57	1	0.999	21	22	46	49
sp|P23588|IF4B_HUMAN	P23588	IF4B_HUMAN	EIF4B	611	Homo sapiens	Eukaryotic translation initiation factor 4B	1:Experimental evidence at protein level	31.42	1	0.999	22	22	43	43
sp|P28289|TMOD1_HUMAN	P28289	TMOD1_HUMAN	TMOD1	359	Homo sapiens	Tropomodulin-1	1:Experimental evidence at protein level	63.79	1	0.999	21	22	85	88
sp|P30041|PRDX6_HUMAN	P30041	PRDX6_HUMAN	PRDX6	224	Homo sapiens	Peroxiredoxin-6	1:Experimental evidence at protein level	87.05	1	0.999	22	22	169	169
sp|P41250|GARS_HUMAN	P41250	GARS_HUMAN	GARS1	739	Homo sapiens	Glycine--tRNA ligase	1:Experimental evidence at protein level	26.79	1	0.999	22	22	28	28
sp|P49321|NASP_HUMAN	P49321	NASP_HUMAN	NASP	788	Homo sapiens	Nuclear autoantigenic sperm protein	1:Experimental evidence at protein level	32.61	1	0.999	21	22	34	35
sp|P50213|IDH3A_HUMAN	P50213	IDH3A_HUMAN	IDH3A	366	Homo sapiens	Isocitrate dehydrogenase [NAD] subunit alpha, mitochondrial	1:Experimental evidence at protein level	55.19	1	0.999	22	22	68	68
sp|P51649|SSDH_HUMAN	P51649	SSDH_HUMAN	ALDH5A1	535	Homo sapiens	Succinate-semialdehyde dehydrogenase, mitochondrial	1:Experimental evidence at protein level	44.86	1	0.999	22	22	67	67
sp|P54578|UBP14_HUMAN	P54578	UBP14_HUMAN	USP14	494	Homo sapiens	Ubiquitin carboxyl-terminal hydrolase 14	1:Experimental evidence at protein level	43.93	1	0.999	22	22	62	62
sp|P80404|GABT_HUMAN	P80404	GABT_HUMAN	ABAT	500	Homo sapiens	4-aminobutyrate aminotransferase, mitochondrial	1:Experimental evidence at protein level	46.4	1	0.999	22	22	48	48
sp|P98095|FBLN2_HUMAN	P98095	FBLN2_HUMAN	FBLN2	1184	Homo sapiens	Fibulin-2	1:Experimental evidence at protein level	23.23	1	0.999	22	22	38	38
sp|Q02413|DSG1_HUMAN	Q02413	DSG1_HUMAN	DSG1	1049	Homo sapiens	Desmoglein-1	1:Experimental evidence at protein level	25.17	1	0.999	22	22	79	79
sp|Q06278|AOXA_HUMAN	Q06278	AOXA_HUMAN	AOX1	1338	Homo sapiens	Aldehyde oxidase	1:Experimental evidence at protein level	20.25	1	0.999	21	22	34	36
sp|Q08211|DHX9_HUMAN	Q08211	DHX9_HUMAN	DHX9	1270	Homo sapiens	ATP-dependent RNA helicase A	1:Experimental evidence at protein level	18.9	1	0.999	22	22	28	28
sp|Q13011|ECH1_HUMAN	Q13011	ECH1_HUMAN	ECH1	328	Homo sapiens	Delta(3,5)-Delta(2,4)-dienoyl-CoA isomerase, mitochondrial	1:Experimental evidence at protein level	77.13	1	0.999	22	22	325	325
sp|Q13263|TIF1B_HUMAN	Q13263	TIF1B_HUMAN	TRIM28	835	Homo sapiens	Transcription intermediary factor 1-beta	1:Experimental evidence at protein level	28.74	1	0.999	22	22	32	32
sp|Q13418|ILK_HUMAN	Q13418	ILK_HUMAN	ILK	452	Homo sapiens	Integrin-linked protein kinase	1:Experimental evidence at protein level	42.7	1	0.999	22	22	63	63
sp|Q13435|SF3B2_HUMAN	Q13435	SF3B2_HUMAN	SF3B2	895	Homo sapiens	Splicing factor 3B subunit 2	1:Experimental evidence at protein level	25.36	1	0.999	22	22	33	33
sp|Q13451|FKBP5_HUMAN	Q13451	FKBP5_HUMAN	FKBP5	457	Homo sapiens	Peptidyl-prolyl cis-trans isomerase FKBP5	1:Experimental evidence at protein level	47.48	1	0.999	22	22	38	38
sp|Q14118|DAG1_HUMAN	Q14118	DAG1_HUMAN	DAG1	895	Homo sapiens	Dystroglycan 1	1:Experimental evidence at protein level	21.56	1	0.999	22	22	61	61
sp|Q16181|SEPT7_HUMAN	Q16181	SEPT7_HUMAN	SEPTIN7	437	Homo sapiens	Septin-7	1:Experimental evidence at protein level	54.69	1	0.999	20	22	56	67
sp|Q8N142|PURA1_HUMAN	Q8N142	PURA1_HUMAN	ADSS1	457	Homo sapiens	Adenylosuccinate synthetase isozyme 1	1:Experimental evidence at protein level	53.17	1	0.999	20	22	50	53
sp|Q8TB22|SPT20_HUMAN	Q8TB22	SPT20_HUMAN	SPATA20	786	Homo sapiens	Spermatogenesis-associated protein 20	2:Experimental evidence at transcript level	28.24	1	0.999	22	22	36	36
sp|Q9NTK5|OLA1_HUMAN	Q9NTK5	OLA1_HUMAN	OLA1	396	Homo sapiens	Obg-like ATPase 1	1:Experimental evidence at protein level	56.57	1	0.999	22	22	60	60
sp|Q9NUB1|ACS2L_HUMAN	Q9NUB1	ACS2L_HUMAN	ACSS1	689	Homo sapiens	Acetyl-coenzyme A synthetase 2-like, mitochondrial	1:Experimental evidence at protein level	40.35	1	0.999	22	22	75	75
sp|Q9NZ08|ERAP1_HUMAN	Q9NZ08	ERAP1_HUMAN	ERAP1	941	Homo sapiens	Endoplasmic reticulum aminopeptidase 1	1:Experimental evidence at protein level	24.97	1	0.999	22	22	31	31
sp|Q9UHD8|SEPT9_HUMAN	Q9UHD8	SEPT9_HUMAN	SEPTIN9	586	Homo sapiens	Septin-9	1:Experimental evidence at protein level	39.76	1	0.999	22	22	40	40
sp|Q9UKS6|PACN3_HUMAN	Q9UKS6	PACN3_HUMAN	PACSIN3	424	Homo sapiens	Protein kinase C and casein kinase substrate in neurons protein 3	1:Experimental evidence at protein level	59.91	1	0.999	22	22	56	56
sp|Q9Y230|RUVB2_HUMAN	Q9Y230	RUVB2_HUMAN	RUVBL2	463	Homo sapiens	RuvB-like 2	1:Experimental evidence at protein level	55.29	1	0.999	22	22	50	50
sp|Q9Y3I0|RTCB_HUMAN	Q9Y3I0	RTCB_HUMAN	RTCB	505	Homo sapiens	RNA-splicing ligase RtcB homolog	1:Experimental evidence at protein level	45.74	1	0.999	22	22	58	58
sp|Q9Y6E2|5MP1_HUMAN	Q9Y6E2	5MP1_HUMAN	BZW2	419	Homo sapiens	eIF5-mimic protein 1	1:Experimental evidence at protein level	44.15	1	0.999	19	22	30	39
sp|Q9Y6N5|SQOR_HUMAN	Q9Y6N5	SQOR_HUMAN	SQOR	450	Homo sapiens	Sulfide:quinone oxidoreductase, mitochondrial	1:Experimental evidence at protein level	54.44	1	0.999	22	22	47	47
sp|O00151|PDLI1_HUMAN	O00151	PDLI1_HUMAN	PDLIM1	329	Homo sapiens	PDZ and LIM domain protein 1	1:Experimental evidence at protein level	74.47	1	0.999	21	21	69	69
sp|O00231|PSD11_HUMAN	O00231	PSD11_HUMAN	PSMD11	422	Homo sapiens	26S proteasome non-ATPase regulatory subunit 11	1:Experimental evidence at protein level	49.76	1	0.999	21	21	40	40
sp|O14841|OPLA_HUMAN	O14841	OPLA_HUMAN	OPLAH	1288	Homo sapiens	5-oxoprolinase	1:Experimental evidence at protein level	19.8	1	0.999	21	21	34	34
sp|O15382|BCAT2_HUMAN	O15382	BCAT2_HUMAN	BCAT2	392	Homo sapiens	Branched-chain-amino-acid aminotransferase, mitochondrial	1:Experimental evidence at protein level	51.53	1	0.999	21	21	88	88
sp|O75533|SF3B1_HUMAN	O75533	SF3B1_HUMAN	SF3B1	1304	Homo sapiens	Splicing factor 3B subunit 1	1:Experimental evidence at protein level	19.1	1	0.999	21	21	32	32
sp|O95834|EMAL2_HUMAN	O95834	EMAL2_HUMAN	EML2	649	Homo sapiens	Echinoderm microtubule-associated protein-like 2	1:Experimental evidence at protein level	34.67	1	0.999	20	21	48	49
sp|P00338|LDHA_HUMAN	P00338	LDHA_HUMAN	LDHA	332	Homo sapiens	L-lactate dehydrogenase A chain	1:Experimental evidence at protein level	70.78	1	0.999	20	21	159	162
sp|P01042|KNG1_HUMAN	P01042	KNG1_HUMAN	KNG1	644	Homo sapiens	Kininogen-1	1:Experimental evidence at protein level	30.59	1	0.999	21	21	57	57
sp|P02790|HEMO_HUMAN	P02790	HEMO_HUMAN	HPX	462	Homo sapiens	Hemopexin	1:Experimental evidence at protein level	54.76	1	0.999	20	21	101	103
sp|P07339|CATD_HUMAN	P07339	CATD_HUMAN	CTSD	412	Homo sapiens	Cathepsin D	1:Experimental evidence at protein level	52.91	1	0.999	21	21	276	276
sp|P07951|TPM2_HUMAN	P07951	TPM2_HUMAN	TPM2	284	Homo sapiens	Tropomyosin beta chain	1:Experimental evidence at protein level	82.04	1	0.999	16	21	79	122
sp|P10636|TAU_HUMAN	P10636	TAU_HUMAN	MAPT	758	Homo sapiens	Microtubule-associated protein tau	1:Experimental evidence at protein level	36.41	1	0.999	21	21	38	38
sp|P13671|CO6_HUMAN	P13671	CO6_HUMAN	C6	934	Homo sapiens	Complement component C6	1:Experimental evidence at protein level	24.41	1	0.999	21	21	37	37
sp|P13796|PLSL_HUMAN	P13796	PLSL_HUMAN	LCP1	627	Homo sapiens	Plastin-2	1:Experimental evidence at protein level	53.27	1	0.999	21	21	52	52
sp|P15259|PGAM2_HUMAN	P15259	PGAM2_HUMAN	PGAM2	253	Homo sapiens	Phosphoglycerate mutase 2	1:Experimental evidence at protein level	66.01	1	0.999	13	21	188	336
sp|P22830|HEMH_HUMAN	P22830	HEMH_HUMAN	FECH	423	Homo sapiens	Ferrochelatase, mitochondrial	1:Experimental evidence at protein level	55.32	1	0.999	21	21	65	65
sp|P25786|PSA1_HUMAN	P25786	PSA1_HUMAN	PSMA1	263	Homo sapiens	Proteasome subunit alpha type-1	1:Experimental evidence at protein level	66.92	1	0.999	21	21	86	86
sp|P32418|NAC1_HUMAN	P32418	NAC1_HUMAN	SLC8A1	973	Homo sapiens	Sodium/calcium exchanger 1	1:Experimental evidence at protein level	23.33	1	0.999	21	21	63	63
sp|P35611|ADDA_HUMAN	P35611	ADDA_HUMAN	ADD1	737	Homo sapiens	Alpha-adducin	1:Experimental evidence at protein level	34.74	1	0.999	18	21	37	40
sp|P41252|SYIC_HUMAN	P41252	SYIC_HUMAN	IARS1	1262	Homo sapiens	Isoleucine--tRNA ligase, cytoplasmic	1:Experimental evidence at protein level	20.44	1	0.999	21	21	33	33
sp|P45974|UBP5_HUMAN	P45974	UBP5_HUMAN	USP5	858	Homo sapiens	Ubiquitin carboxyl-terminal hydrolase 5	1:Experimental evidence at protein level	26.22	1	0.999	21	21	35	35
sp|P47985|UCRI_HUMAN	P47985	UCRI_HUMAN	UQCRFS1	274	Homo sapiens	Cytochrome b-c1 complex subunit Rieske, mitochondrial	1:Experimental evidence at protein level	57.66	1	0.999	6	21	29	152
sp|P50416|CPT1A_HUMAN	P50416	CPT1A_HUMAN	CPT1A	773	Homo sapiens	Carnitine O-palmitoyltransferase 1, liver isoform	1:Experimental evidence at protein level	29.88	1	0.999	21	21	41	41
sp|P51687|SUOX_HUMAN	P51687	SUOX_HUMAN	SUOX	545	Homo sapiens	Sulfite oxidase, mitochondrial	1:Experimental evidence at protein level	38.35	1	0.999	21	21	57	57
sp|P52209|6PGD_HUMAN	P52209	6PGD_HUMAN	PGD	483	Homo sapiens	6-phosphogluconate dehydrogenase, decarboxylating	1:Experimental evidence at protein level	42.24	1	0.999	21	21	40	40
sp|P54577|SYYC_HUMAN	P54577	SYYC_HUMAN	YARS1	528	Homo sapiens	Tyrosine--tRNA ligase, cytoplasmic	1:Experimental evidence at protein level	39.02	1	0.999	21	21	33	33
sp|P56199|ITA1_HUMAN	P56199	ITA1_HUMAN	ITGA1	1179	Homo sapiens	Integrin alpha-1	1:Experimental evidence at protein level	17.05	1	0.999	21	21	32	32
sp|P61247|RS3A_HUMAN	P61247	RS3A_HUMAN	RPS3A	264	Homo sapiens	Small ribosomal subunit protein eS1	1:Experimental evidence at protein level	64.02	1	0.999	21	21	45	45
sp|Q01995|TAGL_HUMAN	Q01995	TAGL_HUMAN	TAGLN	201	Homo sapiens	Transgelin	1:Experimental evidence at protein level	80.1	1	0.999	20	21	84	89
sp|Q06124|PTN11_HUMAN	Q06124	PTN11_HUMAN	PTPN11	593	Homo sapiens	Tyrosine-protein phosphatase non-receptor type 11	1:Experimental evidence at protein level	36.26	1	0.999	21	21	43	43
sp|Q10713|MPPA_HUMAN	Q10713	MPPA_HUMAN	PMPCA	525	Homo sapiens	Mitochondrial-processing peptidase subunit alpha	1:Experimental evidence at protein level	39.81	1	0.999	21	21	43	43
sp|Q13838|DX39B_HUMAN	Q13838	DX39B_HUMAN	DDX39B	428	Homo sapiens	Spliceosome RNA helicase DDX39B	1:Experimental evidence at protein level	49.07	1	0.999	9	21	26	51
sp|Q14008|CKAP5_HUMAN	Q14008	CKAP5_HUMAN	CKAP5	2032	Homo sapiens	Cytoskeleton-associated protein 5	1:Experimental evidence at protein level	11.17	1	0.999	21	21	24	24
sp|Q15046|SYK_HUMAN	Q15046	SYK_HUMAN	KARS1	597	Homo sapiens	Lysine--tRNA ligase	1:Experimental evidence at protein level	31.99	1	0.999	21	21	37	37
sp|Q15111|PLCL1_HUMAN	Q15111	PLCL1_HUMAN	PLCL1	1095	Homo sapiens	Inactive phospholipase C-like protein 1	1:Experimental evidence at protein level	22.28	1	0.999	20	21	29	30
sp|Q15424|SAFB1_HUMAN	Q15424	SAFB1_HUMAN	SAFB	915	Homo sapiens	Scaffold attachment factor B1	1:Experimental evidence at protein level	20.98	1	0.999	14	21	18	26
sp|Q15435|PP1R7_HUMAN	Q15435	PP1R7_HUMAN	PPP1R7	360	Homo sapiens	Protein phosphatase 1 regulatory subunit 7	1:Experimental evidence at protein level	59.17	1	0.999	21	21	51	51
sp|Q15746|MYLK_HUMAN	Q15746	MYLK_HUMAN	MYLK	1914	Homo sapiens	Myosin light chain kinase, smooth muscle	1:Experimental evidence at protein level	12.28	1	0.999	21	21	29	29
sp|Q16836|HCDH_HUMAN	Q16836	HCDH_HUMAN	HADH	314	Homo sapiens	Hydroxyacyl-coenzyme A dehydrogenase, mitochondrial	1:Experimental evidence at protein level	68.15	1	0.999	21	21	338	338
sp|Q63ZY3|KANK2_HUMAN	Q63ZY3	KANK2_HUMAN	KANK2	851	Homo sapiens	KN motif and ankyrin repeat domain-containing protein 2	1:Experimental evidence at protein level	29.73	1	0.999	21	21	38	38
sp|Q8N1G4|LRC47_HUMAN	Q8N1G4	LRC47_HUMAN	LRRC47	583	Homo sapiens	Leucine-rich repeat-containing protein 47	1:Experimental evidence at protein level	34.48	1	0.999	21	21	40	40
sp|Q8NCN5|PDPR_HUMAN	Q8NCN5	PDPR_HUMAN	PDPR	879	Homo sapiens	Pyruvate dehydrogenase phosphatase regulatory subunit, mitochondrial	1:Experimental evidence at protein level	23.21	1	0.999	21	21	40	40
sp|Q92945|FUBP2_HUMAN	Q92945	FUBP2_HUMAN	KHSRP	711	Homo sapiens	Far upstream element-binding protein 2	1:Experimental evidence at protein level	42.9	1	0.999	21	21	35	35
sp|Q96MM6|HS12B_HUMAN	Q96MM6	HS12B_HUMAN	HSPA12B	686	Homo sapiens	Heat shock 70 kDa protein 12B	1:Experimental evidence at protein level	31.34	1	0.999	20	21	29	30
sp|Q99497|PARK7_HUMAN	Q99497	PARK7_HUMAN	PARK7	189	Homo sapiens	Parkinson disease protein 7	1:Experimental evidence at protein level	96.3	1	0.999	21	21	182	182
sp|Q9GZV1|ANKR2_HUMAN	Q9GZV1	ANKR2_HUMAN	ANKRD2	360	Homo sapiens	Ankyrin repeat domain-containing protein 2	1:Experimental evidence at protein level	62.22	1	0.999	21	21	76	76
sp|Q9NSD9|SYFB_HUMAN	Q9NSD9	SYFB_HUMAN	FARSB	589	Homo sapiens	Phenylalanine--tRNA ligase beta subunit	1:Experimental evidence at protein level	34.3	1	0.999	21	21	40	40
sp|Q9NVH1|DJC11_HUMAN	Q9NVH1	DJC11_HUMAN	DNAJC11	559	Homo sapiens	DnaJ homolog subfamily C member 11	1:Experimental evidence at protein level	35.24	1	0.999	21	21	42	42
sp|Q9NZB2|F120A_HUMAN	Q9NZB2	F120A_HUMAN	FAM120A	1118	Homo sapiens	Constitutive coactivator of PPAR-gamma-like protein 1	1:Experimental evidence at protein level	24.06	1	0.999	19	21	29	32
sp|Q9UBC2|EP15R_HUMAN	Q9UBC2	EP15R_HUMAN	EPS15L1	864	Homo sapiens	Epidermal growth factor receptor substrate 15-like 1	1:Experimental evidence at protein level	27.78	1	0.999	21	21	36	36
sp|Q9UH65|SWP70_HUMAN	Q9UH65	SWP70_HUMAN	SWAP70	585	Homo sapiens	Switch-associated protein 70	1:Experimental evidence at protein level	31.28	1	0.999	20	21	23	24
sp|Q9UIJ7|KAD3_HUMAN	Q9UIJ7	KAD3_HUMAN	AK3	227	Homo sapiens	GTP:AMP phosphotransferase AK3, mitochondrial	1:Experimental evidence at protein level	77.09	1	0.999	21	21	87	87
sp|Q9UQ80|PA2G4_HUMAN	Q9UQ80	PA2G4_HUMAN	PA2G4	394	Homo sapiens	Proliferation-associated protein 2G4	1:Experimental evidence at protein level	59.64	1	0.999	21	21	56	56
sp|O00423|EMAL1_HUMAN	O00423	EMAL1_HUMAN	EML1	815	Homo sapiens	Echinoderm microtubule-associated protein-like 1	1:Experimental evidence at protein level	28.71	1	0.999	20	20	38	38
sp|O00763|ACACB_HUMAN	O00763	ACACB_HUMAN	ACACB	2458	Homo sapiens	Acetyl-CoA carboxylase 2	1:Experimental evidence at protein level	9.19	1	0.999	15	20	23	30
sp|O14967|CLGN_HUMAN	O14967	CLGN_HUMAN	CLGN	610	Homo sapiens	Calmegin	1:Experimental evidence at protein level	32.3	1	0.999	19	20	43	45
sp|O43776|SYNC_HUMAN	O43776	SYNC_HUMAN	NARS1	548	Homo sapiens	Asparagine--tRNA ligase, cytoplasmic	1:Experimental evidence at protein level	33.21	1	0.999	20	20	36	36
sp|O60506|HNRPQ_HUMAN	O60506	HNRPQ_HUMAN	SYNCRIP	623	Homo sapiens	Heterogeneous nuclear ribonucleoprotein Q	1:Experimental evidence at protein level	38.2	1	0.999	14	20	33	46
sp|P01011|AACT_HUMAN	P01011	AACT_HUMAN	SERPINA3	423	Homo sapiens	Alpha-1-antichymotrypsin	1:Experimental evidence at protein level	44.21	1	0.999	20	20	112	112
sp|P02649|APOE_HUMAN	P02649	APOE_HUMAN	APOE	317	Homo sapiens	Apolipoprotein E	1:Experimental evidence at protein level	55.84	1	0.999	20	20	48	48
sp|P02786|TFR1_HUMAN	P02786	TFR1_HUMAN	TFRC	760	Homo sapiens	Transferrin receptor protein 1	1:Experimental evidence at protein level	28.55	1	0.999	19	20	36	37
sp|P04083|ANXA1_HUMAN	P04083	ANXA1_HUMAN	ANXA1	346	Homo sapiens	Annexin A1	1:Experimental evidence at protein level	59.54	1	0.999	19	20	82	84
sp|P05413|FABPH_HUMAN	P05413	FABPH_HUMAN	FABP3	133	Homo sapiens	Fatty acid-binding protein, heart	1:Experimental evidence at protein level	85.71	1	0.999	19	20	599	635
sp|P05455|LA_HUMAN	P05455	LA_HUMAN	SSB	408	Homo sapiens	Lupus La protein	1:Experimental evidence at protein level	43.14	1	0.999	20	20	42	42
sp|P0CAP1|MYZAP_HUMAN	P0CAP1	MYZAP_HUMAN	MYZAP	466	Homo sapiens	Myocardial zonula adherens protein	1:Experimental evidence at protein level	43.78	1	0.999	20	20	43	43
sp|P10155|RO60_HUMAN	P10155	RO60_HUMAN	RO60	538	Homo sapiens	RNA-binding protein RO60	1:Experimental evidence at protein level	39.03	1	0.999	20	20	40	40
sp|P11177|ODPB_HUMAN	P11177	ODPB_HUMAN	PDHB	359	Homo sapiens	Pyruvate dehydrogenase E1 component subunit beta, mitochondrial	1:Experimental evidence at protein level	69.36	1	0.999	20	20	205	205
sp|P12081|HARS1_HUMAN	P12081	HARS1_HUMAN	HARS1	509	Homo sapiens	Histidine--tRNA ligase, cytoplasmic	1:Experimental evidence at protein level	34.77	1	0.999	14	20	26	33
sp|P13798|ACPH_HUMAN	P13798	ACPH_HUMAN	APEH	732	Homo sapiens	Acylamino-acid-releasing enzyme	1:Experimental evidence at protein level	30.87	1	0.999	20	20	51	51
sp|P17980|PRS6A_HUMAN	P17980	PRS6A_HUMAN	PSMC3	439	Homo sapiens	26S proteasome regulatory subunit 6A	1:Experimental evidence at protein level	52.16	1	0.999	19	20	42	43
sp|P21266|GSTM3_HUMAN	P21266	GSTM3_HUMAN	GSTM3	225	Homo sapiens	Glutathione S-transferase Mu 3	1:Experimental evidence at protein level	76.89	1	0.999	19	20	75	78
sp|P23396|RS3_HUMAN	P23396	RS3_HUMAN	RPS3	243	Homo sapiens	Small ribosomal subunit protein uS3	1:Experimental evidence at protein level	81.48	1	0.999	20	20	46	46
sp|P24539|AT5F1_HUMAN	P24539	AT5F1_HUMAN	ATP5PB	256	Homo sapiens	ATP synthase F(0) complex subunit B1, mitochondrial	1:Experimental evidence at protein level	51.95	1	0.999	20	20	255	255
sp|P26440|IVD_HUMAN	P26440	IVD_HUMAN	IVD	426	Homo sapiens	Isovaleryl-CoA dehydrogenase, mitochondrial	1:Experimental evidence at protein level	52.58	1	0.999	20	20	61	61
sp|P26641|EF1G_HUMAN	P26641	EF1G_HUMAN	EEF1G	437	Homo sapiens	Elongation factor 1-gamma	1:Experimental evidence at protein level	40.73	1	0.999	20	20	41	41
sp|P29692|EF1D_HUMAN	P29692	EF1D_HUMAN	EEF1D	281	Homo sapiens	Elongation factor 1-delta	1:Experimental evidence at protein level	77.94	1	0.999	17	20	54	60
sp|P30533|AMRP_HUMAN	P30533	AMRP_HUMAN	LRPAP1	357	Homo sapiens	Alpha-2-macroglobulin receptor-associated protein	1:Experimental evidence at protein level	52.66	1	0.999	20	20	42	42
sp|P36578|RL4_HUMAN	P36578	RL4_HUMAN	RPL4	427	Homo sapiens	Large ribosomal subunit protein uL4	1:Experimental evidence at protein level	44.96	1	0.999	20	20	51	51
sp|P43243|MATR3_HUMAN	P43243	MATR3_HUMAN	MATR3	847	Homo sapiens	Matrin-3	1:Experimental evidence at protein level	25.86	1	0.999	20	20	32	32
sp|P45880|VDAC2_HUMAN	P45880	VDAC2_HUMAN	VDAC2	294	Homo sapiens	Voltage-dependent anion-selective channel protein 2	1:Experimental evidence at protein level	67.35	1	0.999	20	20	276	276
sp|P48047|ATPO_HUMAN	P48047	ATPO_HUMAN	ATP5PO	213	Homo sapiens	ATP synthase subunit O, mitochondrial	1:Experimental evidence at protein level	77.93	1	0.999	20	20	166	166
sp|P49257|LMAN1_HUMAN	P49257	LMAN1_HUMAN	LMAN1	510	Homo sapiens	Protein ERGIC-53	1:Experimental evidence at protein level	46.47	1	0.999	20	20	46	46
sp|P54819|KAD2_HUMAN	P54819	KAD2_HUMAN	AK2	239	Homo sapiens	Adenylate kinase 2, mitochondrial	1:Experimental evidence at protein level	77.82	1	0.999	20	20	114	114
sp|P61978|HNRPK_HUMAN	P61978	HNRPK_HUMAN	HNRNPK	463	Homo sapiens	Heterogeneous nuclear ribonucleoprotein K	1:Experimental evidence at protein level	40.6	1	0.999	20	20	75	75
sp|Q00325|S25A3_HUMAN	Q00325	S25A3_HUMAN	SLC25A3	362	Homo sapiens	Solute carrier family 25 member 3	1:Experimental evidence at protein level	41.16	1	0.999	20	20	181	181
sp|Q02818|NUCB1_HUMAN	Q02818	NUCB1_HUMAN	NUCB1	461	Homo sapiens	Nucleobindin-1	1:Experimental evidence at protein level	43.82	1	0.999	20	20	38	38
sp|Q02978|M2OM_HUMAN	Q02978	M2OM_HUMAN	SLC25A11	314	Homo sapiens	Mitochondrial 2-oxoglutarate/malate carrier protein	1:Experimental evidence at protein level	64.97	1	0.999	20	20	107	107
sp|Q08188|TGM3_HUMAN	Q08188	TGM3_HUMAN	TGM3	693	Homo sapiens	Protein-glutamine gamma-glutamyltransferase E	1:Experimental evidence at protein level	33.04	1	0.999	20	20	34	34
sp|Q13642|FHL1_HUMAN	Q13642	FHL1_HUMAN	FHL1	323	Homo sapiens	Four and a half LIM domains protein 1	1:Experimental evidence at protein level	52.94	1	0.999	20	20	162	162
sp|Q15393|SF3B3_HUMAN	Q15393	SF3B3_HUMAN	SF3B3	1217	Homo sapiens	Splicing factor 3B subunit 3	1:Experimental evidence at protein level	16.6	1	0.999	20	20	22	22
sp|Q53H12|AGK_HUMAN	Q53H12	AGK_HUMAN	AGK	422	Homo sapiens	Acylglycerol kinase, mitochondrial	1:Experimental evidence at protein level	45.97	1	0.999	20	20	40	40
sp|Q5VZP5|STYL2_HUMAN	Q5VZP5	STYL2_HUMAN	STYXL2	1158	Homo sapiens	Serine/threonine/tyrosine-interacting-like protein 2	2:Experimental evidence at transcript level	21.85	1	0.999	19	20	25	27
sp|Q6KB66|K2C80_HUMAN	Q6KB66	K2C80_HUMAN	KRT80	452	Homo sapiens	Keratin, type II cytoskeletal 80	1:Experimental evidence at protein level	41.15	1	0.999	20	20	31	31
sp|Q6NVY1|HIBCH_HUMAN	Q6NVY1	HIBCH_HUMAN	HIBCH	386	Homo sapiens	3-hydroxyisobutyryl-CoA hydrolase, mitochondrial	1:Experimental evidence at protein level	49.74	1	0.999	20	20	74	74
sp|Q86W92|LIPB1_HUMAN	Q86W92	LIPB1_HUMAN	PPFIBP1	1011	Homo sapiens	Liprin-beta-1	1:Experimental evidence at protein level	23.44	1	0.999	19	20	25	28
sp|Q8N1N4|K2C78_HUMAN	Q8N1N4	K2C78_HUMAN	KRT78	520	Homo sapiens	Keratin, type II cytoskeletal 78	1:Experimental evidence at protein level	40.38	1	0.999	18	20	43	47
sp|Q96KP4|CNDP2_HUMAN	Q96KP4	CNDP2_HUMAN	CNDP2	475	Homo sapiens	Cytosolic non-specific dipeptidase	1:Experimental evidence at protein level	47.37	1	0.999	20	20	62	62
sp|Q99447|PCY2_HUMAN	Q99447	PCY2_HUMAN	PCYT2	389	Homo sapiens	Ethanolamine-phosphate cytidylyltransferase	1:Experimental evidence at protein level	58.61	1	0.999	20	20	33	33
sp|Q9H223|EHD4_HUMAN	Q9H223	EHD4_HUMAN	EHD4	541	Homo sapiens	EH domain-containing protein 4	1:Experimental evidence at protein level	54.34	1	0.999	18	20	52	58
sp|Q9NQC3|RTN4_HUMAN	Q9NQC3	RTN4_HUMAN	RTN4	1192	Homo sapiens	Reticulon-4	1:Experimental evidence at protein level	22.23	1	0.999	20	20	44	44
sp|Q9NY33|DPP3_HUMAN	Q9NY33	DPP3_HUMAN	DPP3	737	Homo sapiens	Dipeptidyl peptidase 3	1:Experimental evidence at protein level	31.48	1	0.999	20	20	25	25
sp|Q9UKG1|DP13A_HUMAN	Q9UKG1	DP13A_HUMAN	APPL1	709	Homo sapiens	DCC-interacting protein 13-alpha	1:Experimental evidence at protein level	30.89	1	0.999	20	20	27	27
sp|Q9UNF0|PACN2_HUMAN	Q9UNF0	PACN2_HUMAN	PACSIN2	486	Homo sapiens	Protein kinase C and casein kinase substrate in neurons protein 2	1:Experimental evidence at protein level	48.35	1	0.999	17	20	37	40
sp|Q9Y697|NFS1_HUMAN	Q9Y697	NFS1_HUMAN	NFS1	457	Homo sapiens	Cysteine desulfurase	1:Experimental evidence at protein level	56.67	1	0.999	20	20	48	48
sp|A1L0T0|HACL2_HUMAN	A1L0T0	HACL2_HUMAN	ILVBL	632	Homo sapiens	2-hydroxyacyl-CoA lyase 2	1:Experimental evidence at protein level	39.72	1	0.999	19	19	40	40
sp|O14744|ANM5_HUMAN	O14744	ANM5_HUMAN	PRMT5	637	Homo sapiens	Protein arginine N-methyltransferase 5	1:Experimental evidence at protein level	35.01	1	0.999	19	19	32	32
sp|O43772|MCAT_HUMAN	O43772	MCAT_HUMAN	SLC25A20	301	Homo sapiens	Mitochondrial carnitine/acylcarnitine carrier protein	1:Experimental evidence at protein level	59.47	1	0.999	19	19	43	43
sp|O43837|IDH3B_HUMAN	O43837	IDH3B_HUMAN	IDH3B	385	Homo sapiens	Isocitrate dehydrogenase [NAD] subunit beta, mitochondrial	1:Experimental evidence at protein level	58.44	1	0.999	19	19	74	74
sp|O60218|AK1BA_HUMAN	O60218	AK1BA_HUMAN	AKR1B10	316	Homo sapiens	Aldo-keto reductase family 1 member B10	1:Experimental evidence at protein level	67.72	1	0.999	9	19	20	43
sp|O60610|DIAP1_HUMAN	O60610	DIAP1_HUMAN	DIAPH1	1272	Homo sapiens	Protein diaphanous homolog 1	1:Experimental evidence at protein level	14.15	1	0.999	18	19	28	29
sp|O95299|NDUAA_HUMAN	O95299	NDUAA_HUMAN	NDUFA10	355	Homo sapiens	NADH dehydrogenase [ubiquinone] 1 alpha subcomplex subunit 10, mitochondrial	1:Experimental evidence at protein level	55.49	1	0.999	19	19	88	88
sp|O96000|NDUBA_HUMAN	O96000	NDUBA_HUMAN	NDUFB10	172	Homo sapiens	NADH dehydrogenase [ubiquinone] 1 beta subcomplex subunit 10	1:Experimental evidence at protein level	71.51	1	0.999	19	19	135	135
sp|P00390|GSHR_HUMAN	P00390	GSHR_HUMAN	GSR	522	Homo sapiens	Glutathione reductase, mitochondrial	1:Experimental evidence at protein level	48.28	1	0.999	19	19	59	59
sp|P00568|KAD1_HUMAN	P00568	KAD1_HUMAN	AK1	194	Homo sapiens	Adenylate kinase isoenzyme 1	1:Experimental evidence at protein level	78.87	1	0.999	17	19	102	113
sp|P00915|CAH1_HUMAN	P00915	CAH1_HUMAN	CA1	261	Homo sapiens	Carbonic anhydrase 1	1:Experimental evidence at protein level	77.01	1	0.999	19	19	201	201
sp|P04439|HLAA_HUMAN	P04439	HLAA_HUMAN	HLA-A	365	Homo sapiens	HLA class I histocompatibility antigen, A alpha chain	1:Experimental evidence at protein level	49.32	1	0.999	11	19	24	40
sp|P07686|HEXB_HUMAN	P07686	HEXB_HUMAN	HEXB	556	Homo sapiens	Beta-hexosaminidase subunit beta	1:Experimental evidence at protein level	32.73	1	0.999	18	19	33	34
sp|P09110|THIK_HUMAN	P09110	THIK_HUMAN	ACAA1	424	Homo sapiens	3-ketoacyl-CoA thiolase, peroxisomal	1:Experimental evidence at protein level	61.08	1	0.999	19	19	55	55
sp|P10412|H14_HUMAN	P10412	H14_HUMAN	H1-4	219	Homo sapiens	Histone H1.4	1:Experimental evidence at protein level	49.77	1	0.999	5	19	20	70
sp|P11413|G6PD_HUMAN	P11413	G6PD_HUMAN	G6PD	515	Homo sapiens	Glucose-6-phosphate 1-dehydrogenase	1:Experimental evidence at protein level	38.45	1	0.999	19	19	40	40
sp|P12277|KCRB_HUMAN	P12277	KCRB_HUMAN	CKB	381	Homo sapiens	Creatine kinase B-type	1:Experimental evidence at protein level	71.13	1	0.999	19	19	197	197
sp|P12694|ODBA_HUMAN	P12694	ODBA_HUMAN	BCKDHA	445	Homo sapiens	2-oxoisovalerate dehydrogenase subunit alpha, mitochondrial	1:Experimental evidence at protein level	44.27	1	0.999	19	19	62	62
sp|P13716|HEM2_HUMAN	P13716	HEM2_HUMAN	ALAD	330	Homo sapiens	Delta-aminolevulinic acid dehydratase	1:Experimental evidence at protein level	47.58	1	0.999	19	19	67	67
sp|P14314|GLU2B_HUMAN	P14314	GLU2B_HUMAN	PRKCSH	528	Homo sapiens	Glucosidase 2 subunit beta	1:Experimental evidence at protein level	36.55	1	0.999	19	19	54	54
sp|P16435|NCPR_HUMAN	P16435	NCPR_HUMAN	POR	677	Homo sapiens	NADPH--cytochrome P450 reductase	1:Experimental evidence at protein level	28.95	1	0.999	19	19	24	24
sp|P16452|EPB42_HUMAN	P16452	EPB42_HUMAN	EPB42	691	Homo sapiens	Protein 4.2	1:Experimental evidence at protein level	29.09	1	0.999	19	19	36	36
sp|P17612|KAPCA_HUMAN	P17612	KAPCA_HUMAN	PRKACA	351	Homo sapiens	cAMP-dependent protein kinase catalytic subunit alpha	1:Experimental evidence at protein level	45.01	1	0.999	9	19	35	64
sp|P23528|COF1_HUMAN	P23528	COF1_HUMAN	CFL1	166	Homo sapiens	Cofilin-1	1:Experimental evidence at protein level	80.12	1	0.999	14	19	60	88
sp|P25311|ZA2G_HUMAN	P25311	ZA2G_HUMAN	AZGP1	298	Homo sapiens	Zinc-alpha-2-glycoprotein	1:Experimental evidence at protein level	62.08	1	0.999	19	19	66	66
sp|P28161|GSTM2_HUMAN	P28161	GSTM2_HUMAN	GSTM2	218	Homo sapiens	Glutathione S-transferase Mu 2	1:Experimental evidence at protein level	87.61	1	0.999	14	19	65	92
sp|P30084|ECHM_HUMAN	P30084	ECHM_HUMAN	ECHS1	290	Homo sapiens	Enoyl-CoA hydratase, mitochondrial	1:Experimental evidence at protein level	60	1	0.999	19	19	174	174
sp|P30837|AL1B1_HUMAN	P30837	AL1B1_HUMAN	ALDH1B1	517	Homo sapiens	Aldehyde dehydrogenase X, mitochondrial	1:Experimental evidence at protein level	38.1	1	0.999	16	19	34	38
sp|P31939|PUR9_HUMAN	P31939	PUR9_HUMAN	ATIC	592	Homo sapiens	Bifunctional purine biosynthesis protein ATIC	1:Experimental evidence at protein level	39.36	1	0.999	19	19	39	39
sp|P39059|COFA1_HUMAN	P39059	COFA1_HUMAN	COL15A1	1388	Homo sapiens	Collagen alpha-1(XV) chain	1:Experimental evidence at protein level	16.21	1	0.999	19	19	42	42
sp|P40763|STAT3_HUMAN	P40763	STAT3_HUMAN	STAT3	770	Homo sapiens	Signal transducer and activator of transcription 3	1:Experimental evidence at protein level	25.45	1	0.999	18	19	36	37
sp|P41091|IF2G_HUMAN	P41091	IF2G_HUMAN	EIF2S3	472	Homo sapiens	Eukaryotic translation initiation factor 2 subunit 3	1:Experimental evidence at protein level	43.01	1	0.999	4	19	5	34
sp|P43686|PRS6B_HUMAN	P43686	PRS6B_HUMAN	PSMC4	418	Homo sapiens	26S proteasome regulatory subunit 6B	1:Experimental evidence at protein level	41.63	1	0.999	19	19	28	28
sp|P61158|ARP3_HUMAN	P61158	ARP3_HUMAN	ACTR3	418	Homo sapiens	Actin-related protein 3	1:Experimental evidence at protein level	45.45	1	0.999	16	19	42	49
sp|P62195|PRS8_HUMAN	P62195	PRS8_HUMAN	PSMC5	406	Homo sapiens	26S proteasome regulatory subunit 8	1:Experimental evidence at protein level	55.17	1	0.999	18	19	46	48
sp|P68371|TBB4B_HUMAN	P68371	TBB4B_HUMAN	TUBB4B	445	Homo sapiens	Tubulin beta-4B chain	1:Experimental evidence at protein level	67.42	1	0.999	1	19	7	136
sp|Q02878|RL6_HUMAN	Q02878	RL6_HUMAN	RPL6	288	Homo sapiens	Large ribosomal subunit protein eL6	1:Experimental evidence at protein level	53.12	1	0.999	19	19	46	46
sp|Q07866|KLC1_HUMAN	Q07866	KLC1_HUMAN	KLC1	573	Homo sapiens	Kinesin light chain 1	1:Experimental evidence at protein level	33.16	1	0.999	14	19	19	25
sp|Q12797|ASPH_HUMAN	Q12797	ASPH_HUMAN	ASPH	758	Homo sapiens	Aspartyl/asparaginyl beta-hydroxylase	1:Experimental evidence at protein level	32.85	1	0.999	19	19	44	44
sp|Q12802|AKP13_HUMAN	Q12802	AKP13_HUMAN	AKAP13	2813	Homo sapiens	A-kinase anchor protein 13	1:Experimental evidence at protein level	8.64	1	0.999	19	19	30	30
sp|Q12805|FBLN3_HUMAN	Q12805	FBLN3_HUMAN	EFEMP1	493	Homo sapiens	EGF-containing fibulin-like extracellular matrix protein 1	1:Experimental evidence at protein level	42.8	1	0.999	19	19	41	41
sp|Q13617|CUL2_HUMAN	Q13617	CUL2_HUMAN	CUL2	745	Homo sapiens	Cullin-2	1:Experimental evidence at protein level	25.64	1	0.999	19	19	32	32
sp|Q15019|SEPT2_HUMAN	Q15019	SEPT2_HUMAN	SEPTIN2	361	Homo sapiens	Septin-2	1:Experimental evidence at protein level	55.68	1	0.999	19	19	42	42
sp|Q1KMD3|HNRL2_HUMAN	Q1KMD3	HNRL2_HUMAN	HNRNPUL2	747	Homo sapiens	Heterogeneous nuclear ribonucleoprotein U-like protein 2	1:Experimental evidence at protein level	30.79	1	0.999	19	19	41	41
sp|Q5JRA6|TGO1_HUMAN	Q5JRA6	TGO1_HUMAN	MIA3	1907	Homo sapiens	Transport and Golgi organization protein 1 homolog	1:Experimental evidence at protein level	11.75	1	0.999	19	19	31	31
sp|Q6NUK1|SCMC1_HUMAN	Q6NUK1	SCMC1_HUMAN	SLC25A24	477	Homo sapiens	Mitochondrial adenyl nucleotide antiporter SLC25A24	1:Experimental evidence at protein level	43.4	1	0.999	19	19	43	43
sp|Q86UT6|NLRX1_HUMAN	Q86UT6	NLRX1_HUMAN	NLRX1	975	Homo sapiens	NLR family member X1	1:Experimental evidence at protein level	23.38	1	0.999	18	19	39	40
sp|Q8IWW8|HOT_HUMAN	Q8IWW8	HOT_HUMAN	ADHFE1	467	Homo sapiens	Hydroxyacid-oxoacid transhydrogenase, mitochondrial	1:Experimental evidence at protein level	45.4	1	0.999	19	19	64	64
sp|Q8N3L3|TXLNB_HUMAN	Q8N3L3	TXLNB_HUMAN	TXLNB	684	Homo sapiens	Beta-taxilin	1:Experimental evidence at protein level	34.36	1	0.999	19	19	36	36
sp|Q8N8S7|ENAH_HUMAN	Q8N8S7	ENAH_HUMAN	ENAH	591	Homo sapiens	Protein enabled homolog	1:Experimental evidence at protein level	25.55	1	0.999	18	19	24	25
sp|Q8NBF2|NHLC2_HUMAN	Q8NBF2	NHLC2_HUMAN	NHLRC2	726	Homo sapiens	NHL repeat-containing protein 2	1:Experimental evidence at protein level	26.31	1	0.999	19	19	34	34
sp|Q8NC51|SERB1_HUMAN	Q8NC51	SERB1_HUMAN	SERBP1	408	Homo sapiens	SERPINE1 mRNA-binding protein 1	1:Experimental evidence at protein level	50.98	1	0.999	19	19	39	39
sp|Q8NDY3|ARHL1_HUMAN	Q8NDY3	ARHL1_HUMAN	ADPRHL1	354	Homo sapiens	Inactive ADP-ribosyltransferase ARH2	2:Experimental evidence at transcript level	44.92	1	0.999	18	19	55	56
sp|Q8NI60|COQ8A_HUMAN	Q8NI60	COQ8A_HUMAN	COQ8A	647	Homo sapiens	Atypical kinase COQ8A, mitochondrial	1:Experimental evidence at protein level	35.86	1	0.999	19	19	53	53
sp|Q8TAQ2|SMRC2_HUMAN	Q8TAQ2	SMRC2_HUMAN	SMARCC2	1214	Homo sapiens	SWI/SNF complex subunit SMARCC2	1:Experimental evidence at protein level	15.32	1	0.999	17	19	28	31
sp|Q92616|GCN1_HUMAN	Q92616	GCN1_HUMAN	GCN1	2671	Homo sapiens	Stalled ribosome sensor GCN1	1:Experimental evidence at protein level	7.6	1	0.999	19	19	21	21
sp|Q92900|RENT1_HUMAN	Q92900	RENT1_HUMAN	UPF1	1129	Homo sapiens	Regulator of nonsense transcripts 1	1:Experimental evidence at protein level	20.64	1	0.999	18	19	25	26
sp|Q92901|RL3L_HUMAN	Q92901	RL3L_HUMAN	RPL3L	407	Homo sapiens	Ribosomal protein uL3-like	1:Experimental evidence at protein level	38.82	1	0.999	17	19	47	49
sp|Q96CW1|AP2M1_HUMAN	Q96CW1	AP2M1_HUMAN	AP2M1	435	Homo sapiens	AP-2 complex subunit mu	1:Experimental evidence at protein level	41.84	1	0.999	19	19	26	26
sp|Q96L96|ALPK3_HUMAN	Q96L96	ALPK3_HUMAN	ALPK3	1907	Homo sapiens	Alpha-protein kinase 3	1:Experimental evidence at protein level	11.64	1	0.999	19	19	23	23
sp|Q96RP9|EFGM_HUMAN	Q96RP9	EFGM_HUMAN	GFM1	751	Homo sapiens	Elongation factor G, mitochondrial	1:Experimental evidence at protein level	27.43	1	0.999	19	19	39	39
sp|Q99615|DNJC7_HUMAN	Q99615	DNJC7_HUMAN	DNAJC7	494	Homo sapiens	DnaJ homolog subfamily C member 7	1:Experimental evidence at protein level	37.04	1	0.999	19	19	28	28
sp|Q9BT78|CSN4_HUMAN	Q9BT78	CSN4_HUMAN	COPS4	406	Homo sapiens	COP9 signalosome complex subunit 4	1:Experimental evidence at protein level	54.43	1	0.999	19	19	34	34
sp|Q9BXX0|EMIL2_HUMAN	Q9BXX0	EMIL2_HUMAN	EMILIN2	1053	Homo sapiens	EMILIN-2	1:Experimental evidence at protein level	17.85	1	0.999	19	19	33	33
sp|Q9NQW7|XPP1_HUMAN	Q9NQW7	XPP1_HUMAN	XPNPEP1	623	Homo sapiens	Xaa-Pro aminopeptidase 1	1:Experimental evidence at protein level	26.97	1	0.999	17	19	29	32
sp|Q9NY15|STAB1_HUMAN	Q9NY15	STAB1_HUMAN	STAB1	2570	Homo sapiens	Stabilin-1	1:Experimental evidence at protein level	9.38	1	0.999	19	19	20	20
sp|Q9UHG3|PCYOX_HUMAN	Q9UHG3	PCYOX_HUMAN	PCYOX1	505	Homo sapiens	Prenylcysteine oxidase 1	1:Experimental evidence at protein level	43.96	1	0.999	19	19	56	56
sp|Q9UKX3|MYH13_HUMAN	Q9UKX3	MYH13_HUMAN	MYH13	1938	Homo sapiens	Myosin-13	2:Experimental evidence at transcript level	29.51	1	0.999	19	19	84	84
sp|Q9Y266|NUDC_HUMAN	Q9Y266	NUDC_HUMAN	NUDC	331	Homo sapiens	Nuclear migration protein nudC	1:Experimental evidence at protein level	55.89	1	0.999	19	19	44	44
sp|O00232|PSD12_HUMAN	O00232	PSD12_HUMAN	PSMD12	456	Homo sapiens	26S proteasome non-ATPase regulatory subunit 12	1:Experimental evidence at protein level	40.79	1	0.999	18	18	41	41
sp|O43719|HTSF1_HUMAN	O43719	HTSF1_HUMAN	HTATSF1	755	Homo sapiens	HIV Tat-specific factor 1	1:Experimental evidence at protein level	19.47	1	0.999	18	18	18	18
sp|O60664|PLIN3_HUMAN	O60664	PLIN3_HUMAN	PLIN3	434	Homo sapiens	Perilipin-3	1:Experimental evidence at protein level	47	1	0.999	18	18	42	42
sp|O60841|IF2P_HUMAN	O60841	IF2P_HUMAN	EIF5B	1220	Homo sapiens	Eukaryotic translation initiation factor 5B	1:Experimental evidence at protein level	14.75	1	0.999	17	18	21	22
sp|O75131|CPNE3_HUMAN	O75131	CPNE3_HUMAN	CPNE3	537	Homo sapiens	Copine-3	1:Experimental evidence at protein level	36.13	1	0.999	18	18	45	45
sp|O75323|NIPS2_HUMAN	O75323	NIPS2_HUMAN	NIPSNAP2	286	Homo sapiens	Protein NipSnap homolog 2	1:Experimental evidence at protein level	57.69	1	0.999	15	18	80	93
sp|O75781|PALM_HUMAN	O75781	PALM_HUMAN	PALM	387	Homo sapiens	Paralemmin-1	1:Experimental evidence at protein level	45.48	1	0.999	17	18	32	33
sp|O75947|ATP5H_HUMAN	O75947	ATP5H_HUMAN	ATP5PD	161	Homo sapiens	ATP synthase subunit d, mitochondrial	1:Experimental evidence at protein level	87.58	1	0.999	18	18	193	193
sp|O95210|STBD1_HUMAN	O95210	STBD1_HUMAN	STBD1	358	Homo sapiens	Starch-binding domain-containing protein 1	1:Experimental evidence at protein level	53.91	1	0.999	18	18	35	35
sp|P00387|NB5R3_HUMAN	P00387	NB5R3_HUMAN	CYB5R3	301	Homo sapiens	NADH-cytochrome b5 reductase 3	1:Experimental evidence at protein level	62.46	1	0.999	18	18	108	108
sp|P00966|ASSY_HUMAN	P00966	ASSY_HUMAN	ASS1	412	Homo sapiens	Argininosuccinate synthase	1:Experimental evidence at protein level	32.52	1	0.999	18	18	44	44
sp|P01876|IGHA1_HUMAN	P01876	IGHA1_HUMAN	IGHA1	398	Homo sapiens	Immunoglobulin heavy constant alpha 1	1:Experimental evidence at protein level	53.02	1	0.999	8	18	100	161
sp|P13489|RINI_HUMAN	P13489	RINI_HUMAN	RNH1	461	Homo sapiens	Ribonuclease inhibitor	1:Experimental evidence at protein level	51.19	1	0.999	18	18	49	49
sp|P14866|HNRPL_HUMAN	P14866	HNRPL_HUMAN	HNRNPL	589	Homo sapiens	Heterogeneous nuclear ribonucleoprotein L	1:Experimental evidence at protein level	41.6	1	0.999	17	18	65	66
sp|P20042|IF2B_HUMAN	P20042	IF2B_HUMAN	EIF2S2	333	Homo sapiens	Eukaryotic translation initiation factor 2 subunit 2	1:Experimental evidence at protein level	60.36	1	0.999	18	18	47	47
sp|P22102|PUR2_HUMAN	P22102	PUR2_HUMAN	GART	1010	Homo sapiens	Trifunctional purine biosynthetic protein adenosine-3	1:Experimental evidence at protein level	17.82	1	0.999	18	18	25	25
sp|P23142|FBLN1_HUMAN	P23142	FBLN1_HUMAN	FBLN1	703	Homo sapiens	Fibulin-1	1:Experimental evidence at protein level	33.29	1	0.999	18	18	41	41
sp|P36542|ATPG_HUMAN	P36542	ATPG_HUMAN	ATP5F1C	298	Homo sapiens	ATP synthase subunit gamma, mitochondrial	1:Experimental evidence at protein level	58.39	1	0.999	18	18	188	188
sp|P37837|TALDO_HUMAN	P37837	TALDO_HUMAN	TALDO1	337	Homo sapiens	Transaldolase	1:Experimental evidence at protein level	43.92	1	0.999	18	18	50	50
sp|P38159|RBMX_HUMAN	P38159	RBMX_HUMAN	RBMX	391	Homo sapiens	RNA-binding motif protein, X chromosome	1:Experimental evidence at protein level	42.97	1	0.999	5	18	5	23
sp|P43034|LIS1_HUMAN	P43034	LIS1_HUMAN	PAFAH1B1	410	Homo sapiens	Platelet-activating factor acetylhydrolase IB subunit beta	1:Experimental evidence at protein level	40	1	0.999	17	18	36	38
sp|P46781|RS9_HUMAN	P46781	RS9_HUMAN	RPS9	194	Homo sapiens	Small ribosomal subunit protein uS4	1:Experimental evidence at protein level	56.7	1	0.999	18	18	39	39
sp|P48444|COPD_HUMAN	P48444	COPD_HUMAN	ARCN1	511	Homo sapiens	Coatomer subunit delta	1:Experimental evidence at protein level	36.01	1	0.999	18	18	30	30
sp|P48449|LSS_HUMAN	P48449	LSS_HUMAN	LSS	732	Homo sapiens	Lanosterol synthase	1:Experimental evidence at protein level	26.64	1	0.999	18	18	32	32
sp|P50454|SERPH_HUMAN	P50454	SERPH_HUMAN	SERPINH1	418	Homo sapiens	Serpin H1	1:Experimental evidence at protein level	51.91	1	0.999	18	18	43	43
sp|P51888|PRELP_HUMAN	P51888	PRELP_HUMAN	PRELP	382	Homo sapiens	Prolargin	1:Experimental evidence at protein level	46.86	1	0.999	17	18	57	59
sp|P53618|COPB_HUMAN	P53618	COPB_HUMAN	COPB1	953	Homo sapiens	Coatomer subunit beta	1:Experimental evidence at protein level	21.93	1	0.999	18	18	27	27
sp|P54652|HSP72_HUMAN	P54652	HSP72_HUMAN	HSPA2	639	Homo sapiens	Heat shock-related 70 kDa protein 2	1:Experimental evidence at protein level	51.64	1	0.999	16	18	36	38
sp|P62191|PRS4_HUMAN	P62191	PRS4_HUMAN	PSMC1	440	Homo sapiens	26S proteasome regulatory subunit 4	1:Experimental evidence at protein level	45.45	1	0.999	18	18	33	33
sp|P62701|RS4X_HUMAN	P62701	RS4X_HUMAN	RPS4X	263	Homo sapiens	Small ribosomal subunit protein eS4, X isoform	1:Experimental evidence at protein level	60.46	1	0.999	7	18	20	41
sp|P63104|1433Z_HUMAN	P63104	1433Z_HUMAN	YWHAZ	245	Homo sapiens	14-3-3 protein zeta/delta	1:Experimental evidence at protein level	79.59	1	0.999	15	18	79	111
sp|P68871|HBB_HUMAN	P68871	HBB_HUMAN	HBB	147	Homo sapiens	Hemoglobin subunit beta	1:Experimental evidence at protein level	95.92	1	0.999	10	18	1701	3505
sp|P69905|HBA_HUMAN	P69905	HBA_HUMAN	HBA2	142	Homo sapiens	Hemoglobin subunit alpha	1:Experimental evidence at protein level	100	1	0.999	17	18	2099	2197
sp|Q02487|DSC2_HUMAN	Q02487	DSC2_HUMAN	DSC2	901	Homo sapiens	Desmocollin-2	1:Experimental evidence at protein level	25.97	1	0.999	15	18	39	44
sp|Q04695|K1C17_HUMAN	Q04695	K1C17_HUMAN	KRT17	432	Homo sapiens	Keratin, type I cytoskeletal 17	1:Experimental evidence at protein level	63.19	1	0.999	15	18	42	52
sp|Q06830|PRDX1_HUMAN	Q06830	PRDX1_HUMAN	PRDX1	199	Homo sapiens	Peroxiredoxin-1	1:Experimental evidence at protein level	77.39	1	0.999	15	18	86	105
sp|Q07960|RHG01_HUMAN	Q07960	RHG01_HUMAN	ARHGAP1	439	Homo sapiens	Rho GTPase-activating protein 1	1:Experimental evidence at protein level	43.96	1	0.999	18	18	35	35
sp|Q15008|PSMD6_HUMAN	Q15008	PSMD6_HUMAN	PSMD6	389	Homo sapiens	26S proteasome non-ATPase regulatory subunit 6	1:Experimental evidence at protein level	34.45	1	0.999	18	18	41	41
sp|Q15327|ANKR1_HUMAN	Q15327	ANKR1_HUMAN	ANKRD1	319	Homo sapiens	Ankyrin repeat domain-containing protein 1	1:Experimental evidence at protein level	55.17	1	0.999	18	18	38	38
sp|Q16762|THTR_HUMAN	Q16762	THTR_HUMAN	TST	297	Homo sapiens	Thiosulfate sulfurtransferase	1:Experimental evidence at protein level	59.6	1	0.999	17	18	48	49
sp|Q6P5Q4|LMOD2_HUMAN	Q6P5Q4	LMOD2_HUMAN	LMOD2	547	Homo sapiens	Leiomodin-2	1:Experimental evidence at protein level	40.04	1	0.999	18	18	30	30
sp|Q7Z794|K2C1B_HUMAN	Q7Z794	K2C1B_HUMAN	KRT77	578	Homo sapiens	Keratin, type II cytoskeletal 1b	1:Experimental evidence at protein level	33.91	1	0.999	18	18	35	35
sp|Q8IUD2|RB6I2_HUMAN	Q8IUD2	RB6I2_HUMAN	ERC1	1116	Homo sapiens	ELKS/Rab6-interacting/CAST family member 1	1:Experimental evidence at protein level	16.04	1	0.999	12	18	16	22
sp|Q8IUX7|AEBP1_HUMAN	Q8IUX7	AEBP1_HUMAN	AEBP1	1158	Homo sapiens	Adipocyte enhancer-binding protein 1	1:Experimental evidence at protein level	17.44	1	0.999	18	18	22	22
sp|Q92598|HS105_HUMAN	Q92598	HS105_HUMAN	HSPH1	858	Homo sapiens	Heat shock protein 105 kDa	1:Experimental evidence at protein level	23.78	1	0.999	17	18	29	31
sp|Q93052|LPP_HUMAN	Q93052	LPP_HUMAN	LPP	612	Homo sapiens	Lipoma-preferred partner	1:Experimental evidence at protein level	46.73	1	0.999	18	18	45	45
sp|Q96DG6|CMBL_HUMAN	Q96DG6	CMBL_HUMAN	CMBL	245	Homo sapiens	Carboxymethylenebutenolidase homolog	1:Experimental evidence at protein level	49.39	1	0.999	18	18	48	48
sp|Q9H2U2|IPYR2_HUMAN	Q9H2U2	IPYR2_HUMAN	PPA2	334	Homo sapiens	Inorganic pyrophosphatase 2, mitochondrial	1:Experimental evidence at protein level	63.77	1	0.999	17	18	64	69
sp|Q9H4A4|AMPB_HUMAN	Q9H4A4	AMPB_HUMAN	RNPEP	650	Homo sapiens	Aminopeptidase B	1:Experimental evidence at protein level	31.54	1	0.999	18	18	30	30
sp|Q9H7Z7|PGES2_HUMAN	Q9H7Z7	PGES2_HUMAN	PTGES2	377	Homo sapiens	Prostaglandin E synthase 2	1:Experimental evidence at protein level	50.13	1	0.999	18	18	57	57
sp|Q9H9P8|L2HDH_HUMAN	Q9H9P8	L2HDH_HUMAN	L2HGDH	463	Homo sapiens	L-2-hydroxyglutarate dehydrogenase, mitochondrial	1:Experimental evidence at protein level	49.46	1	0.999	18	18	45	45
sp|Q9UHQ9|NB5R1_HUMAN	Q9UHQ9	NB5R1_HUMAN	CYB5R1	305	Homo sapiens	NADH-cytochrome b5 reductase 1	1:Experimental evidence at protein level	57.7	1	0.999	18	18	63	63
sp|Q9UNM6|PSD13_HUMAN	Q9UNM6	PSD13_HUMAN	PSMD13	376	Homo sapiens	26S proteasome non-ATPase regulatory subunit 13	1:Experimental evidence at protein level	52.39	1	0.999	18	18	31	31
sp|Q9Y262|EIF3L_HUMAN	Q9Y262	EIF3L_HUMAN	EIF3L	564	Homo sapiens	Eukaryotic translation initiation factor 3 subunit L	1:Experimental evidence at protein level	31.56	1	0.999	17	18	37	38
sp|Q9Y277|VDAC3_HUMAN	Q9Y277	VDAC3_HUMAN	VDAC3	283	Homo sapiens	Voltage-dependent anion-selective channel protein 3	1:Experimental evidence at protein level	68.9	1	0.999	18	18	137	137
sp|Q9Y2Z9|COQ6_HUMAN	Q9Y2Z9	COQ6_HUMAN	COQ6	468	Homo sapiens	Ubiquinone biosynthesis monooxygenase COQ6, mitochondrial	1:Experimental evidence at protein level	35.68	1	0.999	18	18	36	36
sp|O75155|CAND2_HUMAN	O75155	CAND2_HUMAN	CAND2	1236	Homo sapiens	Cullin-associated NEDD8-dissociated protein 2	1:Experimental evidence at protein level	16.83	1	0.999	17	17	23	23
sp|O75339|CILP1_HUMAN	O75339	CILP1_HUMAN	CILP	1184	Homo sapiens	Cartilage intermediate layer protein 1	1:Experimental evidence at protein level	17.74	1	0.999	17	17	34	34
sp|O75439|MPPB_HUMAN	O75439	MPPB_HUMAN	PMPCB	489	Homo sapiens	Mitochondrial-processing peptidase subunit beta	1:Experimental evidence at protein level	42.54	1	0.999	17	17	32	32
sp|O75521|ECI2_HUMAN	O75521	ECI2_HUMAN	ECI2	394	Homo sapiens	Enoyl-CoA delta isomerase 2	1:Experimental evidence at protein level	43.15	1	0.999	17	17	89	89
sp|O76024|WFS1_HUMAN	O76024	WFS1_HUMAN	WFS1	890	Homo sapiens	Wolframin	1:Experimental evidence at protein level	18.88	1	0.999	17	17	34	34
sp|O95394|AGM1_HUMAN	O95394	AGM1_HUMAN	PGM3	542	Homo sapiens	Phosphoacetylglucosamine mutase	1:Experimental evidence at protein level	31.73	1	0.999	17	17	24	24
sp|P00918|CAH2_HUMAN	P00918	CAH2_HUMAN	CA2	260	Homo sapiens	Carbonic anhydrase 2	1:Experimental evidence at protein level	73.85	1	0.999	13	17	85	99
sp|P04003|C4BPA_HUMAN	P04003	C4BPA_HUMAN	C4BPA	597	Homo sapiens	C4b-binding protein alpha chain	1:Experimental evidence at protein level	31.49	1	0.999	17	17	33	33
sp|P04004|VTNC_HUMAN	P04004	VTNC_HUMAN	VTN	478	Homo sapiens	Vitronectin	1:Experimental evidence at protein level	42.47	1	0.999	17	17	60	60
sp|P05198|IF2A_HUMAN	P05198	IF2A_HUMAN	EIF2S1	315	Homo sapiens	Eukaryotic translation initiation factor 2 subunit 1	1:Experimental evidence at protein level	53.33	1	0.999	17	17	32	32
sp|P06681|CO2_HUMAN	P06681	CO2_HUMAN	C2	752	Homo sapiens	Complement C2	1:Experimental evidence at protein level	24.87	1	0.999	17	17	24	24
sp|P07602|SAP_HUMAN	P07602	SAP_HUMAN	PSAP	524	Homo sapiens	Prosaposin	1:Experimental evidence at protein level	27.1	1	0.999	17	17	90	90
sp|P07910|HNRPC_HUMAN	P07910	HNRPC_HUMAN	HNRNPC	306	Homo sapiens	Heterogeneous nuclear ribonucleoproteins C1/C2	1:Experimental evidence at protein level	39.54	1	0.999	7	17	15	32
sp|P13674|P4HA1_HUMAN	P13674	P4HA1_HUMAN	P4HA1	534	Homo sapiens	Prolyl 4-hydroxylase subunit alpha-1	1:Experimental evidence at protein level	34.27	1	0.999	17	17	21	21
sp|P13804|ETFA_HUMAN	P13804	ETFA_HUMAN	ETFA	333	Homo sapiens	Electron transfer flavoprotein subunit alpha, mitochondrial	1:Experimental evidence at protein level	65.47	1	0.999	17	17	336	336
sp|P14550|AK1A1_HUMAN	P14550	AK1A1_HUMAN	AKR1A1	325	Homo sapiens	Aldo-keto reductase family 1 member A1	1:Experimental evidence at protein level	59.38	1	0.999	16	17	30	31
sp|P16671|CD36_HUMAN	P16671	CD36_HUMAN	CD36	472	Homo sapiens	Platelet glycoprotein 4	1:Experimental evidence at protein level	34.11	1	0.999	17	17	63	63
sp|P18124|RL7_HUMAN	P18124	RL7_HUMAN	RPL7	248	Homo sapiens	Large ribosomal subunit protein uL30	1:Experimental evidence at protein level	57.66	1	0.999	17	17	61	61
sp|P19827|ITIH1_HUMAN	P19827	ITIH1_HUMAN	ITIH1	911	Homo sapiens	Inter-alpha-trypsin inhibitor heavy chain H1	1:Experimental evidence at protein level	24.04	1	0.999	17	17	45	45
sp|P21281|VATB2_HUMAN	P21281	VATB2_HUMAN	ATP6V1B2	511	Homo sapiens	V-type proton ATPase subunit B, brain isoform	1:Experimental evidence at protein level	40.51	1	0.999	14	17	25	33
sp|P21695|GPDA_HUMAN	P21695	GPDA_HUMAN	GPD1	349	Homo sapiens	Glycerol-3-phosphate dehydrogenase [NAD(+)], cytoplasmic	1:Experimental evidence at protein level	61.32	1	0.999	17	17	39	39
sp|P24298|ALAT1_HUMAN	P24298	ALAT1_HUMAN	GPT	496	Homo sapiens	Alanine aminotransferase 1	1:Experimental evidence at protein level	42.54	1	0.999	14	17	36	39
sp|P27144|KAD4_HUMAN	P27144	KAD4_HUMAN	AK4	223	Homo sapiens	Adenylate kinase 4, mitochondrial	1:Experimental evidence at protein level	74.44	1	0.999	17	17	88	88
sp|P29508|SPB3_HUMAN	P29508	SPB3_HUMAN	SERPINB3	390	Homo sapiens	Serpin B3	1:Experimental evidence at protein level	46.92	1	0.999	9	17	13	26
sp|P30740|ILEU_HUMAN	P30740	ILEU_HUMAN	SERPINB1	379	Homo sapiens	Leukocyte elastase inhibitor	1:Experimental evidence at protein level	43.27	1	0.999	16	17	23	24
sp|P31150|GDIA_HUMAN	P31150	GDIA_HUMAN	GDI1	447	Homo sapiens	Rab GDP dissociation inhibitor alpha	1:Experimental evidence at protein level	68.46	1	0.999	17	17	71	71
sp|P31153|METK2_HUMAN	P31153	METK2_HUMAN	MAT2A	395	Homo sapiens	S-adenosylmethionine synthase isoform type-2	1:Experimental evidence at protein level	48.86	1	0.999	14	17	34	38
sp|P35813|PPM1A_HUMAN	P35813	PPM1A_HUMAN	PPM1A	382	Homo sapiens	Protein phosphatase 1A	1:Experimental evidence at protein level	47.38	1	0.999	13	17	37	47
sp|P40123|CAP2_HUMAN	P40123	CAP2_HUMAN	CAP2	477	Homo sapiens	Adenylyl cyclase-associated protein 2	1:Experimental evidence at protein level	42.98	1	0.999	17	17	50	50
sp|P45954|ACDSB_HUMAN	P45954	ACDSB_HUMAN	ACADSB	432	Homo sapiens	Short/branched chain specific acyl-CoA dehydrogenase, mitochondrial	1:Experimental evidence at protein level	47.22	1	0.999	17	17	51	51
sp|P46459|NSF_HUMAN	P46459	NSF_HUMAN	NSF	744	Homo sapiens	Vesicle-fusing ATPase	1:Experimental evidence at protein level	21.51	1	0.999	17	17	25	25
sp|P46777|RL5_HUMAN	P46777	RL5_HUMAN	RPL5	297	Homo sapiens	Large ribosomal subunit protein uL18	1:Experimental evidence at protein level	47.47	1	0.999	17	17	76	76
sp|P50579|MAP2_HUMAN	P50579	MAP2_HUMAN	METAP2	478	Homo sapiens	Methionine aminopeptidase 2	1:Experimental evidence at protein level	42.05	1	0.999	17	17	36	36
sp|P52888|THOP1_HUMAN	P52888	THOP1_HUMAN	THOP1	689	Homo sapiens	Thimet oligopeptidase	1:Experimental evidence at protein level	24.53	1	0.999	17	17	33	33
sp|P54868|HMCS2_HUMAN	P54868	HMCS2_HUMAN	HMGCS2	508	Homo sapiens	Hydroxymethylglutaryl-CoA synthase, mitochondrial	1:Experimental evidence at protein level	30.31	1	0.999	16	17	43	47
sp|P55060|XPO2_HUMAN	P55060	XPO2_HUMAN	CSE1L	971	Homo sapiens	Exportin-2	1:Experimental evidence at protein level	17.92	1	0.999	17	17	24	24
sp|P55884|EIF3B_HUMAN	P55884	EIF3B_HUMAN	EIF3B	814	Homo sapiens	Eukaryotic translation initiation factor 3 subunit B	1:Experimental evidence at protein level	21.74	1	0.999	17	17	32	32
sp|P61981|1433G_HUMAN	P61981	1433G_HUMAN	YWHAG	247	Homo sapiens	14-3-3 protein gamma	1:Experimental evidence at protein level	69.64	1	0.999	13	17	82	128
sp|P63244|RACK1_HUMAN	P63244	RACK1_HUMAN	RACK1	317	Homo sapiens	Small ribosomal subunit protein RACK1	1:Experimental evidence at protein level	58.04	1	0.999	17	17	41	41
sp|P82675|RT05_HUMAN	P82675	RT05_HUMAN	MRPS5	430	Homo sapiens	Small ribosomal subunit protein uS5m	1:Experimental evidence at protein level	35.81	1	0.999	17	17	33	33
sp|Q00169|PIPNA_HUMAN	Q00169	PIPNA_HUMAN	PITPNA	270	Homo sapiens	Phosphatidylinositol transfer protein alpha isoform	1:Experimental evidence at protein level	51.48	1	0.999	13	17	24	29
sp|Q08257|QOR_HUMAN	Q08257	QOR_HUMAN	CRYZ	329	Homo sapiens	Quinone oxidoreductase	1:Experimental evidence at protein level	60.49	1	0.999	17	17	70	70
sp|Q08378|GOGA3_HUMAN	Q08378	GOGA3_HUMAN	GOLGA3	1498	Homo sapiens	Golgin subfamily A member 3	1:Experimental evidence at protein level	14.15	1	0.999	17	17	25	25
sp|Q13045|FLII_HUMAN	Q13045	FLII_HUMAN	FLII	1269	Homo sapiens	Protein flightless-1 homolog	1:Experimental evidence at protein level	13.48	1	0.999	17	17	25	25
sp|Q13177|PAK2_HUMAN	Q13177	PAK2_HUMAN	PAK2	524	Homo sapiens	Serine/threonine-protein kinase PAK 2	1:Experimental evidence at protein level	41.6	1	0.999	13	17	24	30
sp|Q13557|KCC2D_HUMAN	Q13557	KCC2D_HUMAN	CAMK2D	499	Homo sapiens	Calcium/calmodulin-dependent protein kinase type II subunit delta	1:Experimental evidence at protein level	37.07	1	0.999	11	17	26	40
sp|Q14195|DPYL3_HUMAN	Q14195	DPYL3_HUMAN	DPYSL3	570	Homo sapiens	Dihydropyrimidinase-related protein 3	1:Experimental evidence at protein level	47.37	1	0.999	16	17	43	44
sp|Q14766|LTBP1_HUMAN	Q14766	LTBP1_HUMAN	LTBP1	1721	Homo sapiens	Latent-transforming growth factor beta-binding protein 1	1:Experimental evidence at protein level	12.49	1	0.999	17	17	28	28
sp|Q15119|PDK2_HUMAN	Q15119	PDK2_HUMAN	PDK2	407	Homo sapiens	[Pyruvate dehydrogenase (acetyl-transferring)] kinase isozyme 2, mitochondrial	1:Experimental evidence at protein level	49.39	1	0.999	13	17	37	51
sp|Q16543|CDC37_HUMAN	Q16543	CDC37_HUMAN	CDC37	378	Homo sapiens	Hsp90 co-chaperone Cdc37	1:Experimental evidence at protein level	38.1	1	0.999	17	17	41	41
sp|Q16658|FSCN1_HUMAN	Q16658	FSCN1_HUMAN	FSCN1	493	Homo sapiens	Fascin	1:Experimental evidence at protein level	36.31	1	0.999	17	17	33	33
sp|Q16666|IF16_HUMAN	Q16666	IF16_HUMAN	IFI16	785	Homo sapiens	Gamma-interferon-inducible protein 16	1:Experimental evidence at protein level	26.88	1	0.999	14	17	19	25
sp|Q53GG5|PDLI3_HUMAN	Q53GG5	PDLI3_HUMAN	PDLIM3	364	Homo sapiens	PDZ and LIM domain protein 3	1:Experimental evidence at protein level	57.97	1	0.999	17	17	46	46
sp|Q6UXV4|MIC27_HUMAN	Q6UXV4	MIC27_HUMAN	APOOL	268	Homo sapiens	MICOS complex subunit MIC27	1:Experimental evidence at protein level	76.87	1	0.999	17	17	72	72
sp|Q7Z460|CLAP1_HUMAN	Q7Z460	CLAP1_HUMAN	CLASP1	1538	Homo sapiens	CLIP-associating protein 1	1:Experimental evidence at protein level	12.48	1	0.999	14	17	23	27
sp|Q8TAT6|NPL4_HUMAN	Q8TAT6	NPL4_HUMAN	NPLOC4	608	Homo sapiens	Nuclear protein localization protein 4 homolog	1:Experimental evidence at protein level	31.74	1	0.999	17	17	30	30
sp|Q92841|DDX17_HUMAN	Q92841	DDX17_HUMAN	DDX17	729	Homo sapiens	Probable ATP-dependent RNA helicase DDX17	1:Experimental evidence at protein level	31.55	1	0.999	13	17	19	23
sp|Q96AQ6|PBIP1_HUMAN	Q96AQ6	PBIP1_HUMAN	PBXIP1	731	Homo sapiens	Pre-B-cell leukemia transcription factor-interacting protein 1	1:Experimental evidence at protein level	24.35	1	0.999	17	17	26	26
sp|Q9BZF9|UACA_HUMAN	Q9BZF9	UACA_HUMAN	UACA	1416	Homo sapiens	Uveal autoantigen with coiled-coil domains and ankyrin repeats	1:Experimental evidence at protein level	11.16	1	0.999	17	17	18	18
sp|Q9H078|CLPB_HUMAN	Q9H078	CLPB_HUMAN	CLPB	707	Homo sapiens	Mitochondrial disaggregase	1:Experimental evidence at protein level	27.02	1	0.999	17	17	32	32
sp|Q9H3S7|PTN23_HUMAN	Q9H3S7	PTN23_HUMAN	PTPN23	1636	Homo sapiens	Tyrosine-protein phosphatase non-receptor type 23	1:Experimental evidence at protein level	10.82	1	0.999	17	17	28	28
sp|Q9H6R3|ACSS3_HUMAN	Q9H6R3	ACSS3_HUMAN	ACSS3	686	Homo sapiens	Acyl-CoA synthetase short-chain family member 3, mitochondrial	1:Experimental evidence at protein level	28.28	1	0.999	17	17	36	36
sp|Q9HDC9|APMAP_HUMAN	Q9HDC9	APMAP_HUMAN	APMAP	416	Homo sapiens	Adipocyte plasma membrane-associated protein	1:Experimental evidence at protein level	39.18	1	0.999	17	17	27	27
sp|Q9NQR4|NIT2_HUMAN	Q9NQR4	NIT2_HUMAN	NIT2	276	Homo sapiens	Omega-amidase NIT2	1:Experimental evidence at protein level	61.23	1	0.999	17	17	40	40
sp|Q9NUT2|MITOS_HUMAN	Q9NUT2	MITOS_HUMAN	ABCB8	735	Homo sapiens	Mitochondrial potassium channel ATP-binding subunit	1:Experimental evidence at protein level	27.76	1	0.999	15	17	23	25
sp|Q9NVE7|PANK4_HUMAN	Q9NVE7	PANK4_HUMAN	PANK4	773	Homo sapiens	4'-phosphopantetheine phosphatase	1:Experimental evidence at protein level	23.42	1	0.999	17	17	28	28
sp|Q9NX40|OCAD1_HUMAN	Q9NX40	OCAD1_HUMAN	OCIAD1	245	Homo sapiens	OCIA domain-containing protein 1	1:Experimental evidence at protein level	57.55	1	0.999	17	17	58	58
sp|Q9UKU7|ACAD8_HUMAN	Q9UKU7	ACAD8_HUMAN	ACAD8	415	Homo sapiens	Isobutyryl-CoA dehydrogenase, mitochondrial	1:Experimental evidence at protein level	38.8	1	0.999	17	17	43	43
sp|Q9ULA0|DNPEP_HUMAN	Q9ULA0	DNPEP_HUMAN	DNPEP	485	Homo sapiens	Aspartyl aminopeptidase	1:Experimental evidence at protein level	42.89	1	0.999	17	17	34	34
sp|Q9Y263|PLAP_HUMAN	Q9Y263	PLAP_HUMAN	PLAA	795	Homo sapiens	Phospholipase A-2-activating protein	1:Experimental evidence at protein level	25.28	1	0.999	17	17	33	33
sp|Q9Y265|RUVB1_HUMAN	Q9Y265	RUVB1_HUMAN	RUVBL1	456	Homo sapiens	RuvB-like 1	1:Experimental evidence at protein level	43.42	1	0.999	17	17	33	33
sp|Q9Y276|BCS1_HUMAN	Q9Y276	BCS1_HUMAN	BCS1L	419	Homo sapiens	Mitochondrial chaperone BCS1	1:Experimental evidence at protein level	40.33	1	0.999	17	17	36	36
sp|Q9Y2A7|NCKP1_HUMAN	Q9Y2A7	NCKP1_HUMAN	NCKAP1	1128	Homo sapiens	Nck-associated protein 1	1:Experimental evidence at protein level	13.21	1	0.999	17	17	19	19
sp|Q9Y3A5|SBDS_HUMAN	Q9Y3A5	SBDS_HUMAN	SBDS	250	Homo sapiens	Ribosome maturation protein SBDS	1:Experimental evidence at protein level	55.6	1	0.999	17	17	32	32
sp|Q9Y6G9|DC1L1_HUMAN	Q9Y6G9	DC1L1_HUMAN	DYNC1LI1	523	Homo sapiens	Cytoplasmic dynein 1 light intermediate chain 1	1:Experimental evidence at protein level	36.52	1	0.999	17	17	35	35
sp|A6NDG6|PGP_HUMAN	A6NDG6	PGP_HUMAN	PGP	321	Homo sapiens	Glycerol-3-phosphate phosphatase	1:Experimental evidence at protein level	43.93	1	0.999	16	16	28	28
sp|O00461|GOLI4_HUMAN	O00461	GOLI4_HUMAN	GOLIM4	696	Homo sapiens	Golgi integral membrane protein 4	1:Experimental evidence at protein level	22.41	1	0.999	16	16	22	22
sp|O00748|EST2_HUMAN	O00748	EST2_HUMAN	CES2	559	Homo sapiens	Cocaine esterase	1:Experimental evidence at protein level	28.09	1	0.999	15	16	41	42
sp|O43396|TXNL1_HUMAN	O43396	TXNL1_HUMAN	TXNL1	289	Homo sapiens	Thioredoxin-like protein 1	1:Experimental evidence at protein level	57.44	1	0.999	16	16	42	42
sp|O43852|CALU_HUMAN	O43852	CALU_HUMAN	CALU	315	Homo sapiens	Calumenin	1:Experimental evidence at protein level	49.84	1	0.999	16	16	59	59
sp|O60662|KLH41_HUMAN	O60662	KLH41_HUMAN	KLHL41	606	Homo sapiens	Kelch-like protein 41	1:Experimental evidence at protein level	25.41	1	0.999	16	16	25	25
sp|O75208|COQ9_HUMAN	O75208	COQ9_HUMAN	COQ9	318	Homo sapiens	Ubiquinone biosynthesis protein COQ9, mitochondrial	1:Experimental evidence at protein level	46.54	1	0.999	16	16	108	108
sp|O94874|UFL1_HUMAN	O94874	UFL1_HUMAN	UFL1	794	Homo sapiens	E3 UFM1-protein ligase 1	1:Experimental evidence at protein level	20.78	1	0.999	16	16	24	24
sp|O94979|SC31A_HUMAN	O94979	SC31A_HUMAN	SEC31A	1220	Homo sapiens	Protein transport protein Sec31A	1:Experimental evidence at protein level	13.28	1	0.999	16	16	23	23
sp|O95479|G6PE_HUMAN	O95479	G6PE_HUMAN	H6PD	791	Homo sapiens	GDH/6PGL endoplasmic bifunctional protein	1:Experimental evidence at protein level	20.48	1	0.999	16	16	28	28
sp|O95573|ACSL3_HUMAN	O95573	ACSL3_HUMAN	ACSL3	720	Homo sapiens	Fatty acid CoA ligase Acsl3	1:Experimental evidence at protein level	25.83	1	0.999	15	16	30	31
sp|P00491|PNPH_HUMAN	P00491	PNPH_HUMAN	PNP	289	Homo sapiens	Purine nucleoside phosphorylase	1:Experimental evidence at protein level	68.17	1	0.999	16	16	57	57
sp|P01871|IGHM_HUMAN	P01871	IGHM_HUMAN	IGHM	474	Homo sapiens	Immunoglobulin heavy constant mu	1:Experimental evidence at protein level	35.44	1	0.999	16	16	47	47
sp|P04844|RPN2_HUMAN	P04844	RPN2_HUMAN	RPN2	631	Homo sapiens	Dolichyl-diphosphooligosaccharide--protein glycosyltransferase subunit 2	1:Experimental evidence at protein level	31.54	1	0.999	16	16	29	29
sp|P04899|GNAI2_HUMAN	P04899	GNAI2_HUMAN	GNAI2	355	Homo sapiens	Guanine nucleotide-binding protein G(i) subunit alpha-2	1:Experimental evidence at protein level	57.75	1	0.999	10	16	27	40
sp|P05155|IC1_HUMAN	P05155	IC1_HUMAN	SERPING1	500	Homo sapiens	Plasma protease C1 inhibitor	1:Experimental evidence at protein level	30	1	0.999	16	16	46	46
sp|P07585|PGS2_HUMAN	P07585	PGS2_HUMAN	DCN	359	Homo sapiens	Decorin	1:Experimental evidence at protein level	41.78	1	0.999	15	16	117	131
sp|P08572|CO4A2_HUMAN	P08572	CO4A2_HUMAN	COL4A2	1712	Homo sapiens	Collagen alpha-2(IV) chain	1:Experimental evidence at protein level	11.57	1	0.999	16	16	88	88
sp|P08865|RSSA_HUMAN	P08865	RSSA_HUMAN	RPSA	295	Homo sapiens	Small ribosomal subunit protein uS2	1:Experimental evidence at protein level	57.97	1	0.999	3	16	4	47
sp|P09467|F16P1_HUMAN	P09467	F16P1_HUMAN	FBP1	338	Homo sapiens	Fructose-1,6-bisphosphatase 1	1:Experimental evidence at protein level	45.27	1	0.999	13	16	23	28
sp|P11766|ADHX_HUMAN	P11766	ADHX_HUMAN	ADH5	374	Homo sapiens	Alcohol dehydrogenase class-3	1:Experimental evidence at protein level	44.12	1	0.999	16	16	90	90
sp|P12829|MYL4_HUMAN	P12829	MYL4_HUMAN	MYL4	197	Homo sapiens	Myosin light chain 4	1:Experimental evidence at protein level	68.53	1	0.999	15	16	203	213
sp|P13073|COX41_HUMAN	P13073	COX41_HUMAN	COX4I1	169	Homo sapiens	Cytochrome c oxidase subunit 4 isoform 1, mitochondrial	1:Experimental evidence at protein level	63.31	1	0.999	16	16	212	212
sp|P14927|QCR7_HUMAN	P14927	QCR7_HUMAN	UQCRB	111	Homo sapiens	Cytochrome b-c1 complex subunit 7	1:Experimental evidence at protein level	78.38	1	0.999	16	16	125	125
sp|P15880|RS2_HUMAN	P15880	RS2_HUMAN	RPS2	293	Homo sapiens	Small ribosomal subunit protein uS5	1:Experimental evidence at protein level	55.97	1	0.999	16	16	32	32
sp|P16219|ACADS_HUMAN	P16219	ACADS_HUMAN	ACADS	412	Homo sapiens	Short-chain specific acyl-CoA dehydrogenase, mitochondrial	1:Experimental evidence at protein level	49.76	1	0.999	16	16	79	79
sp|P16930|FAAA_HUMAN	P16930	FAAA_HUMAN	FAH	419	Homo sapiens	Fumarylacetoacetase	1:Experimental evidence at protein level	45.11	1	0.999	16	16	33	33
sp|P22307|SCP2_HUMAN	P22307	SCP2_HUMAN	SCP2	547	Homo sapiens	Sterol carrier protein 2	1:Experimental evidence at protein level	25.78	1	0.999	16	16	35	35
sp|P22735|TGM1_HUMAN	P22735	TGM1_HUMAN	TGM1	817	Homo sapiens	Protein-glutamine gamma-glutamyltransferase K	1:Experimental evidence at protein level	19.34	1	0.999	16	16	23	23
sp|P28482|MK01_HUMAN	P28482	MK01_HUMAN	MAPK1	360	Homo sapiens	Mitogen-activated protein kinase 1	1:Experimental evidence at protein level	42.5	1	0.999	11	16	20	30
sp|P29218|IMPA1_HUMAN	P29218	IMPA1_HUMAN	IMPA1	277	Homo sapiens	Inositol monophosphatase 1	1:Experimental evidence at protein level	50.18	1	0.999	16	16	45	45
sp|P30405|PPIF_HUMAN	P30405	PPIF_HUMAN	PPIF	207	Homo sapiens	Peptidyl-prolyl cis-trans isomerase F, mitochondrial	1:Experimental evidence at protein level	73.43	1	0.999	14	16	76	83
sp|P32189|GLPK_HUMAN	P32189	GLPK_HUMAN	GK	559	Homo sapiens	Glycerol kinase	1:Experimental evidence at protein level	30.77	1	0.999	1	16	1	32
sp|P33527|MRP1_HUMAN	P33527	MRP1_HUMAN	ABCC1	1531	Homo sapiens	Multidrug resistance-associated protein 1	1:Experimental evidence at protein level	13.65	1	0.999	16	16	20	20
sp|P37802|TAGL2_HUMAN	P37802	TAGL2_HUMAN	TAGLN2	199	Homo sapiens	Transgelin-2	1:Experimental evidence at protein level	80.9	1	0.999	15	16	65	78
sp|P39023|RL3_HUMAN	P39023	RL3_HUMAN	RPL3	403	Homo sapiens	Large ribosomal subunit protein uL3	1:Experimental evidence at protein level	37.72	1	0.999	16	16	39	39
sp|P39060|COIA1_HUMAN	P39060	COIA1_HUMAN	COL18A1	1754	Homo sapiens	Collagen alpha-1(XVIII) chain	1:Experimental evidence at protein level	11.17	1	0.999	16	16	31	31
sp|P42345|MTOR_HUMAN	P42345	MTOR_HUMAN	MTOR	2549	Homo sapiens	Serine/threonine-protein kinase mTOR	1:Experimental evidence at protein level	7.22	1	0.999	16	16	18	18
sp|P47756|CAPZB_HUMAN	P47756	CAPZB_HUMAN	CAPZB	272	Homo sapiens	F-actin-capping protein subunit beta	1:Experimental evidence at protein level	58.82	1	0.999	16	16	84	84
sp|P49792|RBP2_HUMAN	P49792	RBP2_HUMAN	RANBP2	3224	Homo sapiens	E3 SUMO-protein ligase RanBP2	1:Experimental evidence at protein level	6.82	1	0.999	11	16	14	22
sp|P50440|GATM_HUMAN	P50440	GATM_HUMAN	GATM	423	Homo sapiens	Glycine amidinotransferase, mitochondrial	1:Experimental evidence at protein level	39.95	1	0.999	16	16	39	39
sp|P50461|CSRP3_HUMAN	P50461	CSRP3_HUMAN	CSRP3	194	Homo sapiens	Cysteine and glycine-rich protein 3	1:Experimental evidence at protein level	75.26	1	0.999	15	16	255	269
sp|P51648|AL3A2_HUMAN	P51648	AL3A2_HUMAN	ALDH3A2	485	Homo sapiens	Aldehyde dehydrogenase family 3 member A2	1:Experimental evidence at protein level	30.52	1	0.999	16	16	30	30
sp|P51858|HDGF_HUMAN	P51858	HDGF_HUMAN	HDGF	240	Homo sapiens	Hepatoma-derived growth factor	1:Experimental evidence at protein level	67.5	1	0.999	15	16	51	52
sp|P55263|ADK_HUMAN	P55263	ADK_HUMAN	ADK	362	Homo sapiens	Adenosine kinase	1:Experimental evidence at protein level	50.83	1	0.999	16	16	28	28
sp|P56192|SYMC_HUMAN	P56192	SYMC_HUMAN	MARS1	900	Homo sapiens	Methionine--tRNA ligase, cytoplasmic	1:Experimental evidence at protein level	17.78	1	0.999	16	16	20	20
sp|P60891|PRPS1_HUMAN	P60891	PRPS1_HUMAN	PRPS1	318	Homo sapiens	Ribose-phosphate pyrophosphokinase 1	1:Experimental evidence at protein level	50.94	1	0.999	6	16	11	42
sp|P61163|ACTZ_HUMAN	P61163	ACTZ_HUMAN	ACTR1A	376	Homo sapiens	Alpha-centractin	1:Experimental evidence at protein level	51.6	1	0.999	8	16	21	36
sp|P78344|IF4G2_HUMAN	P78344	IF4G2_HUMAN	EIF4G2	907	Homo sapiens	Eukaryotic translation initiation factor 4 gamma 2	1:Experimental evidence at protein level	17.86	1	0.999	16	16	21	21
sp|P78417|GSTO1_HUMAN	P78417	GSTO1_HUMAN	GSTO1	241	Homo sapiens	Glutathione S-transferase omega-1	1:Experimental evidence at protein level	48.55	1	0.999	16	16	93	93
sp|P98155|VLDLR_HUMAN	P98155	VLDLR_HUMAN	VLDLR	873	Homo sapiens	Very low-density lipoprotein receptor	1:Experimental evidence at protein level	21.31	1	0.999	16	16	24	24
sp|Q00796|DHSO_HUMAN	Q00796	DHSO_HUMAN	SORD	357	Homo sapiens	Sorbitol dehydrogenase	1:Experimental evidence at protein level	55.46	1	0.999	16	16	35	35
sp|Q02338|BDH_HUMAN	Q02338	BDH_HUMAN	BDH1	343	Homo sapiens	D-beta-hydroxybutyrate dehydrogenase, mitochondrial	1:Experimental evidence at protein level	41.11	1	0.999	16	16	52	52
sp|Q06323|PSME1_HUMAN	Q06323	PSME1_HUMAN	PSME1	249	Homo sapiens	Proteasome activator complex subunit 1	1:Experimental evidence at protein level	63.45	1	0.999	16	16	60	60
sp|Q08380|LG3BP_HUMAN	Q08380	LG3BP_HUMAN	LGALS3BP	585	Homo sapiens	Galectin-3-binding protein	1:Experimental evidence at protein level	33.5	1	0.999	16	16	52	52
sp|Q08431|MFGM_HUMAN	Q08431	MFGM_HUMAN	MFGE8	387	Homo sapiens	Lactadherin	1:Experimental evidence at protein level	50.39	1	0.999	16	16	35	35
sp|Q12959|DLG1_HUMAN	Q12959	DLG1_HUMAN	DLG1	904	Homo sapiens	Disks large homolog 1	1:Experimental evidence at protein level	17.15	1	0.999	10	16	14	23
sp|Q13126|MTAP_HUMAN	Q13126	MTAP_HUMAN	MTAP	283	Homo sapiens	S-methyl-5'-thioadenosine phosphorylase	1:Experimental evidence at protein level	60.78	1	0.999	16	16	30	30
sp|Q13424|SNTA1_HUMAN	Q13424	SNTA1_HUMAN	SNTA1	505	Homo sapiens	Alpha-1-syntrophin	1:Experimental evidence at protein level	36.04	1	0.999	15	16	26	29
sp|Q13554|KCC2B_HUMAN	Q13554	KCC2B_HUMAN	CAMK2B	666	Homo sapiens	Calcium/calmodulin-dependent protein kinase type II subunit beta	1:Experimental evidence at protein level	36.64	1	0.999	14	16	21	24
sp|Q13561|DCTN2_HUMAN	Q13561	DCTN2_HUMAN	DCTN2	401	Homo sapiens	Dynactin subunit 2	1:Experimental evidence at protein level	45.64	1	0.999	16	16	49	49
sp|Q13618|CUL3_HUMAN	Q13618	CUL3_HUMAN	CUL3	768	Homo sapiens	Cullin-3	1:Experimental evidence at protein level	22.79	1	0.999	16	16	20	20
sp|Q14123|PDE1C_HUMAN	Q14123	PDE1C_HUMAN	PDE1C	709	Homo sapiens	Dual specificity calcium/calmodulin-dependent 3',5'-cyclic nucleotide phosphodiesterase 1C	1:Experimental evidence at protein level	27.64	1	0.999	16	16	30	30
sp|Q14254|FLOT2_HUMAN	Q14254	FLOT2_HUMAN	FLOT2	428	Homo sapiens	Flotillin-2	1:Experimental evidence at protein level	38.55	1	0.999	15	16	35	36
sp|Q14515|SPRL1_HUMAN	Q14515	SPRL1_HUMAN	SPARCL1	664	Homo sapiens	SPARC-like protein 1	1:Experimental evidence at protein level	29.82	1	0.999	16	16	28	28
sp|Q14847|LASP1_HUMAN	Q14847	LASP1_HUMAN	LASP1	261	Homo sapiens	LIM and SH3 domain protein 1	1:Experimental evidence at protein level	62.07	1	0.999	16	16	34	34
sp|Q14894|CRYM_HUMAN	Q14894	CRYM_HUMAN	CRYM	314	Homo sapiens	Ketimine reductase mu-crystallin	1:Experimental evidence at protein level	53.82	1	0.999	16	16	91	91
sp|Q15493|RGN_HUMAN	Q15493	RGN_HUMAN	RGN	299	Homo sapiens	Regucalcin	1:Experimental evidence at protein level	54.18	1	0.999	16	16	35	35
sp|Q15642|CIP4_HUMAN	Q15642	CIP4_HUMAN	TRIP10	601	Homo sapiens	Cdc42-interacting protein 4	1:Experimental evidence at protein level	27.62	1	0.999	16	16	26	26
sp|Q16853|AOC3_HUMAN	Q16853	AOC3_HUMAN	AOC3	763	Homo sapiens	Membrane primary amine oxidase	1:Experimental evidence at protein level	23.2	1	0.999	13	16	27	34
sp|Q2V2M9|FHOD3_HUMAN	Q2V2M9	FHOD3_HUMAN	FHOD3	1422	Homo sapiens	FH1/FH2 domain-containing protein 3	1:Experimental evidence at protein level	12.59	1	0.999	16	16	19	19
sp|Q5BKX8|CAVN4_HUMAN	Q5BKX8	CAVN4_HUMAN	CAVIN4	364	Homo sapiens	Caveolae-associated protein 4	1:Experimental evidence at protein level	37.64	1	0.999	16	16	43	43
sp|Q5JSH3|WDR44_HUMAN	Q5JSH3	WDR44_HUMAN	WDR44	913	Homo sapiens	WD repeat-containing protein 44	1:Experimental evidence at protein level	24.42	1	0.999	16	16	28	28
sp|Q7Z4W1|DCXR_HUMAN	Q7Z4W1	DCXR_HUMAN	DCXR	244	Homo sapiens	L-xylulose reductase	1:Experimental evidence at protein level	71.31	1	0.999	16	16	59	59
sp|Q86UE4|LYRIC_HUMAN	Q86UE4	LYRIC_HUMAN	MTDH	582	Homo sapiens	Protein LYRIC	1:Experimental evidence at protein level	29.04	1	0.999	16	16	25	25
sp|Q8IYI6|EXOC8_HUMAN	Q8IYI6	EXOC8_HUMAN	EXOC8	725	Homo sapiens	Exocyst complex component 8	1:Experimental evidence at protein level	21.66	1	0.999	16	16	21	21
sp|Q8N766|EMC1_HUMAN	Q8N766	EMC1_HUMAN	EMC1	993	Homo sapiens	ER membrane protein complex subunit 1	1:Experimental evidence at protein level	18.93	1	0.999	16	16	22	22
sp|Q8TCJ2|STT3B_HUMAN	Q8TCJ2	STT3B_HUMAN	STT3B	826	Homo sapiens	Dolichyl-diphosphooligosaccharide--protein glycosyltransferase subunit STT3B	1:Experimental evidence at protein level	15.5	1	0.999	14	16	21	24
sp|Q96EY1|DNJA3_HUMAN	Q96EY1	DNJA3_HUMAN	DNAJA3	480	Homo sapiens	DnaJ homolog subfamily A member 3, mitochondrial	1:Experimental evidence at protein level	31.88	1	0.999	16	16	28	28
sp|Q96HS1|PGAM5_HUMAN	Q96HS1	PGAM5_HUMAN	PGAM5	289	Homo sapiens	Serine/threonine-protein phosphatase PGAM5, mitochondrial	1:Experimental evidence at protein level	59.86	1	0.999	15	16	30	32
sp|Q96HY7|DHTK1_HUMAN	Q96HY7	DHTK1_HUMAN	DHTKD1	919	Homo sapiens	2-oxoadipate dehydrogenase complex component E1	1:Experimental evidence at protein level	20.02	1	0.999	16	16	22	22
sp|Q9BSJ8|ESYT1_HUMAN	Q9BSJ8	ESYT1_HUMAN	ESYT1	1104	Homo sapiens	Extended synaptotagmin-1	1:Experimental evidence at protein level	16.12	1	0.999	16	16	22	22
sp|Q9BXK5|B2L13_HUMAN	Q9BXK5	B2L13_HUMAN	BCL2L13	485	Homo sapiens	Bcl-2-like protein 13	1:Experimental evidence at protein level	45.36	1	0.999	16	16	45	45
sp|Q9GZM7|TINAL_HUMAN	Q9GZM7	TINAL_HUMAN	TINAGL1	467	Homo sapiens	Tubulointerstitial nephritis antigen-like	1:Experimental evidence at protein level	37.47	1	0.999	16	16	67	67
sp|Q9H4A3|WNK1_HUMAN	Q9H4A3	WNK1_HUMAN	WNK1	2382	Homo sapiens	Serine/threonine-protein kinase WNK1	1:Experimental evidence at protein level	6.42	1	0.999	11	16	14	22
sp|Q9HBH5|RDH14_HUMAN	Q9HBH5	RDH14_HUMAN	RDH14	336	Homo sapiens	Retinol dehydrogenase 14	1:Experimental evidence at protein level	46.43	1	0.999	16	16	30	30
sp|Q9NP74|PALMD_HUMAN	Q9NP74	PALMD_HUMAN	PALMD	551	Homo sapiens	Palmdelphin	1:Experimental evidence at protein level	33.03	1	0.999	16	16	31	31
sp|Q9NP81|SYSM_HUMAN	Q9NP81	SYSM_HUMAN	SARS2	518	Homo sapiens	Serine--tRNA ligase, mitochondrial	1:Experimental evidence at protein level	40.15	1	0.999	16	16	31	31
sp|Q9NPC6|MYOZ2_HUMAN	Q9NPC6	MYOZ2_HUMAN	MYOZ2	264	Homo sapiens	Myozenin-2	1:Experimental evidence at protein level	63.26	1	0.999	16	16	163	163
sp|Q9P0J1|PDP1_HUMAN	Q9P0J1	PDP1_HUMAN	PDP1	537	Homo sapiens	[Pyruvate dehydrogenase [acetyl-transferring]]-phosphatase 1, mitochondrial	1:Experimental evidence at protein level	34.45	1	0.999	16	16	26	26
sp|Q9UKV8|AGO2_HUMAN	Q9UKV8	AGO2_HUMAN	AGO2	859	Homo sapiens	Protein argonaute-2	1:Experimental evidence at protein level	20.72	1	0.999	9	16	12	23
sp|Q9UQE7|SMC3_HUMAN	Q9UQE7	SMC3_HUMAN	SMC3	1217	Homo sapiens	Structural maintenance of chromosomes protein 3	1:Experimental evidence at protein level	13.15	1	0.999	16	16	20	20
sp|Q9Y3Z3|SAMH1_HUMAN	Q9Y3Z3	SAMH1_HUMAN	SAMHD1	626	Homo sapiens	Deoxynucleoside triphosphate triphosphohydrolase SAMHD1	1:Experimental evidence at protein level	30.19	1	0.999	16	16	20	20
sp|Q9Y4E8|UBP15_HUMAN	Q9Y4E8	UBP15_HUMAN	USP15	981	Homo sapiens	Ubiquitin carboxyl-terminal hydrolase 15	1:Experimental evidence at protein level	18.76	1	0.999	15	16	23	25
sp|Q9Y608|LRRF2_HUMAN	Q9Y608	LRRF2_HUMAN	LRRFIP2	721	Homo sapiens	Leucine-rich repeat flightless-interacting protein 2	1:Experimental evidence at protein level	25.66	1	0.999	15	16	23	28
sp|O14745|NHRF1_HUMAN	O14745	NHRF1_HUMAN	NHERF1	358	Homo sapiens	Na(+)/H(+) exchange regulatory cofactor NHE-RF1	1:Experimental evidence at protein level	49.44	1	0.999	15	15	20	20
sp|O14958|CASQ2_HUMAN	O14958	CASQ2_HUMAN	CASQ2	399	Homo sapiens	Calsequestrin-2	1:Experimental evidence at protein level	30.33	1	0.999	15	15	144	144
sp|O14980|XPO1_HUMAN	O14980	XPO1_HUMAN	XPO1	1071	Homo sapiens	Exportin-1	1:Experimental evidence at protein level	15.87	1	0.999	15	15	21	21
sp|O15144|ARPC2_HUMAN	O15144	ARPC2_HUMAN	ARPC2	300	Homo sapiens	Actin-related protein 2/3 complex subunit 2	1:Experimental evidence at protein level	47.33	1	0.999	15	15	32	32
sp|O43399|TPD54_HUMAN	O43399	TPD54_HUMAN	TPD52L2	206	Homo sapiens	Tumor protein D54	1:Experimental evidence at protein level	69.9	1	0.999	15	15	39	39
sp|O43790|KRT86_HUMAN	O43790	KRT86_HUMAN	KRT86	486	Homo sapiens	Keratin, type II cuticular Hb6	1:Experimental evidence at protein level	27.16	1	0.999	0	15	0	26
sp|O43815|STRN_HUMAN	O43815	STRN_HUMAN	STRN	780	Homo sapiens	Striatin	1:Experimental evidence at protein level	24.62	1	0.999	15	15	21	21
sp|O60343|TBCD4_HUMAN	O60343	TBCD4_HUMAN	TBC1D4	1298	Homo sapiens	TBC1 domain family member 4	1:Experimental evidence at protein level	13.71	1	0.999	15	15	18	18
sp|O95433|AHSA1_HUMAN	O95433	AHSA1_HUMAN	AHSA1	338	Homo sapiens	Activator of 90 kDa heat shock protein ATPase homolog 1	1:Experimental evidence at protein level	49.7	1	0.999	15	15	31	31
sp|O95622|ADCY5_HUMAN	O95622	ADCY5_HUMAN	ADCY5	1261	Homo sapiens	Adenylate cyclase type 5	1:Experimental evidence at protein level	14.59	1	0.999	10	15	15	21
sp|O95782|AP2A1_HUMAN	O95782	AP2A1_HUMAN	AP2A1	977	Homo sapiens	AP-2 complex subunit alpha-1	1:Experimental evidence at protein level	22.11	1	0.999	15	15	30	30
sp|P02749|APOH_HUMAN	P02749	APOH_HUMAN	APOH	345	Homo sapiens	Beta-2-glycoprotein 1	1:Experimental evidence at protein level	47.83	1	0.999	15	15	65	65
sp|P02760|AMBP_HUMAN	P02760	AMBP_HUMAN	AMBP	352	Homo sapiens	Protein AMBP	1:Experimental evidence at protein level	51.99	1	0.999	15	15	94	94
sp|P04179|SODM_HUMAN	P04179	SODM_HUMAN	SOD2	222	Homo sapiens	Superoxide dismutase [Mn], mitochondrial	1:Experimental evidence at protein level	67.12	1	0.999	15	15	92	92
sp|P05026|AT1B1_HUMAN	P05026	AT1B1_HUMAN	ATP1B1	303	Homo sapiens	Sodium/potassium-transporting ATPase subunit beta-1	1:Experimental evidence at protein level	38.94	1	0.999	15	15	63	63
sp|P07357|CO8A_HUMAN	P07357	CO8A_HUMAN	C8A	584	Homo sapiens	Complement component C8 alpha chain	1:Experimental evidence at protein level	31.34	1	0.999	15	15	27	27
sp|P08574|CY1_HUMAN	P08574	CY1_HUMAN	CYC1	325	Homo sapiens	Cytochrome c1, heme protein, mitochondrial	1:Experimental evidence at protein level	37.23	1	0.999	15	15	223	223
sp|P09871|C1S_HUMAN	P09871	C1S_HUMAN	C1S	688	Homo sapiens	Complement C1s subcomponent	1:Experimental evidence at protein level	25.29	1	0.999	15	15	27	27
sp|P10253|LYAG_HUMAN	P10253	LYAG_HUMAN	GAA	952	Homo sapiens	Lysosomal alpha-glucosidase	1:Experimental evidence at protein level	18.7	1	0.999	15	15	41	41
sp|P10909|CLUS_HUMAN	P10909	CLUS_HUMAN	CLU	449	Homo sapiens	Clusterin	1:Experimental evidence at protein level	37.42	1	0.999	15	15	47	47
sp|P11940|PABP1_HUMAN	P11940	PABP1_HUMAN	PABPC1	636	Homo sapiens	Polyadenylate-binding protein 1	1:Experimental evidence at protein level	43.4	1	0.999	3	15	3	20
sp|P12955|PEPD_HUMAN	P12955	PEPD_HUMAN	PEPD	493	Homo sapiens	Xaa-Pro dipeptidase	1:Experimental evidence at protein level	33.67	1	0.999	15	15	31	31
sp|P16152|CBR1_HUMAN	P16152	CBR1_HUMAN	CBR1	277	Homo sapiens	Carbonyl reductase [NADPH] 1	1:Experimental evidence at protein level	60.65	1	0.999	12	15	24	33
sp|P19404|NDUV2_HUMAN	P19404	NDUV2_HUMAN	NDUFV2	249	Homo sapiens	NADH dehydrogenase [ubiquinone] flavoprotein 2, mitochondrial	1:Experimental evidence at protein level	65.06	1	0.999	15	15	118	118
sp|P20020|AT2B1_HUMAN	P20020	AT2B1_HUMAN	ATP2B1	1220	Homo sapiens	Plasma membrane calcium-transporting ATPase 1	1:Experimental evidence at protein level	18.11	1	0.999	4	15	6	28
sp|P20618|PSB1_HUMAN	P20618	PSB1_HUMAN	PSMB1	241	Homo sapiens	Proteasome subunit beta type-1	1:Experimental evidence at protein level	58.92	1	0.999	15	15	41	41
sp|P20674|COX5A_HUMAN	P20674	COX5A_HUMAN	COX5A	150	Homo sapiens	Cytochrome c oxidase subunit 5A, mitochondrial	1:Experimental evidence at protein level	58	1	0.999	15	15	123	123
sp|P22061|PIMT_HUMAN	P22061	PIMT_HUMAN	PCMT1	227	Homo sapiens	Protein-L-isoaspartate(D-aspartate) O-methyltransferase	1:Experimental evidence at protein level	56.83	1	0.999	15	15	33	33
sp|P25788|PSA3_HUMAN	P25788	PSA3_HUMAN	PSMA3	255	Homo sapiens	Proteasome subunit alpha type-3	1:Experimental evidence at protein level	52.55	1	0.999	15	15	40	40
sp|P26373|RL13_HUMAN	P26373	RL13_HUMAN	RPL13	211	Homo sapiens	Large ribosomal subunit protein eL13	1:Experimental evidence at protein level	50.71	1	0.999	15	15	44	44
sp|P28827|PTPRM_HUMAN	P28827	PTPRM_HUMAN	PTPRM	1452	Homo sapiens	Receptor-type tyrosine-protein phosphatase mu	1:Experimental evidence at protein level	11.57	1	0.999	14	15	22	27
sp|P29966|MARCS_HUMAN	P29966	MARCS_HUMAN	MARCKS	332	Homo sapiens	Myristoylated alanine-rich C-kinase substrate	1:Experimental evidence at protein level	58.73	1	0.999	14	15	42	43
sp|P32754|HPPD_HUMAN	P32754	HPPD_HUMAN	HPD	393	Homo sapiens	4-hydroxyphenylpyruvate dioxygenase	1:Experimental evidence at protein level	43	1	0.999	15	15	30	30
sp|P35237|SPB6_HUMAN	P35237	SPB6_HUMAN	SERPINB6	376	Homo sapiens	Serpin B6	1:Experimental evidence at protein level	46.81	1	0.999	14	15	50	51
sp|P46976|GLYG_HUMAN	P46976	GLYG_HUMAN	GYG1	350	Homo sapiens	Glycogenin-1	1:Experimental evidence at protein level	33.14	1	0.999	15	15	54	54
sp|P48728|GCST_HUMAN	P48728	GCST_HUMAN	AMT	403	Homo sapiens	Aminomethyltransferase, mitochondrial	1:Experimental evidence at protein level	31.76	1	0.999	15	15	29	29
sp|P49589|SYCC_HUMAN	P49589	SYCC_HUMAN	CARS1	748	Homo sapiens	Cysteine--tRNA ligase, cytoplasmic	1:Experimental evidence at protein level	24.47	1	0.999	15	15	28	28
sp|P49591|SYSC_HUMAN	P49591	SYSC_HUMAN	SARS1	514	Homo sapiens	Serine--tRNA ligase, cytoplasmic	1:Experimental evidence at protein level	32.88	1	0.999	15	15	26	26
sp|P50502|F10A1_HUMAN	P50502	F10A1_HUMAN	ST13	369	Homo sapiens	Hsc70-interacting protein	1:Experimental evidence at protein level	44.44	1	0.999	1	15	1	58
sp|P51572|BAP31_HUMAN	P51572	BAP31_HUMAN	BCAP31	246	Homo sapiens	B-cell receptor-associated protein 31	1:Experimental evidence at protein level	46.75	1	0.999	14	15	47	48
sp|P60900|PSA6_HUMAN	P60900	PSA6_HUMAN	PSMA6	246	Homo sapiens	Proteasome subunit alpha type-6	1:Experimental evidence at protein level	65.04	1	0.999	15	15	46	46
sp|P61106|RAB14_HUMAN	P61106	RAB14_HUMAN	RAB14	215	Homo sapiens	Ras-related protein Rab-14	1:Experimental evidence at protein level	78.6	1	0.999	15	15	27	27
sp|P61221|ABCE1_HUMAN	P61221	ABCE1_HUMAN	ABCE1	599	Homo sapiens	ATP-binding cassette sub-family E member 1	1:Experimental evidence at protein level	27.05	1	0.999	15	15	21	21
sp|P61313|RL15_HUMAN	P61313	RL15_HUMAN	RPL15	204	Homo sapiens	Large ribosomal subunit protein eL15	1:Experimental evidence at protein level	54.9	1	0.999	15	15	36	36
sp|P62140|PP1B_HUMAN	P62140	PP1B_HUMAN	PPP1CB	327	Homo sapiens	Serine/threonine-protein phosphatase PP1-beta catalytic subunit	1:Experimental evidence at protein level	47.71	1	0.999	6	15	15	49
sp|P62424|RL7A_HUMAN	P62424	RL7A_HUMAN	RPL7A	266	Homo sapiens	Large ribosomal subunit protein eL8	1:Experimental evidence at protein level	42.11	1	0.999	15	15	44	44
sp|P62917|RL8_HUMAN	P62917	RL8_HUMAN	RPL8	257	Homo sapiens	Large ribosomal subunit protein uL2	1:Experimental evidence at protein level	53.7	1	0.999	15	15	34	34
sp|P63151|2ABA_HUMAN	P63151	2ABA_HUMAN	PPP2R2A	447	Homo sapiens	Serine/threonine-protein phosphatase 2A 55 kDa regulatory subunit B alpha isoform	1:Experimental evidence at protein level	36.02	1	0.999	6	15	10	25
sp|P63316|TNNC1_HUMAN	P63316	TNNC1_HUMAN	TNNC1	161	Homo sapiens	Troponin C, slow skeletal and cardiac muscles	1:Experimental evidence at protein level	72.67	1	0.999	15	15	504	504
sp|P67775|PP2AA_HUMAN	P67775	PP2AA_HUMAN	PPP2CA	309	Homo sapiens	Serine/threonine-protein phosphatase 2A catalytic subunit alpha isoform	1:Experimental evidence at protein level	59.22	1	0.999	2	15	4	49
sp|P68104|EF1A1_HUMAN	P68104	EF1A1_HUMAN	EEF1A1	462	Homo sapiens	Elongation factor 1-alpha 1	1:Experimental evidence at protein level	58.01	1	0.999	0	15	0	49	sp|Q5VTE0|EF1A3_HUMAN
sp|P80723|BASP1_HUMAN	P80723	BASP1_HUMAN	BASP1	227	Homo sapiens	Brain acid soluble protein 1	1:Experimental evidence at protein level	67.84	1	0.999	15	15	33	33
sp|P82933|RT09_HUMAN	P82933	RT09_HUMAN	MRPS9	396	Homo sapiens	Small ribosomal subunit protein uS9m	1:Experimental evidence at protein level	42.93	1	0.999	15	15	36	36
sp|Q02127|PYRD_HUMAN	Q02127	PYRD_HUMAN	DHODH	395	Homo sapiens	Dihydroorotate dehydrogenase (quinone), mitochondrial	1:Experimental evidence at protein level	41.77	1	0.999	15	15	23	23
sp|Q02880|TOP2B_HUMAN	Q02880	TOP2B_HUMAN	TOP2B	1626	Homo sapiens	DNA topoisomerase 2-beta	1:Experimental evidence at protein level	9.04	1	0.999	10	15	10	17
sp|Q03154|ACY1_HUMAN	Q03154	ACY1_HUMAN	ACY1	408	Homo sapiens	Aminoacylase-1	1:Experimental evidence at protein level	38.97	1	0.999	15	15	28	28
sp|Q06033|ITIH3_HUMAN	Q06033	ITIH3_HUMAN	ITIH3	890	Homo sapiens	Inter-alpha-trypsin inhibitor heavy chain H3	1:Experimental evidence at protein level	18.99	1	0.999	15	15	45	45
sp|Q13061|TRDN_HUMAN	Q13061	TRDN_HUMAN	TRDN	729	Homo sapiens	Triadin	1:Experimental evidence at protein level	18.24	1	0.999	15	15	23	23
sp|Q13616|CUL1_HUMAN	Q13616	CUL1_HUMAN	CUL1	776	Homo sapiens	Cullin-1	1:Experimental evidence at protein level	19.59	1	0.999	15	15	20	20
sp|Q14157|UBP2L_HUMAN	Q14157	UBP2L_HUMAN	UBAP2L	1087	Homo sapiens	Ubiquitin-associated protein 2-like	1:Experimental evidence at protein level	18.68	1	0.999	15	15	25	25
sp|Q14432|PDE3A_HUMAN	Q14432	PDE3A_HUMAN	PDE3A	1141	Homo sapiens	cGMP-inhibited 3',5'-cyclic phosphodiesterase 3A	1:Experimental evidence at protein level	14.55	1	0.999	13	15	15	20
sp|Q14683|SMC1A_HUMAN	Q14683	SMC1A_HUMAN	SMC1A	1233	Homo sapiens	Structural maintenance of chromosomes protein 1A	1:Experimental evidence at protein level	14.44	1	0.999	15	15	31	31
sp|Q14978|NOLC1_HUMAN	Q14978	NOLC1_HUMAN	NOLC1	699	Homo sapiens	Nucleolar and coiled-body phosphoprotein 1	1:Experimental evidence at protein level	30.04	1	0.999	15	15	19	19
sp|Q15084|PDIA6_HUMAN	Q15084	PDIA6_HUMAN	PDIA6	440	Homo sapiens	Protein disulfide-isomerase A6	1:Experimental evidence at protein level	40.68	1	0.999	15	15	40	40
sp|Q15181|IPYR_HUMAN	Q15181	IPYR_HUMAN	PPA1	289	Homo sapiens	Inorganic pyrophosphatase	1:Experimental evidence at protein level	71.63	1	0.999	15	15	40	40
sp|Q15942|ZYX_HUMAN	Q15942	ZYX_HUMAN	ZYX	572	Homo sapiens	Zyxin	1:Experimental evidence at protein level	39.86	1	0.999	15	15	31	31
sp|Q16610|ECM1_HUMAN	Q16610	ECM1_HUMAN	ECM1	540	Homo sapiens	Extracellular matrix protein 1	1:Experimental evidence at protein level	26.48	1	0.999	15	15	22	22
sp|Q16798|MAON_HUMAN	Q16798	MAON_HUMAN	ME3	604	Homo sapiens	NADP-dependent malic enzyme, mitochondrial	1:Experimental evidence at protein level	29.47	1	0.999	15	15	23	23
sp|Q32MZ4|LRRF1_HUMAN	Q32MZ4	LRRF1_HUMAN	LRRFIP1	808	Homo sapiens	Leucine-rich repeat flightless-interacting protein 1	1:Experimental evidence at protein level	20.67	1	0.999	15	15	21	21
sp|Q4J6C6|PPCEL_HUMAN	Q4J6C6	PPCEL_HUMAN	PREPL	727	Homo sapiens	Prolyl endopeptidase-like	1:Experimental evidence at protein level	23.93	1	0.999	15	15	17	17
sp|Q5SSJ5|HP1B3_HUMAN	Q5SSJ5	HP1B3_HUMAN	HP1BP3	553	Homo sapiens	Heterochromatin protein 1-binding protein 3	1:Experimental evidence at protein level	25.14	1	0.999	15	15	21	21
sp|Q5T5P2|SKT_HUMAN	Q5T5P2	SKT_HUMAN	KIAA1217	1943	Homo sapiens	Sickle tail protein homolog	1:Experimental evidence at protein level	6.95	1	0.999	15	15	18	18
sp|Q5VYK3|ECM29_HUMAN	Q5VYK3	ECM29_HUMAN	ECPAS	1845	Homo sapiens	Proteasome adapter and scaffold protein ECM29	1:Experimental evidence at protein level	9.21	1	0.999	15	15	20	20
sp|Q6PCB7|S27A1_HUMAN	Q6PCB7	S27A1_HUMAN	SLC27A1	646	Homo sapiens	Long-chain fatty acid transport protein 1	1:Experimental evidence at protein level	23.22	1	0.999	13	15	20	27
sp|Q6UWP8|SBSN_HUMAN	Q6UWP8	SBSN_HUMAN	SBSN	590	Homo sapiens	Suprabasin	1:Experimental evidence at protein level	47.29	1	0.999	15	15	43	43
sp|Q6ZMP0|THSD4_HUMAN	Q6ZMP0	THSD4_HUMAN	THSD4	1018	Homo sapiens	Thrombospondin type-1 domain-containing protein 4	1:Experimental evidence at protein level	18.86	1	0.999	15	15	24	24
sp|Q7Z7G0|TARSH_HUMAN	Q7Z7G0	TARSH_HUMAN	ABI3BP	1068	Homo sapiens	Target of Nesh-SH3	1:Experimental evidence at protein level	16.1	1	0.999	15	15	27	27
sp|Q86VS8|HOOK3_HUMAN	Q86VS8	HOOK3_HUMAN	HOOK3	718	Homo sapiens	Protein Hook homolog 3	1:Experimental evidence at protein level	21.03	1	0.999	15	15	21	21
sp|Q86WU2|LDHD_HUMAN	Q86WU2	LDHD_HUMAN	LDHD	507	Homo sapiens	Probable D-lactate dehydrogenase, mitochondrial	1:Experimental evidence at protein level	34.12	1	0.999	15	15	45	45
sp|Q86YB7|ECHD2_HUMAN	Q86YB7	ECHD2_HUMAN	ECHDC2	292	Homo sapiens	Enoyl-CoA hydratase domain-containing protein 2, mitochondrial	1:Experimental evidence at protein level	56.51	1	0.999	15	15	25	25
sp|Q8IW45|NNRD_HUMAN	Q8IW45	NNRD_HUMAN	NAXD	347	Homo sapiens	ATP-dependent (S)-NAD(P)H-hydrate dehydratase	1:Experimental evidence at protein level	52.45	1	0.999	15	15	34	34
sp|Q8NE71|ABCF1_HUMAN	Q8NE71	ABCF1_HUMAN	ABCF1	845	Homo sapiens	ATP-binding cassette sub-family F member 1	1:Experimental evidence at protein level	22.13	1	0.999	14	15	25	27
sp|Q96AN5|TM143_HUMAN	Q96AN5	TM143_HUMAN	TMEM143	459	Homo sapiens	Transmembrane protein 143	1:Experimental evidence at protein level	37.47	1	0.999	15	15	37	37
sp|Q96CV9|OPTN_HUMAN	Q96CV9	OPTN_HUMAN	OPTN	577	Homo sapiens	Optineurin	1:Experimental evidence at protein level	28.42	1	0.999	15	15	24	24
sp|Q96EY7|PTCD3_HUMAN	Q96EY7	PTCD3_HUMAN	PTCD3	689	Homo sapiens	Small ribosomal subunit protein mS39	1:Experimental evidence at protein level	24.82	1	0.999	15	15	25	25
sp|Q99536|VAT1_HUMAN	Q99536	VAT1_HUMAN	VAT1	393	Homo sapiens	Synaptic vesicle membrane protein VAT-1 homolog	1:Experimental evidence at protein level	49.62	1	0.999	15	15	44	44
sp|Q99747|SNAG_HUMAN	Q99747	SNAG_HUMAN	NAPG	312	Homo sapiens	Gamma-soluble NSF attachment protein	1:Experimental evidence at protein level	58.97	1	0.999	15	15	25	25
sp|Q99807|COQ7_HUMAN	Q99807	COQ7_HUMAN	COQ7	217	Homo sapiens	5-demethoxyubiquinone hydroxylase, mitochondrial	1:Experimental evidence at protein level	63.13	1	0.999	15	15	38	38
sp|Q9H2D6|TARA_HUMAN	Q9H2D6	TARA_HUMAN	TRIOBP	2365	Homo sapiens	TRIO and F-actin-binding protein	1:Experimental evidence at protein level	6.34	1	0.999	14	15	17	18
sp|Q9NNW7|TRXR2_HUMAN	Q9NNW7	TRXR2_HUMAN	TXNRD2	524	Homo sapiens	Thioredoxin reductase 2, mitochondrial	1:Experimental evidence at protein level	34.54	1	0.999	14	15	30	33
sp|Q9NVH6|TMLH_HUMAN	Q9NVH6	TMLH_HUMAN	TMLHE	421	Homo sapiens	Trimethyllysine dioxygenase, mitochondrial	1:Experimental evidence at protein level	36.82	1	0.999	15	15	35	35
sp|Q9P0L0|VAPA_HUMAN	Q9P0L0	VAPA_HUMAN	VAPA	249	Homo sapiens	Vesicle-associated membrane protein-associated protein A	1:Experimental evidence at protein level	50.2	1	0.999	14	15	78	87
sp|Q9UBG0|MRC2_HUMAN	Q9UBG0	MRC2_HUMAN	MRC2	1479	Homo sapiens	C-type mannose receptor 2	1:Experimental evidence at protein level	10.41	1	0.999	15	15	23	23
sp|Q9UBQ7|GRHPR_HUMAN	Q9UBQ7	GRHPR_HUMAN	GRHPR	328	Homo sapiens	Glyoxylate reductase/hydroxypyruvate reductase	1:Experimental evidence at protein level	51.22	1	0.999	15	15	63	63
sp|Q9UI09|NDUAC_HUMAN	Q9UI09	NDUAC_HUMAN	NDUFA12	145	Homo sapiens	NADH dehydrogenase [ubiquinone] 1 alpha subcomplex subunit 12	1:Experimental evidence at protein level	82.76	1	0.999	15	15	67	67
sp|Q9Y5X3|SNX5_HUMAN	Q9Y5X3	SNX5_HUMAN	SNX5	404	Homo sapiens	Sorting nexin-5	1:Experimental evidence at protein level	37.87	1	0.999	14	15	23	27
sp|Q9Y678|COPG1_HUMAN	Q9Y678	COPG1_HUMAN	COPG1	874	Homo sapiens	Coatomer subunit gamma-1	1:Experimental evidence at protein level	18.99	1	0.999	14	15	18	19
sp|Q9Y696|CLIC4_HUMAN	Q9Y696	CLIC4_HUMAN	CLIC4	253	Homo sapiens	Chloride intracellular channel protein 4	1:Experimental evidence at protein level	64.43	1	0.999	15	15	57	57
sp|Q9Y6M9|NDUB9_HUMAN	Q9Y6M9	NDUB9_HUMAN	NDUFB9	179	Homo sapiens	NADH dehydrogenase [ubiquinone] 1 beta subcomplex subunit 9	1:Experimental evidence at protein level	72.63	1	0.999	15	15	89	89
sp|A0A0B4J2D5|GAL3B_HUMAN	A0A0B4J2D5	GAL3B_HUMAN	GATD3B	268	Homo sapiens	Putative glutamine amidotransferase-like class 1 domain-containing protein 3B, mitochondrial	5:Protein uncertain	60.82	1	0.999	0	14	0	97	sp|P0DPI2|GAL3A_HUMAN
sp|O14617|AP3D1_HUMAN	O14617	AP3D1_HUMAN	AP3D1	1153	Homo sapiens	AP-3 complex subunit delta-1	1:Experimental evidence at protein level	13.53	1	0.999	14	14	19	19
sp|O14818|PSA7_HUMAN	O14818	PSA7_HUMAN	PSMA7	248	Homo sapiens	Proteasome subunit alpha type-7	1:Experimental evidence at protein level	58.06	1	0.999	11	14	40	54
sp|O15067|PUR4_HUMAN	O15067	PUR4_HUMAN	PFAS	1338	Homo sapiens	Phosphoribosylformylglycinamidine synthase	1:Experimental evidence at protein level	11.66	1	0.999	14	14	22	22
sp|O60240|PLIN1_HUMAN	O60240	PLIN1_HUMAN	PLIN1	522	Homo sapiens	Perilipin-1	1:Experimental evidence at protein level	31.99	1	0.999	14	14	28	28
sp|O60502|OGA_HUMAN	O60502	OGA_HUMAN	OGA	916	Homo sapiens	Protein O-GlcNAcase	1:Experimental evidence at protein level	15.72	1	0.999	14	14	18	18
sp|O60701|UGDH_HUMAN	O60701	UGDH_HUMAN	UGDH	494	Homo sapiens	UDP-glucose 6-dehydrogenase	1:Experimental evidence at protein level	31.98	1	0.999	14	14	22	22
sp|O60814|H2B1K_HUMAN	O60814	H2B1K_HUMAN	H2BC12	126	Homo sapiens	Histone H2B type 1-K	1:Experimental evidence at protein level	81.75	1	0.999	0	14	0	154
sp|O75367|H2AY_HUMAN	O75367	H2AY_HUMAN	MACROH2A1	369	Homo sapiens	Core histone macro-H2A.1	1:Experimental evidence at protein level	42.01	1	0.999	11	14	23	27
sp|O75643|U520_HUMAN	O75643	U520_HUMAN	SNRNP200	2136	Homo sapiens	U5 small nuclear ribonucleoprotein 200 kDa helicase	1:Experimental evidence at protein level	7.21	1	0.999	14	14	18	18
sp|O75822|EIF3J_HUMAN	O75822	EIF3J_HUMAN	EIF3J	258	Homo sapiens	Eukaryotic translation initiation factor 3 subunit J	1:Experimental evidence at protein level	44.96	1	0.999	14	14	25	25
sp|O94901|SUN1_HUMAN	O94901	SUN1_HUMAN	SUN1	785	Homo sapiens	SUN domain-containing protein 1	1:Experimental evidence at protein level	20.38	1	0.999	14	14	19	19
sp|O95182|NDUA7_HUMAN	O95182	NDUA7_HUMAN	NDUFA7	113	Homo sapiens	NADH dehydrogenase [ubiquinone] 1 alpha subcomplex subunit 7	1:Experimental evidence at protein level	79.65	1	0.999	14	14	66	66
sp|O95373|IPO7_HUMAN	O95373	IPO7_HUMAN	IPO7	1038	Homo sapiens	Importin-7	1:Experimental evidence at protein level	14.07	1	0.999	14	14	16	16
sp|P00736|C1R_HUMAN	P00736	C1R_HUMAN	C1R	705	Homo sapiens	Complement C1r subcomponent	1:Experimental evidence at protein level	21.56	1	0.999	13	14	21	22
sp|P03952|KLKB1_HUMAN	P03952	KLKB1_HUMAN	KLKB1	638	Homo sapiens	Plasma kallikrein	1:Experimental evidence at protein level	25.71	1	0.999	13	14	19	20
sp|P05156|CFAI_HUMAN	P05156	CFAI_HUMAN	CFI	583	Homo sapiens	Complement factor I	1:Experimental evidence at protein level	28.82	1	0.999	14	14	34	34
sp|P06753|TPM3_HUMAN	P06753	TPM3_HUMAN	TPM3	285	Homo sapiens	Tropomyosin alpha-3 chain	1:Experimental evidence at protein level	85.61	1	0.999	10	14	42	75
sp|P06858|LIPL_HUMAN	P06858	LIPL_HUMAN	LPL	475	Homo sapiens	Lipoprotein lipase	1:Experimental evidence at protein level	30.95	1	0.999	14	14	32	32
sp|P09211|GSTP1_HUMAN	P09211	GSTP1_HUMAN	GSTP1	210	Homo sapiens	Glutathione S-transferase P	1:Experimental evidence at protein level	69.52	1	0.999	14	14	112	112
sp|P09417|DHPR_HUMAN	P09417	DHPR_HUMAN	QDPR	244	Homo sapiens	Dihydropteridine reductase	1:Experimental evidence at protein level	67.21	1	0.999	14	14	47	47
sp|P09651|ROA1_HUMAN	P09651	ROA1_HUMAN	HNRNPA1	372	Homo sapiens	Heterogeneous nuclear ribonucleoprotein A1	1:Experimental evidence at protein level	44.89	1	0.999	2	14	4	29
sp|P19971|TYPH_HUMAN	P19971	TYPH_HUMAN	TYMP	482	Homo sapiens	Thymidine phosphorylase	1:Experimental evidence at protein level	35.48	1	0.999	14	14	26	26
sp|P20774|MIME_HUMAN	P20774	MIME_HUMAN	OGN	298	Homo sapiens	Mimecan	1:Experimental evidence at protein level	42.28	1	0.999	14	14	31	31
sp|P25325|THTM_HUMAN	P25325	THTM_HUMAN	MPST	297	Homo sapiens	3-mercaptopyruvate sulfurtransferase	1:Experimental evidence at protein level	59.6	1	0.999	14	14	26	26
sp|P30043|BLVRB_HUMAN	P30043	BLVRB_HUMAN	BLVRB	206	Homo sapiens	Flavin reductase (NADPH)	1:Experimental evidence at protein level	70.87	1	0.999	14	14	90	90
sp|P30086|PEBP1_HUMAN	P30086	PEBP1_HUMAN	PEBP1	187	Homo sapiens	Phosphatidylethanolamine-binding protein 1	1:Experimental evidence at protein level	83.96	1	0.999	14	14	162	162
sp|P31943|HNRH1_HUMAN	P31943	HNRH1_HUMAN	HNRNPH1	449	Homo sapiens	Heterogeneous nuclear ribonucleoprotein H	1:Experimental evidence at protein level	40.09	1	0.999	9	14	18	35
sp|P40429|RL13A_HUMAN	P40429	RL13A_HUMAN	RPL13A	203	Homo sapiens	Large ribosomal subunit protein uL13	1:Experimental evidence at protein level	51.23	1	0.999	10	14	23	38
sp|P42167|LAP2B_HUMAN	P42167	LAP2B_HUMAN	TMPO	454	Homo sapiens	Lamina-associated polypeptide 2, isoforms beta/gamma	1:Experimental evidence at protein level	34.58	1	0.999	7	14	9	23
sp|P46063|RECQ1_HUMAN	P46063	RECQ1_HUMAN	RECQL	649	Homo sapiens	ATP-dependent DNA helicase Q1	1:Experimental evidence at protein level	25.27	1	0.999	13	14	15	16
sp|P46782|RS5_HUMAN	P46782	RS5_HUMAN	RPS5	204	Homo sapiens	Small ribosomal subunit protein uS7	1:Experimental evidence at protein level	48.04	1	0.999	13	14	24	25
sp|P48506|GSH1_HUMAN	P48506	GSH1_HUMAN	GCLC	637	Homo sapiens	Glutamate--cysteine ligase catalytic subunit	1:Experimental evidence at protein level	25.43	1	0.999	14	14	22	22
sp|P50552|VASP_HUMAN	P50552	VASP_HUMAN	VASP	380	Homo sapiens	Vasodilator-stimulated phosphoprotein	1:Experimental evidence at protein level	38.68	1	0.999	14	14	25	25
sp|P51553|IDH3G_HUMAN	P51553	IDH3G_HUMAN	IDH3G	393	Homo sapiens	Isocitrate dehydrogenase [NAD] subunit gamma, mitochondrial	1:Experimental evidence at protein level	46.31	1	0.999	14	14	52	52
sp|P51884|LUM_HUMAN	P51884	LUM_HUMAN	LUM	338	Homo sapiens	Lumican	1:Experimental evidence at protein level	43.49	1	0.999	14	14	110	110
sp|P52943|CRIP2_HUMAN	P52943	CRIP2_HUMAN	CRIP2	208	Homo sapiens	Cysteine-rich protein 2	1:Experimental evidence at protein level	73.08	1	0.999	14	14	66	66
sp|P53597|SUCA_HUMAN	P53597	SUCA_HUMAN	SUCLG1	346	Homo sapiens	Succinate--CoA ligase [ADP/GDP-forming] subunit alpha, mitochondrial	1:Experimental evidence at protein level	39.6	1	0.999	14	14	100	100
sp|P61201|CSN2_HUMAN	P61201	CSN2_HUMAN	COPS2	443	Homo sapiens	COP9 signalosome complex subunit 2	1:Experimental evidence at protein level	37.92	1	0.999	14	14	19	19
sp|P62241|RS8_HUMAN	P62241	RS8_HUMAN	RPS8	208	Homo sapiens	Small ribosomal subunit protein eS8	1:Experimental evidence at protein level	59.13	1	0.999	14	14	42	42
sp|P62820|RAB1A_HUMAN	P62820	RAB1A_HUMAN	RAB1A	205	Homo sapiens	Ras-related protein Rab-1A	1:Experimental evidence at protein level	81.46	1	0.999	7	14	30	51
sp|P62937|PPIA_HUMAN	P62937	PPIA_HUMAN	PPIA	165	Homo sapiens	Peptidyl-prolyl cis-trans isomerase A	1:Experimental evidence at protein level	80.61	1	0.999	11	14	111	127
sp|P80303|NUCB2_HUMAN	P80303	NUCB2_HUMAN	NUCB2	420	Homo sapiens	Nucleobindin-2	1:Experimental evidence at protein level	39.52	1	0.999	14	14	45	45
sp|P82650|RT22_HUMAN	P82650	RT22_HUMAN	MRPS22	360	Homo sapiens	Small ribosomal subunit protein mS22	1:Experimental evidence at protein level	34.17	1	0.999	14	14	23	23
sp|P99999|CYC_HUMAN	P99999	CYC_HUMAN	CYCS	105	Homo sapiens	Cytochrome c	1:Experimental evidence at protein level	78.1	1	0.999	10	14	176	299
sp|Q00059|TFAM_HUMAN	Q00059	TFAM_HUMAN	TFAM	246	Homo sapiens	Transcription factor A, mitochondrial	1:Experimental evidence at protein level	43.9	1	0.999	14	14	42	42
sp|Q02790|FKBP4_HUMAN	Q02790	FKBP4_HUMAN	FKBP4	459	Homo sapiens	Peptidyl-prolyl cis-trans isomerase FKBP4	1:Experimental evidence at protein level	30.94	1	0.999	14	14	22	22
sp|Q05086|UBE3A_HUMAN	Q05086	UBE3A_HUMAN	UBE3A	875	Homo sapiens	Ubiquitin-protein ligase E3A	1:Experimental evidence at protein level	18.51	1	0.999	14	14	21	21
sp|Q07955|SRSF1_HUMAN	Q07955	SRSF1_HUMAN	SRSF1	248	Homo sapiens	Serine/arginine-rich splicing factor 1	1:Experimental evidence at protein level	47.18	1	0.999	13	14	25	26
sp|Q13326|SGCG_HUMAN	Q13326	SGCG_HUMAN	SGCG	291	Homo sapiens	Gamma-sarcoglycan	1:Experimental evidence at protein level	53.95	1	0.999	14	14	47	47
sp|Q13835|PKP1_HUMAN	Q13835	PKP1_HUMAN	PKP1	747	Homo sapiens	Plakophilin-1	1:Experimental evidence at protein level	19.95	1	0.999	13	14	23	25
sp|Q15020|SART3_HUMAN	Q15020	SART3_HUMAN	SART3	963	Homo sapiens	Squamous cell carcinoma antigen recognized by T-cells 3	1:Experimental evidence at protein level	15.26	1	0.999	14	14	15	15
sp|Q15056|IF4H_HUMAN	Q15056	IF4H_HUMAN	EIF4H	248	Homo sapiens	Eukaryotic translation initiation factor 4H	1:Experimental evidence at protein level	50.81	1	0.999	14	14	25	25
sp|Q15233|NONO_HUMAN	Q15233	NONO_HUMAN	NONO	471	Homo sapiens	Non-POU domain-containing octamer-binding protein	1:Experimental evidence at protein level	30.57	1	0.999	13	14	39	41
sp|Q15436|SC23A_HUMAN	Q15436	SC23A_HUMAN	SEC23A	765	Homo sapiens	Protein transport protein Sec23A	1:Experimental evidence at protein level	20.52	1	0.999	13	14	21	23
sp|Q15599|NHRF2_HUMAN	Q15599	NHRF2_HUMAN	NHERF2	337	Homo sapiens	Na(+)/H(+) exchange regulatory cofactor NHE-RF2	1:Experimental evidence at protein level	51.04	1	0.999	14	14	23	23
sp|Q15907|RB11B_HUMAN	Q15907	RB11B_HUMAN	RAB11B	218	Homo sapiens	Ras-related protein Rab-11B	1:Experimental evidence at protein level	56.42	1	0.999	1	14	1	33
sp|Q3LXA3|TKFC_HUMAN	Q3LXA3	TKFC_HUMAN	TKFC	575	Homo sapiens	Triokinase/FMN cyclase	1:Experimental evidence at protein level	31.3	1	0.999	14	14	24	24
sp|Q5T6V5|QNG1_HUMAN	Q5T6V5	QNG1_HUMAN	QNG1	341	Homo sapiens	Queuosine 5'-phosphate N-glycosylase/hydrolase	1:Experimental evidence at protein level	36.36	1	0.999	14	14	21	21
sp|Q6JBY9|CPZIP_HUMAN	Q6JBY9	CPZIP_HUMAN	RCSD1	416	Homo sapiens	CapZ-interacting protein	1:Experimental evidence at protein level	37.5	1	0.999	14	14	22	22
sp|Q6NY19|KANK3_HUMAN	Q6NY19	KANK3_HUMAN	KANK3	821	Homo sapiens	KN motif and ankyrin repeat domain-containing protein 3	1:Experimental evidence at protein level	23.51	1	0.999	14	14	16	16
sp|Q6PI48|SYDM_HUMAN	Q6PI48	SYDM_HUMAN	DARS2	645	Homo sapiens	Aspartate--tRNA ligase, mitochondrial	1:Experimental evidence at protein level	21.86	1	0.999	14	14	26	26
sp|Q6PIU2|NCEH1_HUMAN	Q6PIU2	NCEH1_HUMAN	NCEH1	408	Homo sapiens	Neutral cholesterol ester hydrolase 1	1:Experimental evidence at protein level	33.58	1	0.999	14	14	33	33
sp|Q6PML9|ZNT9_HUMAN	Q6PML9	ZNT9_HUMAN	SLC30A9	568	Homo sapiens	Proton-coupled zinc antiporter SLC30A9, mitochondrial	1:Experimental evidence at protein level	24.47	1	0.999	14	14	20	20
sp|Q6WCQ1|MPRIP_HUMAN	Q6WCQ1	MPRIP_HUMAN	MPRIP	1025	Homo sapiens	Myosin phosphatase Rho-interacting protein	1:Experimental evidence at protein level	18.44	1	0.999	14	14	15	15
sp|Q6XQN6|PNCB_HUMAN	Q6XQN6	PNCB_HUMAN	NAPRT	538	Homo sapiens	Nicotinate phosphoribosyltransferase	1:Experimental evidence at protein level	32.9	1	0.999	14	14	26	26
sp|Q6ZVM7|TM1L2_HUMAN	Q6ZVM7	TM1L2_HUMAN	TOM1L2	507	Homo sapiens	TOM1-like protein 2	1:Experimental evidence at protein level	34.32	1	0.999	14	14	30	30
sp|Q8N163|CCAR2_HUMAN	Q8N163	CCAR2_HUMAN	CCAR2	923	Homo sapiens	Cell cycle and apoptosis regulator protein 2	1:Experimental evidence at protein level	18.85	1	0.999	14	14	19	19
sp|Q8N4Q0|PTGR3_HUMAN	Q8N4Q0	PTGR3_HUMAN	PTGR3	377	Homo sapiens	Prostaglandin reductase 3	1:Experimental evidence at protein level	39.26	1	0.999	14	14	17	17
sp|Q8WW22|DNJA4_HUMAN	Q8WW22	DNJA4_HUMAN	DNAJA4	397	Homo sapiens	DnaJ homolog subfamily A member 4	1:Experimental evidence at protein level	26.95	1	0.999	14	14	26	26
sp|Q8WWV3|RT4I1_HUMAN	Q8WWV3	RT4I1_HUMAN	RTN4IP1	396	Homo sapiens	Reticulon-4-interacting protein 1, mitochondrial	1:Experimental evidence at protein level	38.64	1	0.999	14	14	30	30
sp|Q92734|TFG_HUMAN	Q92734	TFG_HUMAN	TFG	400	Homo sapiens	Protein TFG	1:Experimental evidence at protein level	36.75	1	0.999	13	14	37	39
sp|Q93088|BHMT1_HUMAN	Q93088	BHMT1_HUMAN	BHMT	406	Homo sapiens	Betaine--homocysteine S-methyltransferase 1	1:Experimental evidence at protein level	46.06	1	0.999	11	14	25	30
sp|Q96A65|EXOC4_HUMAN	Q96A65	EXOC4_HUMAN	EXOC4	974	Homo sapiens	Exocyst complex component 4	1:Experimental evidence at protein level	15.09	1	0.999	14	14	19	19
sp|Q96CM8|ACSF2_HUMAN	Q96CM8	ACSF2_HUMAN	ACSF2	615	Homo sapiens	Medium-chain acyl-CoA ligase ACSF2, mitochondrial	1:Experimental evidence at protein level	25.69	1	0.999	14	14	25	25
sp|Q9BS26|ERP44_HUMAN	Q9BS26	ERP44_HUMAN	ERP44	406	Homo sapiens	Endoplasmic reticulum resident protein 44	1:Experimental evidence at protein level	31.77	1	0.999	14	14	25	25
sp|Q9BV79|MECR_HUMAN	Q9BV79	MECR_HUMAN	MECR	373	Homo sapiens	Enoyl-[acyl-carrier-protein] reductase, mitochondrial	1:Experimental evidence at protein level	36.46	1	0.999	14	14	35	35
sp|Q9BYV7|BCDO2_HUMAN	Q9BYV7	BCDO2_HUMAN	BCO2	579	Homo sapiens	Carotenoid-cleaving dioxygenase, mitochondrial	1:Experimental evidence at protein level	25.39	1	0.999	14	14	21	21
sp|Q9H1E3|NUCKS_HUMAN	Q9H1E3	NUCKS_HUMAN	NUCKS1	243	Homo sapiens	Nuclear ubiquitous casein and cyclin-dependent kinase substrate 1	1:Experimental evidence at protein level	53.91	1	0.999	14	14	56	56
sp|Q9HAU0|PKHA5_HUMAN	Q9HAU0	PKHA5_HUMAN	PLEKHA5	1116	Homo sapiens	Pleckstrin homology domain-containing family A member 5	1:Experimental evidence at protein level	14.34	1	0.999	14	14	23	23
sp|Q9HC38|GLOD4_HUMAN	Q9HC38	GLOD4_HUMAN	GLOD4	313	Homo sapiens	Glyoxalase domain-containing protein 4	1:Experimental evidence at protein level	46.01	1	0.999	14	14	41	41
sp|Q9NUJ1|ABHDA_HUMAN	Q9NUJ1	ABHDA_HUMAN	ABHD10	306	Homo sapiens	Palmitoyl-protein thioesterase ABHD10, mitochondrial	1:Experimental evidence at protein level	59.8	1	0.999	14	14	92	92
sp|Q9NZU5|LMCD1_HUMAN	Q9NZU5	LMCD1_HUMAN	LMCD1	365	Homo sapiens	LIM and cysteine-rich domains protein 1	1:Experimental evidence at protein level	44.38	1	0.999	14	14	25	25
sp|Q9UBY9|HSPB7_HUMAN	Q9UBY9	HSPB7_HUMAN	HSPB7	170	Homo sapiens	Heat shock protein beta-7	1:Experimental evidence at protein level	88.24	1	0.999	14	14	103	103
sp|Q9UDY4|DNJB4_HUMAN	Q9UDY4	DNJB4_HUMAN	DNAJB4	337	Homo sapiens	DnaJ homolog subfamily B member 4	1:Experimental evidence at protein level	40.65	1	0.999	11	14	28	33
sp|Q9UEY8|ADDG_HUMAN	Q9UEY8	ADDG_HUMAN	ADD3	706	Homo sapiens	Gamma-adducin	1:Experimental evidence at protein level	21.1	1	0.999	14	14	29	29
sp|Q9UHB9|SRP68_HUMAN	Q9UHB9	SRP68_HUMAN	SRP68	627	Homo sapiens	Signal recognition particle subunit SRP68	1:Experimental evidence at protein level	26.79	1	0.999	14	14	22	22
sp|Q9UL46|PSME2_HUMAN	Q9UL46	PSME2_HUMAN	PSME2	239	Homo sapiens	Proteasome activator complex subunit 2	1:Experimental evidence at protein level	49.37	1	0.999	14	14	39	39
sp|Q9UNH7|SNX6_HUMAN	Q9UNH7	SNX6_HUMAN	SNX6	406	Homo sapiens	Sorting nexin-6	1:Experimental evidence at protein level	34.24	1	0.999	13	14	20	21
sp|Q9UNS2|CSN3_HUMAN	Q9UNS2	CSN3_HUMAN	COPS3	423	Homo sapiens	COP9 signalosome complex subunit 3	1:Experimental evidence at protein level	37.59	1	0.999	14	14	39	39
sp|Q9Y281|COF2_HUMAN	Q9Y281	COF2_HUMAN	CFL2	166	Homo sapiens	Cofilin-2	1:Experimental evidence at protein level	84.34	1	0.999	14	14	59	59
sp|Q9Y2P4|S27A6_HUMAN	Q9Y2P4	S27A6_HUMAN	SLC27A6	619	Homo sapiens	Long-chain fatty acid transport protein 6	2:Experimental evidence at transcript level	21.81	1	0.999	12	14	23	25
sp|Q9Y3F4|STRAP_HUMAN	Q9Y3F4	STRAP_HUMAN	STRAP	350	Homo sapiens	Serine-threonine kinase receptor-associated protein	1:Experimental evidence at protein level	50	1	0.999	14	14	24	24
sp|Q9Y520|PRC2C_HUMAN	Q9Y520	PRC2C_HUMAN	PRRC2C	2896	Homo sapiens	Protein PRRC2C	1:Experimental evidence at protein level	5.77	1	0.999	14	14	15	15
sp|Q9Y5S2|MRCKB_HUMAN	Q9Y5S2	MRCKB_HUMAN	CDC42BPB	1711	Homo sapiens	Serine/threonine-protein kinase MRCK beta	1:Experimental evidence at protein level	8.42	1	0.999	11	14	16	20
sp|Q9Y6C9|MTCH2_HUMAN	Q9Y6C9	MTCH2_HUMAN	MTCH2	303	Homo sapiens	Mitochondrial carrier homolog 2	1:Experimental evidence at protein level	43.56	1	0.999	14	14	37	37
sp|Q15155|NOMO1_HUMAN	Q15155	NOMO1_HUMAN	NOMO1	1222	Homo sapiens	BOS complex subunit NOMO1	1:Experimental evidence at protein level	14.08	0.9993	0.999	1	14	1	22
sp|A0AVT1|UBA6_HUMAN	A0AVT1	UBA6_HUMAN	UBA6	1052	Homo sapiens	Ubiquitin-like modifier-activating enzyme 6	1:Experimental evidence at protein level	13.12	1	0.999	13	13	20	20
sp|O00203|AP3B1_HUMAN	O00203	AP3B1_HUMAN	AP3B1	1094	Homo sapiens	AP-3 complex subunit beta-1	1:Experimental evidence at protein level	11.88	1	0.999	10	13	13	16
sp|O15031|PLXB2_HUMAN	O15031	PLXB2_HUMAN	PLXNB2	1838	Homo sapiens	Plexin-B2	1:Experimental evidence at protein level	9.36	1	0.999	13	13	18	18
sp|O15173|PGRC2_HUMAN	O15173	PGRC2_HUMAN	PGRMC2	223	Homo sapiens	Membrane-associated progesterone receptor component 2	1:Experimental evidence at protein level	58.3	1	0.999	12	13	28	29
sp|O15371|EIF3D_HUMAN	O15371	EIF3D_HUMAN	EIF3D	548	Homo sapiens	Eukaryotic translation initiation factor 3 subunit D	1:Experimental evidence at protein level	29.01	1	0.999	13	13	28	28
sp|O43390|HNRPR_HUMAN	O43390	HNRPR_HUMAN	HNRNPR	633	Homo sapiens	Heterogeneous nuclear ribonucleoprotein R	1:Experimental evidence at protein level	34.76	1	0.999	13	13	27	27
sp|O43813|LANC1_HUMAN	O43813	LANC1_HUMAN	LANCL1	399	Homo sapiens	Glutathione S-transferase LANCL1	1:Experimental evidence at protein level	30.58	1	0.999	13	13	26	26
sp|O76094|SRP72_HUMAN	O76094	SRP72_HUMAN	SRP72	671	Homo sapiens	Signal recognition particle subunit SRP72	1:Experimental evidence at protein level	18.63	1	0.999	13	13	15	15
sp|O94905|ERLN2_HUMAN	O94905	ERLN2_HUMAN	ERLIN2	339	Homo sapiens	Erlin-2	1:Experimental evidence at protein level	37.76	1	0.999	10	13	19	24
sp|O95139|NDUB6_HUMAN	O95139	NDUB6_HUMAN	NDUFB6	128	Homo sapiens	NADH dehydrogenase [ubiquinone] 1 beta subcomplex subunit 6	1:Experimental evidence at protein level	57.03	1	0.999	12	13	65	66
sp|O95865|DDAH2_HUMAN	O95865	DDAH2_HUMAN	DDAH2	285	Homo sapiens	N(G),N(G)-dimethylarginine dimethylaminohydrolase 2	1:Experimental evidence at protein level	56.14	1	0.999	13	13	26	26
sp|P02794|FRIH_HUMAN	P02794	FRIH_HUMAN	FTH1	183	Homo sapiens	Ferritin heavy chain	1:Experimental evidence at protein level	72.13	1	0.999	13	13	131	131
sp|P04196|HRG_HUMAN	P04196	HRG_HUMAN	HRG	525	Homo sapiens	Histidine-rich glycoprotein	1:Experimental evidence at protein level	25.71	1	0.999	13	13	19	19
sp|P04424|ARLY_HUMAN	P04424	ARLY_HUMAN	ASL	464	Homo sapiens	Argininosuccinate lyase	1:Experimental evidence at protein level	29.74	1	0.999	13	13	24	24
sp|P05089|ARGI1_HUMAN	P05089	ARGI1_HUMAN	ARG1	322	Homo sapiens	Arginase-1	1:Experimental evidence at protein level	41.61	1	0.999	13	13	32	32
sp|P05107|ITB2_HUMAN	P05107	ITB2_HUMAN	ITGB2	769	Homo sapiens	Integrin beta-2	1:Experimental evidence at protein level	20.55	1	0.999	13	13	19	19
sp|P05109|S10A8_HUMAN	P05109	S10A8_HUMAN	S100A8	93	Homo sapiens	Protein S100-A8	1:Experimental evidence at protein level	72.04	1	0.999	13	13	80	80
sp|P05546|HEP2_HUMAN	P05546	HEP2_HUMAN	SERPIND1	499	Homo sapiens	Heparin cofactor 2	1:Experimental evidence at protein level	24.65	1	0.999	13	13	21	21
sp|P05787|K2C8_HUMAN	P05787	K2C8_HUMAN	KRT8	483	Homo sapiens	Keratin, type II cytoskeletal 8	1:Experimental evidence at protein level	36.02	1	0.999	12	13	20	22
sp|P07108|ACBP_HUMAN	P07108	ACBP_HUMAN	DBI	87	Homo sapiens	Acyl-CoA-binding protein	1:Experimental evidence at protein level	93.1	1	0.999	13	13	142	142
sp|P08697|A2AP_HUMAN	P08697	A2AP_HUMAN	SERPINF2	491	Homo sapiens	Alpha-2-antiplasmin	1:Experimental evidence at protein level	25.25	1	0.999	13	13	20	20
sp|P0DP23|CALM1_HUMAN	P0DP23	CALM1_HUMAN	CALM1	149	Homo sapiens	Calmodulin-1	1:Experimental evidence at protein level	60.4	1	0.999	0	13	0	148	sp|P0DP24|CALM2_HUMAN, sp|P0DP25|CALM3_HUMAN
sp|P13535|MYH8_HUMAN	P13535	MYH8_HUMAN	MYH8	1937	Homo sapiens	Myosin-8	1:Experimental evidence at protein level	31.08	1	0.999	9	13	43	78
sp|P20340|RAB6A_HUMAN	P20340	RAB6A_HUMAN	RAB6A	208	Homo sapiens	Ras-related protein Rab-6A	1:Experimental evidence at protein level	50.96	1	0.999	5	13	22	33
sp|P21810|PGS1_HUMAN	P21810	PGS1_HUMAN	BGN	368	Homo sapiens	Biglycan	1:Experimental evidence at protein level	39.67	1	0.999	13	13	33	33
sp|P22059|OSBP1_HUMAN	P22059	OSBP1_HUMAN	OSBP	807	Homo sapiens	Oxysterol-binding protein 1	1:Experimental evidence at protein level	15.99	1	0.999	13	13	20	20
sp|P22234|PUR6_HUMAN	P22234	PUR6_HUMAN	PAICS	425	Homo sapiens	Bifunctional phosphoribosylaminoimidazole carboxylase/phosphoribosylaminoimidazole succinocarboxamide synthetase	1:Experimental evidence at protein level	36.24	1	0.999	13	13	24	24
sp|P22570|ADRO_HUMAN	P22570	ADRO_HUMAN	FDXR	491	Homo sapiens	NADPH:adrenodoxin oxidoreductase, mitochondrial	1:Experimental evidence at protein level	27.29	1	0.999	13	13	18	18
sp|P23284|PPIB_HUMAN	P23284	PPIB_HUMAN	PPIB	216	Homo sapiens	Peptidyl-prolyl cis-trans isomerase B	1:Experimental evidence at protein level	52.31	1	0.999	13	13	57	57
sp|P27635|RL10_HUMAN	P27635	RL10_HUMAN	RPL10	214	Homo sapiens	Large ribosomal subunit protein uL16	1:Experimental evidence at protein level	41.59	1	0.999	7	13	14	24
sp|P28074|PSB5_HUMAN	P28074	PSB5_HUMAN	PSMB5	263	Homo sapiens	Proteasome subunit beta type-5	1:Experimental evidence at protein level	48.67	1	0.999	13	13	56	56
sp|P29992|GNA11_HUMAN	P29992	GNA11_HUMAN	GNA11	359	Homo sapiens	Guanine nucleotide-binding protein subunit alpha-11	1:Experimental evidence at protein level	32.03	1	0.999	7	13	12	19
sp|P30048|PRDX3_HUMAN	P30048	PRDX3_HUMAN	PRDX3	256	Homo sapiens	Thioredoxin-dependent peroxide reductase, mitochondrial	1:Experimental evidence at protein level	44.14	1	0.999	13	13	160	160
sp|P30566|PUR8_HUMAN	P30566	PUR8_HUMAN	ADSL	484	Homo sapiens	Adenylosuccinate lyase	1:Experimental evidence at protein level	21.69	1	0.999	13	13	18	18
sp|P30613|KPYR_HUMAN	P30613	KPYR_HUMAN	PKLR	574	Homo sapiens	Pyruvate kinase PKLR	1:Experimental evidence at protein level	30.49	1	0.999	12	13	18	19
sp|P31146|COR1A_HUMAN	P31146	COR1A_HUMAN	CORO1A	461	Homo sapiens	Coronin-1A	1:Experimental evidence at protein level	26.03	1	0.999	12	13	23	26
sp|P31323|KAP3_HUMAN	P31323	KAP3_HUMAN	PRKAR2B	418	Homo sapiens	cAMP-dependent protein kinase type II-beta regulatory subunit	1:Experimental evidence at protein level	42.34	1	0.999	13	13	21	21
sp|P34913|HYES_HUMAN	P34913	HYES_HUMAN	EPHX2	555	Homo sapiens	Bifunctional epoxide hydrolase 2	1:Experimental evidence at protein level	26.13	1	0.999	13	13	23	23
sp|P42224|STAT1_HUMAN	P42224	STAT1_HUMAN	STAT1	750	Homo sapiens	Signal transducer and activator of transcription 1-alpha/beta	1:Experimental evidence at protein level	21.6	1	0.999	13	13	18	18
sp|P46108|CRK_HUMAN	P46108	CRK_HUMAN	CRK	304	Homo sapiens	Adapter molecule crk	1:Experimental evidence at protein level	50.66	1	0.999	13	13	17	17
sp|P46379|BAG6_HUMAN	P46379	BAG6_HUMAN	BAG6	1132	Homo sapiens	Large proline-rich protein BAG6	1:Experimental evidence at protein level	14.84	1	0.999	13	13	22	22
sp|P46926|GNPI1_HUMAN	P46926	GNPI1_HUMAN	GNPDA1	289	Homo sapiens	Glucosamine-6-phosphate isomerase 1	1:Experimental evidence at protein level	59.52	1	0.999	8	13	16	31
sp|P49585|PCY1A_HUMAN	P49585	PCY1A_HUMAN	PCYT1A	367	Homo sapiens	Choline-phosphate cytidylyltransferase A	1:Experimental evidence at protein level	41.14	1	0.999	9	13	18	24
sp|P51114|FXR1_HUMAN	P51114	FXR1_HUMAN	FXR1	621	Homo sapiens	RNA-binding protein FXR1	1:Experimental evidence at protein level	25.76	1	0.999	12	13	21	24
sp|P51149|RAB7A_HUMAN	P51149	RAB7A_HUMAN	RAB7A	207	Homo sapiens	Ras-related protein Rab-7a	1:Experimental evidence at protein level	67.15	1	0.999	13	13	39	39
sp|P51608|MECP2_HUMAN	P51608	MECP2_HUMAN	MECP2	486	Homo sapiens	Methyl-CpG-binding protein 2	1:Experimental evidence at protein level	27.78	1	0.999	13	13	19	19
sp|P51812|KS6A3_HUMAN	P51812	KS6A3_HUMAN	RPS6KA3	740	Homo sapiens	Ribosomal protein S6 kinase alpha-3	1:Experimental evidence at protein level	19.86	1	0.999	4	13	4	21
sp|P51970|NDUA8_HUMAN	P51970	NDUA8_HUMAN	NDUFA8	172	Homo sapiens	NADH dehydrogenase [ubiquinone] 1 alpha subcomplex subunit 8	1:Experimental evidence at protein level	61.63	1	0.999	13	13	55	55
sp|P51991|ROA3_HUMAN	P51991	ROA3_HUMAN	HNRNPA3	378	Homo sapiens	Heterogeneous nuclear ribonucleoprotein A3	1:Experimental evidence at protein level	38.36	1	0.999	13	13	25	25
sp|P52895|AK1C2_HUMAN	P52895	AK1C2_HUMAN	AKR1C2	323	Homo sapiens	Aldo-keto reductase family 1 member C2	1:Experimental evidence at protein level	36.53	1	0.999	2	13	2	34
sp|P53701|CCHL_HUMAN	P53701	CCHL_HUMAN	HCCS	268	Homo sapiens	Holocytochrome c-type synthase	1:Experimental evidence at protein level	57.09	1	0.999	13	13	25	25
sp|P53992|SC24C_HUMAN	P53992	SC24C_HUMAN	SEC24C	1094	Homo sapiens	Protein transport protein Sec24C	1:Experimental evidence at protein level	15.54	1	0.999	13	13	24	24
sp|P60709|ACTB_HUMAN	P60709	ACTB_HUMAN	ACTB	375	Homo sapiens	Actin, cytoplasmic 1	1:Experimental evidence at protein level	73.07	1	0.999	1	13	28	300
sp|P61019|RAB2A_HUMAN	P61019	RAB2A_HUMAN	RAB2A	212	Homo sapiens	Ras-related protein Rab-2A	1:Experimental evidence at protein level	69.81	1	0.999	7	13	26	41
sp|P62249|RS16_HUMAN	P62249	RS16_HUMAN	RPS16	146	Homo sapiens	Small ribosomal subunit protein uS9	1:Experimental evidence at protein level	69.86	1	0.999	13	13	35	35
sp|P62805|H4_HUMAN	P62805	H4_HUMAN	H4C1	103	Homo sapiens	Histone H4	1:Experimental evidence at protein level	66.02	1	0.999	13	13	192	192
sp|P67809|YBOX1_HUMAN	P67809	YBOX1_HUMAN	YBX1	324	Homo sapiens	Y-box-binding protein 1	1:Experimental evidence at protein level	62.96	1	0.999	11	13	50	55
sp|Q12882|DPYD_HUMAN	Q12882	DPYD_HUMAN	DPYD	1025	Homo sapiens	Dihydropyrimidine dehydrogenase [NADP(+)]	1:Experimental evidence at protein level	12.59	1	0.999	13	13	17	17
sp|Q12904|AIMP1_HUMAN	Q12904	AIMP1_HUMAN	AIMP1	312	Homo sapiens	Aminoacyl tRNA synthase complex-interacting multifunctional protein 1	1:Experimental evidence at protein level	51.6	1	0.999	13	13	31	31
sp|Q13596|SNX1_HUMAN	Q13596	SNX1_HUMAN	SNX1	522	Homo sapiens	Sorting nexin-1	1:Experimental evidence at protein level	27.59	1	0.999	12	13	19	24
sp|Q13825|AUHM_HUMAN	Q13825	AUHM_HUMAN	AUH	339	Homo sapiens	Methylglutaconyl-CoA hydratase, mitochondrial	1:Experimental evidence at protein level	34.81	1	0.999	13	13	25	25
sp|Q14699|RFTN1_HUMAN	Q14699	RFTN1_HUMAN	RFTN1	578	Homo sapiens	Raftlin	1:Experimental evidence at protein level	26.64	1	0.999	12	13	16	17
sp|Q14914|PTGR1_HUMAN	Q14914	PTGR1_HUMAN	PTGR1	329	Homo sapiens	Prostaglandin reductase 1	1:Experimental evidence at protein level	54.71	1	0.999	13	13	46	46
sp|Q15459|SF3A1_HUMAN	Q15459	SF3A1_HUMAN	SF3A1	793	Homo sapiens	Splicing factor 3A subunit 1	1:Experimental evidence at protein level	20.81	1	0.999	13	13	23	23
sp|Q16585|SGCB_HUMAN	Q16585	SGCB_HUMAN	SGCB	318	Homo sapiens	Beta-sarcoglycan	1:Experimental evidence at protein level	56.29	1	0.999	13	13	59	59
sp|Q16775|GLO2_HUMAN	Q16775	GLO2_HUMAN	HAGH	308	Homo sapiens	Hydroxyacylglutathione hydrolase, mitochondrial	1:Experimental evidence at protein level	50.32	1	0.999	13	13	62	62
sp|Q2UY09|COSA1_HUMAN	Q2UY09	COSA1_HUMAN	COL28A1	1125	Homo sapiens	Collagen alpha-1(XXVIII) chain	2:Experimental evidence at transcript level	12.09	1	0.999	13	13	20	20
sp|Q5HYK3|COQ5_HUMAN	Q5HYK3	COQ5_HUMAN	COQ5	327	Homo sapiens	2-methoxy-6-polyprenyl-1,4-benzoquinol methylase, mitochondrial	1:Experimental evidence at protein level	42.2	1	0.999	13	13	43	43
sp|Q5SV97|PERM1_HUMAN	Q5SV97	PERM1_HUMAN	PERM1	790	Homo sapiens	PGC-1 and ERR-induced regulator in muscle protein 1	2:Experimental evidence at transcript level	23.92	1	0.999	13	13	19	19
sp|Q6DD88|ATLA3_HUMAN	Q6DD88	ATLA3_HUMAN	ATL3	541	Homo sapiens	Atlastin-3	1:Experimental evidence at protein level	25.69	1	0.999	13	13	28	28
sp|Q6IBS0|TWF2_HUMAN	Q6IBS0	TWF2_HUMAN	TWF2	349	Homo sapiens	Twinfilin-2	1:Experimental evidence at protein level	41.55	1	0.999	11	13	18	22
sp|Q6IQ22|RAB12_HUMAN	Q6IQ22	RAB12_HUMAN	RAB12	244	Homo sapiens	Ras-related protein Rab-12	1:Experimental evidence at protein level	49.18	1	0.999	13	13	18	18
sp|Q6IQ23|PKHA7_HUMAN	Q6IQ23	PKHA7_HUMAN	PLEKHA7	1121	Homo sapiens	Pleckstrin homology domain-containing family A member 7	1:Experimental evidence at protein level	13.02	1	0.999	13	13	14	14
sp|Q6P1N9|TATD1_HUMAN	Q6P1N9	TATD1_HUMAN	TATDN1	297	Homo sapiens	Deoxyribonuclease TATDN1	1:Experimental evidence at protein level	44.11	1	0.999	13	13	31	31
sp|Q7L576|CYFP1_HUMAN	Q7L576	CYFP1_HUMAN	CYFIP1	1253	Homo sapiens	Cytoplasmic FMR1-interacting protein 1	1:Experimental evidence at protein level	10.85	1	0.999	6	13	13	23
sp|Q7Z4V5|HDGR2_HUMAN	Q7Z4V5	HDGR2_HUMAN	HDGFL2	671	Homo sapiens	Hepatoma-derived growth factor-related protein 2	1:Experimental evidence at protein level	22.06	1	0.999	13	13	17	17
sp|Q86VN1|VPS36_HUMAN	Q86VN1	VPS36_HUMAN	VPS36	386	Homo sapiens	Vacuolar protein-sorting-associated protein 36	1:Experimental evidence at protein level	35.23	1	0.999	13	13	15	15
sp|Q8IWA4|MFN1_HUMAN	Q8IWA4	MFN1_HUMAN	MFN1	741	Homo sapiens	Mitofusin-1	1:Experimental evidence at protein level	17.95	1	0.999	11	13	16	19
sp|Q8IWA5|CTL2_HUMAN	Q8IWA5	CTL2_HUMAN	SLC44A2	706	Homo sapiens	Choline transporter-like protein 2	1:Experimental evidence at protein level	18.41	1	0.999	13	13	22	22
sp|Q8TBC4|UBA3_HUMAN	Q8TBC4	UBA3_HUMAN	UBA3	463	Homo sapiens	NEDD8-activating enzyme E1 catalytic subunit	1:Experimental evidence at protein level	29.37	1	0.999	13	13	18	18
sp|Q8WUF5|IASPP_HUMAN	Q8WUF5	IASPP_HUMAN	PPP1R13L	828	Homo sapiens	RelA-associated inhibitor	1:Experimental evidence at protein level	20.05	1	0.999	13	13	19	19
sp|Q92506|DHB8_HUMAN	Q92506	DHB8_HUMAN	HSD17B8	261	Homo sapiens	(3R)-3-hydroxyacyl-CoA dehydrogenase	1:Experimental evidence at protein level	51.34	1	0.999	12	13	30	31
sp|Q92552|RT27_HUMAN	Q92552	RT27_HUMAN	MRPS27	414	Homo sapiens	Small ribosomal subunit protein mS27	1:Experimental evidence at protein level	33.33	1	0.999	13	13	23	23
sp|Q92629|SGCD_HUMAN	Q92629	SGCD_HUMAN	SGCD	289	Homo sapiens	Delta-sarcoglycan	1:Experimental evidence at protein level	49.13	1	0.999	13	13	40	40
sp|Q92747|ARC1A_HUMAN	Q92747	ARC1A_HUMAN	ARPC1A	370	Homo sapiens	Actin-related protein 2/3 complex subunit 1A	1:Experimental evidence at protein level	35.14	1	0.999	13	13	15	15
sp|Q92878|RAD50_HUMAN	Q92878	RAD50_HUMAN	RAD50	1312	Homo sapiens	DNA repair protein RAD50	1:Experimental evidence at protein level	9.15	1	0.999	13	13	18	18
sp|Q92947|GCDH_HUMAN	Q92947	GCDH_HUMAN	GCDH	438	Homo sapiens	Glutaryl-CoA dehydrogenase, mitochondrial	1:Experimental evidence at protein level	41.32	1	0.999	13	13	64	64
sp|Q96CN7|ISOC1_HUMAN	Q96CN7	ISOC1_HUMAN	ISOC1	298	Homo sapiens	Isochorismatase domain-containing protein 1	1:Experimental evidence at protein level	49.66	1	0.999	13	13	28	28
sp|Q96ER9|MITOK_HUMAN	Q96ER9	MITOK_HUMAN	CCDC51	411	Homo sapiens	Mitochondrial potassium channel	1:Experimental evidence at protein level	33.33	1	0.999	13	13	17	17
sp|Q96S66|CLCC1_HUMAN	Q96S66	CLCC1_HUMAN	CLCC1	551	Homo sapiens	Chloride channel CLIC-like protein 1	1:Experimental evidence at protein level	28.68	1	0.999	13	13	22	22
sp|Q99424|ACOX2_HUMAN	Q99424	ACOX2_HUMAN	ACOX2	681	Homo sapiens	Peroxisomal acyl-coenzyme A oxidase 2	1:Experimental evidence at protein level	20.7	1	0.999	13	13	20	20
sp|Q99714|HCD2_HUMAN	Q99714	HCD2_HUMAN	HSD17B10	261	Homo sapiens	3-hydroxyacyl-CoA dehydrogenase type-2	1:Experimental evidence at protein level	68.97	1	0.999	13	13	54	54
sp|Q9BTV4|TMM43_HUMAN	Q9BTV4	TMM43_HUMAN	TMEM43	400	Homo sapiens	Transmembrane protein 43	1:Experimental evidence at protein level	33	1	0.999	13	13	26	26
sp|Q9BUJ2|HNRL1_HUMAN	Q9BUJ2	HNRL1_HUMAN	HNRNPUL1	856	Homo sapiens	Heterogeneous nuclear ribonucleoprotein U-like protein 1	1:Experimental evidence at protein level	16.24	1	0.999	13	13	18	18
sp|Q9BYV6|TRI55_HUMAN	Q9BYV6	TRI55_HUMAN	TRIM55	548	Homo sapiens	Tripartite motif-containing protein 55	1:Experimental evidence at protein level	23.72	1	0.999	11	13	20	22
sp|Q9C075|K1C23_HUMAN	Q9C075	K1C23_HUMAN	KRT23	422	Homo sapiens	Keratin, type I cytoskeletal 23	1:Experimental evidence at protein level	34.36	1	0.999	11	13	22	25
sp|Q9H6Z4|RANB3_HUMAN	Q9H6Z4	RANB3_HUMAN	RANBP3	567	Homo sapiens	Ran-binding protein 3	1:Experimental evidence at protein level	28.04	1	0.999	13	13	23	23
sp|Q9H8L6|MMRN2_HUMAN	Q9H8L6	MMRN2_HUMAN	MMRN2	949	Homo sapiens	Multimerin-2	1:Experimental evidence at protein level	14.33	1	0.999	13	13	23	23
sp|Q9H9B4|SFXN1_HUMAN	Q9H9B4	SFXN1_HUMAN	SFXN1	322	Homo sapiens	Sideroflexin-1	1:Experimental evidence at protein level	42.86	1	0.999	11	13	26	29
sp|Q9HAT2|SIAE_HUMAN	Q9HAT2	SIAE_HUMAN	SIAE	523	Homo sapiens	Sialate O-acetylesterase	1:Experimental evidence at protein level	25.81	1	0.999	13	13	41	41
sp|Q9HAV7|GRPE1_HUMAN	Q9HAV7	GRPE1_HUMAN	GRPEL1	217	Homo sapiens	GrpE protein homolog 1, mitochondrial	1:Experimental evidence at protein level	53.92	1	0.999	13	13	41	41
sp|Q9NQX3|GEPH_HUMAN	Q9NQX3	GEPH_HUMAN	GPHN	736	Homo sapiens	Gephyrin	1:Experimental evidence at protein level	19.84	1	0.999	13	13	23	23
sp|Q9NR28|DBLOH_HUMAN	Q9NR28	DBLOH_HUMAN	DIABLO	239	Homo sapiens	Diablo IAP-binding mitochondrial protein	1:Experimental evidence at protein level	41	1	0.999	13	13	38	38
sp|Q9NT22|EMIL3_HUMAN	Q9NT22	EMIL3_HUMAN	EMILIN3	766	Homo sapiens	EMILIN-3	1:Experimental evidence at protein level	19.58	1	0.999	13	13	15	15
sp|Q9NTJ5|SAC1_HUMAN	Q9NTJ5	SAC1_HUMAN	SACM1L	587	Homo sapiens	Phosphatidylinositol-3-phosphatase SAC1	1:Experimental evidence at protein level	21.12	1	0.999	13	13	16	16
sp|Q9NVA2|SEP11_HUMAN	Q9NVA2	SEP11_HUMAN	SEPTIN11	429	Homo sapiens	Septin-11	1:Experimental evidence at protein level	35.2	1	0.999	6	13	10	20
sp|Q9NXA8|SIR5_HUMAN	Q9NXA8	SIR5_HUMAN	SIRT5	310	Homo sapiens	NAD-dependent protein deacylase sirtuin-5, mitochondrial	1:Experimental evidence at protein level	50.97	1	0.999	13	13	23	23
sp|Q9UBX5|FBLN5_HUMAN	Q9UBX5	FBLN5_HUMAN	FBLN5	448	Homo sapiens	Fibulin-5	1:Experimental evidence at protein level	29.24	1	0.999	13	13	39	39
sp|Q9UH99|SUN2_HUMAN	Q9UH99	SUN2_HUMAN	SUN2	717	Homo sapiens	SUN domain-containing protein 2	1:Experimental evidence at protein level	27.2	1	0.999	13	13	30	30
sp|Q9UII2|ATIF1_HUMAN	Q9UII2	ATIF1_HUMAN	ATP5IF1	106	Homo sapiens	ATPase inhibitor, mitochondrial	1:Experimental evidence at protein level	53.77	1	0.999	13	13	74	74
sp|Q9ULT8|HECD1_HUMAN	Q9ULT8	HECD1_HUMAN	HECTD1	2610	Homo sapiens	E3 ubiquitin-protein ligase HECTD1	1:Experimental evidence at protein level	5.56	1	0.999	13	13	14	14
sp|Q9UNE7|CHIP_HUMAN	Q9UNE7	CHIP_HUMAN	STUB1	303	Homo sapiens	E3 ubiquitin-protein ligase CHIP	1:Experimental evidence at protein level	40.26	1	0.999	13	13	17	17
sp|A7E2Y1|MYH7B_HUMAN	A7E2Y1	MYH7B_HUMAN	MYH7B	1983	Homo sapiens	Myosin-7B	1:Experimental evidence at protein level	11.85	1	0.999	12	12	35	35
sp|E7EW31|PROB1_HUMAN	E7EW31	PROB1_HUMAN	PROB1	1015	Homo sapiens	Proline-rich basic protein 1	2:Experimental evidence at transcript level	13.99	1	0.999	12	12	13	13
sp|O00186|STXB3_HUMAN	O00186	STXB3_HUMAN	STXBP3	592	Homo sapiens	Syntaxin-binding protein 3	1:Experimental evidence at protein level	21.28	1	0.999	12	12	20	20
sp|O43143|DHX15_HUMAN	O43143	DHX15_HUMAN	DHX15	795	Homo sapiens	ATP-dependent RNA helicase DHX15	1:Experimental evidence at protein level	14.72	1	0.999	12	12	17	17
sp|O43237|DC1L2_HUMAN	O43237	DC1L2_HUMAN	DYNC1LI2	492	Homo sapiens	Cytoplasmic dynein 1 light intermediate chain 2	1:Experimental evidence at protein level	26.83	1	0.999	12	12	20	20
sp|O43866|CD5L_HUMAN	O43866	CD5L_HUMAN	CD5L	347	Homo sapiens	CD5 antigen-like	1:Experimental evidence at protein level	38.33	1	0.999	12	12	18	18
sp|O60884|DNJA2_HUMAN	O60884	DNJA2_HUMAN	DNAJA2	412	Homo sapiens	DnaJ homolog subfamily A member 2	1:Experimental evidence at protein level	26.21	1	0.999	12	12	30	30
sp|O75146|HIP1R_HUMAN	O75146	HIP1R_HUMAN	HIP1R	1068	Homo sapiens	Huntingtin-interacting protein 1-related protein	1:Experimental evidence at protein level	12.27	1	0.999	11	12	12	13
sp|O75436|VP26A_HUMAN	O75436	VP26A_HUMAN	VPS26A	327	Homo sapiens	Vacuolar protein sorting-associated protein 26A	1:Experimental evidence at protein level	41.28	1	0.999	10	12	22	24
sp|O94760|DDAH1_HUMAN	O94760	DDAH1_HUMAN	DDAH1	285	Homo sapiens	N(G),N(G)-dimethylarginine dimethylaminohydrolase 1	1:Experimental evidence at protein level	51.58	1	0.999	11	12	38	41
sp|O94929|ABLM3_HUMAN	O94929	ABLM3_HUMAN	ABLIM3	683	Homo sapiens	Actin-binding LIM protein 3	1:Experimental evidence at protein level	17.72	1	0.999	12	12	15	15
sp|O95292|VAPB_HUMAN	O95292	VAPB_HUMAN	VAPB	243	Homo sapiens	Vesicle-associated membrane protein-associated protein B/C	1:Experimental evidence at protein level	48.56	1	0.999	12	12	29	29
sp|O95816|BAG2_HUMAN	O95816	BAG2_HUMAN	BAG2	211	Homo sapiens	BAG family molecular chaperone regulator 2	1:Experimental evidence at protein level	55.45	1	0.999	12	12	18	18
sp|O95861|BPNT1_HUMAN	O95861	BPNT1_HUMAN	BPNT1	308	Homo sapiens	3'(2'),5'-bisphosphate nucleotidase 1	1:Experimental evidence at protein level	45.45	1	0.999	12	12	30	30
sp|P00441|SODC_HUMAN	P00441	SODC_HUMAN	SOD1	154	Homo sapiens	Superoxide dismutase [Cu-Zn]	1:Experimental evidence at protein level	85.06	1	0.999	12	12	128	128
sp|P00748|FA12_HUMAN	P00748	FA12_HUMAN	F12	615	Homo sapiens	Coagulation factor XII	1:Experimental evidence at protein level	22.11	1	0.999	12	12	15	15
sp|P04217|A1BG_HUMAN	P04217	A1BG_HUMAN	A1BG	495	Homo sapiens	Alpha-1B-glycoprotein	1:Experimental evidence at protein level	29.7	1	0.999	12	12	41	41
sp|P06702|S10A9_HUMAN	P06702	S10A9_HUMAN	S100A9	114	Homo sapiens	Protein S100-A9	1:Experimental evidence at protein level	85.96	1	0.999	12	12	111	111
sp|P06865|HEXA_HUMAN	P06865	HEXA_HUMAN	HEXA	529	Homo sapiens	Beta-hexosaminidase subunit alpha	1:Experimental evidence at protein level	20.23	1	0.999	12	12	25	25
sp|P07858|CATB_HUMAN	P07858	CATB_HUMAN	CTSB	339	Homo sapiens	Cathepsin B	1:Experimental evidence at protein level	42.77	1	0.999	12	12	67	67
sp|P08263|GSTA1_HUMAN	P08263	GSTA1_HUMAN	GSTA1	222	Homo sapiens	Glutathione S-transferase A1	1:Experimental evidence at protein level	36.94	1	0.999	1	12	1	19
sp|P09382|LEG1_HUMAN	P09382	LEG1_HUMAN	LGALS1	135	Homo sapiens	Galectin-1	1:Experimental evidence at protein level	74.81	1	0.999	12	12	141	141
sp|P09429|HMGB1_HUMAN	P09429	HMGB1_HUMAN	HMGB1	215	Homo sapiens	High mobility group protein B1	1:Experimental evidence at protein level	44.19	1	0.999	3	12	8	35
sp|P15170|ERF3A_HUMAN	P15170	ERF3A_HUMAN	GSPT1	499	Homo sapiens	Eukaryotic peptide chain release factor GTP-binding subunit ERF3A	1:Experimental evidence at protein level	23.25	1	0.999	6	12	6	14
sp|P17302|CXA1_HUMAN	P17302	CXA1_HUMAN	GJA1	382	Homo sapiens	Gap junction alpha-1 protein	1:Experimental evidence at protein level	40.84	1	0.999	12	12	31	31
sp|P17858|PFKAL_HUMAN	P17858	PFKAL_HUMAN	PFKL	780	Homo sapiens	ATP-dependent 6-phosphofructokinase, liver type	1:Experimental evidence at protein level	23.72	1	0.999	12	12	20	20
sp|P25789|PSA4_HUMAN	P25789	PSA4_HUMAN	PSMA4	261	Homo sapiens	Proteasome subunit alpha type-4	1:Experimental evidence at protein level	44.06	1	0.999	11	12	28	30
sp|P27361|MK03_HUMAN	P27361	MK03_HUMAN	MAPK3	379	Homo sapiens	Mitogen-activated protein kinase 3	1:Experimental evidence at protein level	47.76	1	0.999	10	12	16	18
sp|P28066|PSA5_HUMAN	P28066	PSA5_HUMAN	PSMA5	241	Homo sapiens	Proteasome subunit alpha type-5	1:Experimental evidence at protein level	68.46	1	0.999	11	12	42	43
sp|P28288|ABCD3_HUMAN	P28288	ABCD3_HUMAN	ABCD3	659	Homo sapiens	ATP-binding cassette sub-family D member 3	1:Experimental evidence at protein level	19.73	1	0.999	12	12	21	21
sp|P31689|DNJA1_HUMAN	P31689	DNJA1_HUMAN	DNAJA1	397	Homo sapiens	DnaJ homolog subfamily A member 1	1:Experimental evidence at protein level	32.24	1	0.999	12	12	21	21
sp|P31937|3HIDH_HUMAN	P31937	3HIDH_HUMAN	HIBADH	336	Homo sapiens	3-hydroxyisobutyrate dehydrogenase, mitochondrial	1:Experimental evidence at protein level	47.02	1	0.999	12	12	70	70
sp|P31944|CASPE_HUMAN	P31944	CASPE_HUMAN	CASP14	242	Homo sapiens	Caspase-14	1:Experimental evidence at protein level	39.67	1	0.999	12	12	29	29
sp|P32455|GBP1_HUMAN	P32455	GBP1_HUMAN	GBP1	592	Homo sapiens	Guanylate-binding protein 1	1:Experimental evidence at protein level	19.09	1	0.999	10	12	15	18
sp|P35052|GPC1_HUMAN	P35052	GPC1_HUMAN	GPC1	558	Homo sapiens	Glypican-1	1:Experimental evidence at protein level	26.7	1	0.999	12	12	23	23
sp|P35270|SPRE_HUMAN	P35270	SPRE_HUMAN	SPR	261	Homo sapiens	Sepiapterin reductase	1:Experimental evidence at protein level	49.43	1	0.999	12	12	36	36
sp|P36507|MP2K2_HUMAN	P36507	MP2K2_HUMAN	MAP2K2	400	Homo sapiens	Dual specificity mitogen-activated protein kinase kinase 2	1:Experimental evidence at protein level	30.5	1	0.999	8	12	11	15
sp|P39656|OST48_HUMAN	P39656	OST48_HUMAN	DDOST	456	Homo sapiens	Dolichyl-diphosphooligosaccharide--protein glycosyltransferase 48 kDa subunit	1:Experimental evidence at protein level	26.97	1	0.999	12	12	20	20
sp|P40222|TXLNA_HUMAN	P40222	TXLNA_HUMAN	TXLNA	546	Homo sapiens	Alpha-taxilin	1:Experimental evidence at protein level	30.4	1	0.999	12	12	12	12
sp|P40855|PEX19_HUMAN	P40855	PEX19_HUMAN	PEX19	299	Homo sapiens	Peroxisomal biogenesis factor 19	1:Experimental evidence at protein level	50.84	1	0.999	12	12	36	36
sp|P42330|AK1C3_HUMAN	P42330	AK1C3_HUMAN	AKR1C3	323	Homo sapiens	Aldo-keto reductase family 1 member C3	1:Experimental evidence at protein level	50.77	1	0.999	6	12	7	14
sp|P42566|EPS15_HUMAN	P42566	EPS15_HUMAN	EPS15	896	Homo sapiens	Epidermal growth factor receptor substrate 15	1:Experimental evidence at protein level	16.52	1	0.999	12	12	20	20
sp|P47755|CAZA2_HUMAN	P47755	CAZA2_HUMAN	CAPZA2	286	Homo sapiens	F-actin-capping protein subunit alpha-2	1:Experimental evidence at protein level	65.03	1	0.999	10	12	33	37
sp|P48163|MAOX_HUMAN	P48163	MAOX_HUMAN	ME1	572	Homo sapiens	NADP-dependent malic enzyme	1:Experimental evidence at protein level	20.28	1	0.999	12	12	28	28
sp|P48556|PSMD8_HUMAN	P48556	PSMD8_HUMAN	PSMD8	350	Homo sapiens	26S proteasome non-ATPase regulatory subunit 8	1:Experimental evidence at protein level	38	1	0.999	12	12	16	16
sp|P49023|PAXI_HUMAN	P49023	PAXI_HUMAN	PXN	591	Homo sapiens	Paxillin	1:Experimental evidence at protein level	24.53	1	0.999	12	12	18	18
sp|P49593|PPM1F_HUMAN	P49593	PPM1F_HUMAN	PPM1F	454	Homo sapiens	Protein phosphatase 1F	1:Experimental evidence at protein level	28.85	1	0.999	12	12	20	20
sp|P49756|RBM25_HUMAN	P49756	RBM25_HUMAN	RBM25	843	Homo sapiens	RNA-binding protein 25	1:Experimental evidence at protein level	13.52	1	0.999	11	12	12	13
sp|P52565|GDIR1_HUMAN	P52565	GDIR1_HUMAN	ARHGDIA	204	Homo sapiens	Rho GDP-dissociation inhibitor 1	1:Experimental evidence at protein level	51.47	1	0.999	12	12	49	49
sp|P54727|RD23B_HUMAN	P54727	RD23B_HUMAN	RAD23B	409	Homo sapiens	UV excision repair protein RAD23 homolog B	1:Experimental evidence at protein level	28.61	1	0.999	9	12	25	35
sp|P54920|SNAA_HUMAN	P54920	SNAA_HUMAN	NAPA	295	Homo sapiens	Alpha-soluble NSF attachment protein	1:Experimental evidence at protein level	46.44	1	0.999	11	12	27	31
sp|P55822|SH3BG_HUMAN	P55822	SH3BG_HUMAN	SH3BGR	239	Homo sapiens	SH3 domain-binding glutamic acid-rich protein	2:Experimental evidence at transcript level	39.33	1	0.999	12	12	48	48
sp|P60228|EIF3E_HUMAN	P60228	EIF3E_HUMAN	EIF3E	445	Homo sapiens	Eukaryotic translation initiation factor 3 subunit E	1:Experimental evidence at protein level	23.82	1	0.999	12	12	21	21
sp|P62269|RS18_HUMAN	P62269	RS18_HUMAN	RPS18	152	Homo sapiens	Small ribosomal subunit protein uS13	1:Experimental evidence at protein level	53.29	1	0.999	12	12	38	38
sp|P62280|RS11_HUMAN	P62280	RS11_HUMAN	RPS11	158	Homo sapiens	Small ribosomal subunit protein uS17	1:Experimental evidence at protein level	53.8	1	0.999	12	12	20	20
sp|P63092|GNAS2_HUMAN	P63092	GNAS2_HUMAN	GNAS	394	Homo sapiens	Guanine nucleotide-binding protein G(s) subunit alpha isoforms short	1:Experimental evidence at protein level	36.55	1	0.999	0	12	0	19	sp|Q5JWF2|GNAS1_HUMAN
sp|P63208|SKP1_HUMAN	P63208	SKP1_HUMAN	SKP1	163	Homo sapiens	S-phase kinase-associated protein 1	1:Experimental evidence at protein level	52.76	1	0.999	12	12	23	23
sp|Q01469|FABP5_HUMAN	Q01469	FABP5_HUMAN	FABP5	135	Homo sapiens	Fatty acid-binding protein 5	1:Experimental evidence at protein level	77.78	1	0.999	10	12	74	97
sp|Q04760|LGUL_HUMAN	Q04760	LGUL_HUMAN	GLO1	184	Homo sapiens	Lactoylglutathione lyase	1:Experimental evidence at protein level	76.09	1	0.999	12	12	47	47
sp|Q04917|1433F_HUMAN	Q04917	1433F_HUMAN	YWHAH	246	Homo sapiens	14-3-3 protein eta	1:Experimental evidence at protein level	61.38	1	0.999	12	12	35	35
sp|Q08209|PP2BA_HUMAN	Q08209	PP2BA_HUMAN	PPP3CA	521	Homo sapiens	Protein phosphatase 3 catalytic subunit alpha	1:Experimental evidence at protein level	24.18	1	0.999	8	12	12	21
sp|Q08426|ECHP_HUMAN	Q08426	ECHP_HUMAN	EHHADH	723	Homo sapiens	Peroxisomal bifunctional enzyme	1:Experimental evidence at protein level	19.36	1	0.999	12	12	15	15
sp|Q08554|DSC1_HUMAN	Q08554	DSC1_HUMAN	DSC1	894	Homo sapiens	Desmocollin-1	1:Experimental evidence at protein level	15.77	1	0.999	11	12	19	20
sp|Q13620|CUL4B_HUMAN	Q13620	CUL4B_HUMAN	CUL4B	913	Homo sapiens	Cullin-4B	1:Experimental evidence at protein level	21.25	1	0.999	12	12	13	13
sp|Q13976|KGP1_HUMAN	Q13976	KGP1_HUMAN	PRKG1	671	Homo sapiens	cGMP-dependent protein kinase 1	1:Experimental evidence at protein level	17.44	1	0.999	12	12	15	15
sp|Q14108|SCRB2_HUMAN	Q14108	SCRB2_HUMAN	SCARB2	478	Homo sapiens	Lysosome membrane protein 2	1:Experimental evidence at protein level	23.22	1	0.999	12	12	23	23
sp|Q14677|EPN4_HUMAN	Q14677	EPN4_HUMAN	CLINT1	625	Homo sapiens	Clathrin interactor 1	1:Experimental evidence at protein level	21.12	1	0.999	11	12	17	18
sp|Q14738|2A5D_HUMAN	Q14738	2A5D_HUMAN	PPP2R5D	602	Homo sapiens	Serine/threonine-protein phosphatase 2A 56 kDa regulatory subunit delta isoform	1:Experimental evidence at protein level	19.77	1	0.999	8	12	12	18
sp|Q15118|PDK1_HUMAN	Q15118	PDK1_HUMAN	PDK1	436	Homo sapiens	[Pyruvate dehydrogenase (acetyl-transferring)] kinase isozyme 1, mitochondrial	1:Experimental evidence at protein level	35.78	1	0.999	11	12	22	25
sp|Q15293|RCN1_HUMAN	Q15293	RCN1_HUMAN	RCN1	331	Homo sapiens	Reticulocalbin-1	1:Experimental evidence at protein level	34.44	1	0.999	12	12	36	36
sp|Q15691|MARE1_HUMAN	Q15691	MARE1_HUMAN	MAPRE1	268	Homo sapiens	Microtubule-associated protein RP/EB family member 1	1:Experimental evidence at protein level	54.1	1	0.999	10	12	22	25
sp|Q16186|ADRM1_HUMAN	Q16186	ADRM1_HUMAN	ADRM1	407	Homo sapiens	Proteasomal ubiquitin receptor ADRM1	1:Experimental evidence at protein level	28.99	1	0.999	12	12	19	19
sp|Q16881|TRXR1_HUMAN	Q16881	TRXR1_HUMAN	TXNRD1	649	Homo sapiens	Thioredoxin reductase 1, cytoplasmic	1:Experimental evidence at protein level	22.5	1	0.999	12	12	27	27
sp|Q2M2I8|AAK1_HUMAN	Q2M2I8	AAK1_HUMAN	AAK1	961	Homo sapiens	AP2-associated protein kinase 1	1:Experimental evidence at protein level	16.44	1	0.999	12	12	14	14
sp|Q3KQU3|MA7D1_HUMAN	Q3KQU3	MA7D1_HUMAN	MAP7D1	841	Homo sapiens	MAP7 domain-containing protein 1	1:Experimental evidence at protein level	15.34	1	0.999	12	12	22	22
sp|Q3ZCQ8|TIM50_HUMAN	Q3ZCQ8	TIM50_HUMAN	TIMM50	353	Homo sapiens	Mitochondrial import inner membrane translocase subunit TIM50	1:Experimental evidence at protein level	35.13	1	0.999	12	12	23	23
sp|Q4G0N4|NAKD2_HUMAN	Q4G0N4	NAKD2_HUMAN	NADK2	442	Homo sapiens	NAD kinase 2, mitochondrial	1:Experimental evidence at protein level	28.51	1	0.999	12	12	22	22
sp|Q53FA7|QORX_HUMAN	Q53FA7	QORX_HUMAN	TP53I3	332	Homo sapiens	Quinone oxidoreductase PIG3	1:Experimental evidence at protein level	28.92	1	0.999	12	12	19	19
sp|Q562R1|ACTBL_HUMAN	Q562R1	ACTBL_HUMAN	ACTBL2	376	Homo sapiens	Beta-actin-like protein 2	1:Experimental evidence at protein level	53.99	1	0.999	12	12	33	33
sp|Q5T1M5|FKB15_HUMAN	Q5T1M5	FKB15_HUMAN	FKBP15	1219	Homo sapiens	FK506-binding protein 15	1:Experimental evidence at protein level	12.63	1	0.999	12	12	16	16
sp|Q6PKG0|LARP1_HUMAN	Q6PKG0	LARP1_HUMAN	LARP1	1096	Homo sapiens	La-related protein 1	1:Experimental evidence at protein level	12.68	1	0.999	12	12	13	13
sp|Q709F0|ACD11_HUMAN	Q709F0	ACD11_HUMAN	ACAD11	780	Homo sapiens	Acyl-CoA dehydrogenase family member 11	1:Experimental evidence at protein level	16.67	1	0.999	12	12	16	16
sp|Q8IYB8|SUV3_HUMAN	Q8IYB8	SUV3_HUMAN	SUPV3L1	786	Homo sapiens	ATP-dependent RNA helicase SUPV3L1, mitochondrial	1:Experimental evidence at protein level	19.47	1	0.999	12	12	19	19
sp|Q8IZ83|A16A1_HUMAN	Q8IZ83	A16A1_HUMAN	ALDH16A1	802	Homo sapiens	Aldehyde dehydrogenase family 16 member A1	1:Experimental evidence at protein level	18.08	1	0.999	12	12	19	19
sp|Q8N8N7|PTGR2_HUMAN	Q8N8N7	PTGR2_HUMAN	PTGR2	351	Homo sapiens	Prostaglandin reductase 2	1:Experimental evidence at protein level	41.03	1	0.999	12	12	30	30
sp|Q8NBN7|RDH13_HUMAN	Q8NBN7	RDH13_HUMAN	RDH13	331	Homo sapiens	Retinol dehydrogenase 13	1:Experimental evidence at protein level	32.93	1	0.999	11	12	20	21
sp|Q8NBS9|TXND5_HUMAN	Q8NBS9	TXND5_HUMAN	TXNDC5	432	Homo sapiens	Thioredoxin domain-containing protein 5	1:Experimental evidence at protein level	32.18	1	0.999	12	12	20	20
sp|Q8NBU5|ATAD1_HUMAN	Q8NBU5	ATAD1_HUMAN	ATAD1	361	Homo sapiens	Outer mitochondrial transmembrane helix translocase	1:Experimental evidence at protein level	40.72	1	0.999	12	12	23	23
sp|Q8NCW5|NNRE_HUMAN	Q8NCW5	NNRE_HUMAN	NAXE	288	Homo sapiens	NAD(P)H-hydrate epimerase	1:Experimental evidence at protein level	40.62	1	0.999	12	12	45	45
sp|Q8WVM8|SCFD1_HUMAN	Q8WVM8	SCFD1_HUMAN	SCFD1	642	Homo sapiens	Sec1 family domain-containing protein 1	1:Experimental evidence at protein level	21.18	1	0.999	12	12	20	20
sp|Q8WXI4|ACO11_HUMAN	Q8WXI4	ACO11_HUMAN	ACOT11	607	Homo sapiens	Acyl-coenzyme A thioesterase 11	1:Experimental evidence at protein level	21.75	1	0.999	12	12	18	18
sp|Q92890|UFD1_HUMAN	Q92890	UFD1_HUMAN	UFD1	307	Homo sapiens	Ubiquitin recognition factor in ER-associated degradation protein 1	1:Experimental evidence at protein level	42.35	1	0.999	12	12	25	25
sp|Q92905|CSN5_HUMAN	Q92905	CSN5_HUMAN	COPS5	334	Homo sapiens	COP9 signalosome complex subunit 5	1:Experimental evidence at protein level	42.22	1	0.999	12	12	22	22
sp|Q969G5|CAVN3_HUMAN	Q969G5	CAVN3_HUMAN	CAVIN3	261	Homo sapiens	Caveolae-associated protein 3	1:Experimental evidence at protein level	45.98	1	0.999	12	12	23	23
sp|Q969Z3|MARC2_HUMAN	Q969Z3	MARC2_HUMAN	MTARC2	335	Homo sapiens	Mitochondrial amidoxime reducing component 2	1:Experimental evidence at protein level	31.04	1	0.999	11	12	24	31
sp|Q96C19|EFHD2_HUMAN	Q96C19	EFHD2_HUMAN	EFHD2	240	Homo sapiens	EF-hand domain-containing protein D2	1:Experimental evidence at protein level	45.42	1	0.999	10	12	16	18
sp|Q96DB5|RMD1_HUMAN	Q96DB5	RMD1_HUMAN	RMDN1	314	Homo sapiens	Regulator of microtubule dynamics protein 1	1:Experimental evidence at protein level	36.94	1	0.999	10	12	30	32
sp|Q96DC8|ECHD3_HUMAN	Q96DC8	ECHD3_HUMAN	ECHDC3	303	Homo sapiens	Enoyl-CoA hydratase domain-containing protein 3, mitochondrial	1:Experimental evidence at protein level	44.88	1	0.999	12	12	30	30
sp|Q96GD0|PLPP_HUMAN	Q96GD0	PLPP_HUMAN	PDXP	296	Homo sapiens	Chronophin	1:Experimental evidence at protein level	47.3	1	0.999	8	12	15	19
sp|Q96GK7|FAH2A_HUMAN	Q96GK7	FAH2A_HUMAN	FAHD2A	314	Homo sapiens	Fumarylacetoacetate hydrolase domain-containing protein 2A	1:Experimental evidence at protein level	45.54	1	0.999	4	12	16	41
sp|Q99614|TTC1_HUMAN	Q99614	TTC1_HUMAN	TTC1	292	Homo sapiens	Tetratricopeptide repeat protein 1	1:Experimental evidence at protein level	40.75	1	0.999	12	12	18	18
sp|Q99653|CHP1_HUMAN	Q99653	CHP1_HUMAN	CHP1	195	Homo sapiens	Calcineurin B homologous protein 1	1:Experimental evidence at protein level	53.33	1	0.999	12	12	21	21
sp|Q99797|MIPEP_HUMAN	Q99797	MIPEP_HUMAN	MIPEP	713	Homo sapiens	Mitochondrial intermediate peptidase	1:Experimental evidence at protein level	14.45	1	0.999	12	12	14	14
sp|Q99816|TS101_HUMAN	Q99816	TS101_HUMAN	TSG101	390	Homo sapiens	Tumor susceptibility gene 101 protein	1:Experimental evidence at protein level	25.9	1	0.999	12	12	21	21
sp|Q9BQE5|APOL2_HUMAN	Q9BQE5	APOL2_HUMAN	APOL2	337	Homo sapiens	Apolipoprotein L2	1:Experimental evidence at protein level	32.94	1	0.999	12	12	16	16
sp|Q9BUF5|TBB6_HUMAN	Q9BUF5	TBB6_HUMAN	TUBB6	446	Homo sapiens	Tubulin beta-6 chain	1:Experimental evidence at protein level	41.7	1	0.999	5	12	9	64
sp|Q9C0B1|FTO_HUMAN	Q9C0B1	FTO_HUMAN	FTO	505	Homo sapiens	Alpha-ketoglutarate-dependent dioxygenase FTO	1:Experimental evidence at protein level	25.94	1	0.999	12	12	16	16
sp|Q9C0C9|UBE2O_HUMAN	Q9C0C9	UBE2O_HUMAN	UBE2O	1292	Homo sapiens	(E3-independent) E2 ubiquitin-conjugating enzyme	1:Experimental evidence at protein level	11.61	1	0.999	12	12	21	21
sp|Q9H479|FN3K_HUMAN	Q9H479	FN3K_HUMAN	FN3K	309	Homo sapiens	Fructosamine-3-kinase	1:Experimental evidence at protein level	33.33	1	0.999	12	12	29	29
sp|Q9H5N1|RABE2_HUMAN	Q9H5N1	RABE2_HUMAN	RABEP2	569	Homo sapiens	Rab GTPase-binding effector protein 2	1:Experimental evidence at protein level	20.91	1	0.999	12	12	16	16
sp|Q9HB71|CYBP_HUMAN	Q9HB71	CYBP_HUMAN	CACYBP	228	Homo sapiens	Calcyclin-binding protein	1:Experimental evidence at protein level	50	1	0.999	12	12	22	22
sp|Q9NUU7|DD19A_HUMAN	Q9NUU7	DD19A_HUMAN	DDX19A	478	Homo sapiens	ATP-dependent RNA helicase DDX19A	1:Experimental evidence at protein level	28.24	1	0.999	1	12	1	20
sp|Q9NVS9|PNPO_HUMAN	Q9NVS9	PNPO_HUMAN	PNPO	261	Homo sapiens	Pyridoxine-5'-phosphate oxidase	1:Experimental evidence at protein level	34.1	1	0.999	12	12	25	25
sp|Q9NZ01|TECR_HUMAN	Q9NZ01	TECR_HUMAN	TECR	308	Homo sapiens	Very-long-chain enoyl-CoA reductase	1:Experimental evidence at protein level	34.09	1	0.999	12	12	15	15
sp|Q9NZJ7|MTCH1_HUMAN	Q9NZJ7	MTCH1_HUMAN	MTCH1	389	Homo sapiens	Mitochondrial carrier homolog 1	1:Experimental evidence at protein level	31.88	1	0.999	12	12	23	23
sp|Q9NZT1|CALL5_HUMAN	Q9NZT1	CALL5_HUMAN	CALML5	146	Homo sapiens	Calmodulin-like protein 5	1:Experimental evidence at protein level	75.34	1	0.999	12	12	47	47
sp|Q9P2R3|ANFY1_HUMAN	Q9P2R3	ANFY1_HUMAN	ANKFY1	1169	Homo sapiens	Rabankyrin-5	1:Experimental evidence at protein level	11.63	1	0.999	11	12	13	14
sp|Q9UFN0|NPS3A_HUMAN	Q9UFN0	NPS3A_HUMAN	NIPSNAP3A	247	Homo sapiens	Protein NipSnap homolog 3A	1:Experimental evidence at protein level	53.04	1	0.999	10	12	28	36
sp|Q9UGT4|SUSD2_HUMAN	Q9UGT4	SUSD2_HUMAN	SUSD2	822	Homo sapiens	Sushi domain-containing protein 2	1:Experimental evidence at protein level	23.97	1	0.999	12	12	21	21
sp|Q9UI12|VATH_HUMAN	Q9UI12	VATH_HUMAN	ATP6V1H	483	Homo sapiens	V-type proton ATPase subunit H	1:Experimental evidence at protein level	30.23	1	0.999	12	12	17	17
sp|Q9UJU6|DBNL_HUMAN	Q9UJU6	DBNL_HUMAN	DBNL	430	Homo sapiens	Drebrin-like protein	1:Experimental evidence at protein level	30	1	0.999	12	12	17	17
sp|Q9UJZ1|STML2_HUMAN	Q9UJZ1	STML2_HUMAN	STOML2	356	Homo sapiens	Stomatin-like protein 2, mitochondrial	1:Experimental evidence at protein level	36.52	1	0.999	12	12	52	52
sp|Q9UL25|RAB21_HUMAN	Q9UL25	RAB21_HUMAN	RAB21	225	Homo sapiens	Ras-related protein Rab-21	1:Experimental evidence at protein level	56.44	1	0.999	12	12	51	51
sp|Q9ULV4|COR1C_HUMAN	Q9ULV4	COR1C_HUMAN	CORO1C	474	Homo sapiens	Coronin-1C	1:Experimental evidence at protein level	20.46	1	0.999	12	12	22	22
sp|Q9UN36|NDRG2_HUMAN	Q9UN36	NDRG2_HUMAN	NDRG2	371	Homo sapiens	Protein NDRG2	1:Experimental evidence at protein level	43.94	1	0.999	12	12	42	42
sp|Q9Y224|RTRAF_HUMAN	Q9Y224	RTRAF_HUMAN	RTRAF	244	Homo sapiens	RNA transcription, translation and transport factor protein	1:Experimental evidence at protein level	52.87	1	0.999	12	12	32	32
sp|Q9Y2H5|PKHA6_HUMAN	Q9Y2H5	PKHA6_HUMAN	PLEKHA6	1048	Homo sapiens	Pleckstrin homology domain-containing family A member 6	1:Experimental evidence at protein level	13.84	1	0.999	12	12	14	14
sp|Q9Y2Q3|GSTK1_HUMAN	Q9Y2Q3	GSTK1_HUMAN	GSTK1	226	Homo sapiens	Glutathione S-transferase kappa 1	1:Experimental evidence at protein level	58.85	1	0.999	12	12	61	61
sp|Q9Y371|SHLB1_HUMAN	Q9Y371	SHLB1_HUMAN	SH3GLB1	365	Homo sapiens	Endophilin-B1	1:Experimental evidence at protein level	29.86	1	0.999	11	12	15	17
sp|Q9Y375|CIA30_HUMAN	Q9Y375	CIA30_HUMAN	NDUFAF1	327	Homo sapiens	Complex I intermediate-associated protein 30, mitochondrial	1:Experimental evidence at protein level	39.14	1	0.999	12	12	19	19
sp|A0FGR8|ESYT2_HUMAN	A0FGR8	ESYT2_HUMAN	ESYT2	921	Homo sapiens	Extended synaptotagmin-2	1:Experimental evidence at protein level	11.51	1	0.999	11	11	13	13
sp|O00217|NDUS8_HUMAN	O00217	NDUS8_HUMAN	NDUFS8	210	Homo sapiens	NADH dehydrogenase [ubiquinone] iron-sulfur protein 8, mitochondrial	1:Experimental evidence at protein level	44.76	1	0.999	11	11	91	91
sp|O00233|PSMD9_HUMAN	O00233	PSMD9_HUMAN	PSMD9	223	Homo sapiens	26S proteasome non-ATPase regulatory subunit 9	1:Experimental evidence at protein level	47.53	1	0.999	11	11	22	22
sp|O00764|PDXK_HUMAN	O00764	PDXK_HUMAN	PDXK	312	Homo sapiens	Pyridoxal kinase	1:Experimental evidence at protein level	37.82	1	0.999	11	11	24	24
sp|O43432|IF4G3_HUMAN	O43432	IF4G3_HUMAN	EIF4G3	1585	Homo sapiens	Eukaryotic translation initiation factor 4 gamma 3	1:Experimental evidence at protein level	9.46	1	0.999	10	11	26	27
sp|O43488|ARK72_HUMAN	O43488	ARK72_HUMAN	AKR7A2	359	Homo sapiens	Aflatoxin B1 aldehyde reductase member 2	1:Experimental evidence at protein level	42.62	1	0.999	9	11	24	27
sp|O60749|SNX2_HUMAN	O60749	SNX2_HUMAN	SNX2	519	Homo sapiens	Sorting nexin-2	1:Experimental evidence at protein level	24.86	1	0.999	11	11	17	17
sp|O75027|ABCB7_HUMAN	O75027	ABCB7_HUMAN	ABCB7	752	Homo sapiens	Iron-sulfur clusters transporter ABCB7, mitochondrial	1:Experimental evidence at protein level	13.96	1	0.999	11	11	11	11
sp|O75882|ATRN_HUMAN	O75882	ATRN_HUMAN	ATRN	1429	Homo sapiens	Attractin	1:Experimental evidence at protein level	8.26	1	0.999	10	11	14	15
sp|O94903|PLPHP_HUMAN	O94903	PLPHP_HUMAN	PLPBP	275	Homo sapiens	Pyridoxal phosphate homeostasis protein	1:Experimental evidence at protein level	41.09	1	0.999	11	11	12	12
sp|O95298|NDUC2_HUMAN	O95298	NDUC2_HUMAN	NDUFC2	119	Homo sapiens	NADH dehydrogenase [ubiquinone] 1 subunit C2	1:Experimental evidence at protein level	52.1	1	0.999	4	11	18	43
sp|O95671|ASML_HUMAN	O95671	ASML_HUMAN	ASMTL	621	Homo sapiens	Probable bifunctional dTTP/UTP pyrophosphatase/methyltransferase protein	1:Experimental evidence at protein level	19.97	1	0.999	11	11	16	16
sp|O95757|HS74L_HUMAN	O95757	HS74L_HUMAN	HSPA4L	839	Homo sapiens	Heat shock 70 kDa protein 4L	1:Experimental evidence at protein level	17.28	1	0.999	11	11	15	15
sp|P00480|OTC_HUMAN	P00480	OTC_HUMAN	OTC	354	Homo sapiens	Ornithine transcarbamylase, mitochondrial	1:Experimental evidence at protein level	30.23	1	0.999	11	11	21	21
sp|P00813|ADA_HUMAN	P00813	ADA_HUMAN	ADA	363	Homo sapiens	Adenosine deaminase	1:Experimental evidence at protein level	28.37	1	0.999	11	11	19	19
sp|P01834|IGKC_HUMAN	P01834	IGKC_HUMAN	IGKC	107	Homo sapiens	Immunoglobulin kappa constant	1:Experimental evidence at protein level	97.2	1	0.999	11	11	357	357
sp|P01859|IGHG2_HUMAN	P01859	IGHG2_HUMAN	IGHG2	395	Homo sapiens	Immunoglobulin heavy constant gamma 2	1:Experimental evidence at protein level	51.39	1	0.999	7	11	145	294
sp|P01911|DRB1_HUMAN	P01911	DRB1_HUMAN	HLA-DRB1	266	Homo sapiens	HLA class II histocompatibility antigen, DRB1 beta chain	1:Experimental evidence at protein level	49.25	1	0.999	3	11	6	18
sp|P02750|A2GL_HUMAN	P02750	A2GL_HUMAN	LRG1	347	Homo sapiens	Leucine-rich alpha-2-glycoprotein	1:Experimental evidence at protein level	36.6	1	0.999	11	11	27	27
sp|P05141|ADT2_HUMAN	P05141	ADT2_HUMAN	SLC25A5	298	Homo sapiens	ADP/ATP translocase 2	1:Experimental evidence at protein level	60.74	1	0.999	8	11	33	41
sp|P05388|RLA0_HUMAN	P05388	RLA0_HUMAN	RPLP0	317	Homo sapiens	Large ribosomal subunit protein uL10	1:Experimental evidence at protein level	34.7	1	0.999	2	11	6	31
sp|P05997|CO5A2_HUMAN	P05997	CO5A2_HUMAN	COL5A2	1499	Homo sapiens	Collagen alpha-2(V) chain	1:Experimental evidence at protein level	9.74	1	0.999	11	11	25	25
sp|P07225|PROS_HUMAN	P07225	PROS_HUMAN	PROS1	676	Homo sapiens	Vitamin K-dependent protein S	1:Experimental evidence at protein level	19.08	1	0.999	11	11	15	15
sp|P07451|CAH3_HUMAN	P07451	CAH3_HUMAN	CA3	260	Homo sapiens	Carbonic anhydrase 3	1:Experimental evidence at protein level	51.15	1	0.999	11	11	38	38
sp|P07737|PROF1_HUMAN	P07737	PROF1_HUMAN	PFN1	140	Homo sapiens	Profilin-1	1:Experimental evidence at protein level	72.14	1	0.999	11	11	84	84
sp|P07738|PMGE_HUMAN	P07738	PMGE_HUMAN	BPGM	259	Homo sapiens	Bisphosphoglycerate mutase	1:Experimental evidence at protein level	50.58	1	0.999	11	11	29	29
sp|P08174|DAF_HUMAN	P08174	DAF_HUMAN	CD55	381	Homo sapiens	Complement decay-accelerating factor	1:Experimental evidence at protein level	30.71	1	0.999	11	11	21	21
sp|P08240|SRPRA_HUMAN	P08240	SRPRA_HUMAN	SRPRA	638	Homo sapiens	Signal recognition particle receptor subunit alpha	1:Experimental evidence at protein level	20.06	1	0.999	10	11	14	15
sp|P08311|CATG_HUMAN	P08311	CATG_HUMAN	CTSG	255	Homo sapiens	Cathepsin G	1:Experimental evidence at protein level	43.14	1	0.999	11	11	24	24
sp|P08621|RU17_HUMAN	P08621	RU17_HUMAN	SNRNP70	437	Homo sapiens	U1 small nuclear ribonucleoprotein 70 kDa	1:Experimental evidence at protein level	23.57	1	0.999	11	11	21	21
sp|P08727|K1C19_HUMAN	P08727	K1C19_HUMAN	KRT19	400	Homo sapiens	Keratin, type I cytoskeletal 19	1:Experimental evidence at protein level	51.5	1	0.999	8	11	10	18
sp|P09497|CLCB_HUMAN	P09497	CLCB_HUMAN	CLTB	229	Homo sapiens	Clathrin light chain B	1:Experimental evidence at protein level	31.44	1	0.999	11	11	31	31
sp|P10301|RRAS_HUMAN	P10301	RRAS_HUMAN	RRAS	218	Homo sapiens	Ras-related protein R-Ras	1:Experimental evidence at protein level	59.17	1	0.999	9	11	31	40
sp|P10606|COX5B_HUMAN	P10606	COX5B_HUMAN	COX5B	129	Homo sapiens	Cytochrome c oxidase subunit 5B, mitochondrial	1:Experimental evidence at protein level	66.67	1	0.999	11	11	105	105
sp|P12268|IMDH2_HUMAN	P12268	IMDH2_HUMAN	IMPDH2	514	Homo sapiens	Inosine-5'-monophosphate dehydrogenase 2	1:Experimental evidence at protein level	23.93	1	0.999	9	11	16	19
sp|P14854|CX6B1_HUMAN	P14854	CX6B1_HUMAN	COX6B1	86	Homo sapiens	Cytochrome c oxidase subunit 6B1	1:Experimental evidence at protein level	89.53	1	0.999	11	11	130	130
sp|P15090|FABP4_HUMAN	P15090	FABP4_HUMAN	FABP4	132	Homo sapiens	Fatty acid-binding protein, adipocyte	1:Experimental evidence at protein level	80.3	1	0.999	10	11	54	85
sp|P15104|GLNA_HUMAN	P15104	GLNA_HUMAN	GLUL	373	Homo sapiens	Glutamine synthetase	1:Experimental evidence at protein level	30.56	1	0.999	11	11	18	18
sp|P16083|NQO2_HUMAN	P16083	NQO2_HUMAN	NQO2	231	Homo sapiens	Ribosyldihydronicotinamide dehydrogenase [quinone]	1:Experimental evidence at protein level	52.38	1	0.999	11	11	28	28
sp|P17931|LEG3_HUMAN	P17931	LEG3_HUMAN	LGALS3	250	Homo sapiens	Galectin-3	1:Experimental evidence at protein level	38.4	1	0.999	11	11	72	72
sp|P21283|VATC1_HUMAN	P21283	VATC1_HUMAN	ATP6V1C1	382	Homo sapiens	V-type proton ATPase subunit C 1	1:Experimental evidence at protein level	27.23	1	0.999	10	11	18	19
sp|P25398|RS12_HUMAN	P25398	RS12_HUMAN	RPS12	132	Homo sapiens	Small ribosomal subunit protein eS12	1:Experimental evidence at protein level	78.79	1	0.999	11	11	29	29
sp|P25787|PSA2_HUMAN	P25787	PSA2_HUMAN	PSMA2	234	Homo sapiens	Proteasome subunit alpha type-2	1:Experimental evidence at protein level	54.27	1	0.999	11	11	41	41
sp|P27105|STOM_HUMAN	P27105	STOM_HUMAN	STOM	288	Homo sapiens	Stomatin	1:Experimental evidence at protein level	45.83	1	0.999	10	11	38	40
sp|P27694|RFA1_HUMAN	P27694	RFA1_HUMAN	RPA1	616	Homo sapiens	Replication protein A 70 kDa DNA-binding subunit	1:Experimental evidence at protein level	16.07	1	0.999	11	11	15	15
sp|P27986|P85A_HUMAN	P27986	P85A_HUMAN	PIK3R1	724	Homo sapiens	Phosphatidylinositol 3-kinase regulatory subunit alpha	1:Experimental evidence at protein level	16.85	1	0.999	8	11	11	16
sp|P30044|PRDX5_HUMAN	P30044	PRDX5_HUMAN	PRDX5	214	Homo sapiens	Peroxiredoxin-5, mitochondrial	1:Experimental evidence at protein level	56.54	1	0.999	11	11	64	64
sp|P30046|DOPD_HUMAN	P30046	DOPD_HUMAN	DDT	118	Homo sapiens	D-dopachrome decarboxylase	1:Experimental evidence at protein level	63.56	1	0.999	2	11	6	24
sp|P30085|KCY_HUMAN	P30085	KCY_HUMAN	CMPK1	196	Homo sapiens	UMP-CMP kinase	1:Experimental evidence at protein level	53.57	1	0.999	11	11	26	26
sp|P31749|AKT1_HUMAN	P31749	AKT1_HUMAN	AKT1	480	Homo sapiens	RAC-alpha serine/threonine-protein kinase	1:Experimental evidence at protein level	23.33	1	0.999	9	11	12	15
sp|P35612|ADDB_HUMAN	P35612	ADDB_HUMAN	ADD2	726	Homo sapiens	Beta-adducin	1:Experimental evidence at protein level	19.28	1	0.999	11	11	17	17
sp|P35659|DEK_HUMAN	P35659	DEK_HUMAN	DEK	375	Homo sapiens	Protein DEK	1:Experimental evidence at protein level	34.4	1	0.999	10	11	18	19
sp|P36269|GGT5_HUMAN	P36269	GGT5_HUMAN	GGT5	586	Homo sapiens	Glutathione hydrolase 5 proenzyme	1:Experimental evidence at protein level	22.18	1	0.999	11	11	20	20
sp|P36543|VATE1_HUMAN	P36543	VATE1_HUMAN	ATP6V1E1	226	Homo sapiens	V-type proton ATPase subunit E 1	1:Experimental evidence at protein level	38.94	1	0.999	6	11	9	19
sp|P36955|PEDF_HUMAN	P36955	PEDF_HUMAN	SERPINF1	418	Homo sapiens	Pigment epithelium-derived factor	1:Experimental evidence at protein level	28.47	1	0.999	11	11	22	22
sp|P36969|GPX4_HUMAN	P36969	GPX4_HUMAN	GPX4	197	Homo sapiens	Phospholipid hydroperoxide glutathione peroxidase	1:Experimental evidence at protein level	52.79	1	0.999	11	11	41	41
sp|P42356|PI4KA_HUMAN	P42356	PI4KA_HUMAN	PI4KA	2102	Homo sapiens	Phosphatidylinositol 4-kinase alpha	1:Experimental evidence at protein level	6.66	1	0.999	9	11	12	15
sp|P46020|KPB1_HUMAN	P46020	KPB1_HUMAN	PHKA1	1223	Homo sapiens	Phosphorylase b kinase regulatory subunit alpha, skeletal muscle isoform	1:Experimental evidence at protein level	8.42	1	0.999	8	11	13	23
sp|P46060|RAGP1_HUMAN	P46060	RAGP1_HUMAN	RANGAP1	587	Homo sapiens	Ran GTPase-activating protein 1	1:Experimental evidence at protein level	19.08	1	0.999	11	11	14	14
sp|P48739|PIPNB_HUMAN	P48739	PIPNB_HUMAN	PITPNB	271	Homo sapiens	Phosphatidylinositol transfer protein beta isoform	1:Experimental evidence at protein level	51.29	1	0.999	11	11	20	20
sp|P48751|B3A3_HUMAN	P48751	B3A3_HUMAN	SLC4A3	1232	Homo sapiens	Anion exchange protein 3	1:Experimental evidence at protein level	9.09	1	0.999	9	11	9	12
sp|P49720|PSB3_HUMAN	P49720	PSB3_HUMAN	PSMB3	205	Homo sapiens	Proteasome subunit beta type-3	1:Experimental evidence at protein level	50.73	1	0.999	11	11	43	43
sp|P49721|PSB2_HUMAN	P49721	PSB2_HUMAN	PSMB2	201	Homo sapiens	Proteasome subunit beta type-2	1:Experimental evidence at protein level	41.79	1	0.999	11	11	32	32
sp|P49755|TMEDA_HUMAN	P49755	TMEDA_HUMAN	TMED10	219	Homo sapiens	Transmembrane emp24 domain-containing protein 10	1:Experimental evidence at protein level	45.21	1	0.999	10	11	20	22
sp|P49915|GUAA_HUMAN	P49915	GUAA_HUMAN	GMPS	693	Homo sapiens	GMP synthase [glutamine-hydrolyzing]	1:Experimental evidence at protein level	16.45	1	0.999	11	11	16	16
sp|P51570|GALK1_HUMAN	P51570	GALK1_HUMAN	GALK1	392	Homo sapiens	Galactokinase	1:Experimental evidence at protein level	32.4	1	0.999	11	11	15	15
sp|P51665|PSMD7_HUMAN	P51665	PSMD7_HUMAN	PSMD7	324	Homo sapiens	26S proteasome non-ATPase regulatory subunit 7	1:Experimental evidence at protein level	47.53	1	0.999	11	11	21	21
sp|P52566|GDIR2_HUMAN	P52566	GDIR2_HUMAN	ARHGDIB	201	Homo sapiens	Rho GDP-dissociation inhibitor 2	1:Experimental evidence at protein level	48.76	1	0.999	11	11	40	40
sp|P53370|NUDT6_HUMAN	P53370	NUDT6_HUMAN	NUDT6	316	Homo sapiens	Nucleoside diphosphate-linked moiety X motif 6	1:Experimental evidence at protein level	39.56	1	0.999	11	11	15	15
sp|P55010|IF5_HUMAN	P55010	IF5_HUMAN	EIF5	431	Homo sapiens	Eukaryotic translation initiation factor 5	1:Experimental evidence at protein level	29.93	1	0.999	11	11	23	23
sp|P55036|PSMD4_HUMAN	P55036	PSMD4_HUMAN	PSMD4	377	Homo sapiens	26S proteasome non-ATPase regulatory subunit 4	1:Experimental evidence at protein level	32.36	1	0.999	10	11	24	25
sp|P60981|DEST_HUMAN	P60981	DEST_HUMAN	DSTN	165	Homo sapiens	Destrin	1:Experimental evidence at protein level	67.88	1	0.999	11	11	56	56
sp|P61088|UBE2N_HUMAN	P61088	UBE2N_HUMAN	UBE2N	152	Homo sapiens	Ubiquitin-conjugating enzyme E2 N	1:Experimental evidence at protein level	67.11	1	0.999	3	11	5	28
sp|P61160|ARP2_HUMAN	P61160	ARP2_HUMAN	ACTR2	394	Homo sapiens	Actin-related protein 2	1:Experimental evidence at protein level	32.49	1	0.999	11	11	43	43
sp|P61586|RHOA_HUMAN	P61586	RHOA_HUMAN	RHOA	193	Homo sapiens	Transforming protein RhoA	1:Experimental evidence at protein level	46.63	1	0.999	5	11	18	38
sp|P61604|CH10_HUMAN	P61604	CH10_HUMAN	HSPE1	102	Homo sapiens	10 kDa heat shock protein, mitochondrial	1:Experimental evidence at protein level	76.47	1	0.999	11	11	79	79
sp|P61626|LYSC_HUMAN	P61626	LYSC_HUMAN	LYZ	148	Homo sapiens	Lysozyme C	1:Experimental evidence at protein level	60.81	1	0.999	11	11	39	39
sp|P61758|PFD3_HUMAN	P61758	PFD3_HUMAN	VBP1	197	Homo sapiens	Prefoldin subunit 3	1:Experimental evidence at protein level	52.79	1	0.999	10	11	21	23
sp|P62495|ERF1_HUMAN	P62495	ERF1_HUMAN	ETF1	437	Homo sapiens	Eukaryotic peptide chain release factor subunit 1	1:Experimental evidence at protein level	27.23	1	0.999	11	11	19	19
sp|P62633|CNBP_HUMAN	P62633	CNBP_HUMAN	CNBP	177	Homo sapiens	CCHC-type zinc finger nucleic acid binding protein	1:Experimental evidence at protein level	58.76	1	0.999	11	11	24	24
sp|P62826|RAN_HUMAN	P62826	RAN_HUMAN	RAN	216	Homo sapiens	GTP-binding nuclear protein Ran	1:Experimental evidence at protein level	48.15	1	0.999	11	11	24	24
sp|P62906|RL10A_HUMAN	P62906	RL10A_HUMAN	RPL10A	217	Homo sapiens	Large ribosomal subunit protein uL1	1:Experimental evidence at protein level	47	1	0.999	11	11	29	29
sp|P62910|RL32_HUMAN	P62910	RL32_HUMAN	RPL32	135	Homo sapiens	Large ribosomal subunit protein eL32	1:Experimental evidence at protein level	57.78	1	0.999	11	11	35	35
sp|P62913|RL11_HUMAN	P62913	RL11_HUMAN	RPL11	178	Homo sapiens	Large ribosomal subunit protein uL5	1:Experimental evidence at protein level	39.33	1	0.999	11	11	16	16
sp|P62979|RS27A_HUMAN	P62979	RS27A_HUMAN	RPS27A	156	Homo sapiens	Ubiquitin-40S ribosomal protein S27a	1:Experimental evidence at protein level	62.82	1	0.999	2	11	3	243
sp|P62993|GRB2_HUMAN	P62993	GRB2_HUMAN	GRB2	217	Homo sapiens	Growth factor receptor-bound protein 2	1:Experimental evidence at protein level	46.54	1	0.999	11	11	25	25
sp|P67936|TPM4_HUMAN	P67936	TPM4_HUMAN	TPM4	248	Homo sapiens	Tropomyosin alpha-4 chain	1:Experimental evidence at protein level	76.61	1	0.999	11	11	31	31
sp|P83731|RL24_HUMAN	P83731	RL24_HUMAN	RPL24	157	Homo sapiens	Large ribosomal subunit protein eL24	1:Experimental evidence at protein level	47.77	1	0.999	11	11	19	19
sp|Q03135|CAV1_HUMAN	Q03135	CAV1_HUMAN	CAV1	178	Homo sapiens	Caveolin-1	1:Experimental evidence at protein level	51.12	1	0.999	9	11	67	87
sp|Q04323|UBXN1_HUMAN	Q04323	UBXN1_HUMAN	UBXN1	297	Homo sapiens	UBX domain-containing protein 1	1:Experimental evidence at protein level	36.7	1	0.999	10	11	13	14
sp|Q13098|CSN1_HUMAN	Q13098	CSN1_HUMAN	GPS1	491	Homo sapiens	COP9 signalosome complex subunit 1	1:Experimental evidence at protein level	20.37	1	0.999	11	11	21	21
sp|Q13347|EIF3I_HUMAN	Q13347	EIF3I_HUMAN	EIF3I	325	Homo sapiens	Eukaryotic translation initiation factor 3 subunit I	1:Experimental evidence at protein level	41.54	1	0.999	11	11	19	19
sp|Q13409|DC1I2_HUMAN	Q13409	DC1I2_HUMAN	DYNC1I2	638	Homo sapiens	Cytoplasmic dynein 1 intermediate chain 2	1:Experimental evidence at protein level	20.06	1	0.999	11	11	30	30
sp|Q13867|BLMH_HUMAN	Q13867	BLMH_HUMAN	BLMH	455	Homo sapiens	Bleomycin hydrolase	1:Experimental evidence at protein level	26.59	1	0.999	11	11	22	22
sp|Q14103|HNRPD_HUMAN	Q14103	HNRPD_HUMAN	HNRNPD	355	Homo sapiens	Heterogeneous nuclear ribonucleoprotein D0	1:Experimental evidence at protein level	28.17	1	0.999	9	11	14	22
sp|Q14165|MLEC_HUMAN	Q14165	MLEC_HUMAN	MLEC	292	Homo sapiens	Malectin	1:Experimental evidence at protein level	33.22	1	0.999	11	11	24	24
sp|Q14642|I5P1_HUMAN	Q14642	I5P1_HUMAN	INPP5A	412	Homo sapiens	Inositol polyphosphate-5-phosphatase A	1:Experimental evidence at protein level	24.76	1	0.999	11	11	16	16
sp|Q15029|U5S1_HUMAN	Q15029	U5S1_HUMAN	EFTUD2	972	Homo sapiens	116 kDa U5 small nuclear ribonucleoprotein component	1:Experimental evidence at protein level	12.35	1	0.999	11	11	13	13
sp|Q15172|2A5A_HUMAN	Q15172	2A5A_HUMAN	PPP2R5A	486	Homo sapiens	Serine/threonine-protein phosphatase 2A 56 kDa regulatory subunit alpha isoform	1:Experimental evidence at protein level	26.75	1	0.999	11	11	22	22
sp|Q16586|SGCA_HUMAN	Q16586	SGCA_HUMAN	SGCA	387	Homo sapiens	Alpha-sarcoglycan	1:Experimental evidence at protein level	38.5	1	0.999	11	11	25	25
sp|Q16654|PDK4_HUMAN	Q16654	PDK4_HUMAN	PDK4	411	Homo sapiens	[Pyruvate dehydrogenase (acetyl-transferring)] kinase isozyme 4, mitochondrial	1:Experimental evidence at protein level	35.04	1	0.999	11	11	18	18
sp|Q16821|PPR3A_HUMAN	Q16821	PPR3A_HUMAN	PPP1R3A	1122	Homo sapiens	Protein phosphatase 1 regulatory subunit 3A	1:Experimental evidence at protein level	13.01	1	0.999	11	11	13	13
sp|Q567U6|CCD93_HUMAN	Q567U6	CCD93_HUMAN	CCDC93	631	Homo sapiens	Coiled-coil domain-containing protein 93	1:Experimental evidence at protein level	13.15	1	0.999	11	11	17	17
sp|Q5JTZ9|SYAM_HUMAN	Q5JTZ9	SYAM_HUMAN	AARS2	985	Homo sapiens	Alanine--tRNA ligase, mitochondrial	1:Experimental evidence at protein level	14.11	1	0.999	10	11	14	15
sp|Q5XPI4|RN123_HUMAN	Q5XPI4	RN123_HUMAN	RNF123	1314	Homo sapiens	E3 ubiquitin-protein ligase RNF123	1:Experimental evidence at protein level	9.59	1	0.999	11	11	15	15
sp|Q641Q2|WAC2A_HUMAN	Q641Q2	WAC2A_HUMAN	WASHC2A	1341	Homo sapiens	WASH complex subunit 2A	1:Experimental evidence at protein level	11.26	1	0.999	1	11	1	13
sp|Q6IAN0|DRS7B_HUMAN	Q6IAN0	DRS7B_HUMAN	DHRS7B	325	Homo sapiens	Dehydrogenase/reductase SDR family member 7B	1:Experimental evidence at protein level	33.54	1	0.999	11	11	18	18
sp|Q6JQN1|ACD10_HUMAN	Q6JQN1	ACD10_HUMAN	ACAD10	1059	Homo sapiens	Acyl-CoA dehydrogenase family member 10	1:Experimental evidence at protein level	12.09	1	0.999	11	11	16	16
sp|Q6P587|FAHD1_HUMAN	Q6P587	FAHD1_HUMAN	FAHD1	224	Homo sapiens	Acylpyruvase FAHD1, mitochondrial	1:Experimental evidence at protein level	66.07	1	0.999	11	11	36	36
sp|Q711Q0|CEFIP_HUMAN	Q711Q0	CEFIP_HUMAN	CEFIP	1435	Homo sapiens	Cardiac-enriched FHL2-interacting protein	1:Experimental evidence at protein level	8.36	1	0.999	11	11	11	11
sp|Q7L0Y3|TM10C_HUMAN	Q7L0Y3	TM10C_HUMAN	TRMT10C	403	Homo sapiens	tRNA methyltransferase 10 homolog C	1:Experimental evidence at protein level	25.81	1	0.999	11	11	18	18
sp|Q7RTP6|MICA3_HUMAN	Q7RTP6	MICA3_HUMAN	MICAL3	2002	Homo sapiens	[F-actin]-monooxygenase MICAL3	1:Experimental evidence at protein level	5.84	1	0.999	9	11	10	12
sp|Q86TI2|DPP9_HUMAN	Q86TI2	DPP9_HUMAN	DPP9	863	Homo sapiens	Dipeptidyl peptidase 9	1:Experimental evidence at protein level	14.83	1	0.999	11	11	16	16
sp|Q86TU7|SETD3_HUMAN	Q86TU7	SETD3_HUMAN	SETD3	594	Homo sapiens	Actin-histidine N-methyltransferase	1:Experimental evidence at protein level	18.52	1	0.999	11	11	13	13
sp|Q86UU1|PHLB1_HUMAN	Q86UU1	PHLB1_HUMAN	PHLDB1	1377	Homo sapiens	Pleckstrin homology-like domain family B member 1	1:Experimental evidence at protein level	9.59	1	0.999	11	11	12	12
sp|Q86YM7|HOME1_HUMAN	Q86YM7	HOME1_HUMAN	HOMER1	354	Homo sapiens	Homer protein homolog 1	1:Experimental evidence at protein level	27.68	1	0.999	9	11	9	12
sp|Q8N0X4|CLYBL_HUMAN	Q8N0X4	CLYBL_HUMAN	CLYBL	340	Homo sapiens	Citramalyl-CoA lyase, mitochondrial	1:Experimental evidence at protein level	34.12	1	0.999	11	11	20	20
sp|Q8NBX0|SCPDL_HUMAN	Q8NBX0	SCPDL_HUMAN	SCCPDH	429	Homo sapiens	Saccharopine dehydrogenase-like oxidoreductase	1:Experimental evidence at protein level	29.6	1	0.999	11	11	32	32
sp|Q8NFV4|ABHDB_HUMAN	Q8NFV4	ABHDB_HUMAN	ABHD11	315	Homo sapiens	Protein ABHD11	1:Experimental evidence at protein level	34.92	1	0.999	11	11	22	22
sp|Q93050|VPP1_HUMAN	Q93050	VPP1_HUMAN	ATP6V0A1	837	Homo sapiens	V-type proton ATPase 116 kDa subunit a 1	1:Experimental evidence at protein level	15.65	1	0.999	11	11	15	15
sp|Q93100|KPBB_HUMAN	Q93100	KPBB_HUMAN	PHKB	1093	Homo sapiens	Phosphorylase b kinase regulatory subunit beta	1:Experimental evidence at protein level	10.98	1	0.999	11	11	20	20
sp|Q969P0|IGSF8_HUMAN	Q969P0	IGSF8_HUMAN	IGSF8	613	Homo sapiens	Immunoglobulin superfamily member 8	1:Experimental evidence at protein level	19.58	1	0.999	11	11	15	15
sp|Q96A33|CCD47_HUMAN	Q96A33	CCD47_HUMAN	CCDC47	483	Homo sapiens	PAT complex subunit CCDC47	1:Experimental evidence at protein level	26.71	1	0.999	11	11	16	16
sp|Q96BW5|PTER_HUMAN	Q96BW5	PTER_HUMAN	PTER	349	Homo sapiens	Phosphotriesterase-related protein	1:Experimental evidence at protein level	36.1	1	0.999	11	11	25	25
sp|Q96CT7|CC124_HUMAN	Q96CT7	CC124_HUMAN	CCDC124	223	Homo sapiens	Coiled-coil domain-containing protein 124	1:Experimental evidence at protein level	43.05	1	0.999	11	11	18	18
sp|Q96CX2|KCD12_HUMAN	Q96CX2	KCD12_HUMAN	KCTD12	325	Homo sapiens	BTB/POZ domain-containing protein KCTD12	1:Experimental evidence at protein level	30.15	1	0.999	9	11	23	26
sp|Q96DV4|RM38_HUMAN	Q96DV4	RM38_HUMAN	MRPL38	380	Homo sapiens	Large ribosomal subunit protein mL38	1:Experimental evidence at protein level	28.16	1	0.999	11	11	20	20
sp|Q96FV2|SCRN2_HUMAN	Q96FV2	SCRN2_HUMAN	SCRN2	425	Homo sapiens	Secernin-2	1:Experimental evidence at protein level	26.59	1	0.999	11	11	25	25
sp|Q96PK6|RBM14_HUMAN	Q96PK6	RBM14_HUMAN	RBM14	669	Homo sapiens	RNA-binding protein 14	1:Experimental evidence at protein level	17.19	1	0.999	11	11	14	14
sp|Q96TA1|NIBA2_HUMAN	Q96TA1	NIBA2_HUMAN	NIBAN2	746	Homo sapiens	Protein Niban 2	1:Experimental evidence at protein level	14.34	1	0.999	11	11	16	16
sp|Q99541|PLIN2_HUMAN	Q99541	PLIN2_HUMAN	PLIN2	437	Homo sapiens	Perilipin-2	1:Experimental evidence at protein level	28.38	1	0.999	11	11	16	16
sp|Q99685|MGLL_HUMAN	Q99685	MGLL_HUMAN	MGLL	303	Homo sapiens	Monoglyceride lipase	1:Experimental evidence at protein level	44.88	1	0.999	11	11	19	19
sp|Q99707|METH_HUMAN	Q99707	METH_HUMAN	MTR	1265	Homo sapiens	Methionine synthase	1:Experimental evidence at protein level	10.43	1	0.999	10	11	13	14
sp|Q9BQ95|ECSIT_HUMAN	Q9BQ95	ECSIT_HUMAN	ECSIT	431	Homo sapiens	Evolutionarily conserved signaling intermediate in Toll pathway, mitochondrial	1:Experimental evidence at protein level	34.34	1	0.999	11	11	19	19
sp|Q9C0E8|LNP_HUMAN	Q9C0E8	LNP_HUMAN	LNPK	428	Homo sapiens	Endoplasmic reticulum junction formation protein lunapark	1:Experimental evidence at protein level	26.87	1	0.999	11	11	23	23
sp|Q9H0W9|CK054_HUMAN	Q9H0W9	CK054_HUMAN	C11orf54	315	Homo sapiens	Ester hydrolase C11orf54	1:Experimental evidence at protein level	37.78	1	0.999	11	11	29	29
sp|Q9H2M9|RBGPR_HUMAN	Q9H2M9	RBGPR_HUMAN	RAB3GAP2	1393	Homo sapiens	Rab3 GTPase-activating protein non-catalytic subunit	1:Experimental evidence at protein level	9.33	1	0.999	11	11	16	16
sp|Q9H444|CHM4B_HUMAN	Q9H444	CHM4B_HUMAN	CHMP4B	224	Homo sapiens	Charged multivesicular body protein 4b	1:Experimental evidence at protein level	38.84	1	0.999	9	11	18	22
sp|Q9H9J2|RM44_HUMAN	Q9H9J2	RM44_HUMAN	MRPL44	332	Homo sapiens	Large ribosomal subunit protein mL44	1:Experimental evidence at protein level	30.12	1	0.999	11	11	19	19
sp|Q9HCB6|SPON1_HUMAN	Q9HCB6	SPON1_HUMAN	SPON1	807	Homo sapiens	Spondin-1	1:Experimental evidence at protein level	18.34	1	0.999	11	11	23	23
sp|Q9NQH7|XPP3_HUMAN	Q9NQH7	XPP3_HUMAN	XPNPEP3	507	Homo sapiens	Xaa-Pro aminopeptidase 3	1:Experimental evidence at protein level	30.37	1	0.999	11	11	17	17
sp|Q9NR45|SIAS_HUMAN	Q9NR45	SIAS_HUMAN	NANS	359	Homo sapiens	Sialic acid synthase	1:Experimental evidence at protein level	33.98	1	0.999	11	11	20	20
sp|Q9NS86|LANC2_HUMAN	Q9NS86	LANC2_HUMAN	LANCL2	450	Homo sapiens	LanC-like protein 2	1:Experimental evidence at protein level	24.67	1	0.999	11	11	17	17
sp|Q9NTJ4|MA2C1_HUMAN	Q9NTJ4	MA2C1_HUMAN	MAN2C1	1040	Homo sapiens	Alpha-mannosidase 2C1	1:Experimental evidence at protein level	9.9	1	0.999	11	11	19	19
sp|Q9NTX5|ECHD1_HUMAN	Q9NTX5	ECHD1_HUMAN	ECHDC1	307	Homo sapiens	Ethylmalonyl-CoA decarboxylase	1:Experimental evidence at protein level	43.32	1	0.999	11	11	26	26
sp|Q9NUQ9|CYRIB_HUMAN	Q9NUQ9	CYRIB_HUMAN	CYRIB	324	Homo sapiens	CYFIP-related Rac1 interactor B	1:Experimental evidence at protein level	45.06	1	0.999	10	11	15	17
sp|Q9NUV9|GIMA4_HUMAN	Q9NUV9	GIMA4_HUMAN	GIMAP4	329	Homo sapiens	GTPase IMAP family member 4	1:Experimental evidence at protein level	30.7	1	0.999	10	11	18	19
sp|Q9NY65|TBA8_HUMAN	Q9NY65	TBA8_HUMAN	TUBA8	449	Homo sapiens	Tubulin alpha-8 chain	1:Experimental evidence at protein level	60.36	1	0.999	8	11	18	22
sp|Q9NYF8|BCLF1_HUMAN	Q9NYF8	BCLF1_HUMAN	BCLAF1	920	Homo sapiens	Bcl-2-associated transcription factor 1	1:Experimental evidence at protein level	12.61	1	0.999	11	11	14	14
sp|Q9NZN3|EHD3_HUMAN	Q9NZN3	EHD3_HUMAN	EHD3	535	Homo sapiens	EH domain-containing protein 3	1:Experimental evidence at protein level	44.86	1	0.999	11	11	23	23
sp|Q9UBV2|SE1L1_HUMAN	Q9UBV2	SE1L1_HUMAN	SEL1L	794	Homo sapiens	Protein sel-1 homolog 1	1:Experimental evidence at protein level	15.74	1	0.999	11	11	15	15
sp|Q9UGI8|TES_HUMAN	Q9UGI8	TES_HUMAN	TES	421	Homo sapiens	Testin	1:Experimental evidence at protein level	27.32	1	0.999	11	11	26	26
sp|Q9UGP8|SEC63_HUMAN	Q9UGP8	SEC63_HUMAN	SEC63	760	Homo sapiens	Translocation protein SEC63 homolog	1:Experimental evidence at protein level	19.47	1	0.999	11	11	14	14
sp|Q9UJ70|NAGK_HUMAN	Q9UJ70	NAGK_HUMAN	NAGK	344	Homo sapiens	N-acetyl-D-glucosamine kinase	1:Experimental evidence at protein level	36.63	1	0.999	11	11	17	17
sp|Q9UJS0|S2513_HUMAN	Q9UJS0	S2513_HUMAN	SLC25A13	675	Homo sapiens	Electrogenic aspartate/glutamate antiporter SLC25A13, mitochondrial	1:Experimental evidence at protein level	32	1	0.999	11	11	15	15
sp|Q9UKV3|ACINU_HUMAN	Q9UKV3	ACINU_HUMAN	ACIN1	1341	Homo sapiens	Apoptotic chromatin condensation inducer in the nucleus	1:Experimental evidence at protein level	7.46	1	0.999	10	11	13	14
sp|Q9UKY7|CDV3_HUMAN	Q9UKY7	CDV3_HUMAN	CDV3	258	Homo sapiens	Protein CDV3 homolog	1:Experimental evidence at protein level	64.34	1	0.999	11	11	27	27
sp|Q9Y285|SYFA_HUMAN	Q9Y285	SYFA_HUMAN	FARSA	508	Homo sapiens	Phenylalanine--tRNA ligase alpha subunit	1:Experimental evidence at protein level	24.02	1	0.999	11	11	20	20
sp|Q9Y2E4|DIP2C_HUMAN	Q9Y2E4	DIP2C_HUMAN	DIP2C	1556	Homo sapiens	Disco-interacting protein 2 homolog C	1:Experimental evidence at protein level	7.46	1	0.999	6	11	6	13
sp|Q9Y2S2|CRYL1_HUMAN	Q9Y2S2	CRYL1_HUMAN	CRYL1	319	Homo sapiens	Lambda-crystallin homolog	1:Experimental evidence at protein level	36.05	1	0.999	11	11	18	18
sp|Q9Y2W1|TR150_HUMAN	Q9Y2W1	TR150_HUMAN	THRAP3	955	Homo sapiens	Thyroid hormone receptor-associated protein 3	1:Experimental evidence at protein level	8.8	1	0.999	11	11	16	16
sp|Q9Y2Z0|SGT1_HUMAN	Q9Y2Z0	SGT1_HUMAN	SUGT1	365	Homo sapiens	Protein SGT1 homolog	1:Experimental evidence at protein level	35.34	1	0.999	11	11	18	18
sp|Q9Y376|CAB39_HUMAN	Q9Y376	CAB39_HUMAN	CAB39	341	Homo sapiens	Calcium-binding protein 39	1:Experimental evidence at protein level	30.5	1	0.999	11	11	20	20
sp|Q9Y394|DHRS7_HUMAN	Q9Y394	DHRS7_HUMAN	DHRS7	339	Homo sapiens	Dehydrogenase/reductase SDR family member 7	1:Experimental evidence at protein level	32.45	1	0.999	11	11	22	22
sp|Q9Y450|HBS1L_HUMAN	Q9Y450	HBS1L_HUMAN	HBS1L	684	Homo sapiens	HBS1-like protein	1:Experimental evidence at protein level	19.59	1	0.999	11	11	13	13
sp|Q9Y666|S12A7_HUMAN	Q9Y666	S12A7_HUMAN	SLC12A7	1083	Homo sapiens	Solute carrier family 12 member 7	1:Experimental evidence at protein level	10.71	1	0.999	9	11	15	17
sp|A8MXV4|NUD19_HUMAN	A8MXV4	NUD19_HUMAN	NUDT19	375	Homo sapiens	Acyl-coenzyme A diphosphatase NUDT19	1:Experimental evidence at protein level	30.67	1	0.999	10	10	15	15
sp|O00116|ADAS_HUMAN	O00116	ADAS_HUMAN	AGPS	658	Homo sapiens	Alkyldihydroxyacetonephosphate synthase, peroxisomal	1:Experimental evidence at protein level	20.52	1	0.999	10	10	16	16
sp|O00299|CLIC1_HUMAN	O00299	CLIC1_HUMAN	CLIC1	241	Homo sapiens	Chloride intracellular channel protein 1	1:Experimental evidence at protein level	54.77	1	0.999	10	10	25	25
sp|O00391|QSOX1_HUMAN	O00391	QSOX1_HUMAN	QSOX1	747	Homo sapiens	Sulfhydryl oxidase 1	1:Experimental evidence at protein level	14.99	1	0.999	10	10	15	15
sp|O00487|PSDE_HUMAN	O00487	PSDE_HUMAN	PSMD14	310	Homo sapiens	26S proteasome non-ATPase regulatory subunit 14	1:Experimental evidence at protein level	30.32	1	0.999	10	10	16	16
sp|O00629|IMA3_HUMAN	O00629	IMA3_HUMAN	KPNA4	521	Homo sapiens	Importin subunit alpha-3	1:Experimental evidence at protein level	18.23	1	0.999	5	10	11	25
sp|O14949|QCR8_HUMAN	O14949	QCR8_HUMAN	UQCRQ	82	Homo sapiens	Cytochrome b-c1 complex subunit 8	1:Experimental evidence at protein level	68.29	1	0.999	10	10	110	110
sp|O14964|HGS_HUMAN	O14964	HGS_HUMAN	HGS	777	Homo sapiens	Hepatocyte growth factor-regulated tyrosine kinase substrate	1:Experimental evidence at protein level	16.22	1	0.999	9	10	13	14
sp|O15212|PFD6_HUMAN	O15212	PFD6_HUMAN	PFDN6	129	Homo sapiens	Prefoldin subunit 6	1:Experimental evidence at protein level	60.47	1	0.999	10	10	26	26
sp|O15327|INP4B_HUMAN	O15327	INP4B_HUMAN	INPP4B	924	Homo sapiens	Inositol polyphosphate 4-phosphatase type II	1:Experimental evidence at protein level	12.66	1	0.999	10	10	17	17
sp|O15357|SHIP2_HUMAN	O15357	SHIP2_HUMAN	INPPL1	1258	Homo sapiens	Phosphatidylinositol 3,4,5-trisphosphate 5-phosphatase 2	1:Experimental evidence at protein level	9.38	1	0.999	10	10	10	10
sp|O15400|STX7_HUMAN	O15400	STX7_HUMAN	STX7	261	Homo sapiens	Syntaxin-7	1:Experimental evidence at protein level	51.72	1	0.999	10	10	16	16
sp|O43493|TGON2_HUMAN	O43493	TGON2_HUMAN	TGOLN2	437	Homo sapiens	Trans-Golgi network integral membrane protein 2	1:Experimental evidence at protein level	23.8	1	0.999	10	10	14	14
sp|O43747|AP1G1_HUMAN	O43747	AP1G1_HUMAN	AP1G1	822	Homo sapiens	AP-1 complex subunit gamma-1	1:Experimental evidence at protein level	11.92	1	0.999	10	10	13	13
sp|O43765|SGTA_HUMAN	O43765	SGTA_HUMAN	SGTA	313	Homo sapiens	Small glutamine-rich tetratricopeptide repeat-containing protein alpha	1:Experimental evidence at protein level	35.46	1	0.999	10	10	23	23
sp|O43766|LIAS_HUMAN	O43766	LIAS_HUMAN	LIAS	372	Homo sapiens	Lipoyl synthase, mitochondrial	1:Experimental evidence at protein level	28.76	1	0.999	10	10	14	14
sp|O60493|SNX3_HUMAN	O60493	SNX3_HUMAN	SNX3	162	Homo sapiens	Sorting nexin-3	1:Experimental evidence at protein level	51.85	1	0.999	8	10	17	20
sp|O60826|CCD22_HUMAN	O60826	CCD22_HUMAN	CCDC22	627	Homo sapiens	Coiled-coil domain-containing protein 22	1:Experimental evidence at protein level	19.3	1	0.999	10	10	11	11
sp|O60869|EDF1_HUMAN	O60869	EDF1_HUMAN	EDF1	148	Homo sapiens	Endothelial differentiation-related factor 1	1:Experimental evidence at protein level	46.62	1	0.999	10	10	15	15
sp|O75128|COBL_HUMAN	O75128	COBL_HUMAN	COBL	1261	Homo sapiens	Protein cordon-bleu	1:Experimental evidence at protein level	7.22	1	0.999	10	10	14	14
sp|O75165|DJC13_HUMAN	O75165	DJC13_HUMAN	DNAJC13	2243	Homo sapiens	DnaJ homolog subfamily C member 13	1:Experimental evidence at protein level	4.81	1	0.999	10	10	11	11
sp|O75190|DNJB6_HUMAN	O75190	DNJB6_HUMAN	DNAJB6	326	Homo sapiens	DnaJ homolog subfamily B member 6	1:Experimental evidence at protein level	30.98	1	0.999	5	10	13	27
sp|O75347|TBCA_HUMAN	O75347	TBCA_HUMAN	TBCA	108	Homo sapiens	Tubulin-specific chaperone A	1:Experimental evidence at protein level	52.78	1	0.999	10	10	27	27
sp|O75431|MTX2_HUMAN	O75431	MTX2_HUMAN	MTX2	263	Homo sapiens	Metaxin-2	1:Experimental evidence at protein level	47.15	1	0.999	10	10	48	48
sp|O75688|PPM1B_HUMAN	O75688	PPM1B_HUMAN	PPM1B	479	Homo sapiens	Protein phosphatase 1B	1:Experimental evidence at protein level	31.52	1	0.999	10	10	18	18
sp|O75821|EIF3G_HUMAN	O75821	EIF3G_HUMAN	EIF3G	320	Homo sapiens	Eukaryotic translation initiation factor 3 subunit G	1:Experimental evidence at protein level	26.56	1	0.999	10	10	15	15
sp|O75844|FACE1_HUMAN	O75844	FACE1_HUMAN	ZMPSTE24	475	Homo sapiens	CAAX prenyl protease 1 homolog	1:Experimental evidence at protein level	23.79	1	0.999	10	10	20	20
sp|O76070|SYUG_HUMAN	O76070	SYUG_HUMAN	SNCG	127	Homo sapiens	Gamma-synuclein	1:Experimental evidence at protein level	84.25	1	0.999	9	10	18	20
sp|O95721|SNP29_HUMAN	O95721	SNP29_HUMAN	SNAP29	258	Homo sapiens	Synaptosomal-associated protein 29	1:Experimental evidence at protein level	41.09	1	0.999	10	10	14	14
sp|O95870|ABHGA_HUMAN	O95870	ABHGA_HUMAN	ABHD16A	558	Homo sapiens	Phosphatidylserine lipase ABHD16A	1:Experimental evidence at protein level	21.33	1	0.999	10	10	16	16
sp|P00492|HPRT_HUMAN	P00492	HPRT_HUMAN	HPRT1	218	Homo sapiens	Hypoxanthine-guanine phosphoribosyltransferase	1:Experimental evidence at protein level	53.21	1	0.999	9	10	26	28
sp|P01889|HLAB_HUMAN	P01889	HLAB_HUMAN	HLA-B	362	Homo sapiens	HLA class I histocompatibility antigen, B alpha chain	1:Experimental evidence at protein level	45.58	1	0.999	6	10	15	23
sp|P02042|HBD_HUMAN	P02042	HBD_HUMAN	HBD	147	Homo sapiens	Hemoglobin subunit delta	1:Experimental evidence at protein level	95.92	1	0.999	10	10	196	196
sp|P02743|SAMP_HUMAN	P02743	SAMP_HUMAN	APCS	223	Homo sapiens	Serum amyloid P-component	1:Experimental evidence at protein level	35.87	1	0.999	10	10	76	76
sp|P02763|A1AG1_HUMAN	P02763	A1AG1_HUMAN	ORM1	201	Homo sapiens	Alpha-1-acid glycoprotein 1	1:Experimental evidence at protein level	52.74	1	0.999	7	10	143	191
sp|P02792|FRIL_HUMAN	P02792	FRIL_HUMAN	FTL	175	Homo sapiens	Ferritin light chain	1:Experimental evidence at protein level	54.86	1	0.999	10	10	35	35
sp|P04632|CPNS1_HUMAN	P04632	CPNS1_HUMAN	CAPNS1	268	Homo sapiens	Calpain small subunit 1	1:Experimental evidence at protein level	44.4	1	0.999	8	10	39	43
sp|P07203|GPX1_HUMAN	P07203	GPX1_HUMAN	GPX1	203	Homo sapiens	Glutathione peroxidase 1	1:Experimental evidence at protein level	57.14	1	0.999	10	10	29	29
sp|P07358|CO8B_HUMAN	P07358	CO8B_HUMAN	C8B	591	Homo sapiens	Complement component C8 beta chain	1:Experimental evidence at protein level	22	1	0.999	10	10	21	21
sp|P08294|SODE_HUMAN	P08294	SODE_HUMAN	SOD3	240	Homo sapiens	Extracellular superoxide dismutase [Cu-Zn]	1:Experimental evidence at protein level	43.33	1	0.999	10	10	23	23
sp|P08319|ADH4_HUMAN	P08319	ADH4_HUMAN	ADH4	380	Homo sapiens	All-trans-retinol dehydrogenase [NAD(+)] ADH4	1:Experimental evidence at protein level	29.21	1	0.999	10	10	31	31
sp|P08397|HEM3_HUMAN	P08397	HEM3_HUMAN	HMBS	361	Homo sapiens	Porphobilinogen deaminase	1:Experimental evidence at protein level	27.42	1	0.999	10	10	18	18
sp|P08571|CD14_HUMAN	P08571	CD14_HUMAN	CD14	375	Homo sapiens	Monocyte differentiation antigen CD14	1:Experimental evidence at protein level	28.8	1	0.999	10	10	13	13
sp|P08575|PTPRC_HUMAN	P08575	PTPRC_HUMAN	PTPRC	1306	Homo sapiens	Receptor-type tyrosine-protein phosphatase C	1:Experimental evidence at protein level	9.04	1	0.999	10	10	12	12
sp|P09012|SNRPA_HUMAN	P09012	SNRPA_HUMAN	SNRPA	282	Homo sapiens	U1 small nuclear ribonucleoprotein A	1:Experimental evidence at protein level	40.43	1	0.999	7	10	9	12
sp|P09543|CN37_HUMAN	P09543	CN37_HUMAN	CNP	421	Homo sapiens	2',3'-cyclic-nucleotide 3'-phosphodiesterase	1:Experimental evidence at protein level	23.28	1	0.999	10	10	16	16
sp|P09669|COX6C_HUMAN	P09669	COX6C_HUMAN	COX6C	75	Homo sapiens	Cytochrome c oxidase subunit 6C	1:Experimental evidence at protein level	49.33	1	0.999	10	10	53	53
sp|P14621|ACYP2_HUMAN	P14621	ACYP2_HUMAN	ACYP2	99	Homo sapiens	Acylphosphatase-2	1:Experimental evidence at protein level	73.74	1	0.999	10	10	19	19
sp|P16949|STMN1_HUMAN	P16949	STMN1_HUMAN	STMN1	149	Homo sapiens	Stathmin	1:Experimental evidence at protein level	58.39	1	0.999	7	10	14	22
sp|P17844|DDX5_HUMAN	P17844	DDX5_HUMAN	DDX5	614	Homo sapiens	Probable ATP-dependent RNA helicase DDX5	1:Experimental evidence at protein level	24.76	1	0.999	10	10	14	14
sp|P18077|RL35A_HUMAN	P18077	RL35A_HUMAN	RPL35A	110	Homo sapiens	Large ribosomal subunit protein eL33	1:Experimental evidence at protein level	60.91	1	0.999	10	10	33	33
sp|P18428|LBP_HUMAN	P18428	LBP_HUMAN	LBP	481	Homo sapiens	Lipopolysaccharide-binding protein	1:Experimental evidence at protein level	22.04	1	0.999	10	10	16	16
sp|P19174|PLCG1_HUMAN	P19174	PLCG1_HUMAN	PLCG1	1290	Homo sapiens	1-phosphatidylinositol 4,5-bisphosphate phosphodiesterase gamma-1	1:Experimental evidence at protein level	9.15	1	0.999	10	10	11	11
sp|P21549|AGT1_HUMAN	P21549	AGT1_HUMAN	AGXT	392	Homo sapiens	Alanine--glyoxylate aminotransferase	1:Experimental evidence at protein level	28.83	1	0.999	10	10	12	12
sp|P21953|ODBB_HUMAN	P21953	ODBB_HUMAN	BCKDHB	392	Homo sapiens	2-oxoisovalerate dehydrogenase subunit beta, mitochondrial	1:Experimental evidence at protein level	30.36	1	0.999	10	10	25	25
sp|P22748|CAH4_HUMAN	P22748	CAH4_HUMAN	CA4	312	Homo sapiens	Carbonic anhydrase 4	1:Experimental evidence at protein level	26.92	1	0.999	10	10	21	21
sp|P23919|KTHY_HUMAN	P23919	KTHY_HUMAN	DTYMK	212	Homo sapiens	Thymidylate kinase	1:Experimental evidence at protein level	44.81	1	0.999	10	10	14	14
sp|P26196|DDX6_HUMAN	P26196	DDX6_HUMAN	DDX6	483	Homo sapiens	Probable ATP-dependent RNA helicase DDX6	1:Experimental evidence at protein level	27.33	1	0.999	10	10	21	21
sp|P27348|1433T_HUMAN	P27348	1433T_HUMAN	YWHAQ	245	Homo sapiens	14-3-3 protein theta	1:Experimental evidence at protein level	66.94	1	0.999	10	10	31	31
sp|P27695|APEX1_HUMAN	P27695	APEX1_HUMAN	APEX1	318	Homo sapiens	DNA-(apurinic or apyrimidinic site) endonuclease	1:Experimental evidence at protein level	38.05	1	0.999	10	10	23	23
sp|P28799|GRN_HUMAN	P28799	GRN_HUMAN	GRN	593	Homo sapiens	Progranulin	1:Experimental evidence at protein level	19.9	1	0.999	10	10	17	17
sp|P29474|NOS3_HUMAN	P29474	NOS3_HUMAN	NOS3	1203	Homo sapiens	Nitric oxide synthase 3	1:Experimental evidence at protein level	9.14	1	0.999	10	10	14	14
sp|P29590|PML_HUMAN	P29590	PML_HUMAN	PML	882	Homo sapiens	Protein PML	1:Experimental evidence at protein level	11.56	1	0.999	10	10	11	11
sp|P30050|RL12_HUMAN	P30050	RL12_HUMAN	RPL12	165	Homo sapiens	Large ribosomal subunit protein uL11	1:Experimental evidence at protein level	63.64	1	0.999	10	10	29	29
sp|P30519|HMOX2_HUMAN	P30519	HMOX2_HUMAN	HMOX2	316	Homo sapiens	Heme oxygenase 2	1:Experimental evidence at protein level	31.01	1	0.999	10	10	16	16
sp|P30626|SORCN_HUMAN	P30626	SORCN_HUMAN	SRI	198	Homo sapiens	Sorcin	1:Experimental evidence at protein level	50	1	0.999	10	10	30	30
sp|P35558|PCKGC_HUMAN	P35558	PCKGC_HUMAN	PCK1	622	Homo sapiens	Phosphoenolpyruvate carboxykinase, cytosolic [GTP]	1:Experimental evidence at protein level	15.76	1	0.999	9	10	13	14
sp|P36551|HEM6_HUMAN	P36551	HEM6_HUMAN	CPOX	454	Homo sapiens	Oxygen-dependent coproporphyrinogen-III oxidase, mitochondrial	1:Experimental evidence at protein level	29.96	1	0.999	10	10	15	15
sp|P37235|HPCL1_HUMAN	P37235	HPCL1_HUMAN	HPCAL1	193	Homo sapiens	Hippocalcin-like protein 1	1:Experimental evidence at protein level	55.44	1	0.999	5	10	7	16
sp|P38919|IF4A3_HUMAN	P38919	IF4A3_HUMAN	EIF4A3	411	Homo sapiens	Eukaryotic initiation factor 4A-III	1:Experimental evidence at protein level	31.87	1	0.999	10	10	20	20
sp|P39019|RS19_HUMAN	P39019	RS19_HUMAN	RPS19	145	Homo sapiens	Small ribosomal subunit protein eS19	1:Experimental evidence at protein level	49.66	1	0.999	10	10	34	34
sp|P39687|AN32A_HUMAN	P39687	AN32A_HUMAN	ANP32A	249	Homo sapiens	Acidic leucine-rich nuclear phosphoprotein 32 family member A	1:Experimental evidence at protein level	36.95	1	0.999	5	10	10	20
sp|P41219|PERI_HUMAN	P41219	PERI_HUMAN	PRPH	470	Homo sapiens	Peripherin	1:Experimental evidence at protein level	24.68	1	0.999	9	10	19	21
sp|P42126|ECI1_HUMAN	P42126	ECI1_HUMAN	ECI1	302	Homo sapiens	Enoyl-CoA delta isomerase 1, mitochondrial	1:Experimental evidence at protein level	34.11	1	0.999	10	10	58	58
sp|P46199|IF2M_HUMAN	P46199	IF2M_HUMAN	MTIF2	727	Homo sapiens	Translation initiation factor IF-2, mitochondrial	1:Experimental evidence at protein level	12.52	1	0.999	10	10	14	14
sp|P46783|RS10_HUMAN	P46783	RS10_HUMAN	RPS10	165	Homo sapiens	Small ribosomal subunit protein eS10	1:Experimental evidence at protein level	58.18	1	0.999	6	10	22	35
sp|P46977|STT3A_HUMAN	P46977	STT3A_HUMAN	STT3A	705	Homo sapiens	Dolichyl-diphosphooligosaccharide--protein glycosyltransferase subunit STT3A	1:Experimental evidence at protein level	13.48	1	0.999	10	10	13	13
sp|P47929|LEG7_HUMAN	P47929	LEG7_HUMAN	LGALS7	136	Homo sapiens	Galectin-7	1:Experimental evidence at protein level	69.12	1	0.999	10	10	23	23
sp|P49137|MAPK2_HUMAN	P49137	MAPK2_HUMAN	MAPKAPK2	400	Homo sapiens	MAP kinase-activated protein kinase 2	1:Experimental evidence at protein level	21.25	1	0.999	6	10	7	11
sp|P51116|FXR2_HUMAN	P51116	FXR2_HUMAN	FXR2	673	Homo sapiens	RNA-binding protein FXR2	1:Experimental evidence at protein level	17.98	1	0.999	8	10	11	16
sp|P51692|STA5B_HUMAN	P51692	STA5B_HUMAN	STAT5B	787	Homo sapiens	Signal transducer and activator of transcription 5B	1:Experimental evidence at protein level	10.8	1	0.999	1	10	1	10
sp|P53004|BIEA_HUMAN	P53004	BIEA_HUMAN	BLVRA	296	Homo sapiens	Biliverdin reductase A	1:Experimental evidence at protein level	34.12	1	0.999	10	10	22	22
sp|P56385|ATP5I_HUMAN	P56385	ATP5I_HUMAN	ATP5ME	69	Homo sapiens	ATP synthase subunit e, mitochondrial	1:Experimental evidence at protein level	88.41	1	0.999	9	10	113	117
sp|P56556|NDUA6_HUMAN	P56556	NDUA6_HUMAN	NDUFA6	128	Homo sapiens	NADH dehydrogenase [ubiquinone] 1 alpha subcomplex subunit 6	1:Experimental evidence at protein level	59.38	1	0.999	10	10	38	38
sp|P61254|RL26_HUMAN	P61254	RL26_HUMAN	RPL26	145	Homo sapiens	Large ribosomal subunit protein uL24	1:Experimental evidence at protein level	49.66	1	0.999	3	10	5	31
sp|P61764|STXB1_HUMAN	P61764	STXB1_HUMAN	STXBP1	594	Homo sapiens	Syntaxin-binding protein 1	1:Experimental evidence at protein level	17.85	1	0.999	10	10	14	14
sp|P62081|RS7_HUMAN	P62081	RS7_HUMAN	RPS7	194	Homo sapiens	Small ribosomal subunit protein eS7	1:Experimental evidence at protein level	60.31	1	0.999	10	10	21	21
sp|P62753|RS6_HUMAN	P62753	RS6_HUMAN	RPS6	249	Homo sapiens	Small ribosomal subunit protein eS6	1:Experimental evidence at protein level	29.32	1	0.999	9	10	21	22
sp|P62834|RAP1A_HUMAN	P62834	RAP1A_HUMAN	RAP1A	184	Homo sapiens	Ras-related protein Rap-1A	1:Experimental evidence at protein level	51.09	1	0.999	2	10	17	40
sp|P62873|GBB1_HUMAN	P62873	GBB1_HUMAN	GNB1	340	Homo sapiens	Guanine nucleotide-binding protein G(I)/G(S)/G(T) subunit beta-1	1:Experimental evidence at protein level	31.47	1	0.999	4	10	20	37
sp|P68400|CSK21_HUMAN	P68400	CSK21_HUMAN	CSNK2A1	391	Homo sapiens	Casein kinase II subunit alpha	1:Experimental evidence at protein level	31.71	1	0.999	2	10	4	16
sp|P82914|RT15_HUMAN	P82914	RT15_HUMAN	MRPS15	257	Homo sapiens	Small ribosomal subunit protein uS15m	1:Experimental evidence at protein level	30.74	1	0.999	10	10	18	18
sp|P84243|H33_HUMAN	P84243	H33_HUMAN	H3-3A	136	Homo sapiens	Histone H3.3	1:Experimental evidence at protein level	58.09	1	0.999	2	10	8	112
sp|Q00577|PURA_HUMAN	Q00577	PURA_HUMAN	PURA	322	Homo sapiens	Transcriptional activator protein Pur-alpha	1:Experimental evidence at protein level	34.78	1	0.999	9	10	21	22
sp|Q01130|SRSF2_HUMAN	Q01130	SRSF2_HUMAN	SRSF2	221	Homo sapiens	Serine/arginine-rich splicing factor 2	1:Experimental evidence at protein level	37.1	1	0.999	8	10	16	22
sp|Q02543|RL18A_HUMAN	Q02543	RL18A_HUMAN	RPL18A	176	Homo sapiens	Large ribosomal subunit protein eL20	1:Experimental evidence at protein level	49.43	1	0.999	10	10	33	33
sp|Q05469|LIPS_HUMAN	Q05469	LIPS_HUMAN	LIPE	1076	Homo sapiens	Hormone-sensitive lipase	1:Experimental evidence at protein level	10.22	1	0.999	10	10	13	13
sp|Q07075|AMPE_HUMAN	Q07075	AMPE_HUMAN	ENPEP	957	Homo sapiens	Glutamyl aminopeptidase	1:Experimental evidence at protein level	9.93	1	0.999	10	10	11	11
sp|Q07666|KHDR1_HUMAN	Q07666	KHDR1_HUMAN	KHDRBS1	443	Homo sapiens	KH domain-containing, RNA-binding, signal transduction-associated protein 1	1:Experimental evidence at protein level	21.44	1	0.999	6	10	13	21
sp|Q12768|WASC5_HUMAN	Q12768	WASC5_HUMAN	WASHC5	1159	Homo sapiens	WASH complex subunit 5	1:Experimental evidence at protein level	9.92	1	0.999	10	10	11	11
sp|Q12907|LMAN2_HUMAN	Q12907	LMAN2_HUMAN	LMAN2	356	Homo sapiens	Vesicular integral-membrane protein VIP36	1:Experimental evidence at protein level	30.06	1	0.999	10	10	20	20
sp|Q13404|UB2V1_HUMAN	Q13404	UB2V1_HUMAN	UBE2V1	147	Homo sapiens	Ubiquitin-conjugating enzyme E2 variant 1	1:Experimental evidence at protein level	74.15	1	0.999	5	10	24	40
sp|Q13425|SNTB2_HUMAN	Q13425	SNTB2_HUMAN	SNTB2	540	Homo sapiens	Beta-2-syntrophin	1:Experimental evidence at protein level	22.78	1	0.999	10	10	15	15
sp|Q13438|OS9_HUMAN	Q13438	OS9_HUMAN	OS9	667	Homo sapiens	Protein OS-9	1:Experimental evidence at protein level	19.04	1	0.999	10	10	13	13
sp|Q13492|PICAL_HUMAN	Q13492	PICAL_HUMAN	PICALM	652	Homo sapiens	Phosphatidylinositol-binding clathrin assembly protein	1:Experimental evidence at protein level	15.95	1	0.999	7	10	14	17
sp|Q13564|ULA1_HUMAN	Q13564	ULA1_HUMAN	NAE1	534	Homo sapiens	NEDD8-activating enzyme E1 regulatory subunit	1:Experimental evidence at protein level	24.34	1	0.999	10	10	24	24
sp|Q13576|IQGA2_HUMAN	Q13576	IQGA2_HUMAN	IQGAP2	1575	Homo sapiens	Ras GTPase-activating-like protein IQGAP2	1:Experimental evidence at protein level	7.75	1	0.999	10	10	11	11
sp|Q15404|RSU1_HUMAN	Q15404	RSU1_HUMAN	RSU1	277	Homo sapiens	Ras suppressor protein 1	1:Experimental evidence at protein level	33.21	1	0.999	10	10	32	32
sp|Q15631|TSN_HUMAN	Q15631	TSN_HUMAN	TSN	228	Homo sapiens	Translin	1:Experimental evidence at protein level	44.3	1	0.999	10	10	25	25
sp|Q16270|IBP7_HUMAN	Q16270	IBP7_HUMAN	IGFBP7	282	Homo sapiens	Insulin-like growth factor-binding protein 7	1:Experimental evidence at protein level	45.74	1	0.999	9	10	19	20
sp|Q53GQ0|DHB12_HUMAN	Q53GQ0	DHB12_HUMAN	HSD17B12	312	Homo sapiens	Very-long-chain 3-oxoacyl-CoA reductase	1:Experimental evidence at protein level	30.13	1	0.999	10	10	21	21
sp|Q5JPH6|SYEM_HUMAN	Q5JPH6	SYEM_HUMAN	EARS2	523	Homo sapiens	Probable glutamate--tRNA ligase, mitochondrial	1:Experimental evidence at protein level	15.49	1	0.999	10	10	18	18
sp|Q5R372|RBG1L_HUMAN	Q5R372	RBG1L_HUMAN	RABGAP1L	815	Homo sapiens	Rab GTPase-activating protein 1-like	1:Experimental evidence at protein level	12.02	1	0.999	10	10	12	12
sp|Q5T440|CAF17_HUMAN	Q5T440	CAF17_HUMAN	IBA57	356	Homo sapiens	Putative transferase CAF17, mitochondrial	1:Experimental evidence at protein level	33.71	1	0.999	10	10	20	20
sp|Q5T653|RM02_HUMAN	Q5T653	RM02_HUMAN	MRPL2	305	Homo sapiens	Large ribosomal subunit protein uL2m	1:Experimental evidence at protein level	35.41	1	0.999	10	10	11	11
sp|Q63HQ2|EGFLA_HUMAN	Q63HQ2	EGFLA_HUMAN	EGFLAM	1017	Homo sapiens	Pikachurin	1:Experimental evidence at protein level	12.98	1	0.999	10	10	14	14
sp|Q687X5|STEA4_HUMAN	Q687X5	STEA4_HUMAN	STEAP4	459	Homo sapiens	Metalloreductase STEAP4	1:Experimental evidence at protein level	28.32	1	0.999	10	10	18	18
sp|Q6P1X6|CH082_HUMAN	Q6P1X6	CH082_HUMAN	C8orf82	216	Homo sapiens	UPF0598 protein C8orf82	1:Experimental evidence at protein level	53.7	1	0.999	10	10	19	19
sp|Q6PGP7|SKI3_HUMAN	Q6PGP7	SKI3_HUMAN	SKIC3	1564	Homo sapiens	Superkiller complex protein 3	1:Experimental evidence at protein level	6.2	1	0.999	10	10	11	11
sp|Q6UWE0|LRSM1_HUMAN	Q6UWE0	LRSM1_HUMAN	LRSAM1	723	Homo sapiens	E3 ubiquitin-protein ligase LRSAM1	1:Experimental evidence at protein level	14.66	1	0.999	10	10	14	14
sp|Q6UY14|ATL4_HUMAN	Q6UY14	ATL4_HUMAN	ADAMTSL4	1074	Homo sapiens	ADAMTS-like protein 4	1:Experimental evidence at protein level	12.76	1	0.999	10	10	13	13
sp|Q6ZMI0|PPR21_HUMAN	Q6ZMI0	PPR21_HUMAN	PPP1R21	780	Homo sapiens	Protein phosphatase 1 regulatory subunit 21	1:Experimental evidence at protein level	15	1	0.999	10	10	10	10
sp|Q86SQ0|PHLB2_HUMAN	Q86SQ0	PHLB2_HUMAN	PHLDB2	1253	Homo sapiens	Pleckstrin homology-like domain family B member 2	1:Experimental evidence at protein level	7.02	1	0.999	10	10	11	11
sp|Q86UX7|URP2_HUMAN	Q86UX7	URP2_HUMAN	FERMT3	667	Homo sapiens	Fermitin family homolog 3	1:Experimental evidence at protein level	17.09	1	0.999	10	10	13	13
sp|Q86V48|LUZP1_HUMAN	Q86V48	LUZP1_HUMAN	LUZP1	1076	Homo sapiens	Leucine zipper protein 1	1:Experimental evidence at protein level	10.41	1	0.999	10	10	10	10
sp|Q86WA6|BPHL_HUMAN	Q86WA6	BPHL_HUMAN	BPHL	291	Homo sapiens	Valacyclovir hydrolase	1:Experimental evidence at protein level	32.3	1	0.999	10	10	15	15
sp|Q8IXB1|DJC10_HUMAN	Q8IXB1	DJC10_HUMAN	DNAJC10	793	Homo sapiens	DnaJ homolog subfamily C member 10	1:Experimental evidence at protein level	11.48	1	0.999	10	10	11	11
sp|Q8N183|NDUF2_HUMAN	Q8N183	NDUF2_HUMAN	NDUFAF2	169	Homo sapiens	NADH dehydrogenase [ubiquinone] 1 alpha subcomplex assembly factor 2	1:Experimental evidence at protein level	53.25	1	0.999	10	10	25	25
sp|Q8N1F7|NUP93_HUMAN	Q8N1F7	NUP93_HUMAN	NUP93	819	Homo sapiens	Nuclear pore complex protein Nup93	1:Experimental evidence at protein level	12.7	1	0.999	10	10	10	10
sp|Q8N3D4|EH1L1_HUMAN	Q8N3D4	EH1L1_HUMAN	EHBP1L1	1523	Homo sapiens	EH domain-binding protein 1-like protein 1	1:Experimental evidence at protein level	10.24	1	0.999	10	10	13	13
sp|Q8NE62|CHDH_HUMAN	Q8NE62	CHDH_HUMAN	CHDH	594	Homo sapiens	Choline dehydrogenase, mitochondrial	1:Experimental evidence at protein level	15.49	1	0.999	10	10	13	13
sp|Q8WVV4|POF1B_HUMAN	Q8WVV4	POF1B_HUMAN	POF1B	589	Homo sapiens	Protein POF1B	1:Experimental evidence at protein level	19.52	1	0.999	10	10	19	19
sp|Q8WWM9|CYGB_HUMAN	Q8WWM9	CYGB_HUMAN	CYGB	190	Homo sapiens	Cytoglobin	1:Experimental evidence at protein level	48.95	1	0.999	10	10	17	17
sp|Q92522|H1X_HUMAN	Q92522	H1X_HUMAN	H1-10	213	Homo sapiens	Histone H1.10	1:Experimental evidence at protein level	43.19	1	0.999	10	10	18	18
sp|Q92665|RT31_HUMAN	Q92665	RT31_HUMAN	MRPS31	395	Homo sapiens	Small ribosomal subunit protein mS31	1:Experimental evidence at protein level	23.8	1	0.999	10	10	16	16
sp|Q92667|AKAP1_HUMAN	Q92667	AKAP1_HUMAN	AKAP1	903	Homo sapiens	A-kinase anchor protein 1, mitochondrial	1:Experimental evidence at protein level	14.62	1	0.999	10	10	12	12
sp|Q969E4|TCAL3_HUMAN	Q969E4	TCAL3_HUMAN	TCEAL3	200	Homo sapiens	Transcription elongation factor A protein-like 3	1:Experimental evidence at protein level	55.5	1	0.999	4	10	6	18
sp|Q96BQ5|CC127_HUMAN	Q96BQ5	CC127_HUMAN	CCDC127	260	Homo sapiens	Coiled-coil domain-containing protein 127	1:Experimental evidence at protein level	31.92	1	0.999	10	10	17	17
sp|Q96C01|F136A_HUMAN	Q96C01	F136A_HUMAN	FAM136A	138	Homo sapiens	Protein FAM136A	1:Experimental evidence at protein level	70.29	1	0.999	10	10	25	25
sp|Q96HD1|CREL1_HUMAN	Q96HD1	CREL1_HUMAN	CRELD1	420	Homo sapiens	Protein disulfide isomerase CRELD1	1:Experimental evidence at protein level	22.38	1	0.999	10	10	12	12
sp|Q96HY6|DDRGK_HUMAN	Q96HY6	DDRGK_HUMAN	DDRGK1	314	Homo sapiens	DDRGK domain-containing protein 1	1:Experimental evidence at protein level	32.17	1	0.999	10	10	12	12
sp|Q96JJ7|TMX3_HUMAN	Q96JJ7	TMX3_HUMAN	TMX3	454	Homo sapiens	Protein disulfide-isomerase TMX3	1:Experimental evidence at protein level	20.7	1	0.999	10	10	19	19
sp|Q9BRX8|PXL2A_HUMAN	Q9BRX8	PXL2A_HUMAN	PRXL2A	229	Homo sapiens	Peroxiredoxin-like 2A	1:Experimental evidence at protein level	41.92	1	0.999	10	10	22	22
sp|Q9BSH4|TACO1_HUMAN	Q9BSH4	TACO1_HUMAN	TACO1	297	Homo sapiens	Translational activator of cytochrome c oxidase 1	1:Experimental evidence at protein level	31.99	1	0.999	10	10	16	16
sp|Q9BTZ2|DHRS4_HUMAN	Q9BTZ2	DHRS4_HUMAN	DHRS4	278	Homo sapiens	Dehydrogenase/reductase SDR family member 4	1:Experimental evidence at protein level	33.81	1	0.999	5	10	8	18
sp|Q9BVV7|TIM21_HUMAN	Q9BVV7	TIM21_HUMAN	TIMM21	248	Homo sapiens	Mitochondrial import inner membrane translocase subunit Tim21	1:Experimental evidence at protein level	36.69	1	0.999	10	10	23	23
sp|Q9BW91|NUDT9_HUMAN	Q9BW91	NUDT9_HUMAN	NUDT9	350	Homo sapiens	ADP-ribose pyrophosphatase, mitochondrial	1:Experimental evidence at protein level	25.43	1	0.999	10	10	14	14
sp|Q9BXN1|ASPN_HUMAN	Q9BXN1	ASPN_HUMAN	ASPN	380	Homo sapiens	Asporin	1:Experimental evidence at protein level	21.58	1	0.999	10	10	15	15
sp|Q9BYV2|TRI54_HUMAN	Q9BYV2	TRI54_HUMAN	TRIM54	358	Homo sapiens	Tripartite motif-containing protein 54	1:Experimental evidence at protein level	40.78	1	0.999	10	10	19	19
sp|Q9BZZ5|API5_HUMAN	Q9BZZ5	API5_HUMAN	API5	524	Homo sapiens	Apoptosis inhibitor 5	1:Experimental evidence at protein level	18.51	1	0.999	10	10	15	15
sp|Q9C0D5|TANC1_HUMAN	Q9C0D5	TANC1_HUMAN	TANC1	1861	Homo sapiens	Protein TANC1	1:Experimental evidence at protein level	6.13	1	0.999	10	10	11	11
sp|Q9GZT6|CC90B_HUMAN	Q9GZT6	CC90B_HUMAN	CCDC90B	254	Homo sapiens	Coiled-coil domain-containing protein 90B, mitochondrial	1:Experimental evidence at protein level	40.55	1	0.999	10	10	29	29
sp|Q9GZT8|NIF3L_HUMAN	Q9GZT8	NIF3L_HUMAN	NIF3L1	377	Homo sapiens	NIF3-like protein 1	1:Experimental evidence at protein level	25.99	1	0.999	9	10	17	19
sp|Q9H0E2|TOLIP_HUMAN	Q9H0E2	TOLIP_HUMAN	TOLLIP	274	Homo sapiens	Toll-interacting protein	1:Experimental evidence at protein level	43.07	1	0.999	10	10	17	17
sp|Q9H0R4|HDHD2_HUMAN	Q9H0R4	HDHD2_HUMAN	HDHD2	259	Homo sapiens	Haloacid dehalogenase-like hydrolase domain-containing protein 2	1:Experimental evidence at protein level	42.86	1	0.999	10	10	22	22
sp|Q9H1H9|KI13A_HUMAN	Q9H1H9	KI13A_HUMAN	KIF13A	1805	Homo sapiens	Kinesin-like protein KIF13A	1:Experimental evidence at protein level	6.2	1	0.999	7	10	7	12
sp|Q9H3G5|CPVL_HUMAN	Q9H3G5	CPVL_HUMAN	CPVL	476	Homo sapiens	Probable serine carboxypeptidase CPVL	1:Experimental evidence at protein level	20.38	1	0.999	10	10	21	21
sp|Q9H7C9|AAMDC_HUMAN	Q9H7C9	AAMDC_HUMAN	AAMDC	122	Homo sapiens	Mth938 domain-containing protein	1:Experimental evidence at protein level	81.15	1	0.999	10	10	32	32
sp|Q9HBI1|PARVB_HUMAN	Q9HBI1	PARVB_HUMAN	PARVB	364	Homo sapiens	Beta-parvin	1:Experimental evidence at protein level	32.97	1	0.999	8	10	19	24
sp|Q9NPL8|TIDC1_HUMAN	Q9NPL8	TIDC1_HUMAN	TIMMDC1	285	Homo sapiens	Complex I assembly factor TIMMDC1, mitochondrial	1:Experimental evidence at protein level	35.44	1	0.999	10	10	25	25
sp|Q9NPY3|C1QR1_HUMAN	Q9NPY3	C1QR1_HUMAN	CD93	652	Homo sapiens	Complement component C1q receptor	1:Experimental evidence at protein level	20.55	1	0.999	10	10	19	19
sp|Q9NRV9|HEBP1_HUMAN	Q9NRV9	HEBP1_HUMAN	HEBP1	189	Homo sapiens	Heme-binding protein 1	1:Experimental evidence at protein level	56.61	1	0.999	10	10	17	17
sp|Q9NZJ6|COQ3_HUMAN	Q9NZJ6	COQ3_HUMAN	COQ3	369	Homo sapiens	Ubiquinone biosynthesis O-methyltransferase, mitochondrial	1:Experimental evidence at protein level	31.44	1	0.999	10	10	29	29
sp|Q9NZL9|MAT2B_HUMAN	Q9NZL9	MAT2B_HUMAN	MAT2B	334	Homo sapiens	Methionine adenosyltransferase 2 subunit beta	1:Experimental evidence at protein level	34.73	1	0.999	10	10	14	14
sp|Q9P032|NDUF4_HUMAN	Q9P032	NDUF4_HUMAN	NDUFAF4	175	Homo sapiens	NADH dehydrogenase [ubiquinone] 1 alpha subcomplex assembly factor 4	1:Experimental evidence at protein level	49.71	1	0.999	10	10	18	18
sp|Q9P0J0|NDUAD_HUMAN	Q9P0J0	NDUAD_HUMAN	NDUFA13	144	Homo sapiens	NADH dehydrogenase [ubiquinone] 1 alpha subcomplex subunit 13	1:Experimental evidence at protein level	62.5	1	0.999	10	10	94	94
sp|Q9UBS4|DJB11_HUMAN	Q9UBS4	DJB11_HUMAN	DNAJB11	358	Homo sapiens	DnaJ homolog subfamily B member 11	1:Experimental evidence at protein level	34.92	1	0.999	10	10	15	15
sp|Q9UHQ4|BAP29_HUMAN	Q9UHQ4	BAP29_HUMAN	BCAP29	241	Homo sapiens	B-cell receptor-associated protein 29	1:Experimental evidence at protein level	31.54	1	0.999	10	10	30	30
sp|Q9UKK9|NUDT5_HUMAN	Q9UKK9	NUDT5_HUMAN	NUDT5	219	Homo sapiens	ADP-sugar pyrophosphatase	1:Experimental evidence at protein level	50.23	1	0.999	10	10	21	21
sp|Q9UNN5|FAF1_HUMAN	Q9UNN5	FAF1_HUMAN	FAF1	650	Homo sapiens	FAS-associated factor 1	1:Experimental evidence at protein level	17.85	1	0.999	10	10	13	13
sp|Q9UP95|S12A4_HUMAN	Q9UP95	S12A4_HUMAN	SLC12A4	1085	Homo sapiens	Solute carrier family 12 member 4	1:Experimental evidence at protein level	10.69	1	0.999	8	10	9	11
sp|Q9Y5K6|CD2AP_HUMAN	Q9Y5K6	CD2AP_HUMAN	CD2AP	639	Homo sapiens	CD2-associated protein	1:Experimental evidence at protein level	13.46	1	0.999	10	10	11	11
sp|Q9Y623|MYH4_HUMAN	Q9Y623	MYH4_HUMAN	MYH4	1939	Homo sapiens	Myosin-4	2:Experimental evidence at transcript level	31.87	1	0.999	10	10	97	97
sp|Q9Y6I3|EPN1_HUMAN	Q9Y6I3	EPN1_HUMAN	EPN1	576	Homo sapiens	Epsin-1	1:Experimental evidence at protein level	19.44	1	0.999	8	10	10	12
sp|Q9Y6Y8|S23IP_HUMAN	Q9Y6Y8	S23IP_HUMAN	SEC23IP	1000	Homo sapiens	SEC23-interacting protein	1:Experimental evidence at protein level	10.5	1	0.999	9	10	10	11
sp|O00161|SNP23_HUMAN	O00161	SNP23_HUMAN	SNAP23	211	Homo sapiens	Synaptosomal-associated protein 23	1:Experimental evidence at protein level	50.24	1	0.999	9	9	20	20
sp|O00264|PGRC1_HUMAN	O00264	PGRC1_HUMAN	PGRMC1	195	Homo sapiens	Membrane-associated progesterone receptor component 1	1:Experimental evidence at protein level	45.64	1	0.999	9	9	11	11
sp|O00303|EIF3F_HUMAN	O00303	EIF3F_HUMAN	EIF3F	357	Homo sapiens	Eukaryotic translation initiation factor 3 subunit F	1:Experimental evidence at protein level	25.21	1	0.999	9	9	14	14
sp|O14773|TPP1_HUMAN	O14773	TPP1_HUMAN	TPP1	563	Homo sapiens	Tripeptidyl-peptidase 1	1:Experimental evidence at protein level	19.01	1	0.999	9	9	58	58
sp|O14786|NRP1_HUMAN	O14786	NRP1_HUMAN	NRP1	923	Homo sapiens	Neuropilin-1	1:Experimental evidence at protein level	13	1	0.999	9	9	18	18
sp|O14874|BCKD_HUMAN	O14874	BCKD_HUMAN	BCKDK	412	Homo sapiens	[3-methyl-2-oxobutanoate dehydrogenase [lipoamide]] kinase, mitochondrial	1:Experimental evidence at protein level	24.76	1	0.999	9	9	21	21
sp|O14936|CSKP_HUMAN	O14936	CSKP_HUMAN	CASK	926	Homo sapiens	Peripheral plasma membrane protein CASK	1:Experimental evidence at protein level	11.77	1	0.999	9	9	11	11
sp|O14950|ML12B_HUMAN	O14950	ML12B_HUMAN	MYL12B	172	Homo sapiens	Myosin regulatory light chain 12B	1:Experimental evidence at protein level	44.19	1	0.999	0	9	0	48	sp|P19105|ML12A_HUMAN
sp|O15228|GNPAT_HUMAN	O15228	GNPAT_HUMAN	GNPAT	680	Homo sapiens	Dihydroxyacetone phosphate acyltransferase	1:Experimental evidence at protein level	15.44	1	0.999	9	9	12	12
sp|O15294|OGT1_HUMAN	O15294	OGT1_HUMAN	OGT	1046	Homo sapiens	UDP-N-acetylglucosamine--peptide N-acetylglucosaminyltransferase 110 kDa subunit	1:Experimental evidence at protein level	9.46	1	0.999	9	9	11	11
sp|O15372|EIF3H_HUMAN	O15372	EIF3H_HUMAN	EIF3H	352	Homo sapiens	Eukaryotic translation initiation factor 3 subunit H	1:Experimental evidence at protein level	23.86	1	0.999	9	9	13	13
sp|O43301|HS12A_HUMAN	O43301	HS12A_HUMAN	HSPA12A	675	Homo sapiens	Heat shock 70 kDa protein 12A	1:Experimental evidence at protein level	21.19	1	0.999	9	9	15	15
sp|O43847|NRDC_HUMAN	O43847	NRDC_HUMAN	NRDC	1151	Homo sapiens	Nardilysin	1:Experimental evidence at protein level	9.38	1	0.999	9	9	11	11
sp|O43865|SAHH2_HUMAN	O43865	SAHH2_HUMAN	AHCYL1	530	Homo sapiens	S-adenosylhomocysteine hydrolase-like protein 1	1:Experimental evidence at protein level	22.45	1	0.999	6	9	8	11
sp|O60488|ACSL4_HUMAN	O60488	ACSL4_HUMAN	ACSL4	711	Homo sapiens	Long-chain-fatty-acid--CoA ligase 4	1:Experimental evidence at protein level	16.17	1	0.999	9	9	16	16
sp|O60568|PLOD3_HUMAN	O60568	PLOD3_HUMAN	PLOD3	738	Homo sapiens	Multifunctional procollagen lysine hydroxylase and glycosyltransferase LH3	1:Experimental evidence at protein level	13.01	1	0.999	9	9	9	9
sp|O60684|IMA7_HUMAN	O60684	IMA7_HUMAN	KPNA6	536	Homo sapiens	Importin subunit alpha-7	1:Experimental evidence at protein level	15.11	1	0.999	3	9	5	13
sp|O60936|NOL3_HUMAN	O60936	NOL3_HUMAN	NOL3	208	Homo sapiens	Nucleolar protein 3	1:Experimental evidence at protein level	70.19	1	0.999	9	9	28	28
sp|O75223|GGCT_HUMAN	O75223	GGCT_HUMAN	GGCT	188	Homo sapiens	Gamma-glutamylcyclotransferase	1:Experimental evidence at protein level	52.13	1	0.999	9	9	21	21
sp|O75251|NDUS7_HUMAN	O75251	NDUS7_HUMAN	NDUFS7	213	Homo sapiens	NADH dehydrogenase [ubiquinone] iron-sulfur protein 7, mitochondrial	1:Experimental evidence at protein level	40.38	1	0.999	9	9	54	54
sp|O75351|VPS4B_HUMAN	O75351	VPS4B_HUMAN	VPS4B	444	Homo sapiens	Vacuolar protein sorting-associated protein 4B	1:Experimental evidence at protein level	24.32	1	0.999	7	9	10	12
sp|O75380|NDUS6_HUMAN	O75380	NDUS6_HUMAN	NDUFS6	124	Homo sapiens	NADH dehydrogenase [ubiquinone] iron-sulfur protein 6, mitochondrial	1:Experimental evidence at protein level	64.52	1	0.999	9	9	32	32
sp|O75694|NU155_HUMAN	O75694	NU155_HUMAN	NUP155	1391	Homo sapiens	Nuclear pore complex protein Nup155	1:Experimental evidence at protein level	8.2	1	0.999	9	9	11	11
sp|O75880|SCO1_HUMAN	O75880	SCO1_HUMAN	SCO1	301	Homo sapiens	Protein SCO1 homolog, mitochondrial	1:Experimental evidence at protein level	25.91	1	0.999	9	9	11	11
sp|O75935|DCTN3_HUMAN	O75935	DCTN3_HUMAN	DCTN3	186	Homo sapiens	Dynactin subunit 3	1:Experimental evidence at protein level	46.77	1	0.999	9	9	12	12
sp|O76031|CLPX_HUMAN	O76031	CLPX_HUMAN	CLPX	633	Homo sapiens	ATP-dependent Clp protease ATP-binding subunit clpX-like, mitochondrial	1:Experimental evidence at protein level	16.9	1	0.999	9	9	14	14
sp|O95278|EPM2A_HUMAN	O95278	EPM2A_HUMAN	EPM2A	331	Homo sapiens	Laforin	1:Experimental evidence at protein level	32.02	1	0.999	9	9	16	16
sp|O95747|OXSR1_HUMAN	O95747	OXSR1_HUMAN	OXSR1	527	Homo sapiens	Serine/threonine-protein kinase OSR1	1:Experimental evidence at protein level	19.73	1	0.999	8	9	23	24
sp|P00403|COX2_HUMAN	P00403	COX2_HUMAN	MT-CO2	227	Homo sapiens	Cytochrome c oxidase subunit 2	1:Experimental evidence at protein level	48.02	1	0.999	9	9	77	77
sp|P00740|FA9_HUMAN	P00740	FA9_HUMAN	F9	461	Homo sapiens	Coagulation factor IX	1:Experimental evidence at protein level	22.13	1	0.999	9	9	13	13
sp|P01019|ANGT_HUMAN	P01019	ANGT_HUMAN	AGT	485	Homo sapiens	Angiotensinogen	1:Experimental evidence at protein level	22.68	1	0.999	9	9	21	21
sp|P01040|CYTA_HUMAN	P01040	CYTA_HUMAN	CSTA	98	Homo sapiens	Cystatin-A	1:Experimental evidence at protein level	82.65	1	0.999	9	9	35	35
sp|P01880|IGHD_HUMAN	P01880	IGHD_HUMAN	IGHD	430	Homo sapiens	Immunoglobulin heavy constant delta	1:Experimental evidence at protein level	29.77	1	0.999	9	9	17	17
sp|P02462|CO4A1_HUMAN	P02462	CO4A1_HUMAN	COL4A1	1669	Homo sapiens	Collagen alpha-1(IV) chain	1:Experimental evidence at protein level	7.13	1	0.999	7	9	26	34
sp|P02765|FETUA_HUMAN	P02765	FETUA_HUMAN	AHSG	367	Homo sapiens	Alpha-2-HS-glycoprotein	1:Experimental evidence at protein level	26.98	1	0.999	9	9	31	31
sp|P05783|K1C18_HUMAN	P05783	K1C18_HUMAN	KRT18	430	Homo sapiens	Keratin, type I cytoskeletal 18	1:Experimental evidence at protein level	22.56	1	0.999	9	9	11	11
sp|P06132|DCUP_HUMAN	P06132	DCUP_HUMAN	UROD	367	Homo sapiens	Uroporphyrinogen decarboxylase	1:Experimental evidence at protein level	29.97	1	0.999	9	9	13	13
sp|P06213|INSR_HUMAN	P06213	INSR_HUMAN	INSR	1382	Homo sapiens	Insulin receptor	1:Experimental evidence at protein level	6.58	1	0.999	8	9	11	12
sp|P06748|NPM_HUMAN	P06748	NPM_HUMAN	NPM1	294	Homo sapiens	Nucleophosmin	1:Experimental evidence at protein level	34.01	1	0.999	8	9	32	33
sp|P07305|H10_HUMAN	P07305	H10_HUMAN	H1-0	194	Homo sapiens	Histone H1.0	1:Experimental evidence at protein level	37.11	1	0.999	9	9	55	55
sp|P07360|CO8G_HUMAN	P07360	CO8G_HUMAN	C8G	202	Homo sapiens	Complement component C8 gamma chain	1:Experimental evidence at protein level	53.47	1	0.999	9	9	19	19
sp|P09104|ENOG_HUMAN	P09104	ENOG_HUMAN	ENO2	434	Homo sapiens	Gamma-enolase	1:Experimental evidence at protein level	42.17	1	0.999	9	9	27	27
sp|P0DJI8|SAA1_HUMAN	P0DJI8	SAA1_HUMAN	SAA1	122	Homo sapiens	Serum amyloid A-1 protein	1:Experimental evidence at protein level	67.21	1	0.999	4	9	13	25
sp|P10768|ESTD_HUMAN	P10768	ESTD_HUMAN	ESD	282	Homo sapiens	S-formylglutathione hydrolase	1:Experimental evidence at protein level	40.43	1	0.999	9	9	24	24
sp|P10915|HPLN1_HUMAN	P10915	HPLN1_HUMAN	HAPLN1	354	Homo sapiens	Hyaluronan and proteoglycan link protein 1	2:Experimental evidence at transcript level	34.75	1	0.999	8	9	11	13
sp|P11233|RALA_HUMAN	P11233	RALA_HUMAN	RALA	206	Homo sapiens	Ras-related protein Ral-A	1:Experimental evidence at protein level	34.47	1	0.999	7	9	9	15
sp|P11498|PYC_HUMAN	P11498	PYC_HUMAN	PC	1178	Homo sapiens	Pyruvate carboxylase, mitochondrial	1:Experimental evidence at protein level	7.64	1	0.999	9	9	12	12
sp|P13646|K1C13_HUMAN	P13646	K1C13_HUMAN	KRT13	458	Homo sapiens	Keratin, type I cytoskeletal 13	1:Experimental evidence at protein level	36.03	1	0.999	5	9	9	14
sp|P13693|TCTP_HUMAN	P13693	TCTP_HUMAN	TPT1	172	Homo sapiens	Translationally-controlled tumor protein	1:Experimental evidence at protein level	45.35	1	0.999	6	9	38	54
sp|P15088|CBPA3_HUMAN	P15088	CBPA3_HUMAN	CPA3	417	Homo sapiens	Mast cell carboxypeptidase A	1:Experimental evidence at protein level	16.79	1	0.999	9	9	19	19
sp|P15289|ARSA_HUMAN	P15289	ARSA_HUMAN	ARSA	507	Homo sapiens	Arylsulfatase A	1:Experimental evidence at protein level	22.49	1	0.999	9	9	12	12
sp|P16070|CD44_HUMAN	P16070	CD44_HUMAN	CD44	742	Homo sapiens	CD44 antigen	1:Experimental evidence at protein level	13.07	1	0.999	9	9	17	17
sp|P16989|YBOX3_HUMAN	P16989	YBOX3_HUMAN	YBX3	372	Homo sapiens	Y-box-binding protein 3	1:Experimental evidence at protein level	41.4	1	0.999	9	9	37	37
sp|P17252|KPCA_HUMAN	P17252	KPCA_HUMAN	PRKCA	672	Homo sapiens	Protein kinase C alpha type	1:Experimental evidence at protein level	16.07	1	0.999	7	9	13	15
sp|P17568|NDUB7_HUMAN	P17568	NDUB7_HUMAN	NDUFB7	137	Homo sapiens	NADH dehydrogenase [ubiquinone] 1 beta subcomplex subunit 7	1:Experimental evidence at protein level	47.45	1	0.999	9	9	108	108
sp|P17813|EGLN_HUMAN	P17813	EGLN_HUMAN	ENG	658	Homo sapiens	Endoglin	1:Experimental evidence at protein level	15.35	1	0.999	9	9	11	11
sp|P18084|ITB5_HUMAN	P18084	ITB5_HUMAN	ITGB5	799	Homo sapiens	Integrin beta-5	1:Experimental evidence at protein level	11.39	1	0.999	9	9	11	11
sp|P18621|RL17_HUMAN	P18621	RL17_HUMAN	RPL17	184	Homo sapiens	Large ribosomal subunit protein uL22	1:Experimental evidence at protein level	48.37	1	0.999	9	9	23	23
sp|P19021|AMD_HUMAN	P19021	AMD_HUMAN	PAM	973	Homo sapiens	Peptidyl-glycine alpha-amidating monooxygenase	1:Experimental evidence at protein level	9.56	1	0.999	9	9	11	11
sp|P22352|GPX3_HUMAN	P22352	GPX3_HUMAN	GPX3	226	Homo sapiens	Glutathione peroxidase 3	1:Experimental evidence at protein level	39.82	1	0.999	8	9	25	27
sp|P25685|DNJB1_HUMAN	P25685	DNJB1_HUMAN	DNAJB1	340	Homo sapiens	DnaJ homolog subfamily B member 1	1:Experimental evidence at protein level	27.06	1	0.999	9	9	11	11
sp|P28062|PSB8_HUMAN	P28062	PSB8_HUMAN	PSMB8	276	Homo sapiens	Proteasome subunit beta type-8	1:Experimental evidence at protein level	32.97	1	0.999	9	9	12	12
sp|P30040|ERP29_HUMAN	P30040	ERP29_HUMAN	ERP29	261	Homo sapiens	Endoplasmic reticulum resident protein 29	1:Experimental evidence at protein level	38.7	1	0.999	9	9	31	31
sp|P30049|ATPD_HUMAN	P30049	ATPD_HUMAN	ATP5F1D	168	Homo sapiens	ATP synthase subunit delta, mitochondrial	1:Experimental evidence at protein level	45.83	1	0.999	9	9	101	101
sp|P33316|DUT_HUMAN	P33316	DUT_HUMAN	DUT	252	Homo sapiens	Deoxyuridine 5'-triphosphate nucleotidohydrolase, mitochondrial	1:Experimental evidence at protein level	39.29	1	0.999	9	9	15	15
sp|P34897|GLYM_HUMAN	P34897	GLYM_HUMAN	SHMT2	504	Homo sapiens	Serine hydroxymethyltransferase, mitochondrial	1:Experimental evidence at protein level	17.46	1	0.999	9	9	13	13
sp|P34949|MPI_HUMAN	P34949	MPI_HUMAN	MPI	423	Homo sapiens	Mannose-6-phosphate isomerase	1:Experimental evidence at protein level	28.37	1	0.999	9	9	18	18
sp|P35613|BASI_HUMAN	P35613	BASI_HUMAN	BSG	385	Homo sapiens	Basigin	1:Experimental evidence at protein level	30.39	1	0.999	9	9	35	35
sp|P36405|ARL3_HUMAN	P36405	ARL3_HUMAN	ARL3	182	Homo sapiens	ADP-ribosylation factor-like protein 3	1:Experimental evidence at protein level	57.14	1	0.999	9	9	13	13
sp|P41227|NAA10_HUMAN	P41227	NAA10_HUMAN	NAA10	235	Homo sapiens	N-alpha-acetyltransferase 10	1:Experimental evidence at protein level	39.57	1	0.999	6	9	10	14
sp|P46019|KPB2_HUMAN	P46019	KPB2_HUMAN	PHKA2	1235	Homo sapiens	Phosphorylase b kinase regulatory subunit alpha, liver isoform	1:Experimental evidence at protein level	10.2	1	0.999	9	9	13	13
sp|P46109|CRKL_HUMAN	P46109	CRKL_HUMAN	CRKL	303	Homo sapiens	Crk-like protein	1:Experimental evidence at protein level	39.6	1	0.999	9	9	15	15
sp|P46778|RL21_HUMAN	P46778	RL21_HUMAN	RPL21	160	Homo sapiens	Large ribosomal subunit protein eL21	1:Experimental evidence at protein level	50	1	0.999	9	9	21	21
sp|P46779|RL28_HUMAN	P46779	RL28_HUMAN	RPL28	137	Homo sapiens	Large ribosomal subunit protein eL28	1:Experimental evidence at protein level	52.55	1	0.999	9	9	20	20
sp|P48729|KC1A_HUMAN	P48729	KC1A_HUMAN	CSNK1A1	337	Homo sapiens	Casein kinase I isoform alpha	1:Experimental evidence at protein level	28.49	1	0.999	4	9	8	15
sp|P49590|SYHM_HUMAN	P49590	SYHM_HUMAN	HARS2	506	Homo sapiens	Histidine--tRNA ligase, mitochondrial	1:Experimental evidence at protein level	26.09	1	0.999	9	9	15	15
sp|P49789|FHIT_HUMAN	P49789	FHIT_HUMAN	FHIT	147	Homo sapiens	Bis(5'-adenosyl)-triphosphatase	1:Experimental evidence at protein level	60.54	1	0.999	9	9	20	20
sp|P50402|EMD_HUMAN	P50402	EMD_HUMAN	EMD	254	Homo sapiens	Emerin	1:Experimental evidence at protein level	46.06	1	0.999	9	9	17	17
sp|P51398|RT29_HUMAN	P51398	RT29_HUMAN	DAP3	398	Homo sapiens	Small ribosomal subunit protein mS29	1:Experimental evidence at protein level	25.88	1	0.999	9	9	17	17
sp|P51452|DUS3_HUMAN	P51452	DUS3_HUMAN	DUSP3	185	Homo sapiens	Dual specificity protein phosphatase 3	1:Experimental evidence at protein level	61.62	1	0.999	9	9	27	27
sp|P52907|CAZA1_HUMAN	P52907	CAZA1_HUMAN	CAPZA1	286	Homo sapiens	F-actin-capping protein subunit alpha-1	1:Experimental evidence at protein level	59.44	1	0.999	9	9	20	20
sp|P53985|MOT1_HUMAN	P53985	MOT1_HUMAN	SLC16A1	500	Homo sapiens	Monocarboxylate transporter 1	1:Experimental evidence at protein level	16	1	0.999	9	9	27	27
sp|P53999|TCP4_HUMAN	P53999	TCP4_HUMAN	SUB1	127	Homo sapiens	Activated RNA polymerase II transcriptional coactivator p15	1:Experimental evidence at protein level	54.33	1	0.999	9	9	19	19
sp|P54725|RD23A_HUMAN	P54725	RD23A_HUMAN	RAD23A	363	Homo sapiens	UV excision repair protein RAD23 homolog A	1:Experimental evidence at protein level	29.2	1	0.999	9	9	22	22
sp|P55735|SEC13_HUMAN	P55735	SEC13_HUMAN	SEC13	322	Homo sapiens	Protein SEC13 homolog	1:Experimental evidence at protein level	37.58	1	0.999	9	9	21	21
sp|P60660|MYL6_HUMAN	P60660	MYL6_HUMAN	MYL6	151	Homo sapiens	Myosin light polypeptide 6	1:Experimental evidence at protein level	67.55	1	0.999	7	9	25	30
sp|P61020|RAB5B_HUMAN	P61020	RAB5B_HUMAN	RAB5B	215	Homo sapiens	Ras-related protein Rab-5B	1:Experimental evidence at protein level	52.09	1	0.999	6	9	18	24
sp|P61026|RAB10_HUMAN	P61026	RAB10_HUMAN	RAB10	200	Homo sapiens	Ras-related protein Rab-10	1:Experimental evidence at protein level	59	1	0.999	9	9	30	30
sp|P61204|ARF3_HUMAN	P61204	ARF3_HUMAN	ARF3	181	Homo sapiens	ADP-ribosylation factor 3	1:Experimental evidence at protein level	58.56	1	0.999	0	9	0	34	sp|P84077|ARF1_HUMAN
sp|P62070|RRAS2_HUMAN	P62070	RRAS2_HUMAN	RRAS2	204	Homo sapiens	Ras-related protein R-Ras2	1:Experimental evidence at protein level	56.86	1	0.999	9	9	24	24
sp|P63000|RAC1_HUMAN	P63000	RAC1_HUMAN	RAC1	192	Homo sapiens	Ras-related C3 botulinum toxin substrate 1	1:Experimental evidence at protein level	50	1	0.999	3	9	7	20
sp|P63241|IF5A1_HUMAN	P63241	IF5A1_HUMAN	EIF5A	154	Homo sapiens	Eukaryotic translation initiation factor 5A-1	1:Experimental evidence at protein level	53.9	1	0.999	1	9	3	23
sp|P68036|UB2L3_HUMAN	P68036	UB2L3_HUMAN	UBE2L3	154	Homo sapiens	Ubiquitin-conjugating enzyme E2 L3	1:Experimental evidence at protein level	68.83	1	0.999	3	9	8	19
sp|P78356|PI42B_HUMAN	P78356	PI42B_HUMAN	PIP4K2B	416	Homo sapiens	Phosphatidylinositol 5-phosphate 4-kinase type-2 beta	1:Experimental evidence at protein level	24.76	1	0.999	4	9	9	18
sp|P82909|KGD4_HUMAN	P82909	KGD4_HUMAN	MRPS36	103	Homo sapiens	Alpha-ketoglutarate dehydrogenase component 4	1:Experimental evidence at protein level	74.76	1	0.999	9	9	40	40
sp|Q00765|REEP5_HUMAN	Q00765	REEP5_HUMAN	REEP5	189	Homo sapiens	Receptor expression-enhancing protein 5	1:Experimental evidence at protein level	29.63	1	0.999	9	9	47	47
sp|Q07020|RL18_HUMAN	Q07020	RL18_HUMAN	RPL18	188	Homo sapiens	Large ribosomal subunit protein eL18	1:Experimental evidence at protein level	45.21	1	0.999	9	9	23	23
sp|Q08170|SRSF4_HUMAN	Q08170	SRSF4_HUMAN	SRSF4	494	Homo sapiens	Serine/arginine-rich splicing factor 4	1:Experimental evidence at protein level	16.6	1	0.999	6	9	8	13
sp|Q08495|DEMA_HUMAN	Q08495	DEMA_HUMAN	DMTN	405	Homo sapiens	Dematin	1:Experimental evidence at protein level	28.64	1	0.999	8	9	11	13
sp|Q10567|AP1B1_HUMAN	Q10567	AP1B1_HUMAN	AP1B1	949	Homo sapiens	AP-1 complex subunit beta-1	1:Experimental evidence at protein level	27.82	1	0.999	9	9	12	12
sp|Q12846|STX4_HUMAN	Q12846	STX4_HUMAN	STX4	297	Homo sapiens	Syntaxin-4	1:Experimental evidence at protein level	33	1	0.999	9	9	14	14
sp|Q13033|STRN3_HUMAN	Q13033	STRN3_HUMAN	STRN3	797	Homo sapiens	Striatin-3	1:Experimental evidence at protein level	14.43	1	0.999	9	9	13	13
sp|Q13232|NDK3_HUMAN	Q13232	NDK3_HUMAN	NME3	169	Homo sapiens	Nucleoside diphosphate kinase 3	1:Experimental evidence at protein level	49.11	1	0.999	8	9	16	17
sp|Q13428|TCOF_HUMAN	Q13428	TCOF_HUMAN	TCOF1	1488	Homo sapiens	Treacle protein	1:Experimental evidence at protein level	7.26	1	0.999	9	9	10	10
sp|Q13442|HAP28_HUMAN	Q13442	HAP28_HUMAN	PDAP1	181	Homo sapiens	28 kDa heat- and acid-stable phosphoprotein	1:Experimental evidence at protein level	47.51	1	0.999	9	9	23	23
sp|Q13505|MTX1_HUMAN	Q13505	MTX1_HUMAN	MTX1	466	Homo sapiens	Metaxin-1	1:Experimental evidence at protein level	24.25	1	0.999	9	9	20	20
sp|Q13724|MOGS_HUMAN	Q13724	MOGS_HUMAN	MOGS	837	Homo sapiens	Mannosyl-oligosaccharide glucosidase	1:Experimental evidence at protein level	12.54	1	0.999	9	9	13	13
sp|Q14019|COTL1_HUMAN	Q14019	COTL1_HUMAN	COTL1	142	Homo sapiens	Coactosin-like protein	1:Experimental evidence at protein level	55.63	1	0.999	9	9	15	15
sp|Q14258|TRI25_HUMAN	Q14258	TRI25_HUMAN	TRIM25	630	Homo sapiens	E3 ubiquitin/ISG15 ligase TRIM25	1:Experimental evidence at protein level	17.14	1	0.999	9	9	12	12
sp|Q14393|GAS6_HUMAN	Q14393	GAS6_HUMAN	GAS6	678	Homo sapiens	Growth arrest-specific protein 6	1:Experimental evidence at protein level	16.22	1	0.999	9	9	12	12
sp|Q14444|CAPR1_HUMAN	Q14444	CAPR1_HUMAN	CAPRIN1	709	Homo sapiens	Caprin-1	1:Experimental evidence at protein level	11.28	1	0.999	9	9	14	14
sp|Q14524|SCN5A_HUMAN	Q14524	SCN5A_HUMAN	SCN5A	2016	Homo sapiens	Sodium channel protein type 5 subunit alpha	1:Experimental evidence at protein level	6.35	1	0.999	9	9	10	10
sp|Q14696|MESD_HUMAN	Q14696	MESD_HUMAN	MESD	234	Homo sapiens	LRP chaperone MESD	1:Experimental evidence at protein level	39.32	1	0.999	9	9	24	24
sp|Q14839|CHD4_HUMAN	Q14839	CHD4_HUMAN	CHD4	1912	Homo sapiens	Chromodomain-helicase-DNA-binding protein 4	1:Experimental evidence at protein level	5.54	1	0.999	7	9	11	13
sp|Q15005|SPCS2_HUMAN	Q15005	SPCS2_HUMAN	SPCS2	226	Homo sapiens	Signal peptidase complex subunit 2	1:Experimental evidence at protein level	44.25	1	0.999	9	9	12	12
sp|Q15257|PTPA_HUMAN	Q15257	PTPA_HUMAN	PTPA	358	Homo sapiens	Serine/threonine-protein phosphatase 2A activator	1:Experimental evidence at protein level	27.93	1	0.999	9	9	16	16
sp|Q15365|PCBP1_HUMAN	Q15365	PCBP1_HUMAN	PCBP1	356	Homo sapiens	Poly(rC)-binding protein 1	1:Experimental evidence at protein level	48.31	1	0.999	8	9	20	23
sp|Q15370|ELOB_HUMAN	Q15370	ELOB_HUMAN	ELOB	118	Homo sapiens	Elongin-B	1:Experimental evidence at protein level	67.8	1	0.999	9	9	19	19
sp|Q15555|MARE2_HUMAN	Q15555	MARE2_HUMAN	MAPRE2	327	Homo sapiens	Microtubule-associated protein RP/EB family member 2	1:Experimental evidence at protein level	37.61	1	0.999	8	9	13	14
sp|Q15643|TRIPB_HUMAN	Q15643	TRIPB_HUMAN	TRIP11	1979	Homo sapiens	Thyroid receptor-interacting protein 11	1:Experimental evidence at protein level	4.6	1	0.999	9	9	12	12
sp|Q16576|RBBP7_HUMAN	Q16576	RBBP7_HUMAN	RBBP7	425	Homo sapiens	Histone-binding protein RBBP7	1:Experimental evidence at protein level	20.47	1	0.999	3	9	3	15
sp|Q16629|SRSF7_HUMAN	Q16629	SRSF7_HUMAN	SRSF7	238	Homo sapiens	Serine/arginine-rich splicing factor 7	1:Experimental evidence at protein level	29.41	1	0.999	8	9	12	16
sp|Q16647|PTGIS_HUMAN	Q16647	PTGIS_HUMAN	PTGIS	500	Homo sapiens	Prostacyclin synthase	1:Experimental evidence at protein level	19.4	1	0.999	9	9	11	11
sp|Q2TAA2|IAH1_HUMAN	Q2TAA2	IAH1_HUMAN	IAH1	248	Homo sapiens	Isoamyl acetate-hydrolyzing esterase 1 homolog	1:Experimental evidence at protein level	41.53	1	0.999	9	9	22	22
sp|Q4G0F5|VP26B_HUMAN	Q4G0F5	VP26B_HUMAN	VPS26B	336	Homo sapiens	Vacuolar protein sorting-associated protein 26B	1:Experimental evidence at protein level	34.23	1	0.999	9	9	14	14
sp|Q53H82|LACB2_HUMAN	Q53H82	LACB2_HUMAN	LACTB2	288	Homo sapiens	Endoribonuclease LACTB2	1:Experimental evidence at protein level	33.33	1	0.999	9	9	11	11
sp|Q5JR59|MTUS2_HUMAN	Q5JR59	MTUS2_HUMAN	MTUS2	1369	Homo sapiens	Microtubule-associated tumor suppressor candidate 2	1:Experimental evidence at protein level	6.36	1	0.999	8	9	12	14
sp|Q5KU26|COL12_HUMAN	Q5KU26	COL12_HUMAN	COLEC12	742	Homo sapiens	Collectin-12	1:Experimental evidence at protein level	11.05	1	0.999	9	9	9	9
sp|Q5T0N5|FBP1L_HUMAN	Q5T0N5	FBP1L_HUMAN	FNBP1L	605	Homo sapiens	Formin-binding protein 1-like	1:Experimental evidence at protein level	15.87	1	0.999	9	9	11	11
sp|Q5TZA2|CROCC_HUMAN	Q5TZA2	CROCC_HUMAN	CROCC	2017	Homo sapiens	Rootletin	1:Experimental evidence at protein level	5.35	1	0.999	9	9	11	11
sp|Q5U651|RAIN_HUMAN	Q5U651	RAIN_HUMAN	RASIP1	963	Homo sapiens	Ras-interacting protein 1	1:Experimental evidence at protein level	12.36	1	0.999	9	9	10	10
sp|Q5VWZ2|LYPL1_HUMAN	Q5VWZ2	LYPL1_HUMAN	LYPLAL1	237	Homo sapiens	Lysophospholipase-like protein 1	1:Experimental evidence at protein level	35.44	1	0.999	9	9	17	17
sp|Q63HM9|PLCX3_HUMAN	Q63HM9	PLCX3_HUMAN	PLCXD3	321	Homo sapiens	PI-PLC X domain-containing protein 3	1:Experimental evidence at protein level	29.6	1	0.999	9	9	14	14
sp|Q6ICL3|TNG2_HUMAN	Q6ICL3	TNG2_HUMAN	TANGO2	276	Homo sapiens	Transport and Golgi organization protein 2 homolog	1:Experimental evidence at protein level	34.06	1	0.999	9	9	14	14
sp|Q6P2E9|EDC4_HUMAN	Q6P2E9	EDC4_HUMAN	EDC4	1401	Homo sapiens	Enhancer of mRNA-decapping protein 4	1:Experimental evidence at protein level	6.85	1	0.999	9	9	14	14
sp|Q6PCB0|VWA1_HUMAN	Q6PCB0	VWA1_HUMAN	VWA1	445	Homo sapiens	von Willebrand factor A domain-containing protein 1	1:Experimental evidence at protein level	23.15	1	0.999	9	9	15	15
sp|Q6PI78|TMM65_HUMAN	Q6PI78	TMM65_HUMAN	TMEM65	240	Homo sapiens	Transmembrane protein 65	1:Experimental evidence at protein level	32.08	1	0.999	9	9	31	31
sp|Q6UX71|PXDC2_HUMAN	Q6UX71	PXDC2_HUMAN	PLXDC2	529	Homo sapiens	Plexin domain-containing protein 2	1:Experimental evidence at protein level	16.26	1	0.999	8	9	13	14
sp|Q6ZT12|UBR3_HUMAN	Q6ZT12	UBR3_HUMAN	UBR3	1888	Homo sapiens	E3 ubiquitin-protein ligase UBR3	2:Experimental evidence at transcript level	4.66	1	0.999	8	9	10	11
sp|Q7L592|NDUF7_HUMAN	Q7L592	NDUF7_HUMAN	NDUFAF7	441	Homo sapiens	Protein arginine methyltransferase NDUFAF7, mitochondrial	1:Experimental evidence at protein level	20.41	1	0.999	9	9	11	11
sp|Q7L7X3|TAOK1_HUMAN	Q7L7X3	TAOK1_HUMAN	TAOK1	1001	Homo sapiens	Serine/threonine-protein kinase TAO1	1:Experimental evidence at protein level	8.99	1	0.999	6	9	7	10
sp|Q7Z3B4|NUP54_HUMAN	Q7Z3B4	NUP54_HUMAN	NUP54	507	Homo sapiens	Nucleoporin p54	1:Experimental evidence at protein level	19.72	1	0.999	9	9	11	11
sp|Q86X76|NIT1_HUMAN	Q86X76	NIT1_HUMAN	NIT1	327	Homo sapiens	Deaminated glutathione amidase	1:Experimental evidence at protein level	30.58	1	0.999	9	9	14	14
sp|Q8IX12|CCAR1_HUMAN	Q8IX12	CCAR1_HUMAN	CCAR1	1150	Homo sapiens	Cell division cycle and apoptosis regulator protein 1	1:Experimental evidence at protein level	9.04	1	0.999	9	9	12	12
sp|Q8IYQ7|THNS1_HUMAN	Q8IYQ7	THNS1_HUMAN	THNSL1	743	Homo sapiens	Threonine synthase-like 1	1:Experimental evidence at protein level	11.71	1	0.999	9	9	19	19
sp|Q8IYS1|P20D2_HUMAN	Q8IYS1	P20D2_HUMAN	PM20D2	436	Homo sapiens	Xaa-Arg dipeptidase	1:Experimental evidence at protein level	23.17	1	0.999	8	9	9	10
sp|Q8N4T8|CBR4_HUMAN	Q8N4T8	CBR4_HUMAN	CBR4	237	Homo sapiens	3-oxoacyl-[acyl-carrier-protein] reductase	1:Experimental evidence at protein level	48.95	1	0.999	9	9	21	21
sp|Q8NCA5|FA98A_HUMAN	Q8NCA5	FA98A_HUMAN	FAM98A	518	Homo sapiens	Protein FAM98A	1:Experimental evidence at protein level	26.64	1	0.999	7	9	11	17
sp|Q8NFW8|NEUA_HUMAN	Q8NFW8	NEUA_HUMAN	CMAS	434	Homo sapiens	N-acylneuraminate cytidylyltransferase	1:Experimental evidence at protein level	21.66	1	0.999	9	9	14	14
sp|Q8TD19|NEK9_HUMAN	Q8TD19	NEK9_HUMAN	NEK9	979	Homo sapiens	Serine/threonine-protein kinase Nek9	1:Experimental evidence at protein level	10.52	1	0.999	9	9	16	16
sp|Q8WWC4|MAIP1_HUMAN	Q8WWC4	MAIP1_HUMAN	MAIP1	291	Homo sapiens	m-AAA protease-interacting protein 1, mitochondrial	1:Experimental evidence at protein level	27.49	1	0.999	9	9	11	11
sp|Q8WWP7|GIMA1_HUMAN	Q8WWP7	GIMA1_HUMAN	GIMAP1	306	Homo sapiens	GTPase IMAP family member 1	1:Experimental evidence at protein level	37.91	1	0.999	9	9	13	13
sp|Q92538|GBF1_HUMAN	Q92538	GBF1_HUMAN	GBF1	1859	Homo sapiens	Golgi-specific brefeldin A-resistance guanine nucleotide exchange factor 1	1:Experimental evidence at protein level	6.35	1	0.999	9	9	13	13
sp|Q92621|NU205_HUMAN	Q92621	NU205_HUMAN	NUP205	2012	Homo sapiens	Nuclear pore complex protein Nup205	1:Experimental evidence at protein level	5.47	1	0.999	9	9	9	9
sp|Q969V3|NCLN_HUMAN	Q969V3	NCLN_HUMAN	NCLN	563	Homo sapiens	BOS complex subunit NCLN	1:Experimental evidence at protein level	17.41	1	0.999	9	9	11	11
sp|Q969Z0|FAKD4_HUMAN	Q969Z0	FAKD4_HUMAN	TBRG4	631	Homo sapiens	FAST kinase domain-containing protein 4	1:Experimental evidence at protein level	14.9	1	0.999	9	9	11	11
sp|Q96AP7|ESAM_HUMAN	Q96AP7	ESAM_HUMAN	ESAM	390	Homo sapiens	Endothelial cell-selective adhesion molecule	1:Experimental evidence at protein level	28.97	1	0.999	9	9	12	12
sp|Q96C23|GALM_HUMAN	Q96C23	GALM_HUMAN	GALM	342	Homo sapiens	Galactose mutarotase	1:Experimental evidence at protein level	31.87	1	0.999	9	9	16	16
sp|Q96C86|DCPS_HUMAN	Q96C86	DCPS_HUMAN	DCPS	337	Homo sapiens	m7GpppX diphosphatase	1:Experimental evidence at protein level	29.38	1	0.999	9	9	15	15
sp|Q96GX9|MTNB_HUMAN	Q96GX9	MTNB_HUMAN	APIP	242	Homo sapiens	Methylthioribulose-1-phosphate dehydratase	1:Experimental evidence at protein level	45.45	1	0.999	9	9	20	20
sp|Q96KP1|EXOC2_HUMAN	Q96KP1	EXOC2_HUMAN	EXOC2	924	Homo sapiens	Exocyst complex component 2	1:Experimental evidence at protein level	11.04	1	0.999	9	9	11	11
sp|Q96NY7|CLIC6_HUMAN	Q96NY7	CLIC6_HUMAN	CLIC6	704	Homo sapiens	Chloride intracellular channel protein 6	2:Experimental evidence at transcript level	16.62	1	0.999	9	9	17	17
sp|Q96P63|SPB12_HUMAN	Q96P63	SPB12_HUMAN	SERPINB12	405	Homo sapiens	Serpin B12	1:Experimental evidence at protein level	29.38	1	0.999	9	9	20	20
sp|Q96PE7|MCEE_HUMAN	Q96PE7	MCEE_HUMAN	MCEE	176	Homo sapiens	Methylmalonyl-CoA epimerase, mitochondrial	1:Experimental evidence at protein level	60.8	1	0.999	9	9	23	23
sp|Q96PU8|QKI_HUMAN	Q96PU8	QKI_HUMAN	QKI	341	Homo sapiens	KH domain-containing RNA-binding protein QKI	1:Experimental evidence at protein level	26.1	1	0.999	9	9	13	13
sp|Q99426|TBCB_HUMAN	Q99426	TBCB_HUMAN	TBCB	244	Homo sapiens	Tubulin-folding cofactor B	1:Experimental evidence at protein level	35.66	1	0.999	9	9	15	15
sp|Q99442|SEC62_HUMAN	Q99442	SEC62_HUMAN	SEC62	399	Homo sapiens	Translocation protein SEC62	1:Experimental evidence at protein level	16.79	1	0.999	9	9	12	12
sp|Q99733|NP1L4_HUMAN	Q99733	NP1L4_HUMAN	NAP1L4	375	Homo sapiens	Nucleosome assembly protein 1-like 4	1:Experimental evidence at protein level	25.87	1	0.999	7	9	20	26
sp|Q99961|SH3G1_HUMAN	Q99961	SH3G1_HUMAN	SH3GL1	368	Homo sapiens	Endophilin-A2	1:Experimental evidence at protein level	28.53	1	0.999	7	9	8	11
sp|Q9BRQ6|MIC25_HUMAN	Q9BRQ6	MIC25_HUMAN	CHCHD6	235	Homo sapiens	MICOS complex subunit MIC25	1:Experimental evidence at protein level	48.94	1	0.999	9	9	18	18
sp|Q9BV57|MTND_HUMAN	Q9BV57	MTND_HUMAN	ADI1	179	Homo sapiens	Acireductone dioxygenase	1:Experimental evidence at protein level	51.96	1	0.999	9	9	26	26
sp|Q9BXS5|AP1M1_HUMAN	Q9BXS5	AP1M1_HUMAN	AP1M1	423	Homo sapiens	AP-1 complex subunit mu-1	1:Experimental evidence at protein level	27.42	1	0.999	7	9	8	11
sp|Q9H0P0|5NT3A_HUMAN	Q9H0P0	5NT3A_HUMAN	NT5C3A	336	Homo sapiens	Cytosolic 5'-nucleotidase 3A	1:Experimental evidence at protein level	27.38	1	0.999	9	9	13	13
sp|Q9H2K0|IF3M_HUMAN	Q9H2K0	IF3M_HUMAN	MTIF3	278	Homo sapiens	Translation initiation factor IF-3, mitochondrial	1:Experimental evidence at protein level	34.53	1	0.999	9	9	13	13
sp|Q9H832|UBE2Z_HUMAN	Q9H832	UBE2Z_HUMAN	UBE2Z	354	Homo sapiens	Ubiquitin-conjugating enzyme E2 Z	1:Experimental evidence at protein level	25.99	1	0.999	9	9	17	17
sp|Q9HA64|KT3K_HUMAN	Q9HA64	KT3K_HUMAN	FN3KRP	309	Homo sapiens	Ketosamine-3-kinase	1:Experimental evidence at protein level	30.1	1	0.999	9	9	25	25
sp|Q9HCP6|HHATL_HUMAN	Q9HCP6	HHATL_HUMAN	HHATL	504	Homo sapiens	Protein-cysteine N-palmitoyltransferase HHAT-like protein	1:Experimental evidence at protein level	21.63	1	0.999	9	9	16	16
sp|Q9HD45|TM9S3_HUMAN	Q9HD45	TM9S3_HUMAN	TM9SF3	589	Homo sapiens	Transmembrane 9 superfamily member 3	1:Experimental evidence at protein level	15.11	1	0.999	9	9	12	12
sp|Q9NP72|RAB18_HUMAN	Q9NP72	RAB18_HUMAN	RAB18	206	Homo sapiens	Ras-related protein Rab-18	1:Experimental evidence at protein level	43.2	1	0.999	9	9	17	17
sp|Q9NQ48|LZTL1_HUMAN	Q9NQ48	LZTL1_HUMAN	LZTFL1	299	Homo sapiens	Leucine zipper transcription factor-like protein 1	1:Experimental evidence at protein level	31.77	1	0.999	9	9	11	11
sp|Q9NRN7|ADPPT_HUMAN	Q9NRN7	ADPPT_HUMAN	AASDHPPT	309	Homo sapiens	L-aminoadipate-semialdehyde dehydrogenase-phosphopantetheinyl transferase	1:Experimental evidence at protein level	24.27	1	0.999	9	9	14	14
sp|Q9NRX4|PHP14_HUMAN	Q9NRX4	PHP14_HUMAN	PHPT1	125	Homo sapiens	14 kDa phosphohistidine phosphatase	1:Experimental evidence at protein level	69.6	1	0.999	9	9	34	34
sp|Q9NRY5|F1142_HUMAN	Q9NRY5	F1142_HUMAN	FAM114A2	505	Homo sapiens	Protein FAM114A2	1:Experimental evidence at protein level	17.82	1	0.999	9	9	12	12
sp|Q9NTI5|PDS5B_HUMAN	Q9NTI5	PDS5B_HUMAN	PDS5B	1447	Homo sapiens	Sister chromatid cohesion protein PDS5 homolog B	1:Experimental evidence at protein level	6.57	1	0.999	7	9	10	12
sp|Q9NWV4|CZIB_HUMAN	Q9NWV4	CZIB_HUMAN	CZIB	160	Homo sapiens	CXXC motif containing zinc binding protein	1:Experimental evidence at protein level	61.25	1	0.999	9	9	24	24
sp|Q9P015|RM15_HUMAN	Q9P015	RM15_HUMAN	MRPL15	296	Homo sapiens	Large ribosomal subunit protein uL15m	1:Experimental evidence at protein level	36.49	1	0.999	9	9	12	12
sp|Q9UBB4|ATX10_HUMAN	Q9UBB4	ATX10_HUMAN	ATXN10	475	Homo sapiens	Ataxin-10	1:Experimental evidence at protein level	17.68	1	0.999	9	9	12	12
sp|Q9UHL4|DPP2_HUMAN	Q9UHL4	DPP2_HUMAN	DPP7	492	Homo sapiens	Dipeptidyl peptidase 2	1:Experimental evidence at protein level	20.53	1	0.999	9	9	16	16
sp|Q9UHX1|PUF60_HUMAN	Q9UHX1	PUF60_HUMAN	PUF60	559	Homo sapiens	Poly(U)-binding-splicing factor PUF60	1:Experimental evidence at protein level	18.43	1	0.999	9	9	10	10
sp|Q9UJY1|HSPB8_HUMAN	Q9UJY1	HSPB8_HUMAN	HSPB8	196	Homo sapiens	Heat shock protein beta-8	1:Experimental evidence at protein level	38.78	1	0.999	9	9	15	15
sp|Q9ULD0|OGDHL_HUMAN	Q9ULD0	OGDHL_HUMAN	OGDHL	1010	Homo sapiens	2-oxoglutarate dehydrogenase-like, mitochondrial	1:Experimental evidence at protein level	22.67	1	0.999	9	9	9	9
sp|Q9UMX5|NENF_HUMAN	Q9UMX5	NENF_HUMAN	NENF	172	Homo sapiens	Neudesin	1:Experimental evidence at protein level	62.21	1	0.999	9	9	14	14
sp|Q9UNK0|STX8_HUMAN	Q9UNK0	STX8_HUMAN	STX8	236	Homo sapiens	Syntaxin-8	1:Experimental evidence at protein level	35.17	1	0.999	9	9	11	11
sp|Q9UPT5|EXOC7_HUMAN	Q9UPT5	EXOC7_HUMAN	EXOC7	735	Homo sapiens	Exocyst complex component 7	1:Experimental evidence at protein level	10.75	1	0.999	9	9	9	9
sp|Q9Y3B8|ORN_HUMAN	Q9Y3B8	ORN_HUMAN	REXO2	237	Homo sapiens	Oligoribonuclease, mitochondrial	1:Experimental evidence at protein level	39.66	1	0.999	9	9	46	46
sp|Q9Y5M8|SRPRB_HUMAN	Q9Y5M8	SRPRB_HUMAN	SRPRB	271	Homo sapiens	Signal recognition particle receptor subunit beta	1:Experimental evidence at protein level	38.38	1	0.999	9	9	11	11
sp|Q9Y617|SERC_HUMAN	Q9Y617	SERC_HUMAN	PSAT1	370	Homo sapiens	Phosphoserine aminotransferase	1:Experimental evidence at protein level	22.7	1	0.999	9	9	14	14
sp|Q9Y6B6|SAR1B_HUMAN	Q9Y6B6	SAR1B_HUMAN	SAR1B	198	Homo sapiens	GTP-binding protein SAR1b	1:Experimental evidence at protein level	41.92	1	0.999	5	9	8	20
sp|Q9Y6E0|STK24_HUMAN	Q9Y6E0	STK24_HUMAN	STK24	443	Homo sapiens	Serine/threonine-protein kinase 24	1:Experimental evidence at protein level	23.93	1	0.999	5	9	10	15
sp|A2RTX5|SYTC2_HUMAN	A2RTX5	SYTC2_HUMAN	TARS3	802	Homo sapiens	Threonine--tRNA ligase 2, cytoplasmic	1:Experimental evidence at protein level	11.22	1	0.999	8	8	10	10
sp|A5YKK6|CNOT1_HUMAN	A5YKK6	CNOT1_HUMAN	CNOT1	2376	Homo sapiens	CCR4-NOT transcription complex subunit 1	1:Experimental evidence at protein level	3.96	1	0.999	8	8	8	8
sp|A8K2U0|A2ML1_HUMAN	A8K2U0	A2ML1_HUMAN	A2ML1	1454	Homo sapiens	Alpha-2-macroglobulin-like protein 1	1:Experimental evidence at protein level	6.53	1	0.999	8	8	12	12
sp|O00165|HAX1_HUMAN	O00165	HAX1_HUMAN	HAX1	279	Homo sapiens	HCLS1-associated protein X-1	1:Experimental evidence at protein level	27.24	1	0.999	8	8	11	11
sp|O00170|AIP_HUMAN	O00170	AIP_HUMAN	AIP	330	Homo sapiens	AH receptor-interacting protein	1:Experimental evidence at protein level	29.7	1	0.999	8	8	11	11
sp|O00291|HIP1_HUMAN	O00291	HIP1_HUMAN	HIP1	1037	Homo sapiens	Huntingtin-interacting protein 1	1:Experimental evidence at protein level	8.49	1	0.999	8	8	9	9
sp|O00625|PIR_HUMAN	O00625	PIR_HUMAN	PIR	290	Homo sapiens	Pirin	1:Experimental evidence at protein level	26.9	1	0.999	8	8	10	10
sp|O14737|PDCD5_HUMAN	O14737	PDCD5_HUMAN	PDCD5	125	Homo sapiens	Programmed cell death protein 5	1:Experimental evidence at protein level	60.8	1	0.999	7	8	25	26
sp|O14828|SCAM3_HUMAN	O14828	SCAM3_HUMAN	SCAMP3	347	Homo sapiens	Secretory carrier-associated membrane protein 3	1:Experimental evidence at protein level	23.05	1	0.999	8	8	14	14
sp|O15126|SCAM1_HUMAN	O15126	SCAM1_HUMAN	SCAMP1	338	Homo sapiens	Secretory carrier-associated membrane protein 1	1:Experimental evidence at protein level	29.88	1	0.999	7	8	14	15
sp|O15143|ARC1B_HUMAN	O15143	ARC1B_HUMAN	ARPC1B	372	Homo sapiens	Actin-related protein 2/3 complex subunit 1B	1:Experimental evidence at protein level	24.73	1	0.999	8	8	14	14
sp|O15145|ARPC3_HUMAN	O15145	ARPC3_HUMAN	ARPC3	178	Homo sapiens	Actin-related protein 2/3 complex subunit 3	1:Experimental evidence at protein level	38.76	1	0.999	8	8	15	15
sp|O43149|ZZEF1_HUMAN	O43149	ZZEF1_HUMAN	ZZEF1	2961	Homo sapiens	Zinc finger ZZ-type and EF-hand domain-containing protein 1	1:Experimental evidence at protein level	3.58	1	0.999	8	8	11	11
sp|O43464|HTRA2_HUMAN	O43464	HTRA2_HUMAN	HTRA2	458	Homo sapiens	Serine protease HTRA2, mitochondrial	1:Experimental evidence at protein level	23.14	1	0.999	8	8	12	12
sp|O43674|NDUB5_HUMAN	O43674	NDUB5_HUMAN	NDUFB5	189	Homo sapiens	NADH dehydrogenase [ubiquinone] 1 beta subcomplex subunit 5, mitochondrial	1:Experimental evidence at protein level	34.92	1	0.999	8	8	49	49
sp|O43684|BUB3_HUMAN	O43684	BUB3_HUMAN	BUB3	328	Homo sapiens	Mitotic checkpoint protein BUB3	1:Experimental evidence at protein level	29.57	1	0.999	8	8	11	11
sp|O43741|AAKB2_HUMAN	O43741	AAKB2_HUMAN	PRKAB2	272	Homo sapiens	5'-AMP-activated protein kinase subunit beta-2	1:Experimental evidence at protein level	36.4	1	0.999	7	8	15	17
sp|O43768|ENSA_HUMAN	O43768	ENSA_HUMAN	ENSA	121	Homo sapiens	Alpha-endosulfine	1:Experimental evidence at protein level	65.29	1	0.999	7	8	15	20
sp|O43896|KIF1C_HUMAN	O43896	KIF1C_HUMAN	KIF1C	1103	Homo sapiens	Kinesin-like protein KIF1C	1:Experimental evidence at protein level	7.52	1	0.999	3	8	4	11
sp|O43920|NDUS5_HUMAN	O43920	NDUS5_HUMAN	NDUFS5	106	Homo sapiens	NADH dehydrogenase [ubiquinone] iron-sulfur protein 5	1:Experimental evidence at protein level	61.32	1	0.999	8	8	18	18
sp|O60669|MOT2_HUMAN	O60669	MOT2_HUMAN	SLC16A7	478	Homo sapiens	Monocarboxylate transporter 2	1:Experimental evidence at protein level	11.92	1	0.999	8	8	10	10
sp|O75368|SH3L1_HUMAN	O75368	SH3L1_HUMAN	SH3BGRL	114	Homo sapiens	Adapter SH3BGRL	1:Experimental evidence at protein level	69.3	1	0.999	8	8	25	25
sp|O75396|SC22B_HUMAN	O75396	SC22B_HUMAN	SEC22B	215	Homo sapiens	Vesicle-trafficking protein SEC22b	1:Experimental evidence at protein level	38.14	1	0.999	8	8	17	17
sp|O75531|BAF_HUMAN	O75531	BAF_HUMAN	BANF1	89	Homo sapiens	Barrier-to-autointegration factor	1:Experimental evidence at protein level	62.92	1	0.999	8	8	20	20
sp|O75663|TIPRL_HUMAN	O75663	TIPRL_HUMAN	TIPRL	272	Homo sapiens	TIP41-like protein	1:Experimental evidence at protein level	37.13	1	0.999	8	8	17	17
sp|O75964|ATP5L_HUMAN	O75964	ATP5L_HUMAN	ATP5MG	103	Homo sapiens	ATP synthase subunit g, mitochondrial	1:Experimental evidence at protein level	59.22	1	0.999	7	8	97	99
sp|O76003|GLRX3_HUMAN	O76003	GLRX3_HUMAN	GLRX3	335	Homo sapiens	Glutaredoxin-3	1:Experimental evidence at protein level	29.85	1	0.999	8	8	14	14
sp|O94919|ENDD1_HUMAN	O94919	ENDD1_HUMAN	ENDOD1	500	Homo sapiens	Endonuclease domain-containing 1 protein	1:Experimental evidence at protein level	21.8	1	0.999	8	8	15	15
sp|O95163|ELP1_HUMAN	O95163	ELP1_HUMAN	ELP1	1332	Homo sapiens	Elongator complex protein 1	1:Experimental evidence at protein level	8.11	1	0.999	8	8	11	11
sp|O95168|NDUB4_HUMAN	O95168	NDUB4_HUMAN	NDUFB4	129	Homo sapiens	NADH dehydrogenase [ubiquinone] 1 beta subcomplex subunit 4	1:Experimental evidence at protein level	47.29	1	0.999	8	8	35	35
sp|O95169|NDUB8_HUMAN	O95169	NDUB8_HUMAN	NDUFB8	186	Homo sapiens	NADH dehydrogenase [ubiquinone] 1 beta subcomplex subunit 8, mitochondrial	1:Experimental evidence at protein level	49.46	1	0.999	8	8	46	46
sp|O95336|6PGL_HUMAN	O95336	6PGL_HUMAN	PGLS	258	Homo sapiens	6-phosphogluconolactonase	1:Experimental evidence at protein level	36.43	1	0.999	8	8	17	17
sp|O95571|ETHE1_HUMAN	O95571	ETHE1_HUMAN	ETHE1	254	Homo sapiens	Persulfide dioxygenase ETHE1, mitochondrial	1:Experimental evidence at protein level	37.01	1	0.999	8	8	15	15
sp|O96008|TOM40_HUMAN	O96008	TOM40_HUMAN	TOMM40	361	Homo sapiens	Mitochondrial import receptor subunit TOM40 homolog	1:Experimental evidence at protein level	34.35	1	0.999	8	8	23	23
sp|P00326|ADH1G_HUMAN	P00326	ADH1G_HUMAN	ADH1C	375	Homo sapiens	Alcohol dehydrogenase 1C	1:Experimental evidence at protein level	52.27	1	0.999	5	8	21	26
sp|P02458|CO2A1_HUMAN	P02458	CO2A1_HUMAN	COL2A1	1487	Homo sapiens	Collagen alpha-1(II) chain	1:Experimental evidence at protein level	11.63	1	0.999	8	8	53	53
sp|P02766|TTHY_HUMAN	P02766	TTHY_HUMAN	TTR	147	Homo sapiens	Transthyretin	1:Experimental evidence at protein level	64.63	1	0.999	8	8	44	44
sp|P04066|FUCO_HUMAN	P04066	FUCO_HUMAN	FUCA1	466	Homo sapiens	Tissue alpha-L-fucosidase	1:Experimental evidence at protein level	16.09	1	0.999	8	8	11	11
sp|P04080|CYTB_HUMAN	P04080	CYTB_HUMAN	CSTB	98	Homo sapiens	Cystatin-B	1:Experimental evidence at protein level	79.59	1	0.999	8	8	31	31
sp|P05106|ITB3_HUMAN	P05106	ITB3_HUMAN	ITGB3	788	Homo sapiens	Integrin beta-3	1:Experimental evidence at protein level	9.01	1	0.999	8	8	12	12
sp|P05204|HMGN2_HUMAN	P05204	HMGN2_HUMAN	HMGN2	90	Homo sapiens	Non-histone chromosomal protein HMG-17	1:Experimental evidence at protein level	58.89	1	0.999	5	8	23	31
sp|P08473|NEP_HUMAN	P08473	NEP_HUMAN	MME	750	Homo sapiens	Neprilysin	1:Experimental evidence at protein level	10.13	1	0.999	8	8	13	13
sp|P09455|RET1_HUMAN	P09455	RET1_HUMAN	RBP1	135	Homo sapiens	Retinol-binding protein 1	1:Experimental evidence at protein level	51.11	1	0.999	8	8	14	14
sp|P09488|GSTM1_HUMAN	P09488	GSTM1_HUMAN	GSTM1	218	Homo sapiens	Glutathione S-transferase Mu 1	1:Experimental evidence at protein level	48.62	1	0.999	1	8	2	15
sp|P09601|HMOX1_HUMAN	P09601	HMOX1_HUMAN	HMOX1	288	Homo sapiens	Heme oxygenase 1	1:Experimental evidence at protein level	37.15	1	0.999	8	8	17	17
sp|P09619|PGFRB_HUMAN	P09619	PGFRB_HUMAN	PDGFRB	1106	Homo sapiens	Platelet-derived growth factor receptor beta	1:Experimental evidence at protein level	8.95	1	0.999	8	8	9	9
sp|P0DOY2|IGLC2_HUMAN	P0DOY2	IGLC2_HUMAN	IGLC2	106	Homo sapiens	Immunoglobulin lambda constant 2	1:Experimental evidence at protein level	74.53	1	0.999	0	8	0	193	sp|P0DOY3|IGLC3_HUMAN
sp|P11117|PPAL_HUMAN	P11117	PPAL_HUMAN	ACP2	423	Homo sapiens	Lysosomal acid phosphatase	1:Experimental evidence at protein level	20.33	1	0.999	8	8	16	16
sp|P11215|ITAM_HUMAN	P11215	ITAM_HUMAN	ITGAM	1152	Homo sapiens	Integrin alpha-M	1:Experimental evidence at protein level	7.99	1	0.999	7	8	8	9
sp|P12821|ACE_HUMAN	P12821	ACE_HUMAN	ACE	1306	Homo sapiens	Angiotensin-converting enzyme	1:Experimental evidence at protein level	5.21	1	0.999	8	8	9	9
sp|P15144|AMPN_HUMAN	P15144	AMPN_HUMAN	ANPEP	967	Homo sapiens	Aminopeptidase N	1:Experimental evidence at protein level	9.72	1	0.999	8	8	10	10
sp|P15848|ARSB_HUMAN	P15848	ARSB_HUMAN	ARSB	533	Homo sapiens	Arylsulfatase B	1:Experimental evidence at protein level	14.45	1	0.999	8	8	13	13
sp|P16278|BGAL_HUMAN	P16278	BGAL_HUMAN	GLB1	677	Homo sapiens	Beta-galactosidase	1:Experimental evidence at protein level	13.88	1	0.999	8	8	12	12
sp|P18669|PGAM1_HUMAN	P18669	PGAM1_HUMAN	PGAM1	254	Homo sapiens	Phosphoglycerate mutase 1	1:Experimental evidence at protein level	58.66	1	0.999	5	8	21	63
sp|P18859|ATP5J_HUMAN	P18859	ATP5J_HUMAN	ATP5PF	108	Homo sapiens	ATP synthase-coupling factor 6, mitochondrial	1:Experimental evidence at protein level	55.56	1	0.999	8	8	125	125
sp|P19013|K2C4_HUMAN	P19013	K2C4_HUMAN	KRT4	520	Homo sapiens	Keratin, type II cytoskeletal 4	1:Experimental evidence at protein level	24.23	1	0.999	5	8	6	14
sp|P19237|TNNI1_HUMAN	P19237	TNNI1_HUMAN	TNNI1	187	Homo sapiens	Troponin I, slow skeletal muscle	1:Experimental evidence at protein level	40.64	1	0.999	8	8	20	20
sp|P20338|RAB4A_HUMAN	P20338	RAB4A_HUMAN	RAB4A	218	Homo sapiens	Ras-related protein Rab-4A	1:Experimental evidence at protein level	50	1	0.999	7	8	9	10
sp|P20908|CO5A1_HUMAN	P20908	CO5A1_HUMAN	COL5A1	1838	Homo sapiens	Collagen alpha-1(V) chain	1:Experimental evidence at protein level	5.11	1	0.999	5	8	19	25
sp|P21291|CSRP1_HUMAN	P21291	CSRP1_HUMAN	CSRP1	193	Homo sapiens	Cysteine and glycine-rich protein 1	1:Experimental evidence at protein level	60.62	1	0.999	8	8	31	31
sp|P23497|SP100_HUMAN	P23497	SP100_HUMAN	SP100	879	Homo sapiens	Nuclear autoantigen Sp-100	1:Experimental evidence at protein level	11.83	1	0.999	7	8	9	10
sp|P26022|PTX3_HUMAN	P26022	PTX3_HUMAN	PTX3	381	Homo sapiens	Pentraxin-related protein PTX3	1:Experimental evidence at protein level	25.2	1	0.999	8	8	11	11
sp|P27658|CO8A1_HUMAN	P27658	CO8A1_HUMAN	COL8A1	744	Homo sapiens	Collagen alpha-1(VIII) chain	1:Experimental evidence at protein level	11.42	1	0.999	8	8	24	24
sp|P28070|PSB4_HUMAN	P28070	PSB4_HUMAN	PSMB4	264	Homo sapiens	Proteasome subunit beta type-4	1:Experimental evidence at protein level	41.29	1	0.999	8	8	37	37
sp|P32456|GBP2_HUMAN	P32456	GBP2_HUMAN	GBP2	591	Homo sapiens	Guanylate-binding protein 2	1:Experimental evidence at protein level	16.24	1	0.999	6	8	10	13
sp|P35914|HMGCL_HUMAN	P35914	HMGCL_HUMAN	HMGCL	325	Homo sapiens	Hydroxymethylglutaryl-CoA lyase, mitochondrial	1:Experimental evidence at protein level	27.08	1	0.999	6	8	11	14
sp|P36959|GMPR1_HUMAN	P36959	GMPR1_HUMAN	GMPR	345	Homo sapiens	GMP reductase 1	1:Experimental evidence at protein level	24.35	1	0.999	5	8	11	15
sp|P37108|SRP14_HUMAN	P37108	SRP14_HUMAN	SRP14	136	Homo sapiens	Signal recognition particle 14 kDa protein	1:Experimental evidence at protein level	60.29	1	0.999	8	8	13	13
sp|P40261|NNMT_HUMAN	P40261	NNMT_HUMAN	NNMT	264	Homo sapiens	Nicotinamide N-methyltransferase	1:Experimental evidence at protein level	31.06	1	0.999	8	8	13	13
sp|P41567|EIF1_HUMAN	P41567	EIF1_HUMAN	EIF1	113	Homo sapiens	Eukaryotic translation initiation factor 1	1:Experimental evidence at protein level	76.99	1	0.999	2	8	2	17
sp|P42025|ACTY_HUMAN	P42025	ACTY_HUMAN	ACTR1B	376	Homo sapiens	Beta-centractin	1:Experimental evidence at protein level	53.46	1	0.999	8	8	13	13
sp|P43897|EFTS_HUMAN	P43897	EFTS_HUMAN	TSFM	325	Homo sapiens	Elongation factor Ts, mitochondrial	1:Experimental evidence at protein level	27.69	1	0.999	8	8	15	15
[truncated: 3,917 more rows]

## Sheet: Sheet2
Unique proteins quantified without missing values in TMT mixture 1
Protein ID	Gene	NumberPSM	MaxPepProb	ReferenceIntensity	FFPE1	FFPE2	FFPE3	FFPE4	FFPE5	FF1	FF2	FF3	FF4	FF5	FFref1	FFref2	FFref3	FFref4	FFref5
Q8WZ42	TTN	6098	1	29.2534	28.6346	28.9901	28.5524	29.4322	29.4241	29.2965	29.4031	29.3004	29.578	29.6117	29.0604	28.4896	27.7247	30.0245	30.0144
Q15149	PLEC	475	1	25.0266	24.9484	25.2144	24.5805	25.3794	25.2478	25.0575	25.3931	25.5985	25.7106	25.5181	24.1152	23.9555	23.5412	24.9651	25.0097
Q09666	AHNAK	479	1	25.1898	24.7724	24.8056	24.6923	24.381	24.552	25.3707	25.4066	25.3599	24.5382	24.7499	25.711	26.0894	25.6546	24.7338	25.3472
P15924	DSP	414	1	25.3652	26.0004	25.2174	25.4962	25.9849	25.7476	25.5903	25.5954	25.6339	26.2602	25.8581	24.1476	23.827	23.4689	24.8983	25.4178
Q14204	DYNC1H1	285	1	24.3674	24.5109	24.5795	24.1182	24.4114	24.344	24.5522	24.535	24.6114	24.3639	24.4827	24.3959	24.1516	24.3758	24.3038	24.5498
Q5VST9	OBSCN	272	1	23.7021	23.6724	23.52	23.4076	23.8522	24.0799	24.0094	23.7331	24.1016	23.8705	24.1547	23.399	22.6801	22.4858	23.9512	24.3765
Q13813	SPTAN1	399	1	25.035	24.8134	24.8428	24.5372	24.9706	24.9964	25.0728	24.9687	25.1173	25.3558	25.3972	25.0315	24.7838	24.5627	25.5326	25.8461
P11532	DMD	333	1	24.6393	24.4688	24.8126	24.3259	24.6096	24.5556	24.7784	24.7657	24.9368	24.8322	24.9024	24.6303	24.549	23.5462	24.5016	25.0906
Q14315	FLNC	506	1	25.5539	25.1448	25.5377	25.1106	25.5409	25.5149	25.6701	25.6489	26.0452	25.6294	25.6242	25.4911	25.147	25.1925	25.8472	25.89
P98160	HSPG2	406	1	24.5465	24.7299	24.6472	24.4286	24.4789	24.7238	24.4468	24.1922	24.4898	24.4066	24.5818	24.7766	24.9801	23.7187	24.7622	24.9042
P24043	LAMA2	388	1	25.1408	24.6088	24.915	24.526	24.7002	24.9494	24.7333	24.7263	24.8429	24.9906	25.2677	25.2929	25.9474	24.8468	25.8441	26.0053
P12111	COL6A3	384	1	25.4192	25.7929	25.5405	25.2154	25.3473	25.8667	25.5291	25.0764	25.4566	25.4695	25.7905	25.4268	24.9496	24.441	25.6561	26.0351
P04114	APOB	181	1	23.6173	23.6953	22.984	23.1941	23.8132	23.2717	23.851	23.1763	22.7493	24.1655	23.0693	24.6536	23.4624	22.8369	24.9122	23.4672
Q01082	SPTBN1	318	1	24.368	24.3454	24.3385	24.0387	24.3973	24.4918	24.5063	24.3752	24.5321	24.6393	24.6983	24.238	23.9612	23.878	24.5702	24.8568
P35555	FBN1	422	1	25.1363	24.7472	25.2147	24.599	24.6562	24.9711	24.3258	24.1259	24.5335	24.783	24.8787	24.3145	26.2499	24.1309	26.6727	25.9836
P52179	MYOM1	312	1	25.3004	24.6996	25.1534	24.6284	25.4895	25.5551	25.3777	25.5507	25.4213	25.5985	25.7257	25.0923	25.1378	24.4304	25.3541	25.6101
Q92736	RYR2	159	1	23.0051	23.0906	23.1132	22.7981	22.9921	22.9776	23.3912	23.0742	23.4182	22.7232	22.9465	23.2102	22.6908	23.0904	22.6757	23.1721
P12883	MYH7	1004	1	27.7055	27.41	27.5924	27.3168	28.1738	28.0869	28.1154	28.1465	28.0544	28.4359	28.5349	26.4036	26.2488	25.8139	27.1579	26.8342
P01024	C3	300	1	24.574	24.0645	23.6161	24.168	24.4901	24.3982	24.3134	23.7999	23.9926	24.7041	24.2824	25.5378	24.2081	24.7518	25.6995	25.2204
P21333	FLNA	191	1	23.9075	23.5311	23.7544	23.5903	23.6574	23.7263	24.1739	23.9144	23.7498	23.8563	23.779	23.5697	23.9852	24.3442	24.4742	24.3986
Q14896	MYBPC3	487	1	25.8918	25.6828	25.9546	25.4913	26.1126	26.0372	26.1107	26.17	26.0971	25.9251	26.0554	25.6728	25.2989	25.4757	25.9124	26.0791
Q9Y490	TLN1	174	1	23.4861	23.332	23.4077	23.2656	23.3355	23.4878	23.5408	23.5665	23.6497	23.5928	23.683	23.3049	23.1619	23.8841	23.6656	23.7282
P54296	MYOM2	347	1	25.0351	24.4558	24.8228	24.4547	25.4056	25.3786	24.9909	25.2209	24.9397	25.483	25.4963	24.6211	24.7695	24.255	25.328	25.6168
P11277	SPTB	153	1	23.1921	23.9226	23.1861	24.641	23.0129	23.0718	23.4331	23.0858	23.1859	23.1289	23.2425	23.3962	22.7033	22.8481	22.9636	23.3766
Q702N8	XIRP1	181	1	23.4783	22.8537	23.5853	22.885	22.7776	22.7899	23.5669	24.324	24.1237	23.0346	22.8404	23.4838	24.0698	23.1214	22.5002	22.7003
P18206	VCL	334	1	24.9285	24.6595	24.6332	24.4679	24.6623	24.8439	25.1364	24.8923	25.0506	25.0931	25.1853	25.3805	24.8135	24.8888	24.9825	25.3381
P02549	SPTA1	136	1	22.9283	23.9284	22.4422	25.0579	22.4514	22.6739	23.3681	22.4773	22.4788	22.5134	22.7969	23.3539	22.1228	23.117	22.2947	22.9146
O76041	NEBL	216	1	24.3124	23.9894	24.2674	23.6757	24.1145	24.0612	25.07	24.9892	24.9412	24.2875	24.4247	24.3897	24.0886	23.1923	23.391	23.7652
P35579	MYH9	223	1	23.6606	24.0346	23.8605	23.6957	24.0819	24.0446	24.141	23.9884	23.9943	24.4184	24.1625	22.6136	22.3876	22.2152	23.4407	22.9941
O15230	LAMA5	133	1	22.6673	22.5617	22.7615	22.5023	22.5681	22.9669	22.4337	22.5107	22.7516	22.7805	23.0166	22.1121	22.919	21.5838	23.1647	23.3248
P11047	LAMC1	270	1	24.3952	23.8761	24.1312	23.7807	23.8718	24.2167	24.3327	24.1176	24.2919	24.5565	24.6899	24.2027	24.7846	23.7802	24.9152	24.9379
Q9Y4G6	TLN2	147	1	22.9317	22.6453	23.0053	22.6104	23.0015	22.9966	23.0909	23.0202	23.1855	23.2748	23.2632	22.7354	22.5174	21.821	23.0527	23.5387
P22105	TNXB	137	1	22.5223	22.5369	21.9371	22.2218	21.9267	22.4274	22.6881	21.9497	22.2503	22.271	22.5619	23.8718	22.6945	22.1906	22.5885	23.0148
Q86VF7	NRAP	117	1	22.4444	22.01	22.5813	21.8316	21.8144	21.9475	23.1448	23.257	23.6224	22.0506	22.0305	22.3748	22.3756	21.5591	21.3913	21.6814
P55268	LAMB2	183	1	23.6172	23.3909	23.4832	23.1648	23.2943	23.6353	23.474	23.3433	23.5793	23.5399	23.8732	23.5609	23.979	23.0505	24.2357	24.3878
O75369	FLNB	107	1	22.6597	22.7536	22.5058	22.5672	22.4718	22.5843	22.4916	22.4265	22.4558	22.6025	22.6038	22.6673	22.7583	23.0181	23.2672	23.1717
P35573	AGL	133	1	23.2605	22.9089	23.0053	22.7499	23.2748	23.0418	22.8819	22.9158	23.1167	23.1314	23.0099	23.692	23.7277	23.6575	23.8599	23.6272
P02751	FN1	143	1	23.2045	23.4855	23.256	23.6504	22.9293	22.9475	23.3124	23.1401	23.4004	22.8693	22.7753	23.5308	24.1247	22.2967	23.1723	23.1643
P02768	ALB	1028	1	28.8812	27.6846	27.459	27.9037	27.5591	27.7519	27.9626	28.1467	28.0339	28.2452	28.1929	29.6895	29.6328	29.9521	29.6544	29.7038
E9PAV3	NACA	127	1	23.2591	22.4271	22.7467	22.6223	22.578	22.6579	23.7369	23.6416	23.4578	22.5204	23.3959	23.5746	24.1495	23.3709	22.5375	23.2318
P48681	NES	134	1	22.7354	22.7935	22.9051	22.2301	22.312	22.1802	23.4802	23.5283	23.1686	22.4879	22.7127	22.9439	22.605	21.8201	21.9082	22.1261
P17661	DES	497	1	26.2492	26.3296	26.3824	25.8893	26.5577	26.2575	26.5691	26.6476	26.6741	27.0262	26.8188	25.9088	25.3959	24.4045	25.803	26.0331
O75923	DYSF	113	1	23.1517	22.7653	22.9164	22.8251	23.0431	22.9304	22.6904	22.8678	22.768	23.025	22.9839	23.4783	23.7272	23.7229	23.6274	23.4124
P07942	LAMB1	169	1	23.7137	23.067	23.5007	23.1533	23.2498	23.4782	23.4663	23.6249	23.5719	23.858	23.9901	23.6207	24.4034	23.1586	24.2915	24.2734
P42704	LRPPRC	127	1	23.3247	23.1682	23.093	22.9208	23.4078	23.6896	23.3021	23.2544	23.476	23.5805	23.9398	22.7956	22.6819	23.7087	23.1565	23.4098
O15061	SYNM	104	1	22.6515	22.8032	22.8611	22.2384	23.0221	22.7854	23.0402	22.8693	23.198	23.0864	22.9222	22.4248	22.0178	20.8857	22.3177	22.5911
P04275	VWF	97	1	22.1993	22.4334	22.0343	22.1864	22.0818	22.462	22.2684	21.9857	21.8717	21.9579	22.186	22.4366	22.0638	22.0604	22.7098	22.798
Q5VTT5	MYOM3	132	1	23.4536	23.0346	23.4559	22.8049	24.0356	24.0133	23.7661	23.8934	23.8211	24.1361	24.1478	22.5489	22.3841	22.0359	22.963	23.1781
Q07954	LRP1	94	1	21.6158	21.607	21.6915	21.9424	21.6978	21.7048	21.4425	21.2367	21.2626	21.5508	21.4668	21.6512	21.8996	21.7205	21.9644	21.8962
P02545	LMNA	179	1	23.8534	23.9709	23.6406	23.483	23.866	24.0006	23.4922	23.5984	23.7287	24.0645	24.0313	23.805	24.0776	23.4488	24.0911	24.575
Q15075	EEA1	87	1	22.2983	21.9928	21.9735	21.7536	21.8819	21.8857	22.1938	22.1414	22.3119	22.4799	22.4518	22.6013	22.8655	22.4908	22.6072	22.6323
P35609	ACTN2	438	1	26.1291	26.0027	26.0064	25.6098	26.4943	26.48	26.4076	26.1782	26.4299	26.4856	26.6788	25.4876	24.9005	24.7607	26.5788	26.7562
P01023	A2M	162	1	23.9294	23.3762	23.0344	23.4777	23.4247	23.7173	23.7805	23.3415	23.3118	23.9182	23.6627	24.717	23.9956	24.4869	24.7915	24.7158
P35749	MYH11	100	1	22.068	21.7046	21.7552	21.732	22.1956	22.262	23.2434	22.7479	22.489	22.8338	22.6133	21.0345	20.7433	20.6733	21.059	21.223
Q8N3K9	CMYA5	80	1	21.3487	21.0128	21.136	21.0816	21.1974	21.1347	21.4971	21.5173	21.7154	21.3174	21.2478	21.6542	21.6381	21.4324	21.0328	21.2729
Q16891	IMMT	210	1	24.3403	24.1153	24.0969	23.7926	24.2459	23.9058	24.4866	24.356	24.6445	24.5199	24.0972	24.7937	24.4095	24.3791	24.7145	24.0889
P46821	MAP1B	86	1	21.5538	21.3038	21.7244	21.3349	21.0436	21.261	21.6826	21.9276	21.6478	21.2355	21.3766	21.7219	22.3131	21.7286	21.1789	21.2213
Q13423	NNT	221	1	24.8473	24.5141	24.6458	24.3607	24.6126	24.2353	24.6318	24.6861	25.0409	24.4995	24.286	25.5031	25.2141	25.5847	25.0632	24.3542
Q86UP2	KTN1	94	1	22.3735	21.9895	22.0117	21.8997	21.6628	21.8126	22.5399	22.6157	22.7211	22.2051	22.4335	22.803	22.9518	22.9175	21.5394	22.082
A4UGR9	XIRP2	80	1	21.3446	21.3079	21.3777	21.0283	20.9543	21.2408	22.0435	21.8661	21.9056	21.0595	21.1869	21.7376	21.4658	20.1118	20.5645	20.9505
P08133	ANXA6	176	1	24.9364	24.4386	24.6333	24.4547	24.6709	24.5188	24.6129	24.6748	24.5718	25.0572	24.7886	25.4283	25.4805	25.1589	25.7988	25.2306
P13533	MYH6	219	1	24.1103	23.4194	24.0132	23.7555	23.8498	24.6652	23.5743	24.7803	24.7704	23.8886	25.096	22.8687	22.8963	22.523	23.2168	23.9119
Q96Q06	PLIN4	124	1	23.1601	22.4629	22.9041	22.6273	22.5149	22.6421	24.0267	23.489	22.9423	22.5151	22.4657	23.2528	24.4616	23.5277	22.5478	22.801
P02787	TF	250	1	24.6939	24.1624	23.6818	23.9899	23.9367	24.1628	24.5368	24.0824	23.7544	24.5238	24.4831	26.1081	24.9974	24.7462	25.4682	25.6203
P31327	CPS1	117	1	23.2205	22.248	22.4441	23.1027	23.5655	22.4781	22.6976	23.146	22.584	23.9367	22.496	22.1858	23.1015	23.4497	25.0125	22.4024
Q7Z406	MYH14	98	1	21.6037	22.2829	21.8473	21.4487	22.063	22.2175	21.8011	21.8444	21.8187	22.2146	22.3835	20.5349	20.4425	20.0051	21.2907	21.5238
P25705	ATP5F1A	439	1	26.1934	26.2617	26.3187	25.9796	26.199	25.8473	25.9779	26.0521	26.0408	25.8391	25.6495	26.7247	26.7391	26.6228	26.2697	25.6862
Q99798	ACO2	394	1	25.6242	25.0713	25.0114	25.1564	25.3122	25.5037	25.1196	25.1998	25.236	25.3343	25.711	26.1753	26.2148	25.8453	26.2069	26.4484
P40939	HADHA	289	1	25.3335	24.542	24.8888	24.8895	25.1478	25.1582	24.5965	24.8163	24.7662	25.1319	25.2525	25.3982	26.1353	25.6235	26.1027	26.2343
P55072	VCP	153	1	23.8746	23.699	23.5266	23.5502	23.4705	23.5734	23.4616	23.5677	23.6288	23.6007	23.6704	24.4756	24.3625	24.1866	24.3765	24.4935
Q9BX66	SORBS1	103	1	21.9967	21.8855	22.1919	21.7362	22.0286	21.7972	22.3823	22.244	22.418	22.2906	21.8078	22.2211	21.8723	20.766	21.5405	21.7682
P04264	KRT1	562	1	26.5883	27.6529	26.9887	28.4715	27.1608	27.2475	27.357	26.8865	26.393	26.7038	26.5801	25.0615	24.825	24.5607	25.1104	25.1862
P38646	HSPA9	222	1	24.1137	23.6084	23.6012	23.5726	23.7548	23.8916	23.7978	23.802	23.8798	23.8911	24.1439	24.547	24.5527	24.4811	24.4438	24.7883
Q02218	OGDH	197	1	24.3173	24.1666	24.002	23.9954	24.1173	23.993	24.0478	23.8962	24.2223	24.1212	23.9655	24.9671	24.7993	24.9167	24.7023	24.1007
P10809	HSPD1	210	1	24.108	23.7876	23.7298	23.9224	23.8628	23.8644	23.802	23.8052	23.825	24.0113	24.0071	24.7486	24.4701	24.3168	24.6053	24.6011
O60313	OPA1	87	1	22.8463	22.4742	22.2943	22.0924	22.3769	22.0852	22.6445	22.5326	22.7145	22.4728	22.2144	23.813	23.1395	23.8123	23.1115	22.5975
P46939	UTRN	59	1	20.7236	21.0498	21.1151	20.7564	20.8549	20.9241	21.1041	21.0619	21.0569	21.0228	21.1234	20.3009	20.2136	20.0215	20.3704	20.5068
Q03001	DST	55	1	20.2104	20.2287	20.4613	20.3383	20.4479	20.3158	20.5178	20.5599	20.636	20.4639	20.5396	20.1232	19.845	19.2885	20.0444	20.3356
P27816	MAP4	116	1	22.846	22.3602	22.5131	22.528	22.0734	22.2514	23.1924	23.2009	22.8625	22.079	22.1684	23.6283	23.148	23.5478	21.9413	22.2531
P14618	PKM	232	1	25.0702	24.6729	24.6364	24.6363	24.7769	24.774	24.497	24.7086	24.6483	24.7646	24.8857	25.6739	25.8122	25.2793	25.7512	25.67
Q00610	CLTC	84	1	23.0163	23.1321	23.0263	22.9828	22.8898	22.8365	22.9381	22.8083	22.9878	22.9597	22.8406	23.5756	23.3438	23.4008	23.1	23.2702
Q9HBL0	TNS1	79	1	21.7548	21.7788	22.0315	21.8747	21.8089	21.8079	22.0145	21.9043	22.1895	21.8092	21.6964	21.6326	21.8108	21.301	21.298	21.479
O95425	SVIL	67	1	21.047	21.0824	21.2075	20.6364	20.8669	21.0774	21.7328	21.5941	21.4357	20.9221	21.3475	21.0246	20.8189	19.9501	20.3177	20.7682
P19367	HK1	135	1	23.7778	23.1548	23.1468	23.0527	23.4781	23.5985	23.3023	23.2007	23.5437	23.5941	23.6985	24.5245	24.22	24.1631	24.4244	24.4815
P13639	EEF2	122	1	23.6803	23.3421	23.2416	23.1273	23.3289	23.2366	23.4361	23.6674	23.6114	23.3575	23.2706	23.847	24.0672	24.5906	23.9647	23.9023
P08603	CFH	102	1	22.3429	21.6986	21.4365	21.5815	21.9846	21.9151	21.8736	21.4465	21.7334	22.1324	21.8763	23.6877	22.3957	22.7424	23.253	23.0484
Q03252	LMNB2	85	1	22.2242	22.0422	21.9494	21.6799	22.2472	22.4044	22.0028	22.1038	22.2546	22.7025	22.6074	21.8844	22.2557	21.8628	22.6608	22.9333
Q9P2E9	RRBP1	75	1	21.5243	21.0487	21.3358	21.1858	20.946	21.0078	21.6548	21.9879	21.6837	21.6014	21.3179	21.542	22.1713	21.6193	21.2685	20.9817
P78527	PRKDC	61	1	21.1218	21.3378	21.1705	21.2914	21.3041	21.3291	21.2179	21.2373	21.4191	21.2365	21.5206	20.4345	20.2026	21.4239	21.103	21.1441
P35580	MYH10	54	1	21.0487	21.6974	21.0886	21.125	21.2703	21.4095	22.1534	21.1669	21.5997	21.4818	21.7558	20.2101	19.5718	19.3671	20.4074	20.4601
P28331	NDUFS1	148	1	23.7856	23.5782	23.7364	23.2957	23.8292	23.7264	23.3551	23.5529	23.6342	23.707	23.6089	24.042	24.1478	23.7971	24.5181	24.2869
P11216	PYGB	133	1	23.5138	23.0827	23.0232	23.158	23.1628	23.2317	23.1229	23.0638	23.4523	23.2069	23.3993	24.209	23.8468	24.1156	23.9218	24.0126
Q14152	EIF3A	59	1	21.6187	21.7221	21.7943	21.7701	21.3657	21.3196	21.6413	21.6694	21.6499	21.3978	21.4457	21.9063	21.8128	21.9696	21.2827	21.5017
Q16531	DDB1	65	1	22.2228	21.6708	21.7529	21.8285	21.9919	22.1082	21.9439	22.1071	22.0535	22.2372	22.2615	22.5917	22.7411	22.3147	22.9361	22.8811
Q14203	DCTN1	82	1	21.9121	21.8281	21.8172	21.6227	21.8972	21.8492	21.8492	21.906	21.8132	22.2179	22.0493	21.953	21.7171	22.0715	22.3043	22.2129
Q6ZP82	CCDC141	70	1	21.7853	21.6952	21.8324	21.5633	22.0216	21.8889	22.0591	21.9781	22.3065	22.3942	22.4372	21.2282	20.8355	20.4009	21.5799	22.2499
Q8WWI1	LMO7	74	1	21.7214	21.9104	22.124	21.6	21.6627	21.7518	22.0941	21.9638	22.0217	21.9316	21.8296	21.7366	21.4814	20.1657	21.297	21.8524
Q14980	NUMA1	58	1	20.6906	20.9342	20.7486	20.7477	20.912	20.9681	21.0247	21.0267	21.0746	21.2499	21.4609	19.7583	19.7969	19.4227	20.5895	20.653
Q02952	AKAP12	71	1	20.6483	20.5816	20.6337	20.4856	20.0229	20.4192	21.0573	20.3808	20.6042	20.2912	20.6346	20.9287	20.922	21.16	20.303	20.8032
P35908	KRT2	281	1	24.4593	25.6699	25.0064	25.9195	25.253	25.1064	24.8692	24.6348	24.2629	24.7641	24.4356	23.1361	22.9385	22.7075	23.3108	23.3647
P02671	FGA	154	1	23.9503	23.8438	23.0171	25.0687	23.6845	23.3882	24.1279	23.1701	24.3091	23.8523	23.1814	24.8379	23.3488	23.9152	23.923	23.2792
P12109	COL6A1	119	1	23.3846	23.5358	23.3222	23.2038	23.3652	23.9173	23.5327	22.8923	23.3262	23.5141	23.7926	23.5759	22.724	22.5671	23.6861	24.1721
Q9Y4W6	AFG3L2	85	1	23.1966	22.7972	22.9119	22.5021	22.8515	22.9254	23.1467	23.0945	23.3272	22.9958	23.161	23.58	23.4515	24.0387	22.9857	23.1366
Q16363	LAMA4	82	1	22.2185	22.0527	22.2345	21.9215	22.0169	22.2444	22.2954	21.8997	22.4038	22.197	22.4463	22.123	22.6929	21.6314	22.8756	22.7261
P16157	ANK1	70	1	21.2057	22.4566	20.9136	23.3934	20.8218	21.1708	21.5288	20.7198	20.7324	20.7468	20.9636	21.6087	20.46	21.3558	20.6651	21.266
P49748	ACADVL	226	1	24.8081	24.3625	24.5097	24.4882	24.7968	24.804	24.1672	24.4563	24.4262	24.7947	24.84	24.9898	25.2791	24.9599	25.4962	25.5541
P08670	VIM	209	1	23.7982	23.9869	24.0187	23.8996	24.0375	23.9471	24.103	23.8195	23.9005	24.5576	24.0975	22.8089	22.9955	22.7596	24.0044	23.4657
P46940	IQGAP1	74	1	22.0193	22.1409	22.0753	22.0499	21.9192	22.0461	22.135	22.164	22.1845	21.8998	22.2055	21.9476	22.0838	22.3215	21.9352	21.8972
P00505	GOT2	271	1	25.4034	25.0093	24.9407	24.9721	25.1507	25.1605	24.876	24.9764	25.0485	25.0576	25.2215	26.0669	25.9528	25.8021	26.093	26.0346
P11021	HSPA5	129	1	23.8749	23.3979	23.6143	23.4523	23.2904	23.4976	23.4645	23.6929	23.738	23.6117	23.6809	24.3216	24.5997	24.3142	24.3317	24.2364
P21399	ACO1	76	1	22.9308	22.1882	22.3441	22.3856	22.4805	22.6969	22.4308	22.7193	22.6247	22.6178	22.6389	23.4281	23.6319	23.4153	23.5231	23.5721
P22314	UBA1	77	1	22.5484	22.5262	22.5017	22.5739	22.4181	22.4076	22.519	22.6099	22.6296	22.3521	22.3806	22.4285	22.0008	23.4913	22.4421	22.4353
Q8IWX7	UNC45B	73	1	22.1573	22.0213	22.1045	21.7467	21.8291	21.8077	22.6566	22.5019	22.5649	21.8944	22.0785	22.3404	21.557	22.972	21.5317	22.1076
P20810	CAST	93	1	22.672	22.0003	21.901	22.1245	21.6297	21.9159	23.0203	23.0453	22.8479	22.6314	22.7132	23.1526	23.2795	22.9892	22.0959	22.4456
P14543	NID1	88	1	22.6705	22.6855	22.6736	22.3303	22.4972	22.7504	22.5832	22.3004	22.4332	22.5296	22.6943	22.6618	23.3369	22.222	23.0186	23.037
P34932	HSPA4	99	1	22.5375	22.1064	21.9694	21.9836	21.8454	21.8298	22.5485	22.4031	22.4501	22.2209	22.0884	23.3975	23.3893	23.1872	22.3083	22.5213
O14639	ABLIM1	78	1	22.2132	22.1868	22.563	22.057	22.0696	21.9706	22.6953	22.7437	22.5399	22.3389	22.2016	22.0897	22.0109	20.7013	21.7917	21.8275
Q9UMS6	SYNPO2	61	1	21.6076	21.4702	21.8273	21.2648	21.6075	21.6432	22.2894	22.0192	22.3739	21.5947	21.7223	21.3145	20.9594	20.3676	20.9903	21.3451
O75112	LDB3	231	1	24.1277	23.7296	24.0468	23.7615	24.0976	23.9226	24.2389	24.3651	24.2377	24.0264	23.8429	24.5837	24.5174	23.7715	23.823	24.0429
P02675	FGB	151	1	23.4573	23.0729	22.4361	24.0946	23.2407	23.1246	23.3269	22.721	23.4129	23.4216	23.0014	24.4602	23.2639	23.5594	24.2429	23.812
Q99959	PKP2	112	1	22.5235	22.4344	22.7518	22.3149	22.8884	22.6815	22.9162	22.934	23.2998	22.9616	22.6712	21.9722	22.0028	21.1156	21.6043	22.1713
O00468	AGRN	60	1	21.259	21.3388	21.1808	21.0906	20.8921	21.0408	20.9091	20.9531	21.0745	21.0272	20.9219	21.8284	22.124	20.9619	21.4586	21.6039
Q9NZM1	MYOF	53	1	21.0215	21.0451	20.9983	21.0451	21.0005	21.0437	20.966	20.682	20.9328	21.0891	21.0122	21.5861	21.2266	21.0496	21.4713	21.274
P06732	CKM	389	1	26.3621	25.6938	26.0989	25.7494	26.3153	26.1234	25.8349	26.6551	25.8971	26.4079	26.363	26.092	27.2446	26.2069	27.0948	26.645
P27824	CANX	89	1	23.2375	22.5842	22.8118	22.3534	22.4643	22.4694	23.172	23.4125	23.3267	23.1792	23.1664	23.7325	23.5489	23.874	23.2245	23.4318
P26038	MSN	115	1	22.9805	22.555	22.5349	22.5028	22.4472	22.4509	22.6531	22.7925	22.8266	23.0131	22.7909	23.4739	23.6991	23.5319	23.0413	23.1189
P05165	PCCA	81	1	22.8133	22.3292	22.4405	22.2418	22.724	22.6663	22.2674	22.3435	22.315	22.7547	22.7768	23.1075	23.4748	23.1535	23.7041	23.3852
P01266	TG	56	1	20.7818	20.1274	20.1986	20.4718	20.0914	20.1859	20.3786	20.6019	19.7289	19.854	20.4347	21.3131	22.965	19.6958	20.0097	20.7232
Q05682	CALD1	57	1	22.071	21.3979	21.5358	21.4422	21.1655	21.4377	22.3423	22.4831	22.081	21.9255	21.8173	22.48	22.6442	22.5864	21.519	22.0442
Q14697	GANAB	73	1	21.9616	21.9825	22.0496	21.9057	22.0557	21.8756	22.0154	22.0172	21.9594	21.9542	21.7176	21.8724	21.9089	22.4758	22.11	22.092
O00429	DNM1L	54	1	21.8312	21.397	21.5967	21.414	21.5023	21.3533	21.8257	21.9214	22.142	21.6164	21.467	21.9216	21.6878	22.6735	21.5451	21.5825
P01031	C5	47	1	21.8225	21.4153	20.8996	21.2515	21.9284	21.8892	21.6562	21.1964	21.6999	22.1612	21.7755	22.5659	21.6993	21.9622	22.6042	22.2046
P30622	CLIP1	47	1	20.666	20.4048	20.4759	20.2757	20.1782	20.2208	20.5578	21.0318	20.9479	20.8183	20.9157	20.8182	21.3737	20.5959	20.3161	20.6244
P49327	FASN	47	1	20.6291	21.0914	21.9165	20.8861	21.1103	20.62	21.4272	20.1847	20.0627	20.7508	20.3034	19.8445	19.9264	20.4391	20.4409	20.0802
Q07157	TJP1	47	1	20.599	20.8732	20.6963	20.4299	20.57	20.6984	20.9795	20.8213	20.8509	20.5329	20.6878	20.9671	20.4079	20.1506	20.2954	20.5636
P08237	PFKM	142	1	24.1101	23.7197	23.9986	23.5758	23.921	23.8455	23.7054	23.8785	23.9913	24.0181	23.926	24.4343	24.6423	24.3933	24.6539	24.2478
P16615	ATP2A2	155	1	23.6988	23.3347	23.7496	23.3698	23.4549	23.3651	23.4035	23.7649	23.6081	23.0586	23.2488	23.7708	24.4853	24.462	23.2624	23.3442
P06396	GSN	103	1	23.4255	23.381	23.4484	23.1717	23.7094	23.615	23.6102	23.4913	23.806	23.8359	23.6789	23.0468	22.9771	22.6975	23.342	23.2507
P31040	SDHA	157	1	23.4136	23.3834	23.0587	23.0178	23.3198	23.3476	23.0646	22.9416	23.0294	23.3207	23.2696	23.9673	23.6791	23.6056	24.017	23.8122
P31948	STIP1	83	1	22.6534	21.9617	22.0498	22.0752	21.8139	21.9733	22.5047	22.6111	22.6323	22.4032	22.5224	23.2708	23.473	23.2927	22.6982	22.8641
P11717	IGF2R	46	1	20.8239	20.4415	20.5747	20.729	20.7821	20.8343	20.1891	20.4886	20.3496	20.7195	20.8539	21.1586	21.2871	20.8859	21.5189	21.6731
P35527	KRT9	380	1	25.6964	25.8345	25.8582	27.7235	26.3565	26.3423	26.5791	26.1405	25.7039	25.6831	25.874	24.1456	23.883	23.6867	24.2814	24.2104
P12110	COL6A2	111	1	23.6204	23.8903	23.6971	23.5128	23.4999	24.2664	23.6887	23.0842	23.6374	23.7495	24.1016	23.6541	22.8194	22.5517	23.7679	24.2926
O94875	SORBS2	121	1	23.3845	23.4493	23.3129	22.8138	23.1709	22.9966	24.5211	23.5937	23.9061	23.6962	22.8492	24.1256	22.9105	21.6095	22.5046	22.6385
Q16134	ETFDH	106	1	23.1888	22.6238	22.7099	22.6912	22.9608	22.94	22.5389	22.6062	22.5928	23.0055	23.0303	23.7416	23.9111	23.4292	24.0954	24.0119
O43707	ACTN4	73	1	22.5896	22.7949	22.1573	22.0388	22.2905	22.4428	22.6126	22.4005	22.475	22.745	22.6483	22.6729	22.7128	22.917	23.2848	23.0948
Q9H987	SYNPO2L	82	1	22.3587	22.3373	22.2944	22.2508	22.1685	22.1485	23.0237	22.6206	22.9309	22.2548	22.1001	22.6694	22.1225	21.5135	21.7729	21.8266
Q8WUM4	PDCD6IP	55	1	22.1722	22.0096	22.0716	22.1251	21.599	21.8396	22.3739	22.4978	22.4439	21.9289	22.0856	22.8042	22.72	22.3733	21.4683	21.9113
P55084	HADHB	225	1	24.8571	24.2007	24.5042	24.2116	24.6994	24.785	24.0843	24.2772	24.2706	24.6059	24.8715	24.7959	25.6734	25.1958	25.6562	25.835
P00558	PGK1	163	1	24.6688	24.0913	24.0291	24.0772	24.3245	24.2428	24.2035	24.3795	24.3269	24.3806	24.5374	25.2079	25.3358	25.0479	25.3403	25.3571
P06744	GPI	140	1	24.3568	23.7864	23.9776	23.8577	24.2235	24.2354	23.9176	24.0972	24.0924	24.172	24.261	24.6414	24.8494	24.7548	24.9983	24.9343
P36871	PGM1	111	1	23.7048	22.8583	23.0565	22.9451	23.017	23.1997	23.1098	23.4512	23.3064	23.5297	23.5916	24.134	24.5097	24.1556	24.517	24.3935
P07237	P4HB	90	1	23.4182	22.7906	23.1109	22.9537	22.6378	22.8231	23.0086	23.455	23.1005	23.0989	22.9827	23.9618	24.4045	23.9488	23.8306	23.5983
P50990	CCT8	76	1	22.8596	22.6446	22.6944	22.6347	22.6669	22.458	22.7086	22.7956	22.6984	22.8657	22.5228	23.3591	23.4593	23.2	23.1706	22.9172
P00450	CP	81	1	22.7961	22.1616	21.6593	22.3179	22.092	22.309	22.7291	22.0881	22.4064	22.5654	22.4864	23.9616	22.7308	23.5583	23.2463	23.2078
P23786	CPT2	69	1	22.7259	22.2453	22.4628	22.2004	22.3902	22.9531	22.296	22.3824	22.6085	22.3642	23.0479	22.5872	22.7886	23.6442	22.896	22.9916
P14625	HSP90B1	77	1	22.6386	22.1778	22.3758	22.233	21.9971	22.1342	22.5614	22.6465	22.8077	22.2745	22.3325	22.7373	22.8688	23.6801	22.3943	22.5373
P21980	TGM2	93	1	22.3858	22.3293	22.6744	22.1315	22.7213	22.6742	22.3906	22.5304	22.9831	22.7156	22.7441	21.5904	21.3565	21.1561	22.2228	22.5473
P07814	EPRS1	57	1	21.5433	21.2854	21.5383	21.22	21.4283	21.2037	21.4593	21.6002	21.5594	21.6181	21.3889	21.5463	21.6659	21.9089	21.9076	21.3122
Q5JRX3	PITRM1	56	1	21.4831	21.4437	21.0062	21.129	21.1488	21.4949	21.3478	20.989	21.5366	21.2268	21.6138	21.8832	21.2258	22.2031	21.6662	22.0736
Q12955	ANK3	54	1	20.8512	20.859	21.132	20.7555	20.9485	20.9548	20.8869	21.0093	20.8677	20.8719	20.9077	20.8468	20.7903	20.3282	20.9852	21.2521
Q9UPQ0	LIMCH1	47	1	20.6896	20.5688	20.7835	20.4201	20.5803	20.5272	20.8966	20.8107	20.9757	20.707	20.505	20.9458	20.7674	19.9071	20.2807	20.5018
Q9BQS8	FYCO1	40	1	20.2326	20.139	20.4161	19.9024	20.3052	20.1624	20.4129	20.7215	20.2499	20.8083	20.8582	19.7084	19.6406	19.0435	20.1327	20.4739
O60437	PPL	40	1	20.0014	22.3346	20.0068	20.2924	20.0852	20.0504	19.7108	19.7151	19.7812	20.4132	19.9852	19.0269	19.2875	19.3839	19.8695	19.7035
Q9UPN3	MACF1	41	1	19.8575	20.1142	20.0738	19.7986	20.0261	20.0391	20.2198	20.1386	20.2335	19.9771	20.0194	19.7855	19.502	19.0914	19.5691	19.9059
P09493	TPM1	211	1	26.6061	26.1571	26.3199	26.0686	26.9518	26.9003	26.8305	27.1574	26.9177	27.289	27.3072	25.7378	25.3928	24.7979	26.6787	26.3487
P06576	ATP5F1B	429	1	25.8027	25.8168	25.7693	25.731	25.8103	25.4868	25.5701	25.7014	25.6539	25.6047	25.4036	26.3707	26.2971	26.0848	26.0107	25.5629
P04040	CAT	89	1	23.047	22.9094	22.4738	24.1671	22.8107	22.885	23.0947	22.6009	22.3923	22.8942	22.7185	23.9036	23.0532	23.2856	23.5022	23.4801
P11217	PYGM	80	1	22.7583	22.0778	22.8049	22.0133	22.7932	22.5758	22.2205	23.1462	22.351	22.636	22.8012	22.5239	23.7258	22.5556	23.1417	23.1575
P05023	ATP1A1	71	1	22.7477	22.4069	22.807	22.4544	22.5965	22.4889	21.8797	22.2531	22.3854	22.6786	22.5805	22.8287	23.4551	23.0115	23.5411	23.3941
Q14112	NID2	72	1	22.6735	22.6708	22.7884	22.6184	22.3585	22.7071	22.6068	22.357	22.9926	22.5047	22.6818	22.5542	23.2266	22.0633	22.9125	23.1365
Q92614	MYO18A	43	1	20.4289	20.5502	20.5535	20.3139	20.6067	20.757	20.751	20.7636	20.6436	20.8136	20.9739	19.8401	19.6386	19.1264	20.5078	20.6543
O43491	EPB41L2	61	1	20.3992	20.4556	20.4931	20.5256	20.3557	20.4623	20.6876	20.3811	20.4947	20.3352	20.7902	19.9659	20.1493	20.5847	20.3228	20.6095
P12270	TPR	45	1	20.168	20.1494	19.9102	19.7758	20.0177	20.0594	20.2938	20.2792	20.3715	20.5651	20.549	20.1335	20.4186	19.4344	20.1985	20.3885
Q6YN16	HSDL2	115	1	23.6132	23.0151	23.1477	23.0948	22.9923	23.1522	23.3651	23.5227	23.3989	23.0165	23.3186	24.2425	24.4767	24.3767	23.3446	23.5454
P33121	ACSL1	82	1	23.4528	22.9798	23.2831	22.934	23.2551	23.3688	23.1379	23.2236	23.3133	23.2046	23.4454	23.4491	23.6317	24.1243	23.7293	24.0428
P02452	COL1A1	186	1	22.8036	22.4007	22.9795	22.3902	22.5261	23.8944	24.1968	22.3191	22.9344	23.3843	23.498	21.3371	21.3056	20.8154	21.5745	21.576
Q9UI47	CTNNA3	61	1	22.3474	21.6701	22.0587	21.6131	22.5709	22.5867	22.288	22.4378	22.8552	22.9104	22.8931	22.1081	21.7966	20.6855	21.8908	22.846
Q99460	PSMD1	55	1	21.6236	21.4841	21.4559	21.4419	21.5953	21.4717	21.5633	21.6011	21.6817	21.7383	21.6974	21.8326	21.5583	22.0329	21.9721	21.9312
O60237	PPP1R12B	72	1	21.5319	21.0628	21.3824	20.7924	21.0438	21.1185	21.919	22.0621	21.876	21.4556	21.5606	21.8281	21.9347	21.1047	20.985	21.3593
P33176	KIF5B	57	1	20.9394	21.1005	21.0891	20.7637	20.6936	20.8775	21.3676	21.2024	21.2551	20.8171	20.9805	21.0987	20.8012	20.9938	20.4133	20.8
P48735	IDH2	205	1	24.6576	24.358	24.6171	24.104	24.6379	24.5118	24.5417	24.6479	24.6008	24.5771	24.6636	24.5001	24.9148	25.314	24.6844	24.5287
O95831	AIFM1	119	1	23.4232	23.2858	23.2697	23.2369	23.4223	23.2314	23.126	23.0137	23.1579	23.2925	23.1807	23.8356	23.802	23.7258	23.9581	23.6646
Q16851	UGP2	88	1	23.2465	22.6443	22.6485	22.6689	22.8985	22.6338	22.8461	22.933	23.2218	23.2299	22.9688	23.8511	23.8475	23.732	23.816	23.5361
P14923	JUP	104	1	23.0781	23.6058	22.9684	23.5443	23.5789	23.4105	23.3559	23.2144	23.1694	23.6143	23.2561	22.5432	22.3106	21.7328	22.7853	23.4466
P28838	LAP3	83	1	22.4633	21.98	21.9376	22.0201	22.1949	21.99	21.9624	22.0661	22.01	22.6008	22.1573	22.8655	22.9737	22.6634	23.719	22.7774
Q9NSE4	IARS2	65	1	22.3151	21.878	22.121	21.8987	22.3657	22.4501	22.2131	22.2896	22.449	22.4613	22.6219	22.0289	21.7887	23.0853	22.4248	22.5261
P13667	PDIA4	61	1	22.1348	21.65	21.7284	21.8493	21.8004	21.5849	21.8203	22.0277	21.9219	22.1933	21.7644	22.2932	22.7576	22.7457	23.0741	22.1454
O00159	MYO1C	52	1	21.8899	22.2661	22.2781	21.6633	22.2273	22.5664	22.3296	21.8899	22.1728	22.0818	22.4489	21.0235	21.0002	20.9171	21.778	21.8948
P22033	MMUT	64	1	21.8406	21.5768	21.5368	21.4857	22.094	21.8837	21.5093	21.613	21.6799	21.8174	21.8742	21.4221	22.0614	22.3729	22.5984	22.177
Q9UDR5	AASS	46	1	21.7499	21.0565	21.3386	21.2315	21.3863	21.0624	20.9917	21.4983	21.5596	21.4102	21.2419	22.0062	22.7251	22.8168	21.8726	21.4869
Q13200	PSMD2	48	1	21.6323	21.5292	21.6099	21.6502	21.5975	21.4706	21.77	21.8179	21.8644	21.8152	21.6965	21.5572	21.2186	21.9972	21.8052	21.7414
Q96RQ3	MCCC1	56	1	21.6221	21.6041	21.573	21.5028	21.8235	21.9712	21.6055	21.4888	21.9402	21.819	21.9829	21.0326	20.6373	22.4014	21.3142	21.3034
P29144	TPP2	42	1	21.5477	21.2379	21.1705	21.4648	21.2021	21.2279	21.2598	21.2375	21.2461	21.4429	21.4624	22.3431	22.1789	21.9305	22.1243	21.9485
P78559	MAP1A	41	1	20.4928	20.1996	20.5509	20.1728	19.9987	20.2118	20.4963	20.7596	20.5337	20.529	20.4752	20.7925	21.5497	20.1045	20.2672	20.3135
Q15772	SPEG	40	1	20.1472	20.283	20.3072	20.1836	20.5314	20.3501	20.5736	20.2979	20.5375	20.3334	20.3683	20.0021	19.467	19.2781	20.1927	20.1407
Q7Z6Z7	HUWE1	42	1	19.9746	19.9753	20.0663	20.1561	20.0448	20.0706	20.106	20.0915	20.0569	19.9468	20.0313	20.0485	19.6767	20.1798	19.7495	20.1528
Q14789	GOLGB1	35	1	19.4791	19.6384	19.6971	19.7153	19.642	19.677	19.6849	19.6587	19.767	19.8307	19.8641	18.997	19.0351	18.7163	19.3691	19.5915
P04406	GAPDH	290	1	26.1863	25.7032	25.798	25.8259	25.8944	25.9411	25.6751	25.8987	25.6945	25.7753	25.9113	26.7319	27.1061	26.346	26.7473	26.6948
P42765	ACAA2	158	1	23.5048	22.9099	22.9986	23.1433	23.4302	23.1169	23.0279	23.1702	23.1676	23.3932	23.2499	23.7429	24.1831	23.9947	24.382	23.671
P05091	ALDH2	100	1	23.4769	22.781	22.9664	22.9235	23.246	23.2205	22.8603	22.9884	23.0216	23.3367	23.3742	23.8318	23.9921	23.7705	24.3484	24.298
Q15124	PGM5	86	1	22.8241	22.3911	22.4269	22.3162	22.7658	22.9001	22.4616	22.4773	22.7656	22.7992	22.9165	23.2111	23.0071	22.9667	23.4603	23.5042
P30101	PDIA3	77	1	22.8123	22.411	22.4752	22.3765	22.5323	22.4789	22.6562	22.8134	22.857	22.8846	22.6194	22.7769	22.8234	23.4018	23.2041	23.1246
P12814	ACTN1	74	1	22.3897	22.3951	22.2328	22.1029	22.3871	22.4477	22.7736	22.3104	22.7829	22.6433	22.6171	22.492	22.0048	21.9421	22.5465	22.6039
P02730	SLC4A1	73	1	22.3208	23.4846	22.0157	24.6869	21.9892	22.167	22.5465	21.7215	21.731	21.7747	21.8471	23.0226	21.4887	22.0617	21.8186	22.2084
P50993	ATP1A2	69	1	22.3122	22.0848	22.4122	22.3689	22.1166	22.1294	21.8755	21.8796	22.019	22.1469	22.2545	22.6669	22.6615	22.7501	22.4352	22.7766
Q15063	POSTN	58	1	22.1532	22.7813	21.121	21.4194	21.2958	21.4967	22.2688	20.9548	23.1069	21.8249	21.8872	24.1153	21.2337	21.2316	21.6073	21.6728
P04843	RPN1	48	1	21.8095	21.6801	21.7565	21.6385	21.4837	21.3722	21.7288	21.868	21.7344	21.5049	21.4089	22.1416	22.5808	22.2233	21.8644	21.7801
Q8TCS8	PNPT1	46	1	21.4599	21.5196	21.4769	21.2925	21.8389	21.824	21.6022	21.3819	21.6745	21.9178	21.9875	20.8873	20.6376	21.6626	21.5244	21.2312
P07996	THBS1	44	1	21.424	20.8817	21.1884	21.1839	21.0645	20.7292	20.7451	21.2372	21.6148	20.9437	20.7208	21.9069	22.2085	22.1844	21.4921	20.9926
Q07065	CKAP4	48	1	21.2632	21.7612	21.2667	21.1075	21.0048	21.1189	21.5957	21.5157	21.6245	21.2055	21.2459	21.5725	21.1909	21.3863	21.028	21.3697
A3KMH1	VWA8	37	1	20.1751	20.3103	20.068	20.2219	20.6299	20.4853	20.4817	19.9885	20.4577	20.7419	20.5301	19.7214	19.3477	20.0377	20.2906	19.779
Q5T4S7	UBR4	33	1	19.8187	19.9676	20.1706	20.1685	19.9735	19.9207	20.0562	20.0816	20.132	19.8606	20.0031	19.6864	19.5325	19.636	19.6462	19.8107
O95359	TACC2	39	1	19.5701	19.7271	19.4114	19.4392	19.4522	19.5472	19.6669	19.6931	19.4319	19.3621	19.4044	20.0659	19.9171	19.4308	19.2947	19.7424
P24752	ACAT1	219	1	23.9249	23.3882	23.4417	23.5634	23.6301	23.6189	23.4504	23.4342	23.4972	23.6395	23.8943	24.3807	24.542	24.2308	24.5725	24.6352
P08123	COL1A2	119	1	23.0123	22.6743	23.1594	22.6208	22.8163	24.0342	24.3019	22.7312	23.2209	23.6538	23.8449	21.4666	21.4702	21.1548	21.7543	21.6908
Q16795	NDUFA9	72	1	22.8603	22.6858	22.9686	22.7056	23.0038	22.7055	22.5794	22.8295	22.7158	22.763	22.5487	23.1794	23.0778	22.8268	23.4592	23.027
P15311	EZR	72	1	22.6916	22.0622	22.0767	21.9592	21.9422	21.9221	22.6668	22.5755	22.5824	22.7101	22.5792	23.2485	23.5368	23.3314	22.5134	22.5227
Q5VWP3	MLIP	45	1	21.1556	20.9452	21.6179	21.0056	21.0816	21.051	21.1946	21.7197	21.401	21.0376	20.7816	21.1437	21.7377	20.3854	20.9532	20.8591
Q14764	MVP	51	1	21.096	20.902	21.0646	20.8508	21.0698	20.9808	20.8368	21.0658	20.8955	21.3796	21.0978	20.9094	21.5316	20.822	21.7833	21.3992
Q14126	DSG2	55	1	21.0556	20.727	20.7098	20.4395	21.066	20.9274	20.9093	21.136	21.2603	21.3792	21.0366	20.9943	21.1464	19.8148	21.7313	21.2821
Q05707	COL14A1	35	1	20.8366	21.0139	20.762	20.6279	20.6512	20.5845	21.5706	20.9111	20.9562	20.6748	20.4641	21.5936	20.6363	20.731	20.7448	20.4246
Q9H2G2	SLK	36	1	20.4465	20.2481	20.3145	20.1314	20.0596	20.1747	20.5777	20.4791	20.7444	20.2092	20.2766	20.7692	20.302	21.18	20.0206	20.391
Q709C8	VPS13C	32	1	20.1249	19.8727	20.012	20.0871	19.9224	19.9376	20.1092	20.1324	20.136	20.0563	20.212	20.4269	20.7179	20.3516	19.9858	20.0945
Q8N2S1	LTBP4	42	1	19.3642	19.234	18.5789	19.1608	18.61	18.9462	19.0102	18.4388	18.8129	18.8808	18.7139	21.0833	20.0591	20.0635	18.9173	19.1074
P13645	KRT10	276	1	25.4163	27.0602	26.074	27.0187	26.018	26.0298	25.8429	25.5221	25.1015	25.6752	25.3151	24.0965	23.8343	23.7549	24.2332	24.1193
P17540	CKMT2	272	1	25.3225	24.9889	25.0238	25.0432	25.3368	25.176	24.843	24.9142	24.8195	25.2224	25.2345	25.7329	25.8145	25.4152	26.0352	25.9392
P17174	GOT1	121	1	24.5623	24.0728	24.015	24.1761	24.0397	24.1439	23.9951	24.207	24.3143	24.4009	24.401	25.0759	25.1033	25.014	25.3699	25.0962
P09622	DLD	152	1	23.9265	23.5898	23.2838	23.449	23.5897	23.5336	23.5622	23.3872	23.5758	23.5947	23.5683	24.6485	24.3183	24.6571	24.6222	24.1684
P36957	DLST	119	1	23.6811	23.5597	23.4402	23.3599	23.6248	23.5987	23.4531	23.3462	23.4354	23.5173	23.6236	24.2399	23.9418	23.9751	24.0971	24.138
P02679	FGG	104	1	23.6477	23.0275	22.5584	24.348	23.3836	23.2502	23.5022	22.6647	23.5625	23.6024	23.0286	24.7781	23.5312	23.8617	24.436	23.8281
P27797	CALR	64	1	22.9383	22.0868	22.4769	22.4355	22.3558	22.3275	22.6712	23.0248	23.0166	23.0136	22.9185	22.9763	23.1511	23.601	23.5384	23.1511
O95202	LETM1	66	1	22.3924	21.965	21.8937	21.6782	21.6435	21.4196	22.3561	22.2299	22.3395	21.9184	21.9837	23.3947	23.2058	23.1448	22.1415	21.8119
Q14BN4	SLMAP	61	1	22.2679	22.2109	22.0857	21.7659	21.7713	21.8419	22.7487	22.3296	22.6533	22.0294	22.3694	22.9811	22.046	22.7095	21.6126	21.9354
P13591	NCAM1	53	1	21.9783	21.8223	21.8678	21.8049	21.2552	21.2623	21.5702	21.5346	21.6565	21.6025	21.7411	22.5331	22.6211	22.716	22.4937	22.4759
P07384	CAPN1	51	1	21.9587	22.0703	21.8463	22.1139	21.8624	21.9726	21.7833	21.778	21.7967	21.8102	22.0179	22.3249	22.3264	22.1105	22.2312	22.3297
P51659	HSD17B4	53	1	21.94	21.5416	21.7442	21.6081	21.843	21.9871	21.4295	21.5862	21.6466	21.6164	21.8443	22.1482	22.5509	22.5734	22.1146	22.506
Q12931	TRAP1	51	1	21.7083	21.7221	21.7446	21.493	21.9512	21.8613	21.7844	21.5587	21.9178	21.764	21.7865	21.6905	21.3161	22.3442	21.5464	21.4452
P48147	PREP	45	1	21.5047	21.3269	21.0131	20.9519	20.9682	21.2756	21.3181	21.479	21.2625	21.2652	21.4276	21.8859	21.8244	22.1904	21.9787	21.6422
P54289	CACNA2D1	47	1	21.2787	21.6663	21.3113	21.6256	20.9094	20.7676	21.2164	20.8725	21.0282	20.9913	20.9959	21.8653	21.4406	21.7687	21.775	21.5704
Q86TC9	MYPN	41	1	20.8613	20.9279	20.9179	20.5831	20.7281	20.6976	21.4161	21.3245	21.5841	20.7126	20.7319	21.4883	20.7174	19.5622	20.3268	20.8156
Q92896	GLG1	36	1	20.403	19.7322	19.9712	19.8325	20.0369	19.9569	19.6214	19.6843	19.5009	19.7132	19.7144	21.1612	21.5594	21.0582	21.1189	20.9053
Q14767	LTBP2	46	1	20.0843	20.1203	19.0818	19.911	19.1217	19.2245	19.8393	18.888	19.6716	19.3059	19.3085	22.0574	19.6788	20.9713	19.296	19.7198
P01009	SERPINA1	203	1	25.144	24.2436	23.8931	24.6682	24.2052	23.9405	24.6669	24.6454	25.1041	25.3374	23.9436	25.769	25.1805	26.3019	26.4051	24.2098
P22695	UQCRC2	177	1	23.8291	23.7431	23.5776	23.5051	23.8545	23.6947	23.386	23.3567	23.5656	23.7447	23.6061	24.3526	24.0412	23.9764	24.6504	24.4915
P11310	ACADM	115	1	23.7306	23.2312	23.0916	22.9868	23.2933	23.4532	23.4548	23.1622	23.3806	23.321	23.6368	24.7899	24.2772	24.1897	24.1088	24.2392
P11142	HSPA8	164	1	23.6103	23.2523	23.2505	23.3749	23.3119	23.3177	23.4145	23.5123	23.5115	23.4785	23.5049	24.0559	24.1512	23.8095	23.9804	23.9548
P49411	TUFM	93	1	23.3705	23.3009	23.5174	22.9316	23.8795	24.0569	23.4445	23.538	23.6252	23.8579	24.0786	22.4178	22.2084	23.0283	23.2119	22.836
Q86TD4	SRL	113	1	23.0165	22.6083	22.9277	22.5139	23.0018	22.6016	22.9274	23.3077	23.2	23.0199	22.7003	23.0199	23.2752	23.3299	23.1788	23.1213
O75746	SLC25A12	69	1	22.9076	22.8333	22.8436	22.6248	22.9112	22.6877	22.6445	22.6707	22.9677	22.6364	22.462	23.6332	23.1194	23.1719	23.4311	22.9971
Q92523	CPT1B	66	1	22.7177	22.5373	22.6634	22.2154	22.41	22.7542	22.4285	22.5286	22.7503	22.2895	22.799	22.7705	22.7452	23.3277	22.4755	23.3947
Q96HC4	PDLIM5	85	1	22.6896	22.4237	22.6149	22.3354	22.5041	22.6071	23.0028	22.5762	22.9065	22.573	22.7011	22.7038	22.4618	22.1855	22.5767	22.9387
Q02252	ALDH6A1	75	1	22.6701	22.4008	22.2629	22.3297	22.3503	22.2342	22.5641	22.3957	22.8932	22.7571	22.2031	23.3545	22.8887	23.4693	22.3744	21.9621
P13637	ATP1A3	57	1	22.3754	21.8457	22.2082	21.9388	21.8696	21.9711	21.7748	21.674	21.9152	22.1764	22.4003	22.7516	22.9226	22.6302	22.9226	23.2477
P01008	SERPINC1	51	1	22.2813	22.0214	21.3868	22.0821	21.7565	22.0294	22.5324	21.9856	22.2941	22.703	22.2541	23.2921	21.7633	22.9114	22.2715	21.9676
Q13228	SELENBP1	63	1	22.218	21.5716	21.9032	22.0875	22.0863	21.9263	21.7292	22.028	21.598	22.3269	22.0665	22.1174	23.1023	22.323	23.3157	22.6564
P13611	VCAN	41	1	21.973	21.9951	21.4116	21.8605	21.3409	21.2265	21.605	21.1364	21.9523	21.7706	21.5811	23.1316	22.253	22.1	22.4274	22.256
Q13683	ITGA7	55	1	21.9101	21.8331	21.8679	21.7109	21.7804	21.7305	21.5324	21.4788	21.7151	21.7928	21.7825	22.1942	22.3142	22.239	22.4354	22.3782
Q0ZGT2	NEXN	71	1	21.9095	21.3027	21.8984	21.1956	21.294	21.3847	22.2217	22.6443	22.3941	21.7807	21.9189	22.3873	22.1973	21.3518	21.0215	21.5755
P50991	CCT4	49	1	21.5636	21.3966	21.4878	21.4934	21.2254	20.9694	21.5522	21.5412	21.4956	21.4672	21.0443	22.0535	22.3421	22.1135	21.7334	21.3135
P11586	MTHFD1	38	1	21.1295	20.9554	21.1701	20.8093	21.358	21.1936	21.4087	21.4312	21.5031	21.4549	21.467	20.6507	20.3695	21.1526	21.1025	21.139
P43304	GPD2	35	1	20.475	19.7603	20.1948	19.9246	20.4135	20.3065	19.4474	19.9706	19.8947	20.205	20.3621	20.4607	21.3675	20.7385	21.2903	21.3288
P53396	ACLY	37	1	20.1678	20.441	20.4644	20.8439	20.1568	20.123	20.4674	20.121	19.995	20.1144	19.9728	20.3514	20.202	20.4833	20.1802	19.973
P08590	MYL3	319	1	26.7829	26.5929	26.808	26.6087	27.1855	27.0386	27.2405	27.4795	27.3835	27.615	27.6425	25.5329	25.3271	24.955	25.9378	25.7011
P49821	NDUFV1	68	1	22.887	22.6165	22.8532	22.2228	22.8123	22.7297	22.374	22.7416	22.6797	22.7232	22.7511	23.1299	23.3881	22.9146	23.7335	23.4397
Q9P2R7	SUCLA2	60	1	22.8371	22.5404	22.7663	22.2062	23.0081	23.065	22.7763	22.9051	23.0369	23.1898	23.2415	22.0043	21.9774	23.6193	22.5545	22.5887
P49189	ALDH9A1	75	1	22.6945	22.0507	22.2539	22.1426	22.3746	22.4882	22.0538	22.2673	22.1973	22.4423	22.565	23.0123	23.4304	23.0166	23.5507	23.4716
P02774	GC	66	1	22.4336	21.345	21.1563	21.6692	21.9813	21.6956	21.9359	21.3147	21.4516	22.1035	21.6493	23.6975	22.2094	23.0387	23.8723	22.9385
P06727	APOA4	50	1	22.3289	21.9698	21.1836	21.6869	21.8706	21.4804	22.7675	21.9211	22.8753	22.7739	21.734	23.4165	21.5705	22.8366	22.4262	21.6834
P05556	ITGB1	75	1	22.3274	21.7202	21.8201	21.5645	21.6672	21.7562	21.5944	21.4112	21.5467	21.8472	21.965	23.0262	23.0962	22.8011	23.2572	23.2731
P49419	ALDH7A1	55	1	22.1612	21.5616	21.7128	21.6131	21.5282	21.8447	21.5554	21.8384	21.5039	21.7175	21.9959	22.728	23.1854	22.3746	22.6502	22.9703
P09960	LTA4H	52	1	21.9214	21.4253	21.3059	21.679	21.4632	21.5609	21.4749	21.7891	21.5832	21.7997	21.8089	22.3016	22.6807	22.3935	22.6805	22.4305
Q96AC1	FERMT2	55	1	21.853	21.4739	21.5396	21.4267	21.52	21.5964	21.7927	21.7576	21.9731	21.5329	21.649	22.2218	22.3393	22.5876	21.748	21.928
O43242	PSMD3	44	1	21.3263	21.3747	21.3518	21.3768	21.5328	21.2952	21.4791	21.4024	21.4951	21.6002	21.4947	21.1817	20.8638	21.4339	21.5299	21.4182
O95817	BAG3	60	1	21.2441	21.147	21.1915	20.7205	20.8043	20.7996	21.7379	21.9056	21.6942	21.2695	21.0309	21.7056	21.2654	19.9664	20.7421	20.9794
Q9Y6C2	EMILIN1	37	1	21.2319	21.8876	21.4802	21.2242	20.8797	21.1004	21.3182	21.3197	21.6213	20.8036	20.8897	20.5683	22.1537	19.8587	21.3975	21.2529
Q7KZF4	SND1	32	1	20.7644	20.6581	20.9267	20.8557	20.6969	20.6733	20.6268	20.8584	20.7711	20.5989	20.5694	20.8369	21.1202	21.3786	20.3425	20.474
P06756	ITGAV	31	1	20.3609	20.2868	20.309	20.259	20.1589	20.3004	19.9383	20.0579	20.1155	20.2279	20.2296	20.9161	20.8403	20.5199	20.9028	20.9006
Q01484	ANK2	34	1	20.3069	20.1161	20.5806	20.1524	20.621	20.6354	20.3427	20.4663	20.4385	20.4893	20.6044	19.9178	19.6591	19.5194	20.6697	20.8741
Q13439	GOLGA4	30	1	19.7648	20.0245	19.8477	19.8379	19.6751	19.6203	20.1456	19.9626	20.1019	20.002	20.2332	19.5074	19.3795	18.9757	19.5371	19.9895
Q8NF91	SYNE1	28	1	18.72	18.8522	18.7014	18.7427	18.7832	18.876	18.9151	18.9511	19.1778	18.9194	19.16	18.2971	18.1549	18.2818	18.5429	18.88
P45379	TNNT2	182	1	25.4497	25.1524	25.3128	25.0232	25.1026	25.169	26.0036	26.2293	26.0437	25.3389	25.6711	25.23	24.6673	24.0177	24.4694	24.9388
P02647	APOA1	104	1	23.9052	23.4971	22.686	23.1531	23.2727	22.8026	24.7341	23.5733	23.8974	24.5867	22.9827	25.1176	23.0475	24.3664	23.933	22.9657
P08559	PDHA1	105	1	23.8198	23.6793	23.6712	23.3316	23.7387	23.4627	23.5752	23.5144	23.6805	23.5655	23.3863	23.9813	24.1147	24.6881	24.3024	23.782
P07954	FH	121	1	23.7979	23.1403	23.1766	23.066	23.4123	23.4687	23.3663	23.3571	23.4774	23.4763	23.639	24.4243	24.411	24.379	24.376	24.2669
P09972	ALDOC	96	1	23.2515	22.9411	23.1141	22.9841	23.0684	23.1981	22.7969	23.2038	23.1486	23.1248	23.3397	23.1934	23.9362	23.4541	23.4738	23.505
Q9NZN4	EHD2	62	1	22.9458	23.098	23.2807	22.815	23.0515	23.3876	23.2346	22.9328	23.0176	22.8047	23.4151	22.3287	22.3228	23.3222	22.6272	23.062
P13647	KRT5	89	1	22.8013	24.202	23.269	24.6872	23.3661	23.5125	23.6926	23.1526	22.5765	23.1509	22.7233	21.2975	21.103	20.8901	21.21	21.1674
Q8NB12	SMYD1	75	1	22.7064	22.4136	22.9893	22.1774	23.0075	22.8764	22.9959	23.2719	22.9263	22.9526	23.1394	21.8986	21.7485	21.9098	22.5747	22.7829
P05166	PCCB	54	1	22.6947	22.0507	22.225	22.1201	22.5496	22.5265	22.0681	22.1272	22.1905	22.5285	22.5954	23.097	23.3467	23.0921	23.5741	23.4536
P00352	ALDH1A1	48	1	22.4781	21.626	21.8601	22.3275	22.5802	22.0419	21.791	22.157	21.6728	23.0435	21.8161	22.1138	22.618	22.2513	24.4987	22.4875
P00751	CFB	51	1	22.4244	21.6283	21.4293	21.7877	21.8879	21.6386	22.3758	21.5597	22.2169	22.5894	21.7514	23.6563	22.2474	23.1223	23.4802	22.0509
P48643	CCT5	58	1	22.373	22.1554	22.1921	22.1229	22.1514	21.8335	22.2794	22.352	22.2553	22.3877	21.9789	22.9139	22.9857	22.9293	22.6463	22.1796
P29401	TKT	41	1	22.0273	21.6352	21.8277	21.7613	22.0125	21.6743	21.8686	21.7859	21.5187	22.2203	21.6734	21.7701	22.5715	22.3379	23.1891	22.0687
P19338	NCL	42	1	21.9129	21.7405	21.9869	21.7129	21.4424	21.7039	22.1172	22.1837	22.4106	21.414	21.9197	21.6489	21.8796	22.6015	21.3537	21.6458
P23327	HRC	87	1	21.8997	21.8822	21.7984	21.6151	21.3468	21.6234	21.6661	21.7745	21.6097	21.3881	21.4119	22.2932	22.5117	22.4355	21.4711	21.5048
Q14624	ITIH4	53	1	21.8718	21.5432	20.7215	21.5553	21.627	21.4702	21.6641	21.1493	21.812	22.2733	21.5929	22.5499	21.4243	22.401	22.8261	22.1509
Q9H845	ACAD9	36	1	21.8123	21.1681	21.6211	21.2639	21.6448	21.7276	21.2952	21.7606	21.6423	21.6879	21.8473	21.8652	22.5828	22.2419	22.1801	22.0992
O94826	TOMM70	46	1	21.6688	21.0912	21.2836	21.1653	20.7119	20.9895	21.774	21.6395	21.9607	21.1669	21.3292	22.3754	22.2628	22.6542	21.1284	21.168
P49368	CCT3	48	1	21.6164	21.5894	21.4916	21.4866	21.4221	21.1904	21.4762	21.5088	21.4099	21.4847	21.271	22.1238	22.3171	22.0892	21.8641	21.5126
P02788	LTF	37	1	21.1062	21.2156	20.746	21.1289	21.2531	20.9863	21.32	20.6864	20.3438	21.1998	21.0654	22.3737	21.1043	20.9159	21.3346	21.3671
P35221	CTNNA1	44	1	21.0312	20.9499	20.8664	20.5831	20.8984	20.9906	21.5261	21.3641	21.396	21.2772	21.2339	21.3139	20.7932	20.1451	20.7251	21.3869
O95140	MFN2	42	1	20.8722	20.7815	20.8074	20.5203	21.165	21.1783	20.8421	20.7618	21.0018	21.1426	21.2867	20.5505	20.0674	20.2601	21.3574	21.7977
O60763	USO1	40	1	20.8076	20.7396	20.7499	20.4085	20.4886	20.4993	21.1216	21.2212	21.1744	21.0948	21.0611	20.6304	20.2623	21.222	20.4738	20.4543
Q9Y2D5	AKAP2	32	1	20.7733	21.0882	21.0516	20.5576	20.7817	20.9591	21.1357	20.9565	21.1744	20.8182	21.2348	20.3654	20.0108	20.513	20.4552	20.906
Q96RL7	VPS13A	31	1	20.1145	19.6997	19.688	20.1759	20.0118	20.037	19.9394	19.9383	20.2677	19.8936	19.9476	20.1457	20.457	20.795	20.0982	20.2065
Q8IUG5	MYO18B	32	1	19.4473	19.2804	19.5687	19.4355	19.4131	19.6072	19.7192	19.9656	19.9547	19.521	19.6289	19.2086	19.2352	18.5373	19.0164	19.4261
P21796	VDAC1	134	1	23.8899	23.6162	23.4335	23.8203	23.7978	23.7892	23.5038	23.5481	23.5981	23.9095	23.9417	24.1267	23.7008	23.8389	24.6982	24.668
P60174	TPI1	148	1	23.7914	23.4069	23.2825	23.3532	23.1952	23.4081	23.4297	23.5198	23.5061	23.6091	23.7254	24.2036	24.4346	24.084	24.362	24.3062
P06733	ENO1	96	1	23.4561	23.2383	23.1518	23.084	23.4473	23.3796	23.1632	23.4834	23.3661	23.6959	23.4033	23.3974	23.5927	23.4558	24.2009	23.6075
Q99623	PHB2	60	1	23.3615	23.1468	23.021	23.0621	23.3931	23.4065	22.8898	22.8578	22.9982	23.3423	23.3218	23.777	23.616	23.7007	24.0283	23.9389
P30038	ALDH4A1	69	1	23.1772	22.8171	22.6651	22.6072	22.7165	22.5204	22.8675	22.9173	23.1042	22.9258	22.691	24.0007	23.7596	23.9345	23.475	22.8969
Q96I99	SUCLG2	68	1	23.0876	22.83	22.8867	22.3664	22.9154	23.0892	23.1005	23.1349	23.1308	22.9927	23.3386	22.8795	23.381	23.8844	22.8095	22.9271
P55290	CDH13	70	1	22.6254	22.5016	22.8343	22.4523	22.2867	22.1024	22.0312	22.5213	22.2596	22.3879	22.3921	22.7792	23.499	22.5356	23.248	23.1856
P11182	DBT	44	1	22.3931	22.1449	22.3433	22.1275	22.6085	22.6736	22.2911	22.2953	22.7428	22.6686	22.6405	21.576	21.1584	23.0833	22.6327	21.6904
P13807	GYS1	60	1	22.1337	22.3777	22.0221	22.0286	22.2117	22.146	22.534	22.1021	22.5405	22.1232	22.2557	21.7328	20.9008	22.6553	21.6381	22.1184
Q9HCC0	MCCC2	63	1	22.0882	21.9073	21.6444	21.7515	22.2138	22.2095	21.6246	21.4587	21.8098	21.9098	22.0339	22.5733	22.4558	22.4427	22.7196	22.7109
O75083	WDR1	39	1	21.9849	21.6291	22.0117	21.327	22.0063	21.9884	22.0069	22.1156	22.2911	22.1004	22.1743	21.267	21.0647	22.8428	22.0575	22.2302
P36776	LONP1	52	1	21.7468	21.7088	21.7502	21.6358	22.254	22.2091	21.8539	21.7397	22.1297	22.2908	22.2744	20.8851	20.6231	21.7577	21.5649	21.3289
P35222	CTNNB1	63	1	21.6069	21.56	21.4487	21.3309	21.8565	22.0427	21.866	21.6402	22.017	22.0504	22.2086	21.0441	20.7712	20.176	21.3839	22.3075
Q15582	TGFBI	44	1	21.5968	21.4539	21.0736	21.371	21.4523	21.5614	21.81	20.931	21.4729	21.5793	21.5934	22.7206	21.6807	21.4238	22.1829	21.8494
P35241	RDX	42	1	21.3771	20.7805	21.0347	20.7374	20.7446	21.0333	21.243	21.4049	21.184	21.344	21.2949	21.9528	22.1162	21.7149	21.2922	21.2732
P06737	PYGL	39	1	21.2914	20.7155	21.0834	21.1546	21.5327	20.9522	21.3786	21.1001	20.7622	21.8604	20.8474	21.0019	21.4564	21.2588	22.6444	21.2754
Q14974	KPNB1	41	1	21.206	21.4251	21.3682	21.1791	21.3304	21.2401	21.2183	21.2221	21.3854	21.1114	21.237	21.1742	20.9599	21.5196	21.0142	21.2733
P23634	ATP2B4	44	1	21.1043	21.0324	21.296	21.0972	20.7786	20.652	20.8784	20.79	20.9198	20.7738	20.6935	21.3977	21.8919	21.773	21.0747	21.1704
P52272	HNRNPM	32	1	20.8551	21.7813	21.3976	21.1406	21.2987	21.3681	21.1029	21.2009	21.2403	20.8533	21.1292	19.7039	19.8173	19.5125	20.6533	21.013
Q9NYU2	UGGT1	34	1	20.8421	20.6448	20.7225	20.7989	20.8649	20.6595	20.6715	20.6055	20.7468	20.7285	20.7102	21.1656	21.1288	21.3725	21.058	21.025
P35998	PSMC2	40	1	20.7632	20.7934	20.7311	20.8974	20.9202	20.7884	20.8331	20.9949	20.8858	20.9856	20.9114	20.6631	20.2304	20.91	20.8485	20.9477
P35606	COPB2	37	1	20.4305	20.6318	20.78	20.4759	20.63	20.6862	20.557	20.6162	20.6711	20.7024	20.6382	19.9185	19.9947	20.1564	20.558	20.4154
Q9P2J5	LARS1	32	1	20.1702	20.0743	20.1917	20.1451	20.2669	20.104	20.1302	20.2701	20.2682	20.2787	20.1883	19.9568	19.8656	20.645	20.2663	20.3423
O14974	PPP1R12A	35	1	20.1625	20.0585	20.0174	19.7651	19.5242	19.6358	20.4938	20.5592	20.453	19.9952	20.0999	20.3847	20.1923	20.002	19.5088	19.9486
Q6P2Q9	PRPF8	27	1	19.7122	20.1239	19.9034	20.0054	20.1398	20.0802	19.7948	19.9179	19.9303	20.098	20.1173	19.0652	18.963	18.9285	19.7118	19.6565
P40925	MDH1	170	1	25.6953	25.0652	25.0795	25.2609	25.1775	25.1999	25.1068	25.369	25.3887	25.3798	25.5637	26.1442	26.5279	26.1579	26.3644	26.3728
P40926	MDH2	264	1	25.4122	24.7879	24.7994	25.1154	25.0436	25.0298	24.8996	25.1109	24.9597	25.1604	25.2486	25.9909	26.1673	25.8051	26.193	26.0106
Q16698	DECR1	166	1	24.1352	23.5253	23.6488	23.7327	23.8735	23.896	23.6185	23.8264	23.7421	23.8592	24.067	24.5772	24.7792	24.3505	24.8258	24.7975
O75390	CS	158	1	24.1208	23.7452	23.8376	23.8539	24.0223	23.9276	23.7813	23.9185	23.9612	23.8567	23.8943	24.6665	24.4996	24.3727	24.4146	24.4207
P13929	ENO3	74	1	24.1088	23.3658	23.7381	23.3852	23.9405	23.758	23.7097	24.0635	23.9038	24.0838	23.7659	24.289	24.715	24.5147	24.847	24.0832
P02511	CRYAB	121	1	24.0608	24.3243	24.5505	23.9712	24.7836	24.377	24.1061	24.148	24.2128	24.3558	24.1929	23.3263	23.1742	22.6519	24.1452	24.1346
P55809	OXCT1	105	1	23.9547	23.5112	23.4703	23.5272	23.5902	23.5148	23.7423	23.6519	23.9006	23.6388	23.6192	24.4805	24.3816	24.8482	24.1747	23.769
Q13510	ASAH1	65	1	23.4058	22.828	23.103	22.8402	23.0409	23.5163	22.4285	22.7608	22.5804	23.0927	23.5835	23.2576	23.9361	23.3337	24.0778	25.0188
Q14192	FHL2	81	1	23.3223	22.6252	22.8256	22.507	23.0267	23.14	23.0549	22.8056	23.2749	22.8964	23.4056	23.0762	22.8374	23.0962	23.8174	24.9814
P27338	MAOB	95	1	23.0209	22.753	22.5372	22.7419	23.0272	23.0183	22.6079	22.4145	22.7438	22.9999	23.0316	23.6225	22.8929	23.2638	23.8108	23.7628
P50995	ANXA11	63	1	22.5206	22.2967	22.2788	21.882	22.4147	22.5184	22.011	22.0989	22.1469	22.3752	22.4132	23.1033	22.9978	22.3435	23.1093	23.2864
Q6NZI2	CAVIN1	83	1	22.4066	22.3878	22.5027	21.9581	22.4883	22.6874	22.6002	22.535	22.5533	22.6047	22.9458	21.6615	21.8294	21.8688	22.4043	22.5949
P07900	HSP90AA1	78	1	22.406	22.1303	22.1904	21.8589	22.0589	21.9819	22.4233	22.3841	22.4553	22.2675	22.1442	22.6202	22.3174	23.3523	22.2325	21.9991
P50395	GDI2	56	1	22.1431	21.5208	21.4362	21.6716	21.6258	21.6163	21.59	21.6649	21.6038	21.9097	21.8396	22.8918	22.7251	22.7173	22.9816	22.9
P19022	CDH2	77	1	22.0649	21.8405	21.7033	21.5908	22.0022	22.0586	21.8826	21.8909	22.0215	22.269	22.311	21.8151	21.8338	21.0749	22.7227	23.3144
P55786	NPEPPS	40	1	21.8745	21.5733	21.4736	21.5599	21.548	21.6232	21.4381	21.765	21.5579	21.5467	21.7693	22.2489	22.6262	22.2084	22.4825	22.3646
O95810	CAVIN2	65	1	21.7977	21.8576	21.9688	21.5239	21.5154	22.0137	22.0432	22.1005	22.1553	21.6102	22.0281	21.5763	21.51	21.6165	21.3787	22.1119
P23381	WARS1	56	1	21.7352	20.994	21.1676	21.2527	21.4472	21.2503	20.8396	21.4503	21.3038	21.3888	21.3616	21.913	22.7309	22.1977	22.5519	22.1298
Q9BZQ8	NIBAN1	46	1	21.5581	21.4056	21.252	21.0918	21.0787	21.5422	21.8396	21.499	21.5375	21.2264	21.6113	21.7539	21.228	21.777	21.4186	22.2794
Q99832	CCT7	41	1	21.3668	21.2072	21.2149	21.2247	21.1508	21.0864	21.1839	21.1581	21.1603	21.3366	21.0091	21.8967	22.0748	21.8392	21.731	21.1695
P78371	CCT2	47	1	21.2992	21.2236	21.2033	21.3478	21.0656	20.8907	21.2411	21.1898	21.2845	21.3689	20.925	21.6586	21.7082	21.7897	21.5287	21.0795
O43615	TIMM44	29	1	21.2387	21.1765	21.1739	20.8625	21.1464	21.0773	21.3717	21.3526	21.4376	21.1409	21.4946	20.8366	21.2982	22.106	20.895	21.0842
Q86VB7	CD163	37	1	21.1485	19.891	21.1002	21.1547	20.823	20.3968	20.0095	20.8091	20.5329	20.9473	20.4841	20.2234	22.0963	21.7243	22.6825	21.1786
Q92499	DDX1	37	1	20.9979	20.847	21.084	20.8658	20.9427	20.9395	21.1811	21.228	21.3803	20.9254	20.9591	20.8558	20.2933	21.6412	20.6342	21.0342
Q9Y4L1	HYOU1	34	1	20.8086	20.3687	20.9175	20.7613	20.5262	20.4602	20.7779	21.1778	20.9634	20.7315	20.5006	20.8938	21.2266	21.3251	20.7296	20.6174
P09874	PARP1	29	1	20.6341	20.2844	20.4776	20.453	20.3979	20.4137	20.637	20.8875	20.7364	20.4559	20.6968	20.908	20.6527	21.0016	20.8012	21.0786
Q96QK1	VPS35	32	1	20.6253	20.4978	20.5294	20.4696	20.6927	20.7349	20.7551	20.7173	20.9464	20.6178	20.8225	20.1445	20.07	21.0315	20.4948	20.696
P00747	PLG	37	1	20.62	20.4581	19.8265	20.3518	19.9861	20.034	20.4598	19.6997	20.4098	20.3268	20.0542	21.8739	20.3965	21.0741	20.9974	20.6962
P49588	AARS1	36	1	20.5906	20.4715	20.6002	20.2878	20.5723	20.511	20.4698	20.4716	20.4094	20.6231	20.5332	20.3203	20.1817	21.1976	21.0053	20.865
Q32MK0	MYLK3	36	1	20.2712	20.1785	20.2718	20.0029	20.144	20.0484	20.5064	20.5509	20.5213	20.397	20.3533	20.4284	19.9153	19.6094	20.0683	20.6288
P24821	TNC	32	1	20.0616	19.8699	20.1498	19.8657	19.5082	19.8533	20.056	19.872	19.5961	19.8645	19.6787	20.6409	21.4613	19.4576	20.1273	19.5411
Q13464	ROCK1	33	1	19.6327	19.5243	19.3897	19.4827	19.585	19.8348	19.861	19.5447	19.8576	19.8544	19.9722	19.0809	18.9867	19.8651	20.0118	19.7677
P31930	UQCRC1	153	1	23.972	23.8603	23.792	23.796	24.0711	23.9036	23.5598	23.5608	23.638	23.9274	23.7735	24.437	24.1223	24.0105	24.83	24.6086
P38117	ETFB	98	1	23.8042	23.2856	23.3289	23.4137	23.5472	23.6277	23.2928	23.4566	23.4331	23.6132	23.8487	24.2113	24.2856	24.0298	24.488	24.5036
P32119	PRDX2	77	1	23.6387	23.873	23.3582	24.7307	23.2376	23.4543	23.2804	23.1609	23.0448	23.236	23.3304	24.1765	24.0101	23.7812	23.9085	24.0004
P19429	TNNI3	118	1	23.5794	23.4785	23.6707	23.2136	23.2894	23.196	24.0446	24.0872	23.9041	23.185	23.1097	24.2116	23.4589	22.3861	22.8611	23.1029
O75306	NDUFS2	77	1	22.732	22.8979	22.7895	22.5092	23.0068	22.9429	22.5033	22.4777	22.6603	22.8174	22.8328	22.8184	22.7473	22.432	23.2556	23.1137
O00330	PDHX	64	1	22.5889	22.4068	22.2559	21.9171	22.5739	22.3962	22.613	22.2858	22.6328	22.7288	22.5502	22.4551	22.3857	23.3477	22.9932	22.6602
P43155	CRAT	59	1	22.4546	22.0163	22.0383	21.9138	21.971	21.8139	22.4149	22.4167	22.5709	22.226	22.2677	22.9769	23.0176	23.0972	22.5279	21.982
P08779	KRT16	68	1	22.3218	23.2825	22.7157	23.6083	22.7247	22.5976	24.2815	22.7573	21.7546	22.5958	21.6755	20.4169	20.2918	20.0537	20.5748	20.5158
O75874	IDH1	63	1	22.2427	21.5105	21.7675	21.7182	22.2703	21.8066	21.7188	21.9551	21.657	22.7086	21.8452	21.8247	22.6299	22.2353	23.8453	22.3015
P43490	NAMPT	33	1	22.2211	21.7347	22.5455	21.9691	22.1676	21.8256	21.784	22.9727	22.4497	22.2883	22.0487	21.4368	21.5543	23.1989	22.1886	21.9865
P20073	ANXA7	56	1	21.9744	21.9872	21.9069	21.7058	21.724	21.9064	21.5755	21.5959	21.652	21.8512	21.9266	22.5891	22.563	21.3308	22.4327	22.8136
P17987	TCP1	38	1	21.7741	21.6772	21.5838	21.71	21.508	21.2039	21.5419	21.5187	21.5264	21.5935	21.2176	22.3828	22.3877	22.4403	22.101	21.7424
Q9Y512	SAMM50	53	1	21.7503	21.7563	21.422	21.3605	21.8113	21.72	21.5112	21.392	21.7114	21.7801	21.7871	22.0232	21.5804	21.6571	22.5925	22.4588
Q9Y305	ACOT9	54	1	21.6122	21.7027	21.3272	21.3925	21.3813	21.076	21.4274	21.1901	21.5265	21.3145	20.8942	22.5387	22.1293	22.4768	21.5343	20.9387
Q01518	CAP1	47	1	21.6007	21.2079	21.318	21.2285	21.0164	21.0553	21.3899	21.5345	21.383	21.3261	21.3559	22.0299	22.2519	22.1655	21.5513	21.8479
P83111	LACTB	35	1	21.4381	20.6497	20.7172	20.6027	21.1126	20.8723	20.7458	21.1766	21.074	21.4556	21.1272	21.6304	22.3724	21.9213	22.4815	21.5511
P48637	GSS	34	1	21.3736	21.1871	20.8793	21.3149	20.7173	20.8544	21.0198	21.0217	20.9358	21.205	21.1366	21.8873	22.0689	21.7746	22.2928	21.8864
P19823	ITIH2	43	1	21.365	21.1215	21.0182	21.2853	21.5638	21.052	21.405	21.2402	20.9203	21.8397	20.8135	21.9767	21.594	21.2555	22.3832	21.0289
P53041	PPP5C	38	1	21.2794	20.3962	20.664	20.6826	20.3305	20.6086	20.7712	20.9153	21.1079	20.4961	20.6164	22.1101	22.3234	22.0195	21.3355	21.337
Q86VP6	CAND1	33	1	21.1835	21.1979	21.1255	21.3251	20.7478	20.6407	21.2635	21.0551	21.1323	20.4585	20.5969	21.879	21.8513	21.5545	20.6807	20.8318
P26639	TARS1	30	1	21.1685	21.0374	20.8391	20.717	21.0475	20.7517	21.1109	21.1325	21.0836	21.278	21.0406	21.5638	21.6477	21.5923	21.731	21.2044
P50895	BCAM	42	1	21.1085	21.051	21.2599	21.0669	20.5625	20.8887	20.6503	20.7634	20.988	20.6311	21.0226	21.2537	21.8052	21.3621	21.1746	21.5959
Q12906	ILF3	44	1	21.054	20.9747	20.9309	20.8648	20.7224	20.732	20.9656	21.0954	21.0574	20.992	20.9172	21.6283	21.6929	21.0212	21.1761	21.1621
Q8N3V7	SYNPO	33	1	20.8657	20.8622	20.9473	20.7463	20.4492	20.4384	21.899	21.4539	21.6463	20.6448	20.3995	21.1552	20.6324	19.8262	19.9345	20.0679
Q9UQ90	SPG7	36	1	20.8207	20.4788	20.6324	20.4532	20.7944	20.6752	20.8061	20.7582	20.7646	20.8248	21.0073	21.0276	20.8625	21.3625	20.6248	20.7901
P23229	ITGA6	30	1	20.5274	20.4767	20.4578	20.2579	20.6858	20.4928	20.1451	20.1091	20.1884	20.6421	20.3824	20.8266	20.8262	20.794	21.3816	21.1074
P20700	LMNB1	34	1	20.4711	20.6102	19.9556	20.1632	20.2418	20.1587	20.6489	20.5707	20.6064	21.0626	20.7059	20.536	20.3478	20.3735	20.7685	20.5926
Q92626	PXDN	31	1	19.9151	20.2169	19.9936	20.1603	19.6749	19.6642	20.1212	19.7689	20.1079	19.5615	19.5429	20.6023	20.19	20.0181	19.936	19.8789
O75153	CLUH	27	1	19.7154	19.8874	19.8548	19.7227	19.6995	19.7082	19.7828	19.8321	19.7928	19.4562	19.7968	19.5748	19.9208	20.2519	19.3486	19.8029
P55196	AFDN	24	1	19.3438	19.6674	19.5684	19.5383	19.3941	19.3809	19.3405	19.4214	19.4088	19.2771	19.4429	19.3842	19.4659	19.1616	19.2437	19.4226
Q2M3C7	SPHKAP	24	1	19.3394	19.3412	19.6208	19.2713	19.2711	19.3587	19.5449	19.6577	19.3838	19.2335	19.1381	19.2599	19.3368	19.5749	19.125	19.1866
P07195	LDHB	192	1	24.5681	24.0086	23.9124	24.2474	24.2128	24.1863	24.1966	24.4962	24.2916	24.5878	24.6143	25.0854	25.074	24.7931	25.2126	25.0916
P08758	ANXA5	57	1	23.4065	23.4481	23.2223	23.2258	23.3252	23.1565	23.1953	23.0092	23.0651	23.4353	23.2039	23.9002	23.693	23.6644	24.1671	23.779
P15121	AKR1B1	51	1	23.2667	21.8988	22.5743	22.1659	22.5234	22.6236	22.4601	22.977	22.6939	22.7331	22.9642	23.8654	24.6513	23.7099	23.7536	23.8879
P62258	YWHAE	119	1	22.878	22.8874	22.8358	22.9193	22.9962	22.959	22.9327	23.0026	23.0829	23.0603	23.2058	22.6875	22.4157	23.0283	22.8334	22.8814
Q9NX63	CHCHD3	60	1	22.534	22.4414	22.1882	22.1371	22.4307	22.1963	22.3864	22.1253	22.4232	22.5261	22.1819	23.1941	22.6137	22.6845	23.2587	22.543
O75489	NDUFS3	57	1	22.4526	22.288	22.297	22.35	22.6027	22.4312	22.1824	22.0795	22.3093	22.2619	22.2715	22.5491	22.6452	22.2959	23.0679	22.9254
P21397	MAOA	64	1	22.3403	21.8469	21.6016	21.8299	22.0513	22.4687	21.994	21.6347	22.0957	22.1743	22.6611	22.9698	21.7633	22.7271	22.845	23.4969
P51649	ALDH5A1	40	1	22.299	21.2531	21.2909	21.0242	21.7491	21.8058	21.5108	21.7582	21.68	21.9023	21.9754	23.113	23.0895	22.9822	23.3671	23.1597
Q9NTK5	OLA1	40	1	22.0881	21.3921	21.58	21.6543	21.4537	21.4132	21.7726	22.158	21.8587	21.7622	21.6575	22.7185	23.0757	22.8064	22.1846	21.9617
Q14118	DAG1	40	1	22.0646	21.4159	21.4669	21.5771	21.5331	21.3996	21.4586	21.3597	21.8052	21.7142	21.6251	22.7823	22.6443	22.7256	22.6217	22.6675
P23141	CES1	58	1	21.922	21.0904	21.314	21.2383	21.3611	21.0098	21.7969	21.633	21.4417	22.2058	21.2633	21.9658	22.5789	22.619	23.3162	21.7557
P12429	ANXA3	33	1	21.8708	21.1446	21.3934	21.3154	21.4543	21.6175	21.0605	21.3613	21.3756	21.6867	21.9032	21.9833	22.4869	22.4451	22.6008	22.9489
P07099	EPHX1	38	1	21.8078	21.1098	21.7785	21.1236	21.748	21.3067	21.5449	21.7106	21.0715	21.7335	21.1498	21.8209	22.9776	21.7621	22.821	21.9971
P09525	ANXA4	37	1	21.7301	22.2032	21.7131	21.4129	21.5898	21.5718	21.2361	20.9685	21.2958	21.8288	21.5897	22.2107	21.9757	21.9452	22.6401	22.1368
O95822	MLYCD	40	1	21.5336	21.3607	21.3838	21.0839	21.4044	21.4262	21.2998	21.0685	21.2712	21.132	21.2633	22.3457	22.0752	22.0072	21.7958	21.6469
P22626	HNRNPA2B1	48	1	21.3917	21.5936	21.7934	21.5195	21.45	21.5384	21.626	21.6191	21.8739	21.4066	21.5397	20.4419	20.1781	21.0098	21.0716	21.3897
O75955	FLOT1	41	1	21.3184	21.4248	21.4382	21.4933	21.4675	21.5484	21.3249	21.311	21.3245	21.4676	21.7004	21.1707	21.1082	20.973	21.5344	21.768
Q02413	DSG1	54	1	21.1972	23.108	21.3774	22.8684	21.6674	21.6947	21.9222	21.1946	21.0313	21.4254	21.0943	19.5082	19.4196	18.7645	19.8423	19.7226
P12956	XRCC6	28	1	21.0691	20.7918	21.0421	20.9403	21.1324	21.2396	21.2148	21.4142	21.4048	21.1227	21.412	20.1384	20.1253	21.558	20.8866	21.0646
Q04446	GBE1	34	1	20.9975	20.9947	21.2708	20.9373	21.0491	21.0779	21.2097	21.1902	21.2628	21.0431	20.9025	20.6176	20.2168	21.6632	20.8488	20.7873
P62333	PSMC6	35	1	20.9473	21.1239	21.1921	21.2146	21.1254	21.0654	20.9716	21.0453	20.9328	20.8183	21.082	21.0329	20.5702	21.2567	20.8503	21.0685
P00734	F2	39	1	20.8386	20.5544	20.3024	20.5754	20.5043	20.3174	20.4781	20.0493	20.2764	20.4224	20.161	22.5586	20.4858	21.8201	20.6146	20.5499
Q93034	CUL5	30	1	20.8277	20.6697	20.5778	20.497	20.3797	20.4573	20.7934	20.9974	20.9909	20.3572	20.5874	21.3253	21.464	21.3792	20.4325	20.7793
Q9UIQ6	LNPEP	28	1	20.7255	20.4466	20.5298	20.7757	20.6817	20.7386	20.5198	20.5967	20.661	20.6318	20.8218	20.8313	20.951	20.7769	20.999	21.239
P54136	RARS1	33	1	20.6553	20.6805	20.7076	20.6913	20.8904	20.622	20.6681	20.9054	20.788	20.7562	20.7751	20.4771	20.4819	21.1003	20.6444	20.516
Q14247	CTTN	35	1	20.5093	20.7923	20.4962	20.2669	20.2096	20.3939	20.9348	20.8491	20.8942	20.6771	20.4663	20.5055	20.3737	20.404	19.8767	20.1304
O75891	ALDH1L1	26	1	20.5012	19.9181	20.6029	20.2033	20.6512	20.1595	20.4854	20.4542	20.2438	20.7461	19.8927	20.3758	20.4398	20.8616	21.8393	20.0125
Q9BZL4	PPP1R12C	33	1	20.1683	20.1818	19.8709	19.9238	19.9216	20.2146	21.0411	20.2127	20.7825	20.3123	20.6093	20.7056	19.8069	19.0243	19.3686	20.2726
P53621	COPA	27	1	20.1682	20.1777	20.4563	20.3437	20.2653	20.3538	20.4038	20.5292	20.5744	20.4134	20.3078	19.6181	19.5661	20.0606	20.0682	20.0923
P22897	MRC1	26	1	20.1024	19.3703	20.0411	20.0629	19.9872	19.7089	19.5625	19.7168	19.6838	20.2181	19.875	19.7026	20.567	20.5691	21.2136	20.3801
P26640	VARS1	32	1	20.0329	20.4779	20.1228	20.0848	20.1014	20.105	20.0077	19.9295	19.9963	20.0505	19.9397	19.5914	19.7774	20.2713	20.3	19.9299
Q04637	EIF4G1	34	1	19.9199	19.7335	20.0969	19.8704	19.7704	19.6845	20.0861	20.351	20.1989	19.9685	19.9243	19.7981	19.8123	20.3478	19.4431	19.6661
Q00341	HDLBP	24	1	19.5838	19.6397	19.8484	19.8503	19.8014	19.7996	19.6967	19.8921	19.8324	19.8791	19.7018	19.0421	19.237	19.1617	19.6563	19.6213
Q99715	COL12A1	26	1	19.567	19.7634	19.5159	19.5726	19.541	19.5995	19.8639	19.3187	19.8764	19.6873	19.4936	20.2653	19.1365	19.6647	19.5888	19.4376
P07339	CTSD	113	1	24.7457	24.2302	24.3197	24.6463	24.6256	24.7321	23.9029	24.1256	24.4113	24.6934	25.123	24.2864	24.8313	24.8969	25.4924	25.9633
Q16836	HADH	103	1	23.6184	22.895	23.0411	23.1379	23.0366	23.0874	23.1097	23.4286	23.4165	23.1184	23.0182	24.3678	24.4632	24.2864	23.7311	23.8289
P21912	SDHB	94	1	23.4036	22.802	22.7951	22.5986	23.1621	23.2074	22.7823	22.7073	22.722	23.2335	23.0228	24.0242	23.8167	23.6687	24.3524	24.2595
P04792	HSPB1	122	1	23.314	23.5899	23.748	23.2561	23.6473	23.3941	23.5635	23.6127	23.556	23.4116	23.4201	23.0331	22.8488	22.4483	23.3534	23.2851
Q9UIJ7	AK3	55	1	23.1963	22.2384	22.5635	22.3909	22.5448	22.7538	22.69	22.9412	23.1299	22.8606	22.9912	23.8532	23.8637	23.8744	23.426	23.568
P35232	PHB1	62	1	22.8148	22.586	22.3407	22.3794	22.6866	22.7146	22.3594	22.2732	22.4967	22.7983	22.9589	23.2777	23.0858	23.1473	23.5091	23.4906
P23368	ME2	46	1	22.4899	21.9495	22.023	22.1846	22.1582	22.2997	21.9625	22.2798	21.9332	22.0906	22.2455	23.0485	23.1491	23.0149	22.8877	23.2364
Q16555	DPYSL2	55	1	22.3852	22.2591	22.0456	21.9898	22.2198	22.1792	22.0874	22.1359	22.2396	22.285	22.3856	22.7278	22.8021	22.5739	22.6465	22.9141
Q9NUB1	ACSS1	45	1	22.2948	22.4024	22.2826	21.8728	22.4511	22.6046	22.2444	22.435	22.3546	22.3541	22.608	21.9517	21.7393	23.075	22.0377	21.9715
O15382	BCAT2	56	1	21.8303	21.5581	21.7144	21.5782	21.8781	21.9338	21.6252	21.7491	21.8291	21.7914	21.9223	21.8614	21.9461	22.0868	22.0171	22.0842
P00488	F13A1	45	1	21.8192	21.2665	21.6492	21.8041	21.9225	21.5282	21.1506	21.5387	21.7038	22.1015	21.3459	21.4012	21.8834	22.5346	22.9314	21.5969
Q01813	PFKP	43	1	21.756	21.6754	21.7212	21.521	21.7243	21.8312	21.7657	21.7509	22.0429	21.4212	21.6847	21.5689	21.4046	22.4453	21.4538	21.938
Q7Z3D6	DGLUCY	42	1	21.6367	21.4749	21.3276	21.0414	21.2049	21.1529	21.5802	21.4274	21.8751	20.8749	21.0457	21.7968	21.3985	23.1301	21.3492	21.1391
P01042	KNG1	37	1	21.5502	20.7064	20.1992	20.7634	20.573	20.6215	21.2421	20.7646	20.8809	21.135	20.5763	23.231	21.7064	22.2811	22.2953	21.917
Q13418	ILK	45	1	21.4522	21.5311	21.6565	21.3248	21.726	21.7131	21.6753	21.7262	21.825	21.6834	21.776	20.7648	20.7174	21.0938	21.3383	21.5058
P13861	PRKAR2A	43	1	21.4256	21.2998	21.1899	20.9839	21.2221	21.271	21.1597	21.2023	21.1411	21.1777	21.3199	21.9536	22.1083	21.6413	21.8066	21.888
P17655	CAPN2	37	1	21.2707	21.0091	21.013	20.5181	20.9398	21.0386	20.7004	20.8348	21.0171	21.0051	21.2201	21.6795	22.1009	21.8321	21.7925	21.6594
P22830	FECH	41	1	21.2287	21.049	21.0689	21.0154	21.114	21.0998	20.9707	20.7597	20.7916	21.0516	21.3023	21.9339	21.7874	21.2483	21.6675	21.8034
Q9NSD9	FARSB	29	1	21.1696	20.6032	20.9958	20.7005	20.8152	20.5111	21.0844	21.2025	21.108	20.7381	20.5344	21.3451	22.038	22.1902	20.8788	20.7281
Q9UKS6	PACSIN3	37	1	20.9796	20.8134	20.7871	20.404	20.6098	20.4966	20.8239	20.8635	20.8647	20.8629	20.933	21.5649	21.128	21.7598	21.3409	21.1565
P54578	USP14	38	1	20.9403	20.8709	20.7696	21.0146	20.7196	20.8574	20.9965	21.0727	21.1107	20.8332	20.9556	20.9129	20.6457	21.6218	20.7022	21.0006
P13010	XRCC5	30	1	20.8677	20.5447	20.5942	20.4542	20.888	20.8484	20.9463	21.0214	21.0159	21.1949	21.0935	20.176	19.942	21.4853	21.1339	20.9581
Q9UHD8	SEPTIN9	34	1	20.7625	20.7078	20.7878	20.6977	20.4086	20.6296	20.6348	20.739	20.7771	20.507	20.6505	20.9366	21.1642	21.226	20.4482	20.733
Q9P2B2	PTGFRN	28	1	20.6986	20.9231	20.7369	20.3721	20.5122	20.5162	20.5667	19.9553	20.3005	20.435	20.5454	21.5025	20.9867	21.2208	21.063	21.3623
P11171	EPB41	38	1	20.668	21.2634	20.4899	22.062	20.4663	20.6167	21.0332	20.6663	20.4336	20.5263	20.5984	21.0377	20.1478	20.8087	20.2459	20.8074
P38606	ATP6V1A	43	1	20.667	21.1003	20.714	20.7235	20.7563	20.5497	20.3403	20.6349	20.539	20.8562	20.5939	20.667	20.8009	20.7361	21.3087	20.8642
P43121	MCAM	31	1	20.5908	20.4387	20.4879	20.4534	20.2853	20.3181	20.5448	19.9393	20.3176	20.1458	20.1156	21.1695	20.7268	21.3125	20.9587	21.1197
P47897	QARS1	27	1	20.3201	20.6363	20.4096	20.543	20.5331	20.193	20.3665	20.6086	20.4653	20.4298	20.3196	20.2156	20.2149	20.5148	20.218	20.1541
Q08211	DHX9	24	1	20.2941	20.6335	20.6295	20.5311	20.6097	20.7124	20.4814	20.6911	20.7233	20.2986	20.5138	20.0072	19.6217	19.6336	19.8728	20.1558
Q9NZ08	ERAP1	24	1	20.1785	19.7215	19.8713	19.9449	19.9047	20	20.0035	19.9912	19.962	20.0821	20.0413	20.7723	20.7336	20.5925	20.7804	20.4081
Q13263	TRIM28	25	1	20.0288	20.3819	20.2694	20.0743	20.2749	20.3561	20.053	20.334	20.3775	20.316	20.5383	19.0427	19.1611	19.2061	19.9142	20.1355
Q7Z7B0	FILIP1	27	1	19.986	19.9911	20.0033	19.7888	20.1697	20.0094	20.4609	20.3119	20.3891	20.1969	20.241	20.0028	19.6765	18.7878	19.8346	20.2034
Q9BR39	JPH2	30	1	19.9652	19.9952	20.1589	19.9709	19.3851	19.369	20.175	20.1467	20.1828	19.2283	19.5881	20.5641	20.0468	20.736	19.2696	19.9049
Q9UDY2	TJP2	25	1	19.3853	19.6405	19.7435	19.2974	19.3186	19.399	19.3188	19.8422	20.0085	19.3021	19.3811	19.149	19.0445	19.0717	18.9442	19.1722
O75116	ROCK2	25	1	19.209	18.9841	18.9502	19.1256	18.8938	19.0162	19.3591	19.463	19.3266	19.4043	19.4564	19.0378	19.0846	19.5414	19.4408	19.1841
Q6UVK1	CSPG4	26	1	19.1152	19.3925	19.3364	19.2451	18.9208	18.9856	19.1567	18.9851	19.2256	19.037	19.0045	19.3363	19.3877	19.608	19.0142	18.8209
Q8WXH0	SYNE2	22	1	19.0191	19.3371	19.067	19.2004	19.2077	19.3516	19.3346	19.1256	19.281	19.3485	19.4911	18.6315	18.4674	18.0484	18.9577	19.2371
P10916	MYL2	312	1	27.0782	26.2272	26.4589	26.3325	26.6735	26.7032	27.0506	27.2578	27.1701	27.2953	27.4416	27.1269	27.3617	26.6461	27.5581	27.6015
P11177	PDHB	106	1	23.4026	23.1552	23.3011	23.0492	23.5128	23.1352	23.2596	22.9399	23.3708	23.3202	23.1888	23.4804	23.6315	24.2096	23.862	23.3035
P24539	ATP5PB	117	1	23.2667	23.1276	23.1051	22.8903	23.1707	22.9035	23.1435	23.0846	23.1776	23.0869	22.7327	23.8964	23.9046	23.5353	23.6164	22.9188
Q99497	PARK7	90	1	22.9248	22.5452	22.4838	22.5944	22.4947	22.7419	22.3683	22.5217	22.4595	22.4722	22.7661	23.36	23.6426	23.174	23.4558	23.6274
P10515	DLAT	64	1	22.8045	22.5528	22.4038	22.5038	22.7563	22.6467	22.6282	22.4711	22.8549	22.8763	22.972	22.7022	22.7035	23.376	23.3778	23.0647
P28289	TMOD1	58	1	22.7731	22.7394	22.8833	22.6483	22.9694	22.8203	23.3372	23.336	23.4902	23.0878	23.0334	22.7211	22.1185	21.4506	22.2195	22.266
Q8N335	GPD1L	46	1	22.6076	21.8281	21.9126	21.6635	21.9422	21.7382	22.2075	22.0946	22.772	22.251	21.9095	23.6582	23.3995	23.4248	22.6312	22.3881
Q02978	SLC25A11	61	1	22.5162	23.0066	22.5419	22.7648	22.0323	21.8967	22.5446	22.6403	22.7488	22.0122	21.5329	23.2722	22.7407	22.7831	22.4246	21.8235
Q6NVY1	HIBCH	51	1	22.4133	21.3477	21.6102	21.4373	21.9536	21.5888	21.7625	22.1671	22.2198	22.3764	22.1077	22.7673	23.2019	23.1745	23.3313	22.7128
[truncated: 5,177 more rows]

## Sheet: Sheet3
Variance partitioning analysis
Protein ID	Gene	Fixation	Individual	Workflow	Residuals
[truncated: 5,652 more rows]

## Sheet: Sheet4
Quantified proteins in TMT mixture 2
[truncated: 4,999 more rows]
