# Supplementary material for: Quantitative proteomics of formalin-fixed, paraffin-embedded cardiac specimens uncovers protein signatures of specialized regions and patient groups
Source: Nat Cardiovasc Res. 2025 Sep 26;4(10):1409–23. doi: 10.1038/s44161-025-00721-2 (PMC12520988; doi:10.1038/s44161-025-00721-2)
Supplement: Supplementary file 4 — Statistical source data. [file 44161_2025_721_MOESM4_ESM.xlsx]

## Sheet: Summary
Quantified features in DIA data
Condition	Precursors	Proteins	Library	Gradient
101min	36863	3729	Library	101min
101min_insilico	41357	3921	Predicted	101min
45min	34596	3577	Library	45min
45min_insilico	33051	3277	Predicted	45min
