# Supplementary material for: Quantitative proteomics of formalin-fixed, paraffin-embedded cardiac specimens uncovers protein signatures of specialized regions and patient groups
Source: Nat Cardiovasc Res. 2025 Sep 26;4(10):1409–23. doi: 10.1038/s44161-025-00721-2 (PMC12520988; doi:10.1038/s44161-025-00721-2)
Supplement: Supplementary file 5 — Statistical source data. [file 44161_2025_721_MOESM5_ESM.xlsx]

## Sheet: Sheet1
Differentially expressed proteins
Gene	logFC	CI.L	CI.R	AveExpr	t	P.Value	adj.P.Val	B	sign	SAN_1	SAN_2	SAN_3	SAN_4	RA_1	RA_2	RA_3	RA_4
IGSF9B	6.62134	5.728	7.51467	12.4524	16.4285	8.89874e-09	3.47407e-05	10.5408	up	15.4237	15.7732	16.4689	15.3864	9.83711	7.59867	9.97735	9.15379
TDRD12	5.32151	4.60751	6.03551	11.9099	16.7507	2.56258e-08	5.00216e-05	9.37027	up	14.9993	NA	15.1746	14.4403	9.39437	10.5571	9.2603	9.54328
FLNA	3.54572	2.96549	4.12595	17.9692	13.5448	6.10012e-08	6.14306e-05	8.83975	up	20.2615	19.4931	19.9291	19.2846	17.0242	16.4113	16.0038	15.3461
IGHV2-26	4.52247	3.85268	5.19226	10.3354	15.175	6.29411e-08	6.14306e-05	8.64524	up	13.2311	13.2535	NA	12.4093	8.79777	8.71272	7.87165	8.0719
DHRS7C	-4.21814	-4.9315	-3.50477	11.4555	-13.1062	8.44301e-08	6.16889e-05	8.54162	down	9.48895	9.56776	8.74854	9.58032	12.9148	13.2849	14.3015	13.7569
HAPLN1	4.19906	3.48051	4.91761	13.9218	12.9528	9.48087e-08	6.16889e-05	8.4346	up	15.9413	15.8451	16.8904	15.4087	11.5226	11.366	11.8627	12.5379
PPL	3.41041	2.86248	3.95835	17.8239	13.9885	1.31381e-07	7.32729e-05	8.02537	up	19.7652	19.3343	19.1946	18.6969	16.2595	15.9923	15.5245	NA
ABI3BP	2.94086	2.37289	3.50884	15.1022	11.4766	3.09437e-07	0.000120213	7.32369	up	16.2661	16.1985	16.7434	17.0826	13.8014	12.8116	14.1238	13.7904
LMOD1	3.45276	2.77967	4.12584	13.5537	11.3701	3.38715e-07	0.000120213	7.23746	up	15.8329	14.6551	15.9046	14.7278	12.0502	12.2651	11.8378	11.1563
MYLK	2.75114	2.22598	3.27629	14.2256	11.6116	2.76214e-07	0.000120213	7.43176	up	15.3511	15.5371	16.0466	15.4698	13.2785	12.8334	12.9929	12.2952
PDE1A	2.67816	2.16227	3.19405	10.5359	11.5066	3.01686e-07	0.000120213	7.34785	up	11.6554	12.4857	11.6501	11.7088	9.13278	9.41232	9.15221	9.09009
CNN1	4.86696	3.89951	5.83442	16.5587	11.1505	4.09045e-07	0.000133076	7.05697	up	19.7432	18.0948	20.1282	18.0026	15.1718	14.456	13.7032	13.1698
SMTN	3.17325	2.49389	3.85261	12.787	10.3531	8.34581e-07	0.000250631	6.36832	up	14.343	14.5175	15.0734	13.5607	12.0097	10.8373	11.1693	10.7854
S100A1	-1.7628	-2.15016	-1.37544	16.93	-10.0868	1.07004e-06	0.000298387	6.12609	down	15.9084	16.0902	15.9855	16.2102	17.6173	17.6869	17.971	17.9704
COX6B1	-2.28437	-2.79132	-1.77742	18.4186	-9.98779	1.17523e-06	0.000305874	6.03442	down	17.1794	17.4549	17.6062	16.8652	18.9976	20.1283	19.4552	19.662
FMOD	3.10959	2.39305	3.82613	15.7621	9.61902	1.67804e-06	0.000409443	5.68487	up	17.6267	16.9568	16.2452	18.4388	14.4393	14.1122	13.2473	15.0303
OGN	2.31721	1.77151	2.8629	19.2264	9.41201	2.05955e-06	0.000448261	5.48291	up	20.5559	20.3351	20.1368	20.5125	18.0163	17.2268	18.4373	18.5909
SFN	2.52598	1.97223	3.07973	10.8567	10.252	2.06678e-06	0.000448261	5.53055	up	12.1895	12.6413	NA	12.1086	9.81402	9.93037	9.62144	9.69139
FGF12	-2.78208	-3.44401	-2.12015	11.1367	-9.31592	2.2678e-06	0.000465974	5.38772	down	9.82909	9.87523	9.83416	9.44412	11.614	13.2994	12.8645	12.3331
ITGA8	2.97648	2.28792	3.66504	13.0472	9.71527	3.29302e-06	0.000630728	5.08667	up	14.9677	14.3215	13.463	14.5389	11.5223	NA	10.7164	11.8008
TAGLN	2.98312	2.24207	3.72417	18.3275	8.92256	3.39275e-06	0.000630728	4.98819	up	20.3513	19.7889	20.4325	18.7037	16.6597	16.3827	17.0636	17.2378
CALD1	2.64169	1.95579	3.3276	15.6129	8.53661	5.10767e-06	0.000850594	4.58018	up	17.2195	15.7784	17.9464	16.7909	14.7377	13.5248	14.7075	14.1984
CHDH	-2.30345	-2.90306	-1.70384	12.3144	-8.51485	5.22906e-06	0.000850594	4.55669	down	11.7202	10.9719	10.3464	11.6121	13.3591	13.5471	12.9348	14.0234
MYO1D	2.37409	1.76153	2.98665	12.7602	8.5905	4.81997e-06	0.000850594	4.63813	up	13.5098	13.8647	14.7812	13.6331	11.8713	11.2492	12.2033	10.9687
COX5B	-1.39475	-1.76574	-1.02376	19.8024	-8.33301	6.37479e-06	0.000923809	4.35829	down	19.0149	19.4104	19.0648	18.9298	20.1389	20.8416	20.4641	20.5544
NDUFB10	-1.73322	-2.19435	-1.27209	17.915	-8.33098	6.38905e-06	0.000923809	4.35605	down	17.2972	17.4181	16.8481	16.6301	18.5343	18.9887	18.6594	18.9439
TUBA8	-1.7833	-2.25644	-1.31016	17.6267	-8.35413	6.22871e-06	0.000923809	4.38153	down	16.713	16.3091	17.146	16.7723	18.0482	18.2844	18.8351	18.9059
BDH1	-1.78769	-2.26741	-1.30797	16.6556	-8.25984	6.91028e-06	0.000963491	4.27738	down	15.7969	15.5101	15.79	15.9502	17.3833	17.5639	17.1017	18.1491
AMPD2	1.88355	1.37497	2.39214	13.0867	8.20885	7.31213e-06	0.000984364	4.22064	up	13.8905	14.5267	13.8694	13.8273	12.4331	11.9385	12.2802	11.9279
MT-CO1	-1.82865	-2.33031	-1.32699	17.3327	-8.07963	8.44848e-06	0.00106396	4.07547	down	16.0426	16.8835	16.6103	16.1373	18.0962	18.5788	17.8233	18.4901
NDUFA4	-1.70013	-2.16491	-1.23536	18.3157	-8.10792	8.18431e-06	0.00106396	4.10742	down	17.4306	17.3986	17.7221	17.3114	18.5531	19.1453	19.4404	19.5244
CSRP1	2.64231	1.91227	3.37235	16.1495	8.02243	9.01137e-06	0.00106607	4.01058	up	17.8568	16.7943	18.6777	16.5537	15.1938	14.362	15.6853	14.0722
DECR1	-1.34558	-1.71679	-0.974371	19.191	-8.03447	8.88955e-06	0.00106607	4.02427	down	18.8688	18.5489	18.3245	18.3305	20.0533	19.803	19.6284	19.9703
COX7A2	-1.50278	-1.92303	-1.08254	17.4078	-7.92617	1.00523e-05	0.00112126	3.9005	down	16.3471	16.7762	16.9479	16.5544	17.9354	18.4336	18.0042	18.2635
VWA5A	2.06314	1.48786	2.63841	12.025	7.94915	9.79243e-06	0.00112126	3.92688	up	12.8336	13.6093	12.7867	12.9966	10.8958	11.6264	10.1744	11.2771
ACO2	-1.228	-1.574	-0.881988	19.3165	-7.86644	1.07632e-05	0.00112664	3.83162	down	18.7599	18.8633	18.5192	18.6675	19.9631	20.0268	19.6532	20.0788
NDUFS6	-1.53655	-1.9704	-1.10271	15.1972	-7.85016	1.09662e-05	0.00112664	3.81277	down	14.3172	14.7147	14.2154	14.4682	15.7819	16.213	15.6348	16.2321
SDHA	-1.34639	-1.72589	-0.966885	17.9365	-7.8636	1.07983e-05	0.00112664	3.82833	down	17.2821	17.445	17.1311	17.1952	18.5103	18.8435	18.3257	18.7593
PPP1R14A	3.21923	2.34944	4.08902	12.1668	8.31821	1.2332e-05	0.00123447	3.80212	up	13.7153	12.4509	14.6784	13.0601	10.7091	NA	10.5034	10.0501
CAPS	2.75667	1.95684	3.5565	13.2806	7.63935	1.40052e-05	0.00125969	3.56579	up	14.9099	15.0542	13.4529	15.2188	12.4716	12.8402	10.8338	11.4635
COL18A1	2.33405	1.65781	3.01029	16.9216	7.65031	1.38266e-05	0.00125969	3.57877	up	19.1373	17.0794	18.4088	17.7291	16.6268	15.148	15.6209	15.6226
COX7A1	-1.47741	-1.90249	-1.05232	18.9753	-7.70351	1.29937e-05	0.00125969	3.64154	down	18.3259	18.4922	17.9624	18.166	19.2822	19.8918	19.6614	20.0207
ITGA3	2.3752	1.68625	3.06415	13.7925	7.64156	1.39691e-05	0.00125969	3.5684	up	15.5234	15.2049	13.9554	15.2366	13.1655	12.5535	11.4291	13.2715
NDUFS5	-1.46029	-1.88462	-1.03595	17.7683	-7.62773	1.41974e-05	0.00125969	3.55202	down	16.9108	17.4441	16.8713	16.9265	18.2215	18.705	18.2629	18.8044
FAM210A	-1.99731	-2.5888	-1.40581	14.5507	-7.48446	1.68155e-05	0.00126889	3.38078	down	13.6578	14.2132	13.3917	12.9457	15.1921	16.059	15.1537	15.7928
LSAMP	2.62839	1.853	3.40378	12.5977	7.51339	1.62476e-05	0.00126889	3.41556	up	14.0377	13.2798	13.283	15.0471	10.5246	10.8601	11.3319	12.4175
MAMDC2	2.40561	1.73061	3.0806	12.9025	8.00972	1.69012e-05	0.00126889	3.49055	up	14.1018	13.4144	13.4646	14.6199	11.5657	NA	10.9314	12.2197
MRGPRF	2.79596	1.97292	3.619	11.1244	7.52968	1.59369e-05	0.00126889	3.43511	up	12.7826	12.9418	11.9418	12.4234	9.68956	9.02003	10.7627	9.43351
MYL2	-4.6275	-5.97978	-3.27522	17.0272	-7.58486	1.49314e-05	0.00126889	3.50104	down	15.1082	16.4724	15.1335	12.1396	20.1105	18.8485	20.4211	17.9835
PRELP	2.39175	1.68376	3.09974	19.3221	7.48779	1.67491e-05	0.00126889	3.38479	up	20.7849	20.6065	19.9083	20.7723	18.0552	17.0842	18.2914	19.0742
SELENOM	1.99577	1.40918	2.58235	12.5474	7.54132	1.57188e-05	0.00126889	3.44905	up	13.7762	13.7456	12.8462	13.8132	11.4281	11.9787	11.6558	11.1354
SMIM5	-2.32329	-3.01094	-1.63564	10.7999	-7.48862	1.67327e-05	0.00126889	3.38578	down	8.94961	9.72534	9.54932	10.3288	10.969	12.0038	11.832	13.0415
CNN2	1.91366	1.33448	2.49283	12.0164	7.32356	2.03924e-05	0.00132573	3.18535	up	13.2502	12.5153	13.3932	12.7343	11.516	11.3119	10.7538	10.6566
LMCD1	1.78161	1.24124	2.32199	13.3639	7.30776	2.07855e-05	0.00132573	3.16598	up	14.5532	14.0198	14.591	13.8547	12.7228	12.3463	13.0964	11.7268
MTFP1	-1.98474	-2.59048	-1.37901	13.5779	-7.26254	2.19571e-05	0.00132573	3.11035	down	13.0079	12.7388	12.3427	12.2528	14.5017	14.6247	13.9194	15.2354
MYH11	3.60816	2.51145	4.70487	15.5473	7.29226	2.11794e-05	0.00132573	3.14693	up	17.2471	17.2839	19.331	15.5436	14.4836	13.0558	14.7261	12.7074
NDUFA10	-1.32556	-1.72722	-0.923894	17.4079	-7.31481	2.06091e-05	0.00132573	3.17462	down	16.6966	17.0772	16.5048	16.7019	17.8893	18.1681	17.924	18.3014
NDUFA11	-1.35012	-1.76186	-0.938379	17.4288	-7.268	2.18118e-05	0.00132573	3.11708	down	16.5477	16.9963	16.7802	16.6905	17.7779	18.1889	18.0101	18.4383
NDUFA12	-1.36695	-1.78323	-0.950666	17.2498	-7.27834	2.15397e-05	0.00132573	3.12982	down	16.4742	16.9004	16.5088	16.3817	17.8699	17.9243	17.7542	18.1844
NDUFA8	-1.37875	-1.79182	-0.965687	17.503	-7.39836	1.86367e-05	0.00132573	3.27661	down	16.4824	17.1313	16.829	16.812	17.8119	18.5226	18.0683	18.3669
NDUFS4	-1.43714	-1.87602	-0.998272	17.419	-7.2582	2.20729e-05	0.00132573	3.10501	down	16.669	17.1075	16.4691	16.5561	17.8806	18.2946	17.9043	18.4708
SLC2A4	-2.12432	-2.765	-1.48365	13.8062	-7.34941	1.97662e-05	0.00132573	3.21697	down	12.8231	12.5285	12.3933	13.2312	14.4166	14.3967	14.6093	16.0508
UQCR10	-1.70719	-2.21947	-1.19491	17.8864	-7.38653	1.89032e-05	0.00132573	3.26223	down	17.1715	17.5485	16.9869	16.4244	18.3843	18.8966	18.7851	18.894
UQCRH	-2.1528	-2.80367	-1.50193	16.0529	-7.33119	2.02055e-05	0.00132573	3.19468	down	15.1376	15.2075	14.9212	14.6396	16.6944	18.0208	16.3703	17.4315
ZYX	1.87471	1.30405	2.44536	13.3404	7.28155	2.14559e-05	0.00132573	3.13377	up	14.5341	13.9436	14.7518	13.8813	12.7574	11.7122	12.4238	12.7185
TGFB1I1	3.00784	2.08745	3.92822	12.2262	7.24357	2.24695e-05	0.0013291	3.08693	up	13.3327	13.4088	14.3703	13.8087	11.6383	11.3703	10.2747	9.60581
AOC3	1.95303	1.3524	2.55366	19.0798	7.20722	2.34876e-05	0.00134846	3.04195	up	20.7209	20.0068	19.1053	20.3923	18.8851	17.566	17.6493	18.3128
SNTB1	1.92597	1.36425	2.48769	12.0548	7.70591	2.32669e-05	0.00134846	3.17289	up	12.8411	12.6137	12.9903	13.0076	11.364	NA	10.7819	10.7853
ME2	-1.92705	-2.52086	-1.33325	16.9653	-7.19311	2.38963e-05	0.00135205	3.02443	down	16.2582	16.6278	15.4255	15.6956	17.3476	18.324	17.8558	18.1879
AIFM1	-1.36117	-1.78452	-0.937818	17.85	-7.12654	2.59302e-05	0.00144501	2.94146	down	17.5252	17.3077	16.9376	16.907	18.5904	18.4747	18.3006	18.7565
C6orf136	-1.52499	-2.00002	-1.04997	13.1818	-7.11568	2.62796e-05	0.00144501	2.92786	down	12.424	12.7984	11.9128	12.5418	13.8697	13.8916	13.9101	14.1056
ANXA1	1.28945	0.881515	1.69739	17.5245	7.00617	3.00981e-05	0.00149213	2.78993	up	18.2741	18.2609	17.8961	18.2457	17.2631	16.6758	16.788	16.7921
APOO	-1.68713	-2.21589	-1.15837	16.4282	-7.07221	2.7729e-05	0.00149213	2.87329	down	15.5354	15.8164	15.5028	15.4839	16.6617	17.3056	17.1974	17.9223
ARPC5	1.3531	0.921888	1.78431	15.4636	6.95517	3.20772e-05	0.00149213	2.72513	up	16.3797	16.2861	15.7253	16.1693	14.9844	14.8312	14.714	14.6185
COL6A1	1.25916	0.856424	1.6619	20.7903	6.9299	3.31095e-05	0.00149213	2.6929	up	21.4924	21.5227	20.9818	21.6827	20.1266	19.8226	20.0981	20.5958
CORO1C	1.74806	1.18825	2.30788	14.2052	6.92123	3.34721e-05	0.00149213	2.68181	up	15.5057	14.6707	15.3783	14.7623	14.0886	13.2831	13.2045	12.7487
COX6C	-1.22627	-1.61783	-0.834699	19.6873	-6.94139	3.26358e-05	0.00149213	2.70756	down	19.192	19.5347	18.8837	18.6863	20.2429	20.456	20.3085	20.1943
GHITM	-1.45576	-1.92172	-0.989795	15.067	-6.9248	3.33222e-05	0.00149213	2.68638	down	14.3724	14.694	14.2081	14.0818	15.6438	15.7208	15.7229	16.0919
GNG12	1.73062	1.1768	2.28445	17.0963	6.92621	3.32633e-05	0.00149213	2.68818	up	18.1106	17.792	17.3549	18.5889	15.962	15.8428	16.4484	16.6708
NDUFA7	-1.42357	-1.87236	-0.974785	16.5576	-7.03083	2.91889e-05	0.00149213	2.82112	down	15.7597	16.288	15.673	15.6625	16.983	17.4044	17.1334	17.5568
NDUFB8	-1.55257	-2.04827	-1.05688	17.3714	-6.94231	3.25981e-05	0.00149213	2.70874	down	16.7207	17.0149	16.3019	16.343	18.0321	18.1508	17.7766	18.6312
OCC1	2.23262	1.5303	2.93494	10.0761	7.04605	2.86426e-05	0.00149213	2.84034	up	11.6992	10.2757	11.8738	10.9207	9.15341	8.93998	9.41394	8.33166
PDGFRB	1.74479	1.19501	2.29457	13.1158	7.03433	2.90623e-05	0.00149213	2.82554	up	13.9919	13.5956	13.6454	14.72	11.8851	11.9963	12.4773	12.6151
PLCD1	1.3342	0.906687	1.76171	11.827	6.91738	3.3634e-05	0.00149213	2.6769	up	12.5821	12.4117	12.5888	12.3939	11.3546	10.9842	11.3085	10.9925
PRKG1	1.52099	1.04089	2.0011	13.5783	7.02195	2.95129e-05	0.00149213	2.8099	up	14.1864	14.148	14.8587	14.1619	13.0914	12.7543	12.9079	12.5176
S100A6	1.44032	0.985285	1.89536	19.1164	7.01583	2.97383e-05	0.00149213	2.80216	up	20.2382	20.0604	19.4013	19.6465	18.2977	18.6015	17.9717	18.7143
SGCG	-2.36486	-3.11868	-1.61104	15.0059	-6.95351	3.21439e-05	0.00149213	2.72302	down	13.8832	14.5324	12.9756	13.9027	15.7968	16.2268	15.3847	17.345
TUBB2A	1.84608	1.26131	2.43086	14.5911	6.99728	3.04335e-05	0.00149213	2.77865	up	15.5903	14.7286	16.1869	15.5507	13.466	13.1265	14.5055	13.5741
ARPC4	1.23538	0.834558	1.63621	16.3754	6.83148	3.74844e-05	0.0015205	2.56653	up	17.132	17.122	16.9066	16.8116	15.9529	15.8862	15.4634	15.7281
ATP5PB	-1.07915	-1.42713	-0.73117	19.586	-6.87376	3.55331e-05	0.0015205	2.62097	down	18.8792	19.2555	19.0024	19.0484	19.8661	20.4025	20.0016	20.232
COX4I1	-1.3971	-1.85103	-0.943179	19.2399	-6.822	3.79374e-05	0.0015205	2.55429	down	18.6916	19.0294	18.2693	18.1751	19.6968	20.296	19.6246	20.1364
CYB5R2	1.89979	1.28141	2.51816	11.777	6.80961	3.85386e-05	0.0015205	2.53827	up	12.8402	12.9397	12.4271	12.7004	11.0752	9.98057	11.0858	11.1668
MT-ND3	-2.6686	-3.52996	-1.80723	12.8034	-6.86695	3.58397e-05	0.0015205	2.61223	down	11.2664	12.0437	12.4108	10.1557	14.0269	14.6059	13.6902	14.2279
NDUFB3	-1.31714	-1.74624	-0.888033	17.1182	-6.80355	3.88363e-05	0.0015205	2.53043	down	16.3777	16.9216	16.3073	16.2319	17.7091	17.9897	17.4794	17.9288
NDUFV1	-1.30317	-1.72715	-0.87919	17.8764	-6.81276	3.83847e-05	0.0015205	2.54235	down	17.1412	17.5563	17.0651	17.1368	18.1535	18.771	18.3406	18.8469
NDUFV2	-1.22671	-1.6249	-0.828518	18.8953	-6.82839	3.76313e-05	0.0015205	2.56254	down	18.3223	18.5916	17.8933	18.3207	19.3517	19.8061	19.1389	19.738
RCN3	1.73255	1.19477	2.27034	12.451	7.24059	3.86843e-05	0.0015205	2.66455	up	13.0163	13.1283	13.0316	13.7374	11.4396	11.4134	11.3904	NA
S100A11	1.25022	0.844191	1.65625	15.3159	6.82491	3.77979e-05	0.0015205	2.55804	up	16.0754	15.9103	15.8759	15.9023	14.6883	14.656	14.4993	14.9193
SCARA5	1.73746	1.17123	2.30368	11.8183	6.8013	3.89473e-05	0.0015205	2.52752	up	12.6324	13.0454	11.8968	13.1737	10.597	11.0995	10.6362	11.4658
UQCRB	-1.24478	-1.64945	-0.840108	19.3496	-6.81802	3.81294e-05	0.0015205	2.54915	down	18.8967	19.115	18.3291	18.5681	19.8713	20.0591	19.8	20.1576
PTGES2	-1.34513	-1.78459	-0.905666	15.1727	-6.78438	3.97946e-05	0.00152312	2.50559	down	14.585	14.5807	14.5717	14.2634	15.8296	15.6416	15.7873	16.1226
SDHB	-1.40425	-1.86268	-0.94581	17.8405	-6.7894	3.95413e-05	0.00152312	2.5121	down	17.0198	17.6419	17.1216	16.77	18.5398	18.633	18.2487	18.7489
IQGAP1	1.28631	0.86522	1.70739	15.4503	6.77081	4.04886e-05	0.00153464	2.48797	up	16.2937	16.1247	16.1205	15.8349	14.8859	14.5886	15.0588	14.6952
CSRP2	3.89248	2.612	5.17297	11.8183	6.73782	4.22304e-05	0.00155355	2.44504	up	13.8028	12.2638	16.1191	12.8727	8.81948	10.211	10.5963	9.86158
MYOF	1.58671	1.06558	2.10783	14.3052	6.74874	4.16451e-05	0.00155355	2.45927	up	15.4801	15.4676	14.3972	15.0495	13.4973	13.9738	13.0333	13.5431
NDUFA5	-1.31911	-1.75346	-0.884755	17.6689	-6.73138	4.25793e-05	0.00155355	2.43665	down	16.7831	17.4314	16.8801	16.9428	18.0796	18.7005	17.9558	18.5779
NDUFB5	-1.37654	-1.82946	-0.923613	17.413	-6.73642	4.2306e-05	0.00155355	2.44321	down	16.7627	17.2234	16.4763	16.4366	18.0173	18.3819	17.7103	18.2955
COX7A2L	-1.3303	-1.77231	-0.8883	13.5916	-6.67103	4.60083e-05	0.0015958	2.35767	down	12.8581	13.1152	12.6643	13.068	14.0388	14.6653	14.125	14.1978
IRAG1	2.73303	1.82723	3.63883	10.7929	6.68773	4.50303e-05	0.0015958	2.37958	up	11.994	11.9359	13.3435	11.3643	10.6481	8.99834	9.39088	8.66824
MT-CO2	-1.06677	-1.42134	-0.712195	20.6102	-6.66858	4.61537e-05	0.0015958	2.35445	down	20.0933	20.3565	19.8321	20.0252	20.8817	21.5092	20.9789	21.2043
SEPTIN7	1.27223	0.849327	1.69513	15.133	6.66796	4.619e-05	0.0015958	2.35365	up	15.7163	15.6881	15.8096	15.8625	14.7739	14.3959	14.5547	14.2631
SLC25A3	-1.27638	-1.69969	-0.853069	19.2927	-6.68328	4.52889e-05	0.0015958	2.37374	down	18.4187	19.1419	18.6896	18.3679	19.6421	20.0644	19.8463	20.1709
SMYD1	-1.75806	-2.34193	-1.17419	14.2449	-6.67399	4.58329e-05	0.0015958	2.36156	down	12.7039	13.5619	14.1534	13.0443	15.2102	15.0257	15.2792	14.9806
NDUFB6	-1.34273	-1.79001	-0.89545	17.9085	-6.65393	4.7033e-05	0.00161068	2.3352	down	17.2013	17.8208	16.8368	17.0895	18.432	18.939	18.215	18.7333
ETFA	-1.2979	-1.7323	-0.863509	18.3324	-6.62257	4.89765e-05	0.00165625	2.29389	down	18.0231	17.828	17.2894	17.5934	19.0143	18.9975	18.5664	19.3472
PAM	-2.02144	-2.69837	-1.34451	14.0759	-6.61886	4.92122e-05	0.00165625	2.28899	down	12.3051	13.6656	13.3715	12.9184	14.9111	14.4791	15.6466	15.3096
COL14A1	2.75034	1.82754	3.67313	16.6855	6.60611	5.00311e-05	0.00166889	2.27215	up	18.6789	17.3432	17.2584	18.9624	16.1419	15.8593	13.6716	15.5688
ENTPD1	1.6651	1.10377	2.22643	14.2471	6.57494	5.20954e-05	0.00166889	2.23089	up	15.8033	14.8206	14.7567	14.9379	13.4975	13.1027	13.1289	13.929
FMC1	-1.23199	-1.64591	-0.818074	15.1829	-6.59724	5.06091e-05	0.00166889	2.26043	down	14.5971	14.4342	14.6658	14.5704	15.8017	16.0237	15.6824	15.6878
NDUFA3	-1.43008	-1.91225	-0.947922	16.9582	-6.5741	5.21528e-05	0.00166889	2.22976	down	16.2583	16.746	15.8097	16.1584	17.2551	17.9594	17.5185	17.9599
POGLUT3	1.60041	1.0617	2.13913	12.99	6.58474	5.14371e-05	0.00166889	2.24387	up	13.6774	14.5206	13.5478	13.4152	12.2143	12.2905	12.4576	11.7969
RAB11FIP1	1.5884	1.05355	2.12326	16.65	6.58257	5.15821e-05	0.00166889	2.24099	up	17.7298	18.0796	16.7997	17.1676	16.123	16.4164	15.4998	15.3839
MGP	2.43292	1.64838	3.21746	12.9294	6.96959	5.25937e-05	0.00166932	2.35576	up	13.9257	12.8151	14.6421	14.2086	11.5256	NA	11.3934	11.9955
ANXA2	1.25673	0.831239	1.68223	19.1905	6.54661	5.40515e-05	0.00167003	2.19326	up	19.8345	20.0723	19.1873	20.1813	18.6307	18.5435	18.259	18.8151
APOBEC2	-2.27586	-3.04686	-1.50486	12.6506	-6.54271	5.43273e-05	0.00167003	2.18807	down	11.6732	11.9881	10.4542	11.9353	13.8355	13.3161	14.27	13.7326
BGN	2.93907	1.94412	3.93402	18.5765	6.54753	5.39868e-05	0.00167003	2.19448	up	20.1185	19.8601	19.5745	20.6308	16.376	15.6027	17.7743	18.6748
NUDT8	-1.73093	-2.31635	-1.14551	13.0273	-6.55358	5.35635e-05	0.00167003	2.20252	down	12.2975	12.3084	11.575	12.4664	14.1279	13.7111	13.0595	14.6724
PDLIM7	2.43873	1.64678	3.23068	13.6825	6.92087	5.56298e-05	0.00169671	2.29921	up	14.7144	14.8162	15.2028	13.9874	12.7998	12.6539	11.6032	NA
ACADM	-1.31165	-1.76444	-0.858863	19.243	-6.42082	6.37433e-05	0.00169908	2.02482	down	19.244	18.5072	18.0725	18.525	20.1374	19.8263	19.5015	20.1302
ACOT13	-1.16176	-1.55883	-0.764695	17.2551	-6.48517	5.85707e-05	0.00169908	2.11127	down	16.981	16.8363	16.4767	16.4027	18.0337	17.8937	17.662	17.7543
ARHGEF2	2.38333	1.5622	3.20446	10.1633	6.43342	6.26931e-05	0.00169908	2.04179	up	10.6772	10.6621	12.225	11.8556	8.91519	8.71128	10.0016	8.2585
ATP5PD	-0.974484	-1.31063	-0.638333	19.5809	-6.42551	6.33504e-05	0.00169908	2.03114	ns	18.9928	19.3141	18.9278	19.14	19.9557	20.1065	20.003	20.2074
CA3	1.70164	1.11396	2.28932	14.8869	6.41793	6.39867e-05	0.00169908	2.02092	up	15.5478	16.4831	15.1824	15.7378	13.7874	14.9157	13.8756	13.5658
CASK	1.54658	1.01698	2.07618	11.3031	6.47282	5.95279e-05	0.00169908	2.09471	up	12.2554	11.8998	12.2193	11.9311	11.1649	10.0483	10.7277	10.1785
CNN3	1.56464	1.02625	2.10302	13.0074	6.44154	6.20266e-05	0.00169908	2.05271	up	13.9296	13.3623	14.4801	13.3871	12.4066	12.3171	12.3424	11.8345
COX7B	-1.50391	-2.02112	-0.986712	17.7271	-6.4451	6.17361e-05	0.00169908	2.05751	down	16.7216	17.4534	16.8377	16.8881	18.3622	18.2919	18.1658	19.0965
CST4	3.7899	2.55299	5.0268	11.0566	6.88629	5.78998e-05	0.00169908	2.2589	up	11.7151	NA	14.9151	12.8882	8.37322	10.0113	11.0051	8.48852
DYSF	-1.36834	-1.83873	-0.897951	16.572	-6.4477	6.15255e-05	0.00169908	2.061	down	16.012	16.2679	15.5504	15.7211	16.8711	17.4911	17.1664	17.4961
FDXR	-1.24947	-1.6804	-0.818549	13.2246	-6.42679	6.32437e-05	0.00169908	2.03286	down	12.5471	12.2301	12.8101	12.812	13.7583	13.6858	13.9365	14.0166
GSN	1.13048	0.74333	1.51763	18.29	6.47218	5.95773e-05	0.00169908	2.09387	up	18.8759	19.1063	18.783	18.6557	17.8158	17.7638	17.9406	17.3787
GSTM5	2.11581	1.38724	2.84438	11.042	6.43683	6.24126e-05	0.00169908	2.04637	up	11.8348	12.3944	11.9665	12.2041	8.98433	9.60943	10.7283	10.6144
L2HGDH	-1.23955	-1.66564	-0.813467	14.5094	-6.44816	6.14885e-05	0.00169908	2.06161	down	13.9379	14.1825	13.7809	13.6573	15.2629	15.3706	15.0691	14.8143
MYLK3	-1.33447	-1.7895	-0.879433	13.1507	-6.50026	5.7425e-05	0.00169908	2.13145	down	12.2864	12.295	13.0289	12.3233	13.6569	13.7197	14.1637	13.7313
NDUFA9	-1.35711	-1.82304	-0.89119	17.6939	-6.45608	6.08515e-05	0.00169908	2.07225	down	17.0125	17.5643	16.8824	16.602	18.3167	18.4581	18.1434	18.5715
NDUFB1	-1.29287	-1.73903	-0.846703	16.9731	-6.42283	6.35743e-05	0.00169908	2.02753	down	16.408	16.587	16.3351	15.9768	17.2724	17.6454	17.8391	17.7214
NDUFC2	-1.40641	-1.89251	-0.920312	15.1878	-6.41292	6.44119e-05	0.00169908	2.01416	down	14.4465	14.6632	14.861	13.9677	15.5863	15.8896	16.0967	15.9915
PDLIM2	2.6504	1.78698	3.51381	10.7239	6.89896	5.70565e-05	0.00169908	2.27369	up	12.0272	NA	13.217	11.5106	8.76003	9.43408	10.5047	9.6138
SDR39U1	-1.56388	-2.09672	-1.03104	14.8964	-6.50539	5.70403e-05	0.00169908	2.13831	down	13.8971	13.6462	14.6145	14.3	15.2561	15.4645	15.7076	16.2851
CCDC3	3.08987	2.06538	4.11437	10.7101	6.77838	6.56581e-05	0.00172033	2.13202	up	13.015	NA	11.9164	12.0699	9.03439	11.0452	9.28189	8.60768
C1orf198	2.4381	1.5913	3.28491	11.2287	6.3817	6.71266e-05	0.00174708	1.97197	up	12.3917	12.5502	12.0186	12.8306	9.76875	9.34093	9.24504	11.6839
ALOX5AP	2.00536	1.33605	2.67467	12.57	6.73377	6.91896e-05	0.00177575	2.07911	up	13.365	12.8671	14.1572	13.2937	10.9355	11.3207	12.051	NA
HRC	-1.52838	-2.06096	-0.9958	16.4746	-6.36082	6.90103e-05	0.00177575	1.94369	down	15.107	15.9419	16.2252	15.5673	17.0072	17.3784	17.0094	17.56
MAPK1	1.29924	0.846053	1.75242	14.8876	6.35449	6.95928e-05	0.00177575	1.93509	up	15.5051	15.6596	15.6517	15.3323	14.6179	13.9643	14.1574	14.2122
DPT	1.50131	0.974948	2.02766	18.6769	6.32202	7.26645e-05	0.00181713	1.89094	up	19.3481	19.4566	19.6484	19.257	18.4597	17.1476	18.1909	17.9066
MDH2	-1.15933	-1.56551	-0.753139	19.6826	-6.32625	7.22557e-05	0.00181713	1.89671	down	19.1089	19.5374	19.0016	18.7638	19.9164	20.6803	20.2238	20.2285
MYL9	2.97839	1.93268	4.0241	15.308	6.31301	7.35418e-05	0.00181713	1.87867	up	17.1765	16.5515	18.5781	14.8827	14.232	13.9327	14.8265	12.2841
NDUFAB1	-1.40943	-1.90293	-0.915927	14.6881	-6.33025	7.18722e-05	0.00181713	1.90215	down	13.5992	14.1268	13.9398	14.2676	14.7832	15.9115	15.3698	15.5066
P3H1	1.90389	1.26377	2.54401	11.0661	6.68458	7.33244e-05	0.00181713	2.02046	up	11.9202	11.4362	11.7963	12.2609	10.0195	NA	10.3386	9.69068
UQCRC2	-1.05158	-1.42186	-0.681297	19.769	-6.29471	7.53605e-05	0.00185036	1.85369	down	19.2533	19.5715	19.0967	19.0514	20.1127	20.4428	20.1311	20.4927
ATP5ME	-1.34249	-1.81747	-0.867516	17.6837	-6.26479	7.84378e-05	0.0018744	1.81276	down	17.1517	17.3202	16.8446	16.7334	18.1923	18.7929	17.8309	18.6037
CPT1B	-1.84152	-2.49232	-1.19072	15.7337	-6.27184	7.77007e-05	0.0018744	1.82242	down	14.724	14.4166	15.2563	14.8547	15.6704	16.6656	16.8669	17.4148
CYC1	-1.32079	-1.7883	-0.853274	18.0704	-6.26192	7.87403e-05	0.0018744	1.80883	down	17.4274	17.8479	17.1035	17.2613	18.3225	18.9022	18.5672	19.1314
NNT	-1.3046	-1.7653	-0.843899	18.7295	-6.27661	7.72063e-05	0.0018744	1.82895	down	18.2589	18.495	17.9528	17.6023	19.2941	19.4965	19.1133	19.6234
SLC25A11	-1.40956	-1.90782	-0.911292	18.3883	-6.27031	7.78596e-05	0.0018744	1.82033	down	17.9078	17.9059	17.4189	17.5014	18.6733	19.1953	18.8643	19.6395
MPC1	-1.50149	-2.0345	-0.968478	14.8632	-6.24385	8.06715e-05	0.00189987	1.78404	down	13.7973	14.5377	13.9469	14.1677	15.3006	15.3902	15.5013	16.2634
MT-ND2	-1.53689	-2.08256	-0.991221	16.9942	-6.24282	8.07834e-05	0.00189987	1.78263	down	16.0125	17.0133	16.1109	15.7662	17.3416	18.1328	17.5469	18.0291
MIX23	-1.24245	-1.6847	-0.800198	14.1588	-6.22696	8.25234e-05	0.00192917	1.76083	down	13.4952	13.7382	13.5293	13.3875	14.5312	14.6696	15.0977	14.8214
ACADVL	-1.21586	-1.65011	-0.781618	19.5289	-6.20606	8.48782e-05	0.0019378	1.73205	down	19.2988	19.1931	18.6068	18.585	20.2128	20.3495	19.6717	20.3131
COL6A2	1.35293	0.870339	1.83552	20.0393	6.21388	8.39889e-05	0.0019378	1.74282	up	20.8819	20.7302	20.2446	21.0063	19.471	18.7339	19.32	19.9263
ETFB	-1.3661	-1.8535	-0.878701	18.2422	-6.2125	8.41454e-05	0.0019378	1.74092	down	17.9438	17.8909	16.9053	17.4966	18.9947	18.9463	18.4444	19.3158
SH3GL1	1.48933	0.95769	2.02097	11.9684	6.20926	8.45127e-05	0.0019378	1.73646	up	12.816	12.4204	12.8872	12.7287	11.7587	10.7646	11.6006	10.771
GOT2	-0.963913	-1.30918	-0.618648	20.6329	-6.18802	8.69686e-05	0.00194155	1.70715	ns	20.3716	20.4144	19.9303	19.8873	21.1845	21.1378	21.1064	21.0305
ITGA1	2.19894	1.41123	2.98665	15.7209	6.18749	8.70316e-05	0.00194155	1.70641	up	18.1234	16.5675	15.709	16.8817	14.7296	14.5224	13.9563	15.2774
LUM	1.78455	1.14613	2.42297	18.8753	6.1957	8.60721e-05	0.00194155	1.71776	up	19.8225	19.7536	19.485	20.0091	18.1124	16.8631	18.4359	18.5205
VDAC3	-1.36028	-1.84747	-0.873102	16.62	-6.18879	8.68785e-05	0.00194155	1.70821	down	15.5169	16.2554	16.2692	15.718	16.8889	17.1229	17.6467	17.5423
SEPTIN2	1.31509	0.843467	1.78672	14.756	6.18053	8.78532e-05	0.00194874	1.6968	up	15.267	15.2491	15.5604	15.5775	14.3434	14.2753	14.0325	13.7425
CORO1B	1.35662	0.867848	1.84539	13.945	6.15207	9.13021e-05	0.00198707	1.6574	up	14.712	14.2997	15.1344	14.3471	13.6242	13.0997	13.4956	12.8472
NDUFB11	-1.3482	-1.83373	-0.862665	17.8777	-6.15463	9.09853e-05	0.00198707	1.66095	down	17.1202	17.7794	16.9541	16.9607	18.2783	18.7606	18.2153	18.953
NDUFV3	-1.47491	-2.00629	-0.943534	15.853	-6.15221	9.12849e-05	0.00198707	1.65759	down	15.1889	15.7978	15.0391	14.4362	16.8334	16.6092	16.6776	16.2414
PLS3	1.26252	0.807467	1.71758	15.1931	6.14953	9.16169e-05	0.00198707	1.65387	up	16.0292	15.9961	15.7637	15.5084	15.0729	14.4962	14.3401	14.3382
TIMM21	-1.22605	-1.66877	-0.783322	14.4199	-6.13821	9.30342e-05	0.00200666	1.63816	down	13.5718	13.8593	14.0919	13.7045	14.8361	14.9631	15.0113	15.3211
CAVIN3	1.82739	1.16533	2.48945	14.4816	6.11789	9.56371e-05	0.00202917	1.60992	up	15.3928	14.8033	16.0389	15.3464	13.6667	13.4366	14.5037	12.6647
ECI2	-1.14766	-1.56323	-0.732093	15.5225	-6.12122	9.52044e-05	0.00202917	1.61456	down	15.0536	15.1621	14.6557	14.9232	16.2043	16.2504	15.7455	16.185
TECRL	-1.83717	-2.50265	-1.17169	12.0164	-6.119	9.5493e-05	0.00202917	1.61147	down	10.6823	12.08	11.2822	10.3466	12.5533	13.0014	13.4506	12.7344
NDUFS8	-1.28967	-1.7577	-0.82164	18.0975	-6.10764	9.69795e-05	0.00203553	1.59565	down	17.5336	17.8892	17.2892	17.0987	18.6191	18.7239	18.529	19.0974
PGAM2	-1.55461	-2.11844	-0.990788	16.8944	-6.11146	9.64769e-05	0.00203553	1.60097	down	15.5762	16.7294	15.9261	16.2367	17.2981	17.372	17.9401	18.0767
CD36	-1.44994	-1.97808	-0.921799	17.5065	-6.0851	0.000100004	0.00206961	1.56422	down	16.8179	17.1242	16.0838	17.1	17.7079	18.6583	17.9233	18.6362
EIF2AK2	-4.08228	-5.56853	-2.59603	12.4595	-6.08806	9.96008e-05	0.00206961	1.56835	down	9.31913	10.0867	13.0081	9.25931	13.9921	14.6919	13.9097	15.4087
NDUFB9	-1.34297	-1.83226	-0.85368	17.4595	-6.08371	0.000100194	0.00206961	1.56228	down	16.8457	17.4083	16.4554	16.4427	18.0052	18.228	17.907	18.3839
ACADS	-1.56226	-2.13369	-0.990815	16.3082	-6.05967	0.000103537	0.00207404	1.52867	down	16.3545	14.759	15.4036	15.5911	17.7516	16.8317	16.7143	17.0596
ATP5F1C	-1.02579	-1.40103	-0.650551	19.93	-6.05926	0.000103596	0.00207404	1.5281	down	19.6511	19.7433	19.097	19.1769	20.3807	20.6324	20.3301	20.4283
ATP5PF	-1.09532	-1.49514	-0.695491	17.4364	-6.07206	0.0001018	0.00207404	1.546	down	16.7805	16.9899	17.0851	16.6994	17.8342	17.7842	18.1705	18.1473
FAM162A	-1.34114	-1.83161	-0.85066	15.9135	-6.06069	0.000103393	0.00207404	1.5301	down	15.1009	15.6071	15.225	15.0387	16.2681	16.6225	16.371	17.0747
NDUFS1	-1.20079	-1.64004	-0.761536	19.1831	-6.05928	0.000103593	0.00207404	1.52812	down	18.8091	19.11	18.1376	18.2743	19.7879	20.0286	19.4457	19.872
THSD4	-1.54554	-2.11046	-0.980626	12.2905	-6.06405	0.000102919	0.00207404	1.5348	down	12.2108	10.8848	11.2354	11.7399	13.4977	12.6838	12.6038	13.4677
ETFDH	-1.42599	-1.94887	-0.903107	17.3717	-6.04476	0.000105671	0.0021048	1.50778	down	17.1504	16.7741	16.092	16.6183	18.2266	17.9022	17.5546	18.6555
DDAH2	1.23669	0.782196	1.69118	15.6937	6.03117	0.000107658	0.00213349	1.48871	up	16.5031	16.1131	16.3815	16.2505	14.9259	14.6531	15.3739	15.3487
HSPA9	-1.00475	-1.37461	-0.634881	18.3585	-6.02115	0.000109147	0.00215207	1.47465	down	17.777	17.6617	17.9825	18.0034	18.8852	18.9171	18.6853	18.956
COL12A1	2.28404	1.44233	3.12574	13.9004	6.01467	0.000110123	0.00215583	1.46553	up	15.4635	14.0302	14.7256	15.9504	13.3784	11.4699	12.1131	14.0721
TUBB3	1.67977	1.08472	2.27482	12.4073	6.34437	0.000110442	0.00215583	1.6056	up	13.6288	12.5689	12.8793	13.2884	11.4657	NA	11.4092	11.6105
MICOS13	-1.23073	-1.68854	-0.772909	15.4993	-5.9585	0.00011898	0.00230461	1.3863	down	14.7299	15.2539	14.8272	14.7245	16.0456	16.0649	15.9	16.448
MYBPHL	-2.74583	-3.6802	-1.81145	13.5771	-6.72047	0.000119245	0.00230461	1.67041	down	NA	11.3934	12.3214	NA	14.7555	14.4393	15.1278	13.425
SEPTIN11	1.40155	0.879134	1.92396	13.8924	5.94648	0.000120973	0.00231619	1.36928	up	14.3553	14.6703	14.5316	14.8153	13.4296	13.2356	13.4638	12.6373
UQCRC1	-1.04371	-1.43277	-0.654654	20.0961	-5.94613	0.000121031	0.00231619	1.3688	down	19.7061	19.9424	19.2349	19.4136	20.6356	20.9252	20.1677	20.7433
ATP5PO	-0.960231	-1.32013	-0.600337	20.2042	-5.91382	0.00012657	0.00231985	1.32296	ns	19.8549	19.8778	19.3437	19.8198	20.6782	20.9544	20.577	20.5275
COA4	-1.67134	-2.29698	-1.04571	12.4071	-5.92125	0.000125273	0.00231985	1.33351	down	11.484	11.0627	12.014	11.7248	12.3922	13.0826	13.5436	13.9525
DCD	1.8018	1.12684	2.47676	15.6623	5.91689	0.000126032	0.00231985	1.32732	up	16.4249	16.4721	16.116	17.2398	15.1612	15.3395	14.3403	14.2047
HCCS	-1.33102	-1.82984	-0.832205	14.0607	-5.91442	0.000126465	0.00231985	1.32381	down	13.236	13.7798	13.3469	13.2183	14.4307	14.6272	14.6556	15.1915
KANK2	1.5905	0.995371	2.18563	12.6363	5.92366	0.000124856	0.00231985	1.33693	up	13.3746	13.278	13.5059	13.5679	12.508	12.0958	11.1743	11.5863
NDUFS3	-1.1511	-1.58116	-0.721034	18.9719	-5.93264	0.000123311	0.00231985	1.34967	down	18.4702	18.9144	17.8748	18.3258	19.4053	19.9078	19.2184	19.6581
PTGIS	2.6895	1.68412	3.69487	14.3811	5.92938	0.00012387	0.00231985	1.34505	up	15.1797	14.7971	16.9653	15.9615	13.3611	12.6669	14.4587	11.6589
SGCA	-2.60269	-3.57449	-1.6309	15.3274	-5.93629	0.00012269	0.00231985	1.35485	down	14.0187	15.0585	13.4024	13.6246	16.5711	16.0988	15.8407	18.0044
YWHAQ	1.29298	0.808813	1.77715	16.1854	5.91919	0.000125631	0.00231985	1.33058	up	16.9035	16.8694	17.0843	16.4703	15.9093	15.0563	15.9226	15.2674
CDH5	1.8469	1.17839	2.51541	10.1148	6.20912	0.000130501	0.00238074	1.43613	up	11.5447	10.8795	10.9331	NA	9.33689	8.90474	9.28403	9.92074
MGST3	-1.1846	-1.63123	-0.737962	18.2232	-5.87874	0.000132892	0.00241307	1.27302	down	17.4697	17.9549	17.3723	17.7267	18.3743	19.0636	18.5182	19.3058
SFXN4	-1.28686	-1.7732	-0.800515	13.6345	-5.86483	0.000135492	0.0024489	1.25316	down	13.0389	13.1891	13.0456	12.6906	13.8242	14.5523	14.2269	14.5082
SUCLG2	-1.69751	-2.33983	-1.05519	16.5563	-5.85772	0.000136842	0.00246189	1.24301	down	15.1268	15.0387	16.7681	15.8967	16.8279	17.4181	17.7558	17.6185
ATL3	1.69421	1.05146	2.33696	12.662	5.84241	0.000139798	0.00246956	1.2211	up	13.1366	13.1188	14.4146	13.3663	11.7864	11.9619	12.4933	11.0178
COX14	-1.66178	-2.29158	-1.03198	11.0799	-5.84841	0.000138632	0.00246956	1.22969	down	10.6992	9.56364	10.6228	10.1103	11.6206	11.4059	12.1427	12.4738
ROMO1	-1.8013	-2.48425	-1.11835	13.228	-5.84607	0.000139085	0.00246956	1.22634	down	12.5226	12.6817	12.5178	11.5874	13.4364	14.2386	14.2015	14.6381
TMEM143	-1.58479	-2.18573	-0.983851	14.8631	-5.84533	0.000139229	0.00246956	1.22528	down	14.5221	14.2994	13.9351	13.5263	15.5153	15.7493	15.192	16.1654
ATP2A1	-2.03649	-2.78227	-1.29071	10.3335	-6.13712	0.000142765	0.00249934	1.34484	down	9.95329	9.74696	9.66862	8.52726	11.4382	11.6388	NA	11.3612
GATD1	1.19345	0.739744	1.64715	11.2934	5.83042	0.000142161	0.00249934	1.20393	up	12.1111	11.5794	11.9457	11.9244	10.7713	10.6566	10.8177	10.5413
NPPA	-4.09334	-5.59358	-2.59311	15.3969	-6.13214	0.000143657	0.00250374	1.3385	down	13.061	13.2618	NA	13.0278	19.5529	15.5805	16.4616	16.8329
LTC4S	2.0293	1.31962	2.73899	12.6494	6.53926	0.000145103	0.0025177	1.47667	up	13.3471	13.3447	13.1306	13.4919	NA	NA	11.6113	10.9707
OXCT1	-1.11116	-1.53632	-0.68599	17.2523	-5.79274	0.000149869	0.0025889	1.14981	down	16.3652	17.1145	16.5262	16.7808	17.6811	18.0899	17.4759	17.9845
GNAQ	1.44372	0.889502	1.99794	13.8083	5.77391	0.000153887	0.00263498	1.12269	up	14.4259	13.9684	14.648	15.0781	12.8476	12.3801	13.5955	13.5223
PHGDH	1.64372	1.01273	2.27472	15.222	5.77391	0.000153887	0.00263498	1.1227	up	15.6843	15.9261	16.1938	16.3711	15.0334	14.1317	14.6688	13.7665
CKMT2	-1.22709	-1.69918	-0.75499	19.8099	-5.76117	0.000156671	0.00267093	1.10432	down	19.3986	19.5724	19.1363	18.6781	20.0517	20.5798	20.4123	20.65
NDUFB2	-1.73722	-2.4069	-1.06755	15.9518	-5.74988	0.000159185	0.00270199	1.088	down	15.5981	15.6267	14.9865	14.1213	16.7828	16.7433	16.6473	17.108
SLC44A1	1.34867	0.828233	1.8691	12.3244	5.7439	0.000160533	0.00271307	1.07936	up	12.7091	13.1863	12.5654	13.5341	11.3204	11.4784	11.7751	12.0264
YWHAH	1.43803	0.880975	1.99508	17.3769	5.72188	0.000165602	0.00278668	1.04749	up	18.276	18.1545	18.673	17.2801	17.0064	16.2399	17.2217	16.1635
MACROD1	-1.25703	-1.7447	-0.769362	14.6546	-5.71333	0.000167618	0.0028085	1.03508	down	14.052	13.8861	13.9076	14.2587	14.8429	15.6709	15.0522	15.5664
DGUOK	-1.2048	-1.6731	-0.736495	12.8467	-5.70236	0.000170241	0.00282818	1.01916	down	11.8671	12.5337	12.393	12.1835	13.2706	13.3183	13.4481	13.7595
TLN1	1.47872	0.904128	2.05331	15.4029	5.7042	0.000169798	0.00282818	1.02184	up	16.5648	16.1645	15.7279	16.1121	15.4503	15.0099	13.9629	14.2312
FAM136A	-1.1496	-1.597	-0.702189	13.4131	-5.69521	0.000171974	0.00283478	1.00878	down	12.8588	13.2125	12.6806	12.6012	13.7482	14.127	14.0241	14.0522
ROCK1	1.52207	0.929649	2.11448	11.6508	5.69473	0.000172091	0.00283478	1.00808	up	12.5887	12.4291	12.4606	12.1688	11.345	11.4826	10.6804	10.051
NDUFA13	-1.0589	-1.47192	-0.645874	19.2446	-5.6826	0.000175077	0.00287185	0.990445	down	18.5595	19.2612	18.3784	18.6614	19.4656	20.135	19.5937	19.9018
FH	-1.08069	-1.50245	-0.658935	18.3507	-5.67947	0.000175858	0.00287259	0.985882	down	18.0413	18.1502	17.6068	17.443	19.0711	19.0315	18.5149	18.9467
G6PD	1.47307	0.897701	2.04844	14.7198	5.67471	0.000177051	0.00288003	0.97895	up	15.6196	15.2184	15.1126	15.8748	14.285	13.1102	13.9028	14.6353
DNAJC30	-1.1963	-1.66422	-0.728392	12.7467	-5.66689	0.000179028	0.0029001	0.967566	down	12.4502	12.2756	11.8065	12.062	13.2782	13.4645	12.9892	13.6476
ATP1A3	-1.4778	-2.05725	-0.898346	16.489	-5.65283	0.000182644	0.00294645	0.947064	down	15.6617	16.1195	15.1116	16.1077	16.9854	17.1822	16.6089	18.1352
UQCRFS1	-1.66921	-2.3253	-1.01312	16.9627	-5.6392	0.000186225	0.0029796	0.92715	down	16.9116	16.5815	15.6212	15.3982	17.6663	17.8258	17.6726	18.0245
VCL	1.45112	0.880891	2.02135	17.0517	5.64054	0.00018587	0.0029796	0.929111	up	18.113	18.2734	17.372	17.3507	17.2009	16.3745	15.8575	15.8717
LYRM7	-1.09012	-1.51916	-0.661092	15.0085	-5.63188	0.000188178	0.00298637	0.916453	down	14.4957	14.5546	14.263	14.5404	15.3305	15.8891	15.307	15.6876
PRPH	2.21064	1.34067	3.08062	14.908	5.6322	0.000188092	0.00298637	0.916923	up	17.3104	15.3417	14.7743	16.6269	13.9941	13.3904	13.8922	13.934
GNB4	1.68926	1.02267	2.35586	13.8008	5.61701	0.000192216	0.00302585	0.894684	up	15.3338	14.2123	14.3332	14.7024	12.3764	12.8421	13.3832	13.2231
SOD3	1.38398	0.837933	1.93003	18.0625	5.6178	0.000191997	0.00302585	0.89585	up	19.3847	18.759	18.26	18.6144	17.264	17.7873	17.5082	16.9226
TTLL9	-1.64985	-2.30227	-0.997438	13.937	-5.60517	0.000195496	0.00306513	0.877332	down	13.6045	13.0902	12.1849	13.5687	14.9489	15.0655	13.6587	15.3747
BCAT2	-1.05619	-1.47432	-0.638052	15.3694	-5.59875	0.000197299	0.00308102	0.867919	down	15.0873	14.8694	14.7846	14.6238	15.9455	16.166	15.8149	15.6635
NDUFS2	-1.15554	-1.61353	-0.697541	19.1985	-5.59229	0.000199132	0.00309726	0.858434	down	18.674	19.2278	18.0199	18.5614	19.598	20.1777	19.3873	19.9421
COL6A3	1.18716	0.716055	1.65826	20.4359	5.58546	0.00020109	0.0031153	0.848398	up	21.4986	20.5987	20.6492	21.3713	20.0886	19.1787	19.7838	20.3182
PLGRKT	-1.24202	-1.73593	-0.748112	15.5489	-5.57378	0.000204487	0.0031554	0.831221	down	15.0954	15.2988	14.7918	14.5255	16.1729	15.9882	16.0769	16.4415
CTPS1	2.01059	1.26971	2.75147	11.0548	6.20618	0.000210273	0.00318347	1.10861	up	11.1854	11.5804	11.9065	12.039	NA	NA	9.74765	9.86982
NCEH1	-1.41092	-1.97422	-0.847614	13.2384	-5.55172	0.000211066	0.00318347	0.798744	down	11.8911	12.7714	13.072	12.3971	13.2749	13.8057	14.3887	14.3059
NDUFA6	-1.25768	-1.75983	-0.755542	17.7192	-5.55153	0.000211125	0.00318347	0.798457	down	17.06	17.744	16.5587	16.9987	18.1349	18.7645	17.8165	18.6763
TAGLN2	1.19927	0.720429	1.67811	16.1107	5.55129	0.000211199	0.00318347	0.7981	up	17.1502	16.3952	17.0766	16.2193	15.7606	15.3132	15.5461	15.4243
TRIM47	2.19648	1.31995	3.07301	9.84841	5.5543	0.000210287	0.00318347	0.802537	up	10.8796	11.4897	9.99358	11.4238	9.04365	9.73561	8.49888	7.72254
VAMP7	1.77773	1.09277	2.46268	10.5519	5.83305	0.000210191	0.00318347	0.950965	up	11.308	NA	11.2099	12.116	9.18393	10.0593	9.56521	10.4205
PIP	2.24573	1.348	3.14345	14.2431	5.54475	0.000213195	0.0032012	0.788452	up	14.9867	14.9451	15.2181	16.3141	13.9116	13.6897	12.3605	12.5192
GFPT1	1.72146	1.05653	2.3864	12.3208	5.81849	0.000214188	0.00320379	0.93176	up	12.9356	12.5016	13.1017	13.5525	10.7272	NA	11.8085	11.6186
CTSC	1.45932	0.875308	2.04333	13.1441	5.53855	0.000215104	0.00320521	0.779309	up	13.9038	14.2446	13.1795	14.1672	12.6284	13.0853	11.5218	12.4222
VCAN	2.10148	1.25817	2.94479	17.3791	5.52339	0.000219853	0.00326353	0.75691	up	19.4478	18.0385	18.5156	17.7176	16.1288	15.5724	16.3763	17.2361
MT-CO3	-1.07666	-1.509	-0.644323	16.4421	-5.51978	0.000221001	0.00326814	0.751568	down	15.6277	15.9639	16.1471	15.8763	16.7502	16.962	16.8646	17.3448
HSPE1	-1.00357	-1.40689	-0.600247	19.799	-5.5152	0.000222464	0.00327735	0.744803	down	19.3624	19.3585	19.0032	19.4648	20.2572	19.9253	20.2597	20.761
SLC25A4	-1.21881	-1.70946	-0.728147	20.0918	-5.50583	0.000225495	0.00330952	0.730921	down	19.7838	20.0573	18.6698	19.4187	20.6167	21.1174	20.2639	20.8069
ATPAF1	-1.04155	-1.46219	-0.620913	13.9663	-5.48831	0.000231276	0.00338165	0.70496	down	13.4875	13.3303	13.3577	13.6065	14.4481	14.6546	14.2279	14.6175
PERM1	-2.82686	-3.9694	-1.68432	11.0973	-5.48403	0.000232713	0.00338997	0.698604	down	10.5636	10.143	8.45709	9.57208	11.0911	13.674	12.8262	12.4518
CAMK2G	1.70861	1.01766	2.39956	10.4674	5.48107	0.000233713	0.00339187	0.694208	up	10.8732	11.1195	12.305	10.9891	9.67633	10.0473	9.70704	9.02164
GUCY1B1	1.22932	0.730273	1.72837	11.9353	5.45997	0.00024097	0.00347139	0.662841	up	12.656	12.817	12.2797	12.4472	11.0908	11.9659	10.9804	11.2454
UQCRQ	-1.95021	-2.74159	-1.15883	16.6669	-5.46216	0.000240206	0.00347139	0.666099	down	15.4356	16.2421	15.3229	15.7667	18.927	17.5897	16.835	17.2164
THBS1	1.59963	0.949715	2.24954	13.9238	5.45547	0.000242548	0.00348128	0.656147	up	15.3768	14.9379	14.2533	14.3265	13.6304	13.6848	13.1037	12.077
MECR	-1.0678	-1.5025	-0.633102	14.9913	-5.44463	0.000246397	0.0035107	0.639998	down	14.3061	14.58	14.4607	14.4828	15.6007	15.5863	15.1485	15.7653
SOD2	-0.992937	-1.39701	-0.588864	18.8906	-5.44665	0.000245673	0.0035107	0.643015	ns	18.2669	18.8687	18.1696	18.2715	19.3777	19.4741	19.1113	19.5852
PODN	1.82267	1.07936	2.56599	13.4899	5.43505	0.000249849	0.00354695	0.625723	up	15.264	13.6843	13.5822	15.0744	12.92	11.6933	12.2031	13.4978
DLD	-0.952211	-1.34072	-0.5637	18.3585	-5.43247	0.000250791	0.00354741	0.621867	ns	18.0409	18.1369	17.6901	17.6616	18.9212	18.7028	18.8148	18.8994
GNG2	1.16805	0.691026	1.64507	13.9982	5.42739	0.000252649	0.00355569	0.614294	up	14.5543	14.4618	14.1919	15.121	13.3403	13.1202	13.4086	13.7878
INA	2.10498	1.24509	2.96488	11.5811	5.4259	0.000253197	0.00355569	0.612071	up	13.749	12.6432	11.2033	12.9391	10.8946	11.2181	9.98245	10.0195
DSTN	1.13886	0.673357	1.60436	17.2331	5.42269	0.000254385	0.00355956	0.607271	up	18.0685	17.4673	18.213	17.4614	16.959	16.1746	16.7821	16.7389
ADIRF	2.43772	1.4408	3.43464	14.9023	5.41991	0.000255416	0.00356123	0.603119	up	15.8772	14.6418	17.8687	16.097	14.0416	12.0565	14.5999	14.0358
RTN2	-1.4098	-1.98746	-0.832137	13.5419	-5.40942	0.000259351	0.00359044	0.587439	down	12.2406	12.9093	13.41	12.7881	13.4653	14.0513	14.7774	14.6934
VDAC1	-1.0897	-1.53609	-0.643312	18.4165	-5.41081	0.000258823	0.00359044	0.589528	down	17.4789	18.0376	18.1539	17.8161	18.5224	18.8975	18.9963	19.4291
TNFAIP8	2.56714	1.51331	3.62097	10.2165	5.39943	0.000263155	0.00363024	0.572501	up	11.6944	11.8198	11.2984	11.1878	8.39558	8.53109	10.8408	7.96442
PCOLCE	1.91119	1.12625	2.69613	13.6558	5.39677	0.00026418	0.00363155	0.568512	up	15.6939	14.037	13.5743	15.1405	12.9256	13.0243	12.3631	12.4878
PRPS2	1.39791	0.823505	1.97232	10.8781	5.39421	0.000265169	0.00363235	0.56468	up	11.5251	11.9965	11.4372	11.3494	10.7045	9.77651	10.0717	10.1638
CS	-1.02226	-1.44381	-0.600714	19.2619	-5.37505	0.000272697	0.00370092	0.535965	down	19.0162	18.8533	18.2401	18.8934	19.9291	19.8154	19.2071	20.1405
MYH10	2.37432	1.39575	3.35289	17.8876	5.37792	0.000271556	0.00370092	0.540264	up	19.0375	18.9033	20.8503	17.5081	17.4178	16.389	17.609	15.386
SLC25A20	-1.23576	-1.74543	-0.726097	15.651	-5.37424	0.000273018	0.00370092	0.534755	down	15.2832	15.4659	14.6747	14.7085	16.2149	16.2501	15.9896	16.6209
HMCN1	2.7858	1.67185	3.89975	10.6231	5.62056	0.00027748	0.00374838	0.667594	up	13.5039	NA	11.1129	11.7037	9.71152	10.6938	8.2295	9.40657
SARM1	1.50037	0.898622	2.10212	10.8839	5.60372	0.000283727	0.00381955	0.64486	up	11.6592	11.499	11.4569	11.4854	10.5622	NA	9.91223	9.61226
D2HGDH	-1.3319	-1.88444	-0.779373	14.2628	-5.34298	0.000285813	0.00382445	0.487773	down	13.9958	14.1691	12.9058	13.3166	15.3466	15.1037	14.3349	14.9297
IGHV1-3	2.70629	1.61969	3.79289	10.536	5.59757	0.00028605	0.00382445	0.636533	up	12.0627	12.2862	NA	11.943	11.0059	8.6143	9.20177	8.63778
ADD3	1.12499	0.657423	1.59255	15.5668	5.33303	0.000290018	0.00386427	0.472789	up	16.1938	15.8925	15.9213	16.5097	15.158	14.6037	15.2683	14.9874
HGFAC	3.06192	1.82766	4.29618	10.3896	5.57546	0.000294561	0.00391145	0.606591	up	12.121	12.3957	NA	11.8871	9.70497	10.3974	9.13208	7.08913
ACTN4	1.62943	0.950061	2.30879	15.2781	5.31616	0.000297297	0.00392553	0.447359	up	16.6346	16.5273	16.0167	15.1927	15.452	14.8194	14.1151	13.4669
DCN	1.63432	0.952815	2.31582	17.8832	5.3154	0.000297633	0.00392553	0.446203	up	18.8925	17.9629	18.8196	19.1264	17.404	15.6463	17.6585	17.5553
IMMT	-1.1084	-1.57114	-0.645666	19.1238	-5.30923	0.000300347	0.003948	0.436888	down	18.4541	18.943	18.3582	18.5232	19.3819	19.6667	19.3746	20.2889
CAB39L	1.21162	0.705087	1.71816	11.4311	5.30182	0.000303644	0.00396463	0.425691	up	12.2334	12.0816	12.2436	11.5889	11.2168	10.554	11.1593	10.3708
ENO2	1.11483	0.648759	1.5809	16.7882	5.30182	0.00030364	0.00396463	0.425703	up	17.5607	17.764	17.0832	16.9744	16.0743	16.4564	15.9932	16.3991
POSTN	2.34473	1.36296	3.32649	16.1616	5.2936	0.00030734	0.00399952	0.413277	up	18.4246	16.5495	16.8802	17.4817	16.5412	13.0897	14.7932	15.533
CALB2	1.68706	1.00222	2.3719	11.1358	5.53648	0.000310243	0.00402388	0.55361	up	11.5383	12.3265	11.1237	12.3647	NA	10.1885	9.85215	10.557
DHRS7B	-1.5828	-2.24725	-0.918351	13.0327	-5.27997	0.000313583	0.00403102	0.392648	down	11.9538	12.6428	12.3257	12.0428	13.5806	13.1022	14.6854	13.9281
LETM1	-1.09097	-1.54901	-0.632929	15.5488	-5.27931	0.000313891	0.00403102	0.391641	down	14.946	15.2893	14.6785	15.0996	15.8564	16.0349	15.9361	16.5499
THBS2	2.73825	1.62536	3.85114	10.3153	5.52985	0.000312996	0.00403102	0.544583	up	13.4506	NA	10.7441	11.2578	9.17514	9.87248	8.75961	8.94734
MCCC2	-1.21395	-1.7243	-0.703602	16.3139	-5.27232	0.000317148	0.0040595	0.381051	down	15.6552	15.8915	15.8963	15.3848	17.1319	16.8856	16.4289	17.2372
SAMM50	-1.19797	-1.70186	-0.694084	17.3998	-5.26964	0.000318407	0.00406229	0.376988	down	16.6733	17.3499	16.4461	16.734	17.6569	18.0997	17.6918	18.5466
OGDH	-0.860232	-1.22252	-0.497941	18.1456	-5.2629	0.000321595	0.00408959	0.366768	ns	17.8118	17.9188	17.4718	17.6597	18.6228	18.6477	18.4159	18.6165
MICOS10	-1.09918	-1.56296	-0.635395	14.0639	-5.25317	0.000326253	0.00412198	0.352013	down	13.669	13.7932	13.3627	13.2324	14.7232	15.1194	14.364	14.2475
S100A4	1.11857	0.646734	1.59041	17.0514	5.25459	0.000325569	0.00412198	0.354166	up	17.875	18.0558	17.3632	17.1488	16.879	16.3998	16.3569	16.3328
S100B	1.40818	0.813186	2.00318	15.128	5.24579	0.000329837	0.00415382	0.340806	up	16.3771	15.4428	15.0798	16.4287	14.4847	14.4304	14.3447	14.4358
MCAM	1.43777	0.82978	2.04577	15.4826	5.24154	0.000331923	0.00416665	0.334338	up	17.0048	15.5198	15.6269	16.6545	15.1599	14.3076	14.3101	15.2773
SDHC	-1.81902	-2.58966	-1.04838	14.6609	-5.23184	0.000336732	0.00421346	0.319583	down	13.3704	14.5133	14.4336	12.6884	15.7863	15.5544	15.3061	15.635
LOXL1	2.09211	1.20089	2.98333	10.6937	5.20317	0.000351376	0.00435483	0.275912	up	11.8732	11.3779	11.3999	12.3078	10.8158	10.037	9.07801	8.65963
PRKAG2	-1.73122	-2.46868	-0.993753	12.3424	-5.20329	0.000351311	0.00435483	0.276102	down	10.338	12.1663	12.0156	11.3875	13.277	12.955	13.6569	12.9433
TPM2	1.51781	0.871682	2.16394	17.8429	5.20675	0.000349512	0.00435483	0.281367	up	18.8174	18.8007	19.3494	17.4398	17.4993	17.4071	17.3033	16.1265
COQ9	-1.13202	-1.61496	-0.649078	17.3182	-5.19548	0.000355417	0.00439098	0.264181	down	17.1367	16.8349	16.7809	16.2565	18.3456	17.5536	17.6779	17.96
CLIC4	1.08476	0.621653	1.54787	15.5348	5.19181	0.000357366	0.00440112	0.258572	up	16.2804	15.9487	16.4055	15.6742	15.1226	15.079	15.3252	14.4431
ACAN	2.94802	1.72597	4.17006	13.3614	5.4217	0.000361879	0.00444269	0.396286	up	16.0268	14.1936	13.1847	14.9837	11.528	NA	12.1802	11.433
VDAC2	-0.997855	-1.42487	-0.57084	19.4178	-5.17955	0.000363953	0.00445415	0.239834	ns	18.7315	19.188	18.7662	18.9898	19.4214	19.8863	19.9544	20.4048
PAM16	-1.22231	-1.7461	-0.698519	12.8107	-5.17238	0.000367861	0.0044879	0.228878	down	12.1612	12.8485	11.821	11.9677	13.3574	13.3395	13.452	13.5387
PARVA	1.11092	0.634579	1.58727	13.9509	5.16928	0.000369566	0.00449466	0.224134	up	14.8809	14.4659	14.0741	14.6044	13.9043	13.2488	13.242	13.1866
GNG10	1.24833	0.712527	1.78413	12.9776	5.16408	0.000372447	0.00451563	0.216168	up	13.3504	14.0732	12.9392	14.0445	11.9531	12.6333	12.1596	12.6679
NDUFC1	-1.51757	-2.1498	-0.885347	12.7428	-5.39475	0.000375302	0.00453616	0.359053	down	NA	11.8783	12.3201	11.4231	13.4149	13.1646	13.2733	13.7257
CAND1	1.04669	0.596336	1.49704	14.8032	5.1515	0.000379513	0.00456189	0.196889	up	15.4729	15.4297	15.1408	15.2627	14.6076	13.9017	14.2134	14.3967
MYL4	-1.54435	-2.20888	-0.879816	18.9731	-5.15105	0.000379768	0.00456189	0.196201	down	17.8939	18.7427	18.8707	17.2963	20.3539	19.8017	19.9699	18.8556
COX5A	-1.02734	-1.46961	-0.585075	20.2981	-5.14871	0.000381099	0.00456383	0.192612	down	19.8661	20.399	19.4825	19.39	20.5721	21.0001	20.9351	20.7397
CRIP1	2.63052	1.49714	3.7639	16.0842	5.14438	0.000383572	0.00457941	0.185975	up	18.2377	15.1111	18.8099	17.4391	15.7395	12.8342	15.6432	14.8588
FAM180B	2.38058	1.47088	3.29028	11.5743	6.12033	0.000386138	0.00459598	0.605843	up	12.9784	NA	11.924	12.519	9.94706	NA	NA	10.5031
MFAP2	1.21019	0.687951	1.73242	15.5231	5.13633	0.000388217	0.00460669	0.173627	up	15.9368	16.4172	15.7946	16.3641	14.8312	15.4099	14.1386	15.2922
NDUFB4	-1.26515	-1.81158	-0.718715	18.8943	-5.13182	0.000390851	0.00462388	0.166693	down	18.7176	18.8266	17.4654	18.0374	19.4017	19.6713	19.2709	19.7637
CAP1	1.15422	0.65438	1.65407	15.98	5.11827	0.000398867	0.00470446	0.145866	up	17.1147	16.0156	16.6948	16.4035	15.5141	14.9646	15.4491	15.6839
ACSS1	-1.51698	-2.17524	-0.858718	14.2463	-5.10797	0.000405077	0.00474901	0.130019	down	13.6658	13.4574	13.4308	13.3972	14.6897	15.9184	15.2417	14.1694
MT-ATP6	-1.16555	-1.67123	-0.659881	18.2548	-5.10893	0.000404495	0.00474901	0.131493	down	16.9305	17.911	18.0061	17.8403	18.1554	19.3649	18.8384	18.9916
TSPAN8	1.64948	0.932888	2.36607	12.3077	5.10203	0.000408706	0.00477721	0.12087	up	14.0882	13.259	12.2685	12.9143	11.5468	11.1177	11.7996	11.4679
BCS1L	-1.1584	-1.6621	-0.654702	14.8051	-5.09749	0.000411501	0.00479552	0.113879	down	14.1658	14.6026	13.7142	14.4211	15.1157	15.4173	15.0611	15.9433
ATPAF2	-1.07405	-1.54261	-0.605483	14.0828	-5.08066	0.000422043	0.00490374	0.0879327	down	13.2387	13.7089	13.3644	13.871	14.4074	15.0888	14.3682	14.6149
MT-ND6	-1.38977	-1.98156	-0.797972	15.4237	-5.27793	0.000439999	0.00508212	0.196417	down	14.3041	15.0185	14.8477	15.147	15.7629	16.0582	NA	16.8275
RSU1	1.09895	0.616963	1.58093	15.3152	5.05371	0.000439531	0.00508212	0.0462882	up	16.2877	15.8374	15.6254	15.708	14.8277	15.0264	14.9225	14.2862
NEDD4L	1.827	1.04826	2.60575	9.77967	5.27274	0.00044314	0.00510329	0.189142	up	9.97668	11.1507	11.3022	NA	8.36692	8.81929	9.68397	9.15787
AMER2	-1.60881	-2.31732	-0.900295	15.0173	-5.03296	0.000453524	0.00512511	0.0141419	down	13.9857	15.1983	13.6627	14.0048	15.0944	17.0429	15.1722	15.9772
ARPC1B	1.02864	0.575882	1.4814	13.2633	5.03574	0.000451619	0.00512511	0.0184587	up	14.1312	13.6784	13.9769	13.3239	12.9536	12.6091	12.9077	12.5254
MT-ND5	-1.20693	-1.73856	-0.675292	16.7103	-5.03194	0.000454223	0.00512511	0.0125629	down	16.1697	16.8557	15.8371	15.5648	17.179	17.71	16.9477	17.4184
MYOZ2	-2.26967	-3.26885	-1.2705	14.4677	-5.03487	0.000452217	0.00512511	0.0171022	down	12.4501	13.8147	14.3062	12.7606	16.7638	15.6622	15.3807	14.6037
NDUFS7	-1.06952	-1.54049	-0.598542	16.9919	-5.03335	0.000453255	0.00512511	0.0147516	down	16.6001	16.9367	16.1866	16.105	17.4237	17.5182	17.4305	17.734
SUCLG1	-1.8235	-2.62661	-1.0204	16.1931	-5.03269	0.000453707	0.00512511	0.0137295	down	14.3314	14.6682	16.7969	15.329	16.7218	17.2953	17.6558	16.7467
TKT	1.22496	0.685918	1.76399	17.0505	5.03697	0.000450786	0.00512511	0.0203537	up	17.8735	17.7065	17.1409	17.9312	17.1802	16.2789	16.2381	16.055
SCRN1	1.25619	0.702347	1.81004	13.9515	5.02731	0.000457416	0.00514626	0.00537877	up	14.7056	15.211	14.3486	14.0532	13.454	13.1355	13.2713	13.4328
APOOL	-1.22661	-1.76851	-0.684701	14.6787	-5.01705	0.000464569	0.00519679	-0.0105368	down	13.9963	14.365	14.0888	13.8116	14.801	15.1639	15.3379	15.8653
MT-ND4	-1.0919	-1.57417	-0.60964	16.6156	-5.01843	0.000463599	0.00519679	-0.00839364	down	15.7871	16.7793	15.8219	15.8901	17.267	17.4281	16.8714	17.0796
ATP5MK	-1.11301	-1.60544	-0.620575	17.004	-5.00978	0.000469715	0.00522441	-0.0218353	down	16.2427	16.62	16.891	16.0361	16.9411	17.7593	17.9788	17.5627
GYS1	-1.40378	-2.02472	-0.782847	14.8155	-5.01095	0.00046888	0.00522441	-0.0200107	down	13.7615	13.9166	15.143	13.6331	15.82	15.4193	15.8798	14.9504
C1QTNF7	2.16978	1.23638	3.10319	10.5128	5.22446	0.000473531	0.00525189	0.121287	up	11.5423	NA	11.1494	12.5893	8.55704	9.49376	10.2189	10.0391
CHCHD3	-1.12917	-1.62948	-0.62886	17.8334	-5.00251	0.000474916	0.00525233	-0.0331279	down	17.1483	17.4924	17.0712	17.3635	17.9366	18.4131	18.0847	19.1577
SLC25A12	-0.905668	-1.3075	-0.503836	18.669	-4.99565	0.000479878	0.00529222	-0.0437893	ns	18.1141	18.3868	18.0228	18.3408	18.8152	19.1932	18.8885	19.5902
YWHAZ	1.01308	0.562861	1.46329	17.403	4.98757	0.000485802	0.00534245	-0.0563716	up	17.977	17.8512	18.2204	17.5897	17.0704	16.4486	17.3971	16.6699
ATP5F1A	-0.759293	-1.09794	-0.420647	20.9141	-4.9697	0.000499167	0.00546285	-0.0842049	ns	20.608	20.8008	20.3346	20.3942	21.3545	21.5302	21.3173	20.9728
CD44	1.65123	0.914703	2.38775	15.6686	4.9692	0.000499548	0.00546285	-0.0849872	up	16.802	15.6765	15.9893	17.5088	14.9208	13.6987	14.935	15.8173
SUB1	0.97067	0.537446	1.40389	14.7171	4.96622	0.000501816	0.00547232	-0.0896326	ns	15.2692	15.1748	15.1045	15.2611	14.6279	14.0773	14.2082	14.0136
TOMM40L	-1.34767	-1.9497	-0.74565	12.6487	-4.96179	0.000505209	0.00549398	-0.0965435	down	11.6033	12.5876	12.114	11.5946	12.9146	13.239	13.2592	13.8774
BAK1	-1.16746	-1.69026	-0.644661	13.291	-4.94964	0.000514643	0.00558102	-0.115515	down	12.3938	12.8992	12.4392	13.0969	13.4773	13.8176	13.5587	14.6454
CRAT	-1.22363	-1.77253	-0.674734	15.9658	-4.94114	0.000521358	0.00559814	-0.128808	down	15.7684	15.7642	14.5855	15.298	16.854	16.7127	15.8314	16.9125
MYL6	1.96629	1.08412	2.84847	16.5121	4.94038	0.000521958	0.00559814	-0.129988	up	17.9499	17.7161	18.6957	15.6192	15.6844	15.5992	16.1284	14.7037
SLC16A7	-1.2798	-1.85355	-0.706055	12.9396	-4.94413	0.000518986	0.00559814	-0.124134	down	12.1251	12.5379	12.2403	12.2955	13.116	13.71	13.1012	14.3909
SMIM20	-1.68753	-2.42295	-0.952108	13.8336	-5.15713	0.000519711	0.00559814	0.0260751	down	12.712	NA	12.2617	13.749	14.0973	14.1095	14.5513	15.3544
OXSM	-0.9276	-1.34432	-0.510882	12.581	-4.93385	0.000527185	0.00563871	-0.140206	ns	12.1065	12.2887	12.2234	11.8501	13.0866	13.1219	13.1057	12.8649
PHKG1	-2.17478	-3.12562	-1.22395	10.6895	-5.14049	0.000531854	0.00567311	0.00243997	down	10.4966	9.0963	10.7545	8.51258	12.0837	NA	12.4914	11.3911
GUCY1A1	1.07766	0.591533	1.5638	11.5248	4.91357	0.000543762	0.00577126	-0.171953	up	12.0548	12.2362	12.0914	11.8724	10.6333	11.5253	10.9003	10.8851
SERPINF1	1.37944	0.75714	2.00174	14.468	4.91327	0.000544012	0.00577126	-0.172425	up	15.4073	15.3668	14.6503	15.2067	14.0699	14.2934	13.8799	12.8701
ECI1	-0.875606	-1.27078	-0.480436	17.509	-4.91125	0.000545696	0.00577343	-0.175593	ns	17.3751	17.173	16.7767	16.9601	18.0159	18.1795	17.76	17.8321
ADD1	1.10343	0.604856	1.602	16.0866	4.90551	0.000550511	0.00578524	-0.184601	up	16.5604	16.3111	16.6646	17.017	15.6132	14.9816	16.0561	15.4885
CCDC22	1.1304	0.61955	1.64125	12.2072	4.90462	0.000551258	0.00578524	-0.185991	up	12.8887	12.6127	12.6883	12.8998	12.142	10.9685	11.7212	11.7361
SDHAF2	-1.0437	-1.51534	-0.572057	12.1835	-4.90491	0.00055101	0.00578524	-0.18553	down	11.7424	12.0325	11.2955	11.5763	12.6689	13.0986	12.2448	12.8092
ARPC3	1.07137	0.586931	1.55581	14.8191	4.90192	0.000553536	0.00579357	-0.190219	up	15.7243	15.3988	15.5088	14.7871	14.5791	14.0128	14.5838	13.9578
SCN7A	1.20408	0.659142	1.74902	13.1956	4.8975	0.000557297	0.00581735	-0.197163	up	13.4132	13.7188	13.6617	14.3967	11.856	12.647	12.9205	12.9505
TUBB	1.50381	0.822404	2.18522	17.1464	4.89163	0.000562329	0.00585422	-0.206379	up	17.2264	17.3825	19.0908	17.8936	16.3633	15.8903	17.341	15.9836
KGD4	-0.935636	-1.35998	-0.51129	15.599	-4.88713	0.000566215	0.00586657	-0.21344	ns	14.9323	15.2127	15.1823	15.1974	16.075	15.855	15.9465	16.3906
YWHAB	1.20959	0.660956	1.75823	16.3297	4.88678	0.000566521	0.00586657	-0.213993	up	16.9126	16.9812	17.3406	16.5035	16.2155	15.3181	16.2798	15.0862
CAPN2	0.902066	0.492371	1.31176	14.8966	4.88029	0.000572188	0.00590958	-0.224199	ns	15.3207	15.4862	15.2935	15.29	14.4284	14.5429	14.1954	14.6154
FN3KRP	1.65286	0.901004	2.40472	13.062	4.87268	0.000578907	0.0059632	-0.236168	up	13.1657	14.1943	13.9054	14.2884	12.66	12.9337	11.2742	12.0745
TNNI1	2.28833	1.24551	3.33115	14.8108	4.86383	0.00058682	0.00602881	-0.250088	up	14.703	18.1286	15.4277	15.5605	13.4806	15.1043	12.8715	13.2101
SRPX2	1.61845	0.880476	2.35641	10.041	4.86102	0.000589359	0.00603899	-0.254513	up	10.9483	11.2002	10.6011	10.6515	8.43655	9.85898	9.95178	8.67999
OCIAD1	-1.05298	-1.53363	-0.572338	15.6224	-4.85583	0.000594078	0.00607141	-0.262689	down	14.9745	15.3998	15.184	14.8254	15.8288	15.954	16.3688	16.444
CES2	-1.16764	-1.70167	-0.633612	14.3487	-4.84632	0.000602828	0.00614476	-0.27768	down	14.1107	14.1987	13.2061	13.5441	14.8263	15.4053	14.3782	15.1204
PYGM	-1.08263	-1.57819	-0.587078	15.3983	-4.84236	0.000606509	0.00616618	-0.28392	down	14.4961	14.7068	15.3388	14.8863	15.2957	16.0375	16.4395	15.9858
AZGP1	1.39596	0.756661	2.03526	15.8947	4.8399	0.000608813	0.00617352	-0.287807	up	16.3061	16.5879	16.449	17.0279	15.2995	15.7519	15.345	14.3906
NIPSNAP2	-0.950415	-1.38606	-0.51477	19.6986	-4.83557	0.00061288	0.00619866	-0.294631	ns	19.4329	19.6929	18.8812	18.8865	20.1391	20.4618	19.7502	20.3441
COMP	2.32038	1.28347	3.35728	14.3451	5.02936	0.000621207	0.00626664	-0.156499	up	15.6322	14.2673	14.7503	16.5572	13.3019	13.2398	NA	12.6671
CTSG	1.54613	0.835118	2.25715	15.9484	4.81986	0.000627894	0.00628538	-0.319442	up	17.325	16.8452	16.1324	16.5833	15.9227	16.0575	14.2691	14.4521
DLG1	1.13747	0.628644	1.64629	12.0729	5.02418	0.000625748	0.00628538	-0.163955	up	12.5687	12.5844	12.5757	12.5188	11.6896	NA	11.3713	11.2015
HSPD1	-0.835328	-1.2194	-0.451252	19.1041	-4.82067	0.000627117	0.00628538	-0.318171	ns	18.4279	18.7396	18.8086	18.7698	19.4173	19.275	19.4901	19.9047
CD9	1.45629	0.786205	2.12637	16.1101	4.81711	0.000630568	0.006296	-0.323797	up	17.3233	16.532	16.3796	17.1182	14.7712	14.9317	15.7271	16.0979
SIAE	-1.69444	-2.47476	-0.91412	14.6273	-4.81305	0.000634528	0.00631938	-0.330214	down	13.531	14.4922	13.6843	13.4127	14.3207	15.499	15.7639	16.3143
HSDL1	-1.38287	-2.02027	-0.745463	13.5885	-4.80876	0.000638739	0.0063308	-0.336995	down	12.4103	13.079	13.0772	13.022	13.1582	14.2814	15.0225	14.6579
PAWR	2.06358	1.16908	2.95808	12.1622	5.2758	0.000638917	0.0063308	-0.00600655	up	12.2403	12.1902	13.5951	13.0243	NA	NA	11.3398	10.5831
GPC6	2.24761	1.27279	3.22242	13.4499	5.27284	0.000641297	0.00633829	-0.0797048	up	14.662	NA	14.4035	14.6557	12.0568	NA	13.4573	11.4642
HDGFL2	2.32757	1.28216	3.37298	10.2038	5.0039	0.000643863	0.00634758	-0.193167	up	11.1287	NA	11.7452	11.8841	8.49467	8.59614	10.8212	8.75652
OR56B2P	1.73978	0.936458	2.54309	14.6762	4.80035	0.000647087	0.00636329	-0.350303	up	15.4017	16.4624	14.042	16.2785	13.8025	13.8383	13.0998	14.4848
AGK	-1.02007	-1.49167	-0.548476	14.0899	-4.79432	0.000653145	0.00640673	-0.359855	down	13.4866	13.8169	13.6213	13.3945	14.2827	14.4282	15.0376	14.6512
CNOT1	1.16174	0.623543	1.69993	11.3011	4.7845	0.000663138	0.00648845	-0.375417	up	11.6946	11.8865	12.3689	11.5776	10.9222	10.3921	11.3024	10.264
DBN1	1.01602	0.544468	1.48757	13.6695	4.77575	0.000672178	0.00652782	-0.389295	up	14.0774	14.2695	14.2164	14.1467	13.6436	13.0831	13.0897	12.8296
MPC2	-1.43854	-2.10578	-0.771298	16.2285	-4.77866	0.00066916	0.00652782	-0.384683	down	15.6291	15.8509	15.3168	15.2402	16.7484	16.6359	16.4555	17.9514
MTX2	-1.23109	-1.80241	-0.659758	15.4433	-4.77607	0.000671851	0.00652782	-0.388797	down	14.3894	15.2699	15.16	14.4919	15.6123	15.9961	16.028	16.5991
GTPBP1	1.48031	0.832926	2.12769	11.3881	5.22924	0.000677543	0.00654735	-0.136166	up	NA	12.0729	12.6418	11.67	NA	10.5099	10.9537	10.4802
MRC1	1.16219	0.622383	1.70199	13.9099	4.77208	0.000676006	0.00654735	-0.395114	up	14.731	14.5673	14.3887	14.2768	13.8181	12.6681	13.2338	13.5952
MFGE8	1.56093	0.832498	2.28936	15.1645	4.74966	0.000699918	0.00674686	-0.430738	up	16.2973	15.2212	16.2226	16.0387	15.1352	13.5487	13.6799	15.1722
MEGF6	1.69602	0.949218	2.44283	11.7812	5.19364	0.000708788	0.00681554	-0.182476	up	12.9284	NA	11.754	13.2052	10.9752	NA	10.5339	11.2903
HIBADH	-0.919142	-1.34915	-0.489133	16.6791	-4.73775	0.00071298	0.006839	-0.449686	ns	16.0801	16.2704	16.4744	16.0531	17.1196	17.3965	16.8604	17.1781
ERAP2	1.79091	1.00046	2.58137	11.4007	5.18137	0.000719924	0.00688869	-0.198492	up	12.6147	12.873	NA	11.4006	10.5183	11.1167	NA	9.88064
ATAD1	-1.30818	-1.92153	-0.694835	15.0149	-4.72746	0.000724472	0.00691526	-0.466072	down	13.6483	14.2378	14.9585	14.5987	14.8293	15.3105	16.2049	16.3314
COMMD8	1.52514	0.827613	2.22266	9.74635	4.9141	0.000731138	0.00696186	-0.323297	up	NA	10.1468	10.7635	10.8831	9.32713	8.9165	8.64267	9.54472
ROCK2	0.97081	0.514866	1.42675	12.0628	4.71944	0.000733573	0.00696805	-0.478863	ns	12.7065	12.3885	12.5926	12.5053	11.973	11.6387	11.42	11.2779
FKBP10	2.11823	1.17833	3.05814	11.4046	5.15392	0.000745517	0.00705484	-0.161846	up	12.2643	12.6153	11.2433	12.5014	NA	NA	10.0489	9.75444
IGLV3-10	3.48239	1.88502	5.07977	11.289	4.89965	0.000746324	0.00705484	-0.344342	up	12.8844	14.3237	NA	13.129	9.10948	12.6689	7.84693	9.06067
ACAD9	-1.10139	-1.62082	-0.581947	15.076	-4.69973	0.000756441	0.00713321	-0.510315	down	14.9555	14.5473	14.3615	14.237	15.2574	16.0014	15.5068	15.7412
CNTFR	1.50179	0.792513	2.21106	13.3021	4.69313	0.000764266	0.00718963	-0.520859	up	14.0586	14.0102	13.372	14.7713	12.2118	11.7844	13.0457	13.1632
CAPG	1.23501	0.651022	1.81899	12.6039	4.68744	0.000771079	0.00723628	-0.529951	up	12.9242	13.2935	13.674	12.9941	12.1472	12.4605	11.4379	11.9001
COX7C	-1.20456	-1.77574	-0.633375	15.8468	-4.67433	0.000787029	0.00733712	-0.550926	down	14.9774	15.7409	15.5253	14.7345	15.917	16.3002	16.8795	16.6997
EFHD1	1.63096	0.857021	2.4049	11.2004	4.67093	0.000791222	0.00733712	-0.556368	up	12.6025	11.4472	12.5696	11.4442	10.9215	11.0148	9.89376	9.70949
FABP4	1.11931	0.588294	1.65032	19.0881	4.6721	0.00078978	0.00733712	-0.5545	up	20.4255	19.0407	19.3366	19.7881	18.9959	18.5582	18.365	18.1946
PDCD4	1.61167	0.847186	2.37616	11.3043	4.67277	0.000788952	0.00733712	-0.553426	up	12.7163	11.7043	11.7681	12.2518	11.2709	10.2593	11.0367	9.4269
UAP1L1	-1.97619	-2.88933	-1.06304	8.20507	-4.86387	0.000785412	0.00733712	-0.396605	down	7.59522	7.16776	6.72823	NA	9.13438	9.2755	9.51023	8.0242
CD82	3.7941	2.0376	5.5506	10.735	4.85461	0.000795879	0.00734542	-0.410158	up	NA	13.3097	11.1717	14.3104	8.78701	9.51076	10.3154	7.74014
TIMM13	-0.938328	-1.38394	-0.492714	15.4923	-4.66727	0.000795762	0.00734542	-0.562229	ns	14.995	15.3137	15.0584	14.7255	15.813	15.9506	15.8815	16.2008
LRP1B	2.26077	1.18608	3.33545	10.9681	4.66273	0.000801432	0.00737922	-0.569502	up	12.2001	12.1223	11.1595	12.9121	8.60188	9.91758	8.88461	11.9469
CKM	-0.977557	-1.44244	-0.512678	20.1677	-4.66089	0.000803737	0.00738303	-0.572445	ns	19.5927	20.3998	19.0244	19.6986	20.7755	20.8746	20.2984	20.6772
ASAP2	1.70165	0.911638	2.49167	9.42152	4.84094	0.00081161	0.00743786	-0.430197	up	10.5769	NA	10.5524	10.1425	8.20149	8.34099	8.76664	9.3697
BCAM	1.13577	0.594635	1.67691	16.1796	4.65212	0.000814844	0.00745	-0.586503	up	16.7619	16.5151	16.338	17.375	15.1689	15.8889	15.1877	16.2014
ACADSB	-0.941755	-1.39204	-0.491474	17.2657	-4.63577	0.000835991	0.00760771	-0.612745	ns	17.2007	16.8467	16.2849	16.8469	18.1977	17.4948	17.4679	17.7859
PCCB	-0.864372	-1.27755	-0.451191	16.733	-4.6369	0.000834516	0.00760771	-0.610937	ns	16.3589	16.4956	15.8693	16.4794	17.055	17.3326	16.9254	17.3476
BSG	-1.29046	-1.90782	-0.673098	16.0783	-4.63311	0.000839491	0.0076218	-0.617024	down	15.5142	15.5464	14.8044	15.8671	16.3378	16.3802	16.4038	17.7722
MYOM2	-2.04852	-3.02934	-1.0677	15.6444	-4.62934	0.000844461	0.00764913	-0.623069	down	14.1118	15.699	15.4707	13.1989	17.5424	17.0041	16.295	15.833
AIDA	1.30315	0.677547	1.92874	11.1176	4.61705	0.000860912	0.0077461	-0.642829	up	11.6309	11.5387	12.369	11.5382	10.7375	10.5687	11.0329	9.52517
ATP2A2	-1.02573	-1.51812	-0.533331	18.7386	-4.61727	0.000860615	0.0077461	-0.642475	down	17.9522	18.3282	18.7802	17.8425	18.6539	19.2351	19.6122	19.5048
NTN1	-2.69312	-3.98605	-1.4002	11.45	-4.6169	0.000861118	0.0077461	-0.643074	down	11.2963	9.63489	9.65818	9.82438	11.7159	12.36	12.2146	14.8957
PCCA	-0.904679	-1.33935	-0.470007	16.4799	-4.61318	0.000866163	0.00777356	-0.649055	ns	16.0575	16.2228	15.5689	16.2609	16.7676	17.1603	16.5824	17.2186
LRRFIP1	1.24241	0.645162	1.83966	10.7242	4.6108	0.000869402	0.00778474	-0.652878	up	10.8903	11.5059	12.0514	10.934	10.3382	10.0906	10.3885	9.59464
FTO	0.990933	0.513686	1.46818	11.3039	4.60223	0.000881193	0.00782598	-0.666673	ns	11.7721	11.7446	11.7878	11.8928	10.9705	10.5138	11.1567	10.5926
HHATL	-1.01609	-1.50512	-0.527055	14.8602	-4.60534	0.000876898	0.00782598	-0.661669	down	13.9717	14.5824	14.5613	14.2931	14.6967	15.6437	15.475	15.6575
NCDN	1.18776	0.615911	1.75962	12.5238	4.60376	0.000879081	0.00782598	-0.664215	up	13.3326	13.1674	12.354	13.6168	12.4397	11.5167	11.4925	12.2707
TRAM1	1.08584	0.562819	1.60887	10.671	4.60163	0.000882026	0.00782598	-0.667641	up	10.8106	11.0994	11.6181	11.3278	10.1901	10.2364	10.2204	9.86552
ANTXR1	1.75115	0.953233	2.54906	10.4744	5.01897	0.000886602	0.00784874	-0.337118	up	11.5724	10.6917	11.309	10.7001	NA	NA	9.4518	9.12135
ATP5MG	-1.01977	-1.51191	-0.527628	18.1238	-4.59281	0.000894354	0.00789648	-0.681853	down	17.4593	18.0237	17.34	17.6326	18.3537	18.5973	18.2806	19.3031
COQ3	-0.987146	-1.46367	-0.510623	14.8396	-4.59161	0.00089604	0.00789648	-0.683781	ns	14.329	14.7288	14.1689	14.1573	15.4934	15.8272	15.2029	14.8091
ALDH5A1	-1.2532	-1.85878	-0.647626	16.0214	-4.5869	0.000902718	0.00791958	-0.691385	down	16.0562	15.8477	14.5387	15.1365	17.2677	16.9307	15.7869	16.6066
PHB1	-0.750601	-1.1132	-0.388	18.7594	-4.58825	0.000900793	0.00791958	-0.689198	ns	18.4597	18.5912	18.0275	18.458	19.1402	19.2277	19.0162	19.1546
SLC25A10	-1.02507	-1.52117	-0.528962	14.8673	-4.5798	0.000912869	0.00797345	-0.702834	down	14.27	14.4404	13.8908	14.8178	15.4859	15.0491	15.0791	15.9052
STOML2	-0.944852	-1.40214	-0.487564	16.4315	-4.57975	0.000912944	0.00797345	-0.702918	ns	15.9833	16.0519	15.7462	16.0548	16.4798	16.8352	16.915	17.3856
SYN1	1.84962	0.954038	2.74521	11.8988	4.57766	0.000915955	0.00798189	-0.706289	up	12.4986	12.8203	12.1016	13.8741	9.66941	11.1271	10.4874	12.6122
LACTB	-1.20352	-1.78692	-0.620133	14.0877	-4.57259	0.000923299	0.00802294	-0.714466	down	13.409	13.5101	13.5494	13.4754	14.2696	14.2646	14.637	15.5869
TRDN	-1.14396	-1.6852	-0.602722	12.1304	-4.75024	0.000924775	0.00802294	-0.563831	down	NA	11.8475	11.5403	11.0782	12.4811	12.8646	12.5621	12.5392
ASPN	1.7821	0.916246	2.64795	14.4336	4.562	0.00093886	0.00809975	-0.731576	up	15.3494	14.6336	15.3724	15.9432	14.4564	11.7697	13.977	13.967
CDKN2C	1.14158	0.586628	1.69653	11.0063	4.55952	0.000942536	0.00809975	-0.735576	up	11.3163	10.9294	12.1858	11.8769	10.3359	9.98284	10.7867	10.6367
MT-ND1	-1.48533	-2.2072	-0.763465	16.5695	-4.56072	0.000940757	0.00809975	-0.733643	down	15.79	16.7035	16.0848	14.7291	17.3537	17.4688	16.9247	17.5016
NDUFB7	-1.21325	-1.80335	-0.623153	15.3012	-4.55714	0.000946078	0.00809975	-0.739416	down	15.1037	15.3859	14.4725	13.8161	15.9812	16.1676	15.6855	15.7971
PPP1R13L	-1.1606	-1.72472	-0.596482	11.341	-4.56015	0.000941601	0.00809975	-0.73456	down	10.5869	10.9561	10.9099	10.59	12.5319	11.5863	11.6538	11.9134
TIMMDC1	-1.31314	-1.95174	-0.674536	11.948	-4.55772	0.000945221	0.00809975	-0.738489	down	10.8565	11.1701	11.7064	11.4327	12.8003	11.8227	12.4773	13.3179
MPZ	2.15768	1.10661	3.20875	13.9311	4.55012	0.000956634	0.00817221	-0.750775	up	15.8511	15.4339	13.2075	15.5474	11.9739	13.0414	12.8152	13.5787
ANXA4	1.54082	0.788853	2.29278	17.0132	4.54172	0.000969412	0.00824912	-0.764358	up	18.4104	18.1081	16.6736	17.9421	15.9306	16.3898	15.3852	17.2654
CMC4	-0.982366	-1.46197	-0.502765	13.9116	-4.54005	0.000971976	0.00824912	-0.767061	ns	13.5011	13.2997	13.7019	13.1788	14.2673	14.4131	14.1974	14.7331
RAB3D	1.0312	0.527814	1.53459	12.2618	4.54055	0.000971215	0.00824912	-0.76626	up	12.4685	13.0372	12.5172	13.0867	11.4436	11.6133	12.0986	11.8292
BCL2	1.49102	0.779331	2.20271	9.95725	4.70855	0.000982349	0.00831907	-0.625661	up	10.2106	11.0785	11.0651	NA	8.98313	9.80655	8.95195	9.60489
NOTCH3	2.07188	1.05789	3.08587	9.97985	4.52895	0.000989198	0.00835894	-0.785039	up	11.9521	9.67853	11.8353	10.5973	8.20354	9.22116	9.35666	8.99429
MSRB2	-0.94808	-1.41242	-0.483739	14.9553	-4.5256	0.000994466	0.00836723	-0.790475	ns	14.6854	14.3988	14.236	14.6047	15.4232	15.6809	14.899	15.7142
TMEM182	-2.90352	-4.2916	-1.51545	12.0819	-4.70116	0.000992943	0.00836723	-0.636641	down	10.2426	9.25078	12.6926	10.757	13.7936	NA	13.2816	14.5552
DLST	-0.751227	-1.11964	-0.382817	18.7789	-4.51967	0.00100383	0.00839193	-0.800072	ns	18.5702	18.5933	18.1101	18.3397	19.2187	19.4242	18.8704	19.1048
FERMT2	1.19567	0.609357	1.78198	14.6597	4.52012	0.00100312	0.00839193	-0.799348	up	15.9041	15.1525	14.4436	15.5301	14.7949	14.0785	13.3866	13.9875
TNNI3	-1.45749	-2.17226	-0.742718	17.9671	-4.51967	0.00100385	0.00839193	-0.800088	down	16.762	18.2519	17.5947	16.3448	19.1489	18.759	18.5088	18.3667
AHNAK2	2.10305	1.12497	3.08112	11.6097	4.91727	0.00101204	0.00840643	-0.471086	up	12.2886	11.4833	11.8761	13.3607	NA	NA	10.0807	10.569
FBLIM1	2.54002	1.40504	3.67499	12.3273	5.23409	0.00101103	0.00840643	-0.362135	up	13.671	NA	14.1022	12.3427	NA	NA	10.6727	10.8478
HSDL2	-0.830713	-1.23837	-0.423057	16.9204	-4.51674	0.00100852	0.00840643	-0.804838	ns	16.7391	16.5593	16.3293	16.3925	17.3082	17.5425	17.0205	17.4719
PITHD1	1.06031	0.539425	1.58119	12.9214	4.5119	0.00101629	0.00842374	-0.812688	up	13.7778	13.2298	13.4565	13.3422	13.1039	12.2653	11.8678	12.3282
PALS2	2.148	1.11719	3.17882	10.6108	4.68327	0.00101912	0.00842934	-0.66328	up	NA	11.6628	12.2478	11.8887	8.58092	10.4815	10.6807	8.73307
CNPY4	1.21077	0.614617	1.80692	12.1981	4.50166	0.00103292	0.00850742	-0.829302	up	12.6684	12.7833	12.8677	12.8943	11.773	11.7539	12.1256	10.7182
FAM210B	-1.21211	-1.80882	-0.615388	10.3295	-4.50235	0.00103178	0.00850742	-0.828175	down	9.88128	10.4551	9.24138	9.31588	10.9711	11.0986	10.5848	11.0876
NIPBL	1.98884	1.00869	2.96899	14.4171	4.49754	0.00103969	0.00850929	-0.835984	up	15.3322	16.7457	15.1093	14.4589	14.8377	13.7887	12.5519	12.5125
SLC27A6	-1.60247	-2.39199	-0.812958	12.8194	-4.49881	0.0010376	0.00850929	-0.833933	down	11.3545	11.7898	13.3282	11.6003	12.6322	13.6482	15.0026	13.1998
SUOX	-1.02733	-1.53354	-0.521124	16.0405	-4.4983	0.00103843	0.00850929	-0.83475	down	15.9187	15.8413	15.0997	15.2477	16.6477	16.3825	16.3033	16.8833
PPIF	-1.09941	-1.64166	-0.557157	15.0205	-4.49392	0.00104568	0.00854042	-0.841863	down	14.7354	14.6637	14.5968	13.8874	15.9787	15.222	15.3473	15.7328
PLCB1	1.40477	0.711119	2.09842	11.7364	4.48881	0.0010542	0.00857419	-0.850173	up	11.6904	13.359	11.7994	12.9062	10.3239	11.7581	10.4605	11.5935
SLC9A9	2.48492	1.28659	3.68325	10.541	4.66048	0.00105352	0.00857419	-0.697261	up	11.5504	NA	11.895	12.4674	10.9745	9.3593	9.15447	8.38594
MAP1B	0.909089	0.459465	1.35871	15.2311	4.48151	0.0010665	0.00862164	-0.862039	ns	15.6213	15.4822	15.9682	15.6708	14.557	15.0635	14.9572	14.5285
NPEPL1	0.902856	0.456466	1.34925	12.4692	4.48302	0.00106394	0.00862164	-0.859579	ns	12.9686	13.0133	12.8538	12.8467	12.1884	11.9751	11.6398	12.2677
SMS	1.09455	0.55319	1.63592	13.3952	4.48142	0.00106666	0.00862164	-0.862196	up	13.9737	14.0295	14.1463	13.6204	13.5321	12.4371	13.0192	12.4033
FUNDC2	-1.37404	-2.05491	-0.693167	14.7299	-4.47303	0.00108097	0.00871926	-0.875832	down	13.0795	13.5893	14.995	14.5079	14.5713	15.2898	15.915	15.8916
EPS15	1.1135	0.561361	1.66563	11.5318	4.47003	0.00108614	0.0087429	-0.880714	up	12.3585	12.1508	11.6586	12.1861	11.5105	11.0358	10.9698	10.3839
COL21A1	1.55516	0.800127	2.3102	12.907	4.62916	0.00110285	0.00885908	-0.7441	up	13.1849	14.0903	13.0066	14.1447	12.4456	NA	11.7679	11.7088
DMAC1	-1.32356	-1.98178	-0.665345	13.6114	-4.457	0.00110891	0.00886857	-0.901936	down	12.7137	12.9417	13.841	12.3021	13.5804	14.1051	14.8226	14.5846
SPTBN1	0.808471	0.40652	1.21042	17.4069	4.45819	0.00110681	0.00886857	-0.899997	ns	17.6804	17.8205	17.6409	18.1029	16.9476	16.7843	17.1914	17.0875
UQCR11	-1.68352	-2.52095	-0.846088	13.4921	-4.45591	0.00111084	0.00886857	-0.903717	down	13.16	12.9055	12.5672	11.9685	13.4962	14.6066	13.9922	15.2404
PLSCR4	1.4053	0.721466	2.08913	13.1697	4.61862	0.00112	0.0089234	-0.759895	up	13.9305	13.8771	13.0726	14.2346	13.0052	NA	11.9123	12.1555
AMDHD2	0.963574	0.483279	1.44387	11.9526	4.44677	0.00112715	0.00894387	-0.918623	ns	12.5607	12.8277	12.0124	12.3366	11.7343	11.4543	11.422	11.2724
VARS1	0.871655	0.437238	1.30607	14.8833	4.44739	0.00112603	0.00894387	-0.91761	ns	15.4945	15.3405	15.1053	15.336	14.8735	14.2177	14.3212	14.3773
CAP2	1.1142	0.558003	1.67039	14.3301	4.44021	0.00113899	0.00898632	-0.929311	up	14.9565	14.4419	15.4457	14.7046	13.9401	12.9686	14.4754	13.7078
CBR3	1.07239	0.537038	1.60774	13.0449	4.43998	0.0011394	0.00898632	-0.929684	up	13.6825	13.5711	13.7766	13.2939	11.9873	12.6431	12.4464	12.9578
PEA15	1.03037	0.516096	1.54464	14.0525	4.44086	0.00113782	0.00898632	-0.92826	up	14.5167	14.5461	14.8344	14.3736	13.0848	13.1812	14.0194	13.864
PSMD5	1.03553	0.516573	1.55449	13.7044	4.42281	0.00117108	0.0091805	-0.957731	up	14.1064	13.9123	14.4805	14.3895	13.5906	12.9138	13.5143	12.7279
RAB34	1.31671	0.657169	1.97625	11.3864	4.42504	0.00116691	0.0091805	-0.954087	up	11.6476	11.5449	12.1868	12.7996	9.9048	10.3412	11.4342	11.2319
SRRT	1.25324	0.625322	1.88116	10.5964	4.42383	0.00116916	0.0091805	-0.956057	up	11.2191	11.0869	11.9577	10.6285	10.3334	9.78814	10.6063	9.15139
ACTBL2	1.13995	0.568165	1.71173	17.876	4.41898	0.00117826	0.00921827	-0.963981	up	18.0066	19.1228	18.6558	17.9988	17.4107	17.9316	16.7591	17.1226
LRP1	1.29963	0.647346	1.95191	15.0776	4.41623	0.00118345	0.00924037	-0.968478	up	16.0261	15.728	14.9637	16.1921	14.6882	13.6126	14.1592	15.2512
CMC2	-1.09819	-1.64984	-0.546536	13.5223	-4.41243	0.00119066	0.0092596	-0.974686	down	13.1026	12.9533	13.0031	12.8337	13.3101	14.3322	14.3589	14.2842
KRT77	1.19194	0.593195	1.79068	15.0842	4.41247	0.00119059	0.0092596	-0.974631	up	15.9361	15.9182	14.8789	15.9874	14.9559	15.0113	13.9295	14.0561
SLC1A4	1.68086	0.855165	2.50656	11.5097	4.57514	0.00119381	0.00926566	-0.825217	up	12.6174	12.3238	11.0643	12.9387	10.7224	NA	9.5729	11.3282
SLC25A42	-1.04521	-1.57234	-0.518071	12.3583	-4.39488	0.00122456	0.00948546	-1.0034	down	12.0573	11.7153	11.3625	12.2078	12.7027	13.1185	12.3044	13.3981
TCAP	-2.30839	-3.47361	-1.14317	13.632	-4.39105	0.00123211	0.00952507	-1.00968	down	11.2436	14.1363	13.1233	11.4081	15.5889	14.5796	14.8073	14.1692
ANO6	1.16698	0.577574	1.75638	13.59	4.38851	0.00123712	0.0095261	-1.01384	up	14.1412	14.1437	13.5457	14.8634	12.7631	12.5127	13.0705	13.6798
OAT	1.23901	0.613377	1.86464	12.5819	4.38957	0.00123502	0.0095261	-1.01209	up	13.4883	12.6155	12.8783	13.8237	12.7689	11.6665	11.2698	12.1445
NXN	1.0707	0.529652	1.61175	11.1706	4.38631	0.00124148	0.00953107	-1.01743	up	12.2987	11.3132	11.6836	11.5283	10.6603	10.7538	10.8398	10.287
PGRMC1	1.42691	0.705767	2.14806	15.1169	4.38573	0.00124265	0.00953107	-1.01839	up	15.3177	15.744	15.8769	16.3828	14.674	13.5917	15.2563	14.0918
PCOLCE2	2.10544	1.06425	3.14663	10.5295	4.54471	0.00124855	0.00955751	-0.871099	up	11.4574	11.7529	NA	12.2577	10.1283	8.64424	8.57413	10.8919
SEPTIN8	0.963276	0.475624	1.45093	14.0236	4.37833	0.00125748	0.0096065	-1.03052	ns	14.3228	14.441	14.468	14.7893	13.5078	14.0217	13.3072	13.3313
SNCG	1.76982	0.873621	2.66603	13.5897	4.37714	0.00125987	0.0096065	-1.03246	up	14.3221	13.3068	16.0416	14.228	12.2661	11.9803	13.1073	13.4654
COA6	-1.0562	-1.59133	-0.521068	13.6516	-4.37474	0.00126473	0.00962479	-1.0364	down	12.5772	13.318	13.4679	13.1311	13.6492	13.8659	14.6292	14.5747
PLXDC2	1.09036	0.53674	1.64397	12.4797	4.36543	0.00128378	0.00975074	-1.05168	up	12.9627	12.657	12.8272	13.6525	11.4868	11.4992	12.2414	12.5106
COA3	-0.967247	-1.45857	-0.475924	16.2642	-4.36352	0.00128771	0.00976156	-1.0548	ns	15.8608	15.852	15.493	15.9164	16.3993	16.7429	16.425	17.424
BCO2	-1.60462	-2.42076	-0.788469	12.3963	-4.35783	0.00129953	0.0098131	-1.06415	down	11.8119	12.4969	10.4098	11.6571	12.6393	14.1679	12.1089	13.8781
NDUFA2	-1.07241	-1.61776	-0.527063	17.691	-4.35867	0.00129779	0.0098131	-1.06278	down	17.5335	17.6757	16.8759	16.534	18.1615	18.5767	17.7537	18.4169
OBSCN	-1.28557	-1.94116	-0.629981	13.4963	-4.34641	0.0013236	0.00997553	-1.0829	down	12.3748	13.8092	13.1307	12.0996	14.3334	14.5316	13.876	13.8156
ETFRF1	-1.18361	-1.78748	-0.579733	13.3132	-4.34438	0.00132792	0.00998885	-1.08624	down	12.3467	12.8554	13.1373	12.5461	12.9728	14.5932	13.9876	14.0663
XPNPEP3	-1.06771	-1.61327	-0.522153	13.3973	-4.33791	0.00134183	0.010074	-1.09688	down	12.7854	13.361	12.7347	12.5728	14.1162	13.7585	13.5282	14.3218
SART3	1.334	0.651649	2.01635	12.6019	4.33328	0.00135187	0.0101299	-1.1045	up	12.8267	13.5857	13.502	13.1611	11.7928	12.2639	12.8111	10.8718
SFXN1	-0.936714	-1.41638	-0.457049	14.5724	-4.32849	0.00136233	0.0101693	-1.11238	ns	14.1182	14.4009	13.8564	14.0406	14.7934	15.0396	14.8	15.53
TPM4	1.27248	0.621055	1.9239	15.6443	4.32967	0.00135975	0.0101693	-1.11044	up	17.369	16.1117	16.2475	15.3939	15.2087	15.1758	14.8763	14.7715
KLC1	0.957277	0.465778	1.44878	12.8178	4.317	0.00138777	0.0103333	-1.13129	ns	13.3691	12.8327	13.6694	13.3145	12.4575	12.2996	12.6788	11.9205
RABL6	0.853027	0.414971	1.29108	12.774	4.31619	0.0013896	0.0103333	-1.13263	ns	13.0908	13.3948	12.8928	13.4239	12.4422	12.4512	12.2417	12.255
ADPRHL1	-1.07146	-1.62196	-0.520956	14.3357	-4.31404	0.00139441	0.0103494	-1.13617	down	13.3335	14.0929	13.7756	13.9978	15.3028	14.6394	14.536	15.0075
CYP4X1	2.01292	0.999027	3.02682	12.2317	4.46198	0.00141133	0.0104061	-0.996498	up	13.0106	12.4516	13.2501	13.5002	11.5174	NA	12.0459	9.84586
DPYSL3	1.22007	0.592103	1.84803	16.1481	4.30642	0.00141166	0.0104061	-1.14873	up	16.5259	17.1691	17.1921	16.1455	15.4631	15.1197	15.565	16.0044
KPLCE	1.68005	0.815007	2.54509	13.8653	4.30479	0.00141537	0.0104061	-1.15141	up	14.5539	14.6167	13.8769	15.7739	13.996	13.1492	12.4922	12.4638
SNX6	0.97023	0.470708	1.46975	13.7775	4.30514	0.00141458	0.0104061	-1.15084	ns	14.1866	14.0294	14.6332	14.2012	13.7084	13.0537	13.5934	12.8139
STIM1	1.40543	0.68201	2.12885	10.4604	4.30612	0.00141234	0.0104061	-1.14922	up	10.5856	11.1411	11.6206	11.3052	10.3797	9.97355	9.59338	9.08418
SGCB	-1.0602	-1.60651	-0.513895	14.9959	-4.30148	0.00142295	0.0104421	-1.15687	down	14.0187	14.5945	14.2767	14.9731	15.172	15.2304	15.3162	16.3854
SMUG1	-1.73567	-2.61134	-0.860007	8.55735	-4.45475	0.0014266	0.0104493	-1.00751	down	6.96545	NA	7.82631	7.68826	8.2872	10.1453	9.57752	9.41143
LASP1	1.30483	0.630901	1.97876	13.9927	4.29148	0.00144613	0.0105724	-1.17337	up	14.9284	13.8887	15.5762	14.1872	14.0327	12.7114	13.8917	12.7253
GBA2	-1.14815	-1.74198	-0.554326	10.5623	-4.28555	0.00146003	0.0106144	-1.18314	down	9.71064	9.83192	10.62	9.79043	10.8674	11.2976	10.9149	11.4657
MME	1.32313	0.653299	1.99295	10.1511	4.43949	0.00145939	0.0106144	-1.03075	up	10.7794	NA	10.3739	11.5325	9.29857	9.72297	9.45769	9.89258
PRPSAP2	0.962772	0.465034	1.46051	12.8299	4.28736	0.00145577	0.0106144	-1.18016	ns	13.119	13.2347	13.1224	13.7691	12.5916	12.3681	12.3365	12.0978
SPP2	1.29951	0.626491	1.97253	11.3686	4.27975	0.00147378	0.0106945	-1.19272	up	11.1768	11.6617	12.4819	12.7529	10.4775	11.0136	10.8029	10.5812
FXN	-0.92401	-1.40289	-0.445135	13.8771	-4.27683	0.00148077	0.0107054	-1.19755	ns	13.4162	13.5775	13.6802	12.9865	13.9241	14.5188	14.5247	14.3888
TIMM8A	-0.898121	-1.3635	-0.432739	14.0688	-4.27753	0.00147909	0.0107054	-1.1964	ns	13.1542	13.5521	13.6555	14.1173	14.3275	14.6059	14.4315	14.7066
COX20	-1.12814	-1.71307	-0.54321	15.3469	-4.2749	0.00148539	0.010719	-1.20074	down	15.1768	15.0141	14.3475	14.5929	15.5609	16.0208	15.4966	16.5655
IDH3A	-0.966932	-1.46874	-0.465122	17.6767	-4.27094	0.00149493	0.0107283	-1.20727	ns	16.7202	17.1828	17.8308	17.0393	18.1855	18.2488	18.591	17.6155
IDH3B	-1.06108	-1.61162	-0.510545	16.0649	-4.27199	0.00149241	0.0107283	-1.20555	down	15.2439	15.7228	16.138	15.0328	16.8222	16.7685	16.9859	15.8053
TMEM177	-0.944434	-1.43431	-0.454557	12.9868	-4.27319	0.00148951	0.0107283	-1.20357	ns	12.7067	12.9855	12.2968	12.0695	13.2886	13.6941	13.3563	13.4971
EEF1A2	-0.963033	-1.46311	-0.462955	16.3017	-4.26845	0.00150097	0.0107519	-1.21139	ns	15.1963	15.7636	16.3404	15.9802	16.6353	16.3993	17.1128	16.9854
SEPTIN10	0.995942	0.478163	1.51372	12.8893	4.26341	0.00151327	0.0108202	-1.21973	ns	13.3101	13.5848	13.2607	13.3936	12.6104	12.9626	12.1717	11.8206
COX15	-1.00986	-1.53634	-0.483384	12.269	-4.25156	0.00154259	0.0109896	-1.23933	down	11.9178	12.2571	11.3806	11.5009	12.7266	12.6141	12.6981	13.0571
MFN2	-1.25456	-1.90859	-0.600527	13.9747	-4.25168	0.00154231	0.0109896	-1.23914	down	12.6766	13.0421	14.355	13.3163	14.4006	13.8478	15.3985	14.7612
DNAJC11	-0.902926	-1.37379	-0.43206	15.3419	-4.25033	0.00154568	0.0109915	-1.24137	ns	14.649	15.0837	14.9071	14.9219	15.4191	15.6092	15.8379	16.3073
CD81	1.31395	0.627957	1.99994	13.2107	4.24549	0.00155786	0.0110043	-1.24938	up	14.4875	13.1035	13.1926	14.6872	12.7825	12.2233	12.6647	12.5445
KHSRP	1.12333	0.536765	1.7099	12.322	4.24481	0.00155956	0.0110043	-1.2505	up	13.0509	12.2088	13.4123	12.8628	12.2999	11.0791	12.2902	11.3722
PPP1R12A	1.09599	0.524012	1.66797	13.239	4.24712	0.00155373	0.0110043	-1.24667	up	13.6456	13.3923	14.5864	13.5238	13.1377	12.49	12.8216	12.3148
SET	0.837503	0.400382	1.27462	13.5148	4.24671	0.00155478	0.0110043	-1.24736	ns	13.8594	14.1517	14.0798	13.6435	13.3107	13.0268	13.1786	12.8682
TBCB	0.979905	0.468136	1.49167	13.1808	4.24402	0.00156157	0.0110043	-1.25181	ns	13.6219	13.365	13.8762	13.8198	12.9655	12.931	12.6277	12.239
SIRT3	-1.12108	-1.70712	-0.535034	13.7417	-4.24008	0.00157158	0.0110549	-1.25834	down	12.6785	13.544	12.9114	13.5907	14.0133	14.2801	13.7339	15.1817
TMEM186	-1.3228	-2.01532	-0.630289	12.0002	-4.23384	0.00158757	0.0111473	-1.26868	down	11.7847	11.9983	10.961	10.6113	12.3785	12.6106	12.5894	13.0681
PPP3CB	1.13168	0.538353	1.72502	11.8957	4.22761	0.00160369	0.0112402	-1.27899	up	11.9363	13.2412	12.0191	12.6494	11.4548	11.4722	10.8257	11.5666
IBA57	-0.887333	-1.35294	-0.421728	14.7332	-4.22412	0.00161281	0.0112839	-1.28478	ns	14.1196	14.3359	14.1251	14.5776	15.1445	15.0079	14.8132	15.7419
GNAO1	1.15339	0.546992	1.75979	17.086	4.21584	0.00163465	0.0113985	-1.29851	up	17.2202	18.2071	17.4349	17.7884	15.7932	16.2639	16.7585	17.2215
PMPCA	-0.971935	-1.48295	-0.460918	14.5926	-4.2157	0.00163503	0.0113985	-1.29874	ns	14.3065	14.2954	13.645	14.1799	15.4001	15.1643	14.3096	15.4405
PHB2	-0.783475	-1.19562	-0.371334	18.466	-4.21353	0.00164081	0.0114184	-1.30235	ns	18.2467	18.4996	17.6309	17.9198	18.9294	18.927	18.7312	18.8433
GRPEL1	-0.975533	-1.48925	-0.461821	14.3388	-4.2091	0.00165266	0.0114397	-1.30969	ns	13.941	13.7619	13.773	13.9282	15.005	15.3543	14.6349	14.3119
HECTD1	1.82874	0.885528	2.77195	10.825	4.3575	0.00164989	0.0114397	-1.15623	up	NA	12.3738	11.2766	11.9626	10.0292	9.26796	10.8584	10.0063
RAB8B	0.932118	0.441422	1.42281	12.7935	4.21042	0.00164912	0.0114397	-1.3075	ns	13.118	13.1675	12.8971	13.8556	12.1003	12.1313	12.4248	12.6533
CRABP1	2.63974	1.27749	4.00198	10.1861	4.35511	0.0016558	0.0114411	-1.15989	up	13.1849	11.3802	10.4987	NA	8.66856	8.38596	10.0526	9.13178
CARS1	0.901443	0.425534	1.37735	12.9736	4.19838	0.00168175	0.0115999	-1.3275	ns	13.2437	13.8579	13.1749	13.4208	12.2604	12.5821	12.3288	12.9202
SNTB2	1.11572	0.525489	1.70595	13.2694	4.18987	0.00170519	0.0117409	-1.34163	up	13.6578	13.8136	14.4838	13.354	13.1368	12.7688	13.0988	11.8419
CADM2	2.82598	1.35865	4.29331	11.0353	4.32847	0.00172351	0.011767	-1.20087	up	12.4042	13.1406	NA	12.5927	8.52144	9.30149	9.09543	12.1915
CCDC6	1.11237	0.534596	1.69014	11.0817	4.327	0.00172735	0.011767	-1.20314	up	11.5554	11.0241	11.6465	11.8707	10.4528	NA	10.3625	10.6601
CHCHD7	-1.17591	-1.79931	-0.552515	12.8604	-4.18098	0.00173009	0.011767	-1.35642	down	12.1856	12.5078	11.7593	12.6371	12.7917	14.0051	12.7851	14.2116
CLTA	0.990495	0.465559	1.51543	13.4668	4.18229	0.00172641	0.011767	-1.35425	ns	13.8145	14.0018	13.7681	14.2638	13.2982	13.3896	12.466	12.7323
COLGALT1	1.46289	0.687573	2.2382	16.5779	4.18216	0.00172675	0.011767	-1.35445	up	18.1041	16.9001	16.1944	18.039	16.294	14.8808	15.4442	16.767
IVD	-0.995799	-1.52354	-0.468054	17.2054	-4.1823	0.00172636	0.011767	-1.35422	ns	17.0421	16.6316	16.1569	16.9993	18.1914	17.0507	17.4681	18.1028
TMEM126A	-0.921546	-1.40978	-0.433308	15.2649	-4.18362	0.00172265	0.011767	-1.35202	ns	14.6717	15.0336	14.7364	14.775	15.3461	15.4943	15.8245	16.238
CAPN5	1.15991	0.54471	1.77512	13.1037	4.17901	0.00173564	0.0117842	-1.35969	up	13.5213	13.704	12.9532	14.5561	12.0603	12.4323	12.197	13.4053
NEK7	-1.22194	-1.87067	-0.573213	12.2239	-4.17499	0.00174707	0.0118412	-1.36638	down	10.998	11.6249	12.5625	11.2661	12.8955	13.2165	12.9829	12.2445
ITPR1	1.59168	0.782609	2.40076	11.1058	4.499	0.00177189	0.0119887	-1.03909	up	11.5082	11.0071	12.192	11.6755	10.1659	NA	10.0862	NA
RCN1	1.14175	0.534147	1.74935	13.2541	4.16503	0.00177567	0.0119934	-1.38295	up	13.0493	13.6777	14.6027	13.9701	12.1619	12.6165	13.5419	12.4125
MTCH2	-0.92969	-1.42487	-0.434515	16.4776	-4.16147	0.00178603	0.0120218	-1.38889	ns	15.7293	16.6527	15.7568	15.9121	16.7805	16.9403	16.7682	17.2807
PPP3CA	0.811088	0.379107	1.24307	13.5586	4.1617	0.00178535	0.0120218	-1.3885	ns	13.7833	14.2357	13.9552	13.8823	13.3336	13.272	12.9762	13.0304
PRKAA2	-1.13018	-1.73233	-0.528023	12.5094	-4.16013	0.00178993	0.0120273	-1.39111	down	11.6891	11.8056	12.5697	11.713	13.3501	12.2161	13.6023	13.1295
HCN4	1.90909	0.911198	2.90698	10.4041	4.29969	0.00179999	0.0120534	-1.24526	up	10.6778	NA	11.4408	12.4757	10.1998	9.16052	9.64601	9.22831
PLN	-1.72155	-2.63935	-0.803748	16.1745	-4.15756	0.00179747	0.0120534	-1.3954	down	14.8534	14.849	14.9588	16.5939	15.5564	16.8717	17.0093	18.7037
STMN1	1.05849	0.493428	1.62355	12.5546	4.15201	0.00181382	0.0121118	-1.40464	up	13.3047	12.8194	13.5454	12.666	12.5637	11.2898	12.1933	12.0548
TMEM43	1.04285	0.486088	1.59961	14.4968	4.15165	0.00181491	0.0121118	-1.40525	up	14.5491	14.9976	15.2789	15.2473	13.9912	13.2311	14.296	14.3832
ACOT2	-1.06989	-1.64184	-0.497926	13.6993	-4.1461	0.00183144	0.0121915	-1.4145	down	13.0327	13.2122	12.7476	13.6649	13.8247	14.423	13.5895	15.0998
SNAPIN	1.00139	0.465975	1.5368	11.2276	4.14554	0.00183309	0.0121915	-1.41542	up	12.1952	11.7901	11.4776	11.4501	11.3822	10.8557	10.1879	10.4816
COQ5	-0.886608	-1.36103	-0.412181	15.6165	-4.14219	0.00184318	0.0122152	-1.42102	ns	15.6697	14.9413	15.2333	14.8487	16.5226	15.7075	15.8965	16.1128
CTIF	1.44451	0.671369	2.21765	9.65353	4.14123	0.00184605	0.0122152	-1.42261	up	10.3569	10.8101	10.8435	9.49269	9.23925	8.99678	9.83549	7.65358
EHD3	1.23476	0.574208	1.89532	12.9833	4.14326	0.00183996	0.0122152	-1.41924	up	12.9746	13.1501	14.3371	13.941	11.8249	12.7088	12.9874	11.9427
PDE5A	1.35488	0.660835	2.04892	11.5596	4.46439	0.00185807	0.012274	-1.0873	up	11.9497	11.9471	11.8215	12.2919	NA	NA	10.2988	11.0485
AK2	-0.988457	-1.51872	-0.458197	17.9238	-4.13177	0.00187484	0.0123638	-1.43839	ns	18.0891	17.5508	17.0294	17.0491	18.6168	18.061	18.2609	18.7336
AFG3L2	-0.749159	-1.15116	-0.347153	15.9572	-4.13057	0.00187855	0.0123674	-1.4404	ns	15.4596	15.5319	15.5784	15.7604	16.387	16.1208	16.503	16.3163
CHMP4C	2.04444	0.967444	3.12144	10.7624	4.26632	0.00189318	0.012439	-1.29685	up	NA	13.012	11.1165	11.6976	9.75236	11.7026	8.79163	9.26376
DCTN6	2.3255	1.10018	3.55082	10.5557	4.2654	0.00189581	0.012439	-1.29827	up	NA	12.5268	12.4291	11.1943	7.62418	9.83965	9.77076	10.5052
TXN2	-0.75892	-1.1669	-0.350937	13.8192	-4.12308	0.00190171	0.0124569	-1.4529	ns	13.436	13.6388	13.4109	13.2734	14.1014	14.2732	14.1998	14.2204
ARPC2	0.957962	0.442217	1.47371	15.3827	4.117	0.00192076	0.0125605	-1.46306	ns	16.0683	16.197	15.8445	15.3369	15.3207	14.6973	14.621	14.9759
SNX2	1.04049	0.479846	1.60114	13.0927	4.11356	0.0019316	0.0126103	-1.4688	up	13.7494	13.2951	14.0475	13.3596	12.947	11.9379	13.2911	12.1137
GNAI3	1.01851	0.469456	1.56756	14.175	4.11166	0.00193761	0.012624	-1.47197	up	14.796	14.208	14.4244	15.3086	13.5749	13.0283	13.9719	14.0878
ILK	0.978953	0.45112	1.50679	14.162	4.11086	0.00194017	0.012624	-1.47331	ns	14.7086	14.7131	14.8579	14.3265	14.34	13.6318	13.6928	13.0256
CAND2	-1.17615	-1.81161	-0.54068	11.9365	-4.10238	0.00196731	0.0127524	-1.48748	down	10.4892	11.6684	12.199	11.037	12.1069	12.8379	13.1496	12.0039
COX6A2	-1.97682	-2.99967	-0.953976	13.0048	-4.41982	0.00197577	0.0127524	-1.14966	down	NA	NA	12.0608	11.585	13.3333	13.008	13.363	14.6788
ECHS1	-0.91751	-1.41344	-0.421582	17.6756	-4.10072	0.00197269	0.0127524	-1.49026	ns	17.9459	17.0808	16.562	17.2788	18.5912	18.0888	17.7517	18.1059
FGF13	-1.99775	-3.03068	-0.964815	11.6107	-4.42299	0.00196714	0.0127524	-1.14522	down	NA	11.2218	NA	9.40436	11.5866	12.9409	12.7182	11.7921
TIMM44	-0.754187	-1.16194	-0.346429	13.6086	-4.09962	0.00197623	0.0127524	-1.49209	ns	13.1185	13.2923	13.4319	13.0832	13.9797	13.9848	14.0241	13.954
KBTBD11	1.76612	0.851004	2.68124	11.5132	4.41358	0.00199287	0.0128365	-1.15841	up	12.0731	11.0014	12.6058	12.4159	NA	NA	10.6144	10.3686
SEC24D	1.20498	0.552539	1.85742	11.1753	4.09361	0.00199583	0.0128365	-1.50215	up	12.104	11.4711	11.9915	11.5447	11.7062	10.0427	10.4687	10.0738
PRDX5	-0.690188	-1.0642	-0.316178	18.817	-4.09027	0.0020068	0.0128858	-1.50774	ns	18.6102	18.714	18.2148	18.3486	19.1162	19.2672	18.9303	19.3347
EEA1	0.800794	0.366256	1.23533	13.1233	4.0847	0.00202523	0.0129638	-1.51706	ns	13.6481	13.4053	13.2229	13.8184	12.9605	12.629	12.527	12.7751
SCO2	-1.20505	-1.84656	-0.563541	11.9308	-4.22179	0.0020256	0.0129638	-1.36593	down	10.7131	11.1579	11.7716	NA	11.779	12.3321	12.9871	12.7749
COMTD1	-1.69542	-2.61581	-0.775019	13.2748	-4.0829	0.00203124	0.0129786	-1.52007	down	12.2394	11.2777	13.4592	12.7322	13.8215	12.3978	15.2193	15.0516
ANXA5	1.11212	0.508172	1.71606	19.619	4.08151	0.00203586	0.0129869	-1.52239	up	20.588	20.6366	19.0487	20.4269	19.2575	18.9941	18.3354	19.6647
GCDH	-1.07715	-1.66269	-0.491616	15.6953	-4.07746	0.00204947	0.0130524	-1.52918	down	15.8596	14.4727	14.8322	15.4623	16.9266	15.5887	15.8084	16.6116
NEFM	1.52974	0.697924	2.36155	12.2857	4.07623	0.00205362	0.0130575	-1.53124	up	13.9107	13.0084	11.7794	13.5039	12.4171	12.171	10.3585	11.1368
TBXAS1	1.34347	0.626368	2.06057	10.8089	4.21057	0.00206047	0.0130798	-1.38337	up	11.018	11.4473	11.2925	11.797	10.1632	NA	10.437	9.50747
FABP3	-0.890802	-1.37613	-0.405478	20.3016	-4.06834	0.00208043	0.0131851	-1.54446	ns	19.8439	20.5201	19.3217	19.739	20.8799	20.5611	20.6935	20.8534
AP2A2	0.912338	0.414119	1.41056	13.2741	4.05885	0.00211315	0.0133707	-1.56036	ns	13.8414	14.1551	13.4556	13.469	13.3561	12.9107	12.4732	12.5317
ATP5F1B	-0.665381	-1.02902	-0.301738	21.1854	-4.05568	0.00212422	0.013419	-1.56568	ns	21.1015	21.0974	20.408	20.804	21.6942	21.7629	21.3528	21.2625
ENO3	-1.707	-2.64153	-0.772467	16.8303	-4.04861	0.00214906	0.0135349	-1.57753	down	17.6114	16.5806	15.0143	14.701	18.615	17.4981	17.2449	17.3774
ISOC1	-0.959821	-1.4855	-0.434141	15.7168	-4.04703	0.00215469	0.0135349	-1.5802	ns	15.6642	15.6238	14.5326	15.1271	16.1102	16.2626	16.059	16.3551
ITIH5	1.62732	0.73595	2.51868	12.5431	4.04653	0.00215643	0.0135349	-1.58102	up	14.4597	12.3249	12.9384	13.7039	12.5304	12.0502	10.4077	11.9294
SRL	-1.36651	-2.11501	-0.618011	16.762	-4.04659	0.00215624	0.0135349	-1.58093	down	15.0996	16.2127	16.8389	16.1637	15.9343	17.7203	18.1874	17.9388
CISD1	-1.16174	-1.79991	-0.523571	18.2479	-4.03498	0.0021979	0.0137664	-1.60042	down	17.3483	18.4599	18.1283	16.7315	18.6873	18.8272	18.9055	18.8949
ITGB3	1.84693	0.850914	2.84295	10.9591	4.16752	0.00220036	0.0137664	-1.45047	up	13.17	12.202	10.9551	NA	11.2376	10.5468	9.53987	9.06257
CASQ2	-1.2277	-1.90334	-0.552067	17.1686	-4.02761	0.00222475	0.0138583	-1.61279	down	15.7446	16.7713	17.6807	16.0223	17.0021	17.787	18.7063	17.6343
CC2D1A	1.55895	0.717139	2.40075	9.78292	4.1621	0.00221869	0.0138583	-1.45894	up	10.4187	NA	11.3988	10.2273	9.02811	9.02318	10.1938	8.19064
CYFIP1	0.8399	0.37754	1.30226	12.9078	4.02638	0.00222926	0.0138583	-1.61485	ns	13.4558	12.9233	13.6262	13.3057	12.8563	12.256	12.5827	12.2564
RPS26	0.938438	0.421939	1.45494	13.6806	4.0272	0.00222625	0.0138583	-1.61347	ns	13.8971	14.2138	14.3391	14.1494	12.8847	12.9376	13.9783	13.0451
CAMK2B	-1.25002	-1.93884	-0.561198	12.6954	-4.02233	0.00224423	0.0139292	-1.62167	down	11.0823	12.9047	12.5216	11.7729	13.2725	13.1907	13.614	13.2044
CALHM2	1.47787	0.676277	2.27946	11.9198	4.14359	0.00228246	0.0141258	-1.48787	up	12.62	12.5234	11.9284	13.1332	10.4227	NA	11.632	11.1788
HADH	-0.71823	-1.11504	-0.321423	18.6572	-4.01191	0.00228314	0.0141258	-1.63917	ns	18.5395	18.4682	18.2103	17.9742	19.1663	18.9085	18.8334	19.1569
ACOT9	-0.74833	-1.16196	-0.334704	17.1412	-4.01007	0.00229009	0.0141284	-1.64227	ns	16.852	16.9912	16.4551	16.77	17.5364	17.6568	17.0886	17.7798
TMEM11	-1.05604	-1.63977	-0.472305	13.7065	-4.00989	0.00229079	0.0141284	-1.64258	down	12.7037	12.5539	13.8655	13.5909	13.6588	14.1655	14.5385	14.5754
BRK1	1.02332	0.457102	1.58954	12.1384	4.00585	0.00230612	0.0141777	-1.64937	up	12.6141	12.9497	12.3001	12.7363	12.0645	11.0382	11.7271	11.677
MRPS17	-1.47952	-2.2835	-0.67553	11.87	-4.13585	0.00230968	0.0141777	-1.49998	down	10.7187	11.575	11.3715	11.293	11.8583	13.8702	12.4032	NA
NECAP2	0.891296	0.398102	1.38449	11.3938	4.00564	0.00230693	0.0141777	-1.64973	ns	12.2236	11.6359	11.7716	11.7268	11.5672	10.6571	10.826	10.7424
TMEM70	-0.814435	-1.2653	-0.363568	13.4905	-4.00383	0.00231384	0.0141809	-1.65277	ns	13.1155	13.569	12.9103	12.7383	13.9273	14.1392	13.8311	13.6931
SDHD	-1.17081	-1.8195	-0.522129	14.0189	-4.00057	0.00232633	0.0142351	-1.65826	down	13.4536	14.3838	13.2261	12.6706	14.9105	14.4808	14.5252	14.5008
CAPZA1	0.819843	0.365357	1.27433	13.8224	3.99832	0.00233499	0.0142488	-1.66204	ns	14.3942	14.3301	14.2516	13.9533	13.8737	13.1933	13.4384	13.1444
SPRYD4	-0.97815	-1.52043	-0.435875	14.5228	-3.9981	0.00233586	0.0142488	-1.66242	ns	14.4639	14.2299	13.7365	13.7047	15.1892	14.6991	14.698	15.4612
AIF1L	2.14521	1.03759	3.25282	10.777	4.52972	0.00234406	0.014269	-1.21809	up	13.0216	NA	11.0752	NA	10.326	10.0386	9.42356	NA
SF3A3	1.72783	0.769283	2.68638	10.8336	3.99535	0.00234649	0.014269	-1.66704	up	10.8598	12.1761	12.1952	11.5591	7.99374	10.5724	11.1913	10.1214
C11orf96	2.35898	1.1395	3.57845	11.7102	4.52418	0.00236029	0.014286	-1.22514	up	11.5771	NA	13.8725	12.2289	NA	NA	10.9736	9.89889
GRIPAP1	1.38218	0.62833	2.13603	9.75194	4.12072	0.00236392	0.014286	-1.52368	up	10.5818	NA	10.9213	10.1737	9.5706	8.95884	8.66577	9.39158
PNKD	-1.14839	-1.786	-0.510773	14.0162	-3.99207	0.00235925	0.014286	-1.67256	down	13.2317	13.4207	13.0747	14.0408	13.5879	14.9125	14.4977	15.3633
PTPA	1.00575	0.447308	1.5642	14.6355	3.99188	0.00235997	0.014286	-1.67287	up	15.4574	15.4056	14.9214	14.769	14.9662	13.767	13.8889	13.9083
NEBL	-1.81679	-2.82698	-0.806591	13.3754	-3.98626	0.00238203	0.0143732	-1.68234	down	12.4767	12.8887	13.2248	11.278	15.8966	14.391	13.8126	13.0352
NDUFAF4	-0.900095	-1.40096	-0.399232	13.6136	-3.98324	0.00239395	0.0144228	-1.68742	ns	12.6812	13.8115	13.0356	13.1259	14.0417	14.1783	13.982	14.0526
VPS35L	0.980824	0.434499	1.52715	11.7988	3.97931	0.0024096	0.0144947	-1.69405	ns	11.686	12.3004	12.5887	12.5818	11.3434	11.3114	11.6391	10.9398
AHNAK	1.08212	0.478974	1.68526	17.391	3.97669	0.00242005	0.0145352	-1.69846	up	18.0566	17.0472	18.1979	18.4265	16.8886	15.7825	17.3381	17.3905
RYR2	-0.983117	-1.5315	-0.434736	13.8297	-3.97365	0.00243226	0.0145861	-1.70358	ns	13.212	13.6358	13.8169	12.688	14.3583	14.8589	14.1541	13.9139
MYOC	1.82737	0.82556	2.82917	12.5954	4.09954	0.00244212	0.0146206	-1.5569	up	13.8351	NA	13.0806	14.1142	13.3678	11.3799	10.892	11.4986
NEFL	2.59365	1.17143	4.01586	12.7872	4.09864	0.00244551	0.0146206	-1.55831	up	15.8456	13.0782	12.1551	14.3055	11.3758	NA	11.5686	11.1814
BDH2	1.09558	0.483472	1.7077	14.8595	3.96718	0.00245846	0.0146532	-1.71449	up	16.0654	15.4673	15.1758	14.9208	15.3382	13.8974	13.8341	14.1773
SPON1	1.39159	0.614115	2.16906	13.3531	3.96728	0.00245808	0.0146532	-1.71433	up	14.5191	13.1398	13.287	15.2495	12.8943	11.7255	12.7408	13.2685
ADSS1	-1.04922	-1.63586	-0.462576	13.5421	-3.96424	0.00247047	0.0146799	-1.71945	down	12.9699	12.4525	13.6081	13.0396	14.1089	13.4251	14.9918	13.7412
LTBP2	1.69665	0.748048	2.64525	14.526	3.96438	0.00246991	0.0146799	-1.71921	up	15.9239	13.658	15.5639	16.3513	14.5445	13.279	13.6726	13.2145
ADD2	2.21461	0.997939	3.43129	10.6649	4.09088	0.00247488	0.01468	-1.5705	up	11.9102	12.1154	NA	11.9429	11.3741	10.0105	9.0246	8.2765
TACC2	-1.03024	-1.60654	-0.453943	11.6906	-3.96241	0.00247801	0.01468	-1.72254	down	10.9083	10.9135	12.0533	10.8267	11.8634	12.1524	12.9782	11.8287
MYBPC3	-1.2581	-1.96235	-0.553847	18.0378	-3.95962	0.00248947	0.0147256	-1.72724	down	17.0086	17.9677	17.8252	16.8336	19.5382	18.4559	18.3642	18.3091
MELTF	1.37097	0.602245	2.1397	11.9848	3.95297	0.00251709	0.0148216	-1.73847	up	12.2023	13.6527	11.3826	13.4435	11.1846	11.7601	10.6069	11.6457
TMEM160	-0.875805	-1.36678	-0.384832	11.8	-3.95383	0.00251351	0.0148216	-1.73702	ns	11.5417	11.275	11.3363	11.2953	12.2956	12.0098	11.9077	12.7385
TOMM40	-0.867633	-1.35397	-0.381301	13.9673	-3.95431	0.0025115	0.0148216	-1.73621	ns	13.1311	13.7579	13.7432	13.5018	14.0001	14.2507	14.5142	14.8396
LGALSL	0.978517	0.429484	1.52755	12.2655	3.95037	0.00252798	0.0148409	-1.74286	ns	12.653	12.9818	12.0249	13.3592	11.7827	12.1343	11.3839	11.8039
RHOA	0.93365	0.40983	1.45747	14.9073	3.95066	0.00252675	0.0148409	-1.74236	ns	15.5151	15.013	15.0621	15.9063	14.8131	14.0687	13.8971	14.983
MMUT	-0.987514	-1.54216	-0.432867	15.1127	-3.94633	0.00254494	0.0149181	-1.74966	ns	15.0377	14.7604	14.1484	14.5291	16.0525	16.1529	15.2614	14.9589
COLEC12	2.34737	1.02821	3.66652	11.0458	3.94415	0.00255418	0.0149498	-1.75335	up	12.5049	12.356	11.5283	12.4889	8.27759	12.122	10.1408	8.94814
ITGB5	1.03207	0.450646	1.61349	12.993	3.93445	0.00259566	0.0151698	-1.76973	up	13.6573	13.4681	13.0373	13.8734	12.3277	11.9806	12.1963	13.4033
UMPS	-2.21931	-3.45015	-0.988463	10.8982	-4.05236	0.00262635	0.0153263	-1.63111	down	9.01544	9.35919	9.80376	11.4591	13.0354	NA	11.656	11.9587
DMAC2L	-0.802157	-1.25553	-0.348788	12.6671	-3.92171	0.0026512	0.0154252	-1.79127	ns	11.9646	12.1961	12.4521	12.4511	13.1364	13.1145	13.2028	12.8189
HYI	0.833864	0.362665	1.30506	12.6219	3.92245	0.00264791	0.0154252	-1.79	ns	13.0324	13.2168	12.8244	13.0818	12.4604	11.8616	12.0003	12.4975
ADCY5	-1.4825	-2.3221	-0.642894	12.2052	-3.9137	0.00268674	0.0155855	-1.80481	down	10.48	11.0097	11.8988	12.4675	13.127	13.3281	12.577	12.7538
JAGN1	1.6556	0.754284	2.55692	11.0364	4.20073	0.00268342	0.0155855	-1.46052	up	11.2064	10.9057	12.0498	11.8976	NA	NA	10.5409	9.61799
PDHX	-0.951945	-1.49129	-0.412596	16.9374	-3.91209	0.00269392	0.015604	-1.80752	ns	16.5595	17.0833	15.7472	16.4557	17.5205	18.0198	16.6235	17.4897
ALDH1A2	2.01199	0.869519	3.15446	14.5616	3.90345	0.00273296	0.0158044	-1.82215	up	15.5793	15.979	15.2196	15.4926	13.4832	11.7225	13.8747	15.1422
EPB41L3	1.12537	0.486099	1.76464	12.865	3.90192	0.00273993	0.0158044	-1.82474	up	13.0829	13.2731	13.2737	14.0811	12.0523	11.5169	13.0058	12.6343
RAP1GDS1	0.91097	0.393468	1.42847	11.5456	3.90175	0.00274068	0.0158044	-1.82502	ns	12.4418	12.2601	11.7341	11.5681	11.4955	10.9994	10.7411	11.1244
ACTR2	0.851924	0.367545	1.3363	15.1297	3.89837	0.00275615	0.0158702	-1.83074	ns	15.9422	15.7096	15.5341	15.0365	15.1584	14.6025	14.4338	14.62
LXN	1.05681	0.455142	1.65849	13.8617	3.8932	0.00278001	0.0159517	-1.8395	up	14.0572	14.6026	14.5893	14.3114	13.0786	12.6563	13.5959	14.0024
PTK2	0.982545	0.423078	1.54201	11.6591	3.89265	0.00278255	0.0159517	-1.84043	ns	11.9321	12.2358	12.438	11.9954	11.6612	11.4427	10.8339	10.7334
SERPINB9	1.02659	0.442272	1.61091	13.9704	3.89416	0.00277553	0.0159517	-1.83786	up	14.7771	14.76	14.4926	13.9049	13.6191	12.8839	13.637	13.6883
LSM3	0.762504	0.327952	1.19706	14.4235	3.88927	0.00279826	0.0160182	-1.84616	ns	15.1024	14.9605	14.7058	14.4502	14.229	13.9614	14.0813	13.8972
SURF1	-0.920875	-1.44586	-0.39589	13.3812	-3.88795	0.0028044	0.0160299	-1.84838	ns	13.1533	13.0356	12.8159	12.6784	13.5414	13.6088	13.8692	14.3474
ISYNA1	1.33575	0.572682	2.09882	15.1781	3.87997	0.00284196	0.0162208	-1.86191	up	16.0449	16.5348	16.0038	14.8005	13.7387	14.6321	14.912	14.7583
HTD2	-1.52131	-2.35781	-0.684807	10.8313	-4.15909	0.00284647	0.0162228	-1.55111	down	10.0776	10.7906	9.63365	NA	11.9965	NA	11.386	11.1035
PGM2L1	1.0491	0.448765	1.64944	11.839	3.87337	0.00287342	0.0163525	-1.87309	up	12.9552	12.8774	12.0834	11.5383	11.4079	11.3684	11.3332	11.1485
RAB5C	0.83211	0.355694	1.30853	14.0699	3.87134	0.00288315	0.016384	-1.87653	ns	14.637	13.9166	14.7511	14.6392	13.858	13.0935	13.9075	13.7565
DKK3	-1.39213	-2.19021	-0.59406	13.6327	-3.86639	0.00290708	0.0164777	-1.88493	down	13.935	12.4673	12.2027	13.1417	15.0637	13.0475	14.1182	15.0858
ME3	-0.764438	-1.20269	-0.326183	14.6712	-3.86618	0.00290809	0.0164777	-1.88528	ns	14.09	14.5058	14.1511	14.409	15.0207	15.1318	14.6895	15.3717
TERF2IP	-1.17263	-1.84578	-0.499486	11.8889	-3.86118	0.00293248	0.0165919	-1.89377	down	10.403	11.4387	12.0932	11.2754	12.6281	12.2508	13.0275	11.9943
ATP5F1D	-0.822118	-1.29468	-0.34956	19.5618	-3.85608	0.00295755	0.0167095	-1.90241	ns	19.5841	19.3054	18.5737	19.1397	19.6841	20.067	19.9211	20.2192
PICALM	0.885487	0.375046	1.39593	13.1637	3.84507	0.00301246	0.0169706	-1.9211	ns	13.6372	13.207	13.6039	13.9776	13.2776	12.2044	12.5916	12.8102
WDR91	1.36249	0.577123	2.14787	11.0005	3.84527	0.00301144	0.0169706	-1.92076	up	11.6963	12.0012	11.3423	11.6872	11.0143	11.0807	10.1568	9.02529
RECQL	0.985447	0.416865	1.55403	11.977	3.84156	0.00303018	0.0170459	-1.92706	ns	11.9466	12.505	13.134	12.2933	11.7142	11.5784	11.624	11.0205
PRAF2	0.756542	0.319765	1.19332	14.1337	3.8392	0.00304215	0.0170886	-1.93106	ns	14.2063	14.6874	14.717	14.4374	13.3861	13.8964	14.0623	13.677
CHPT1	-1.04588	-1.65242	-0.439344	11.9764	-3.82202	0.0031309	0.0175618	-1.96026	down	11.1879	11.6116	11.6844	11.33	12.0861	12.0138	12.5947	13.3028
KIF13B	1.38651	0.578554	2.19446	9.10942	3.80368	0.00322854	0.0180835	-1.99144	up	9.33639	9.26554	10.2937	10.315	8.86797	8.2433	8.92074	7.63268
HCFC1	0.998695	0.425408	1.57198	11.2653	3.9152	0.0032502	0.0181788	-1.84838	ns	11.1815	11.658	11.9831	11.8194	NA	10.7317	10.9238	10.5597
SLC16A1	-0.984538	-1.55958	-0.409497	13.3582	-3.79491	0.00327639	0.0182729	-2.00637	ns	12.9435	12.6108	12.6907	13.2187	13.5607	13.5731	13.4267	14.8414
TAMM41	-0.895807	-1.41892	-0.372689	12.2866	-3.79561	0.0032725	0.0182729	-2.00517	ns	11.5984	11.3812	11.9036	12.4715	12.509	12.7239	12.4671	13.238
SPTAN1	0.701674	0.291539	1.11181	17.6409	3.79207	0.00329202	0.0183339	-2.0112	ns	17.8474	18.0625	17.7741	18.2831	17.2553	17.1339	17.5036	17.2675
TIMP1	1.10255	0.467977	1.73712	11.856	3.90491	0.00330293	0.0183685	-1.86478	up	12.9079	11.7837	11.912	12.6036	11.6444	10.9674	NA	11.1731
SLC35A4	-0.904873	-1.43441	-0.375331	13.4543	-3.78752	0.00331725	0.018388	-2.01895	ns	12.9245	12.9762	13.0029	13.1037	13.4293	13.7711	13.7412	14.6852
TRNT1	0.804375	0.333571	1.27518	12.0776	3.78692	0.00332058	0.018388	-2.01997	ns	12.7403	12.5636	12.1035	12.5118	12.0598	11.5328	11.2453	11.8638
XRCC6	1.07744	0.4469	1.70798	14.1767	3.78746	0.00331758	0.018388	-2.01905	up	14.6685	14.5745	14.9684	14.6505	13.8003	13.8358	14.3254	12.5906
COPE	1.04615	0.433484	1.65881	12.88	3.78476	0.00333262	0.0184025	-2.02364	up	13.7795	13.829	12.9293	13.0745	13.105	12.6148	12.2338	11.4742
CSPG4	1.37508	0.569932	2.18022	13.0976	3.78548	0.00332862	0.0184025	-2.02242	up	14.9886	12.3264	13.5613	14.2643	12.8683	11.863	12.0919	12.8171
AUH	-0.762411	-1.20901	-0.315812	15.9842	-3.78389	0.00333749	0.0184034	-2.02512	ns	15.7097	15.9756	15.114	15.6128	16.4777	16.5869	15.9144	16.4828
FN1	1.35204	0.55915	2.14492	17.7007	3.77959	0.00336169	0.0185106	-2.03245	up	19.248	17.8108	17.854	18.5942	18.2931	17.0063	15.6292	17.1702
LPCAT2	0.8483	0.350556	1.34604	11.4024	3.77756	0.00337317	0.0185477	-2.03591	ns	11.9708	11.7946	11.9215	11.6193	11.0984	11.2703	11.1819	10.3623
EPB41L2	1.14774	0.47365	1.82184	15.1083	3.77391	0.00339388	0.0186353	-2.04212	up	15.4912	14.8938	16.1151	16.2288	14.1662	13.6452	15.5758	14.7506
ATP5IF1	-0.843173	-1.33913	-0.347212	16.0434	-3.76822	0.0034265	0.0187703	-2.05182	ns	15.2675	15.7057	16.0148	15.4992	16.4683	15.9419	16.8946	16.5551
SUMF2	0.962073	0.396132	1.52801	12.2671	3.76795	0.00342808	0.0187703	-2.05229	ns	12.3358	12.6908	12.7987	13.1674	12.1252	11.8527	11.8309	11.3356
CFD	1.37026	0.563195	2.17732	12.8132	3.76324	0.00345527	0.0188399	-2.0603	up	14.2791	13.3844	12.4158	13.9142	12.6387	12.4971	12.1114	11.2653
PPA2	-0.930392	-1.47815	-0.382635	15.6418	-3.76483	0.00344607	0.0188399	-2.0576	ns	14.7405	15.593	15.4117	14.9612	15.2967	16.2421	16.675	16.214
TXNDC5	0.814575	0.334878	1.29427	14.3482	3.76384	0.00345182	0.0188399	-2.05929	ns	14.6282	14.6612	15.0726	14.66	13.711	13.7824	14.6196	13.6508
TGFBI	1.1084	0.454242	1.76256	18.1755	3.75561	0.0034999	0.0190566	-2.07332	up	19.2913	17.9691	18.4544	19.2042	18.5026	16.4612	17.66	17.8616
CHID1	1.36745	0.586615	2.14829	10.6446	4.00497	0.00354856	0.0192947	-1.74422	up	10.7032	10.8402	11.4505	11.2264	NA	NA	10.1478	9.49947
STXBP1	0.761491	0.310665	1.21232	13.6431	3.74389	0.00356957	0.0193601	-2.0933	ns	14.2322	13.7987	13.7061	14.3582	13.2433	13.365	13.0946	13.3464
TACO1	-0.95534	-1.52095	-0.389726	13.4324	-3.74374	0.00357051	0.0193601	-2.09357	ns	13.5781	13.1572	12.9975	12.086	14.0841	14.1934	13.7211	13.6416
NCS1	1.10047	0.448676	1.75227	9.81161	3.74226	0.00357939	0.0193813	-2.09609	up	10.4927	10.4515	10.2166	10.2865	9.76176	9.92356	8.56158	8.79857
PPIB	0.865403	0.352453	1.37835	17.4281	3.73948	0.0035962	0.0194454	-2.10084	ns	18.1087	18.0047	17.5219	17.808	17.675	16.8175	17.0544	16.4346
PPP3R2	1.21428	0.51873	1.90984	11.8472	3.99243	0.00361335	0.0195111	-1.76258	up	12.6244	12.2332	12.0529	12.1804	NA	11.2958	10.6967	NA
EIF2B1	0.834983	0.339192	1.33078	12.5586	3.7329	0.00363625	0.0195536	-2.11207	ns	12.9777	13.2896	12.7988	12.8384	12.6489	12.3559	11.7277	11.832
ERLIN1	1.40351	0.582866	2.22416	10.8741	3.84374	0.00363548	0.0195536	-1.96245	up	11.4948	10.7779	11.6937	11.7571	10.9408	NA	9.97943	9.47519
TNFAIP2	0.911353	0.370423	1.45228	11.2473	3.73433	0.00362749	0.0195536	-2.10962	ns	11.5306	11.6326	11.9551	11.6934	10.4021	10.318	11.4604	10.9858
COL6A6	1.79256	0.727014	2.85811	17.6119	3.7288	0.00366145	0.0196499	-2.11907	up	18.6188	19.0177	16.8268	19.5693	17.2024	15.4388	16.4531	17.768
OSBPL9	0.855264	0.34681	1.36372	11.2151	3.72835	0.00366422	0.0196499	-2.11984	ns	11.6666	11.7522	11.7996	11.3524	10.882	10.3084	11.0707	10.8885
FLG2	1.59487	0.64583	2.5439	14.5235	3.72485	0.00368588	0.0197389	-2.12581	up	15.3722	15.1594	14.3805	16.3717	14.5192	14.4836	13.0036	12.8979
BUB3	1.01335	0.408629	1.61808	12.0442	3.71425	0.00375235	0.0200673	-2.14392	up	12.2921	12.5178	13.0355	12.3581	12.277	11.2329	11.438	11.2023
ADHFE1	-1.04762	-1.6731	-0.422139	13.1543	-3.71242	0.00376394	0.0200743	-2.14705	down	13.4995	12.5607	11.8674	12.5945	14.2225	13.8922	12.7438	13.854
DIAPH1	0.890991	0.367096	1.41489	12.0766	3.82228	0.00376035	0.0200743	-1.99681	ns	12.7795	12.4562	12.4539	12.1435	11.6805	NA	11.6995	11.3229
MARS2	-0.941404	-1.50366	-0.379147	14.1223	-3.71115	0.00377199	0.0200899	-2.14921	ns	13.7451	13.8591	13.4958	13.5065	15.1902	15.0856	13.914	14.1824
PTPMT1	-0.952915	-1.52228	-0.383551	10.6373	-3.70964	0.0037816	0.0201136	-2.15179	ns	10.3939	10.4729	9.54269	10.2338	11.1084	11.2675	10.4563	11.6228
SFXN3	0.749787	0.301651	1.19792	14.8718	3.70847	0.00378907	0.0201259	-2.15379	ns	15.5035	14.9499	14.9745	15.5588	14.5533	14.2222	14.357	14.8551
PDHB	-0.814777	-1.3022	-0.327359	18.7438	-3.70514	0.00381044	0.0202119	-2.15949	ns	18.5649	18.889	17.7191	18.1728	19.3795	19.6903	18.4977	19.0374
HACD2	2.36779	0.972141	3.76344	10.6523	3.81294	0.00381605	0.0202142	-2.01177	up	NA	12.0954	11.51	12.5486	9.09969	10.3693	10.9811	7.96193
OPA3	-0.787814	-1.25965	-0.315976	14.6973	-3.70082	0.0038383	0.0203045	-2.16687	ns	14.208	14.6597	14.126	14.2197	14.9863	15.6898	14.6523	15.0362
NISCH	0.908983	0.363904	1.45406	10.8411	3.69627	0.0038679	0.0204185	-2.17465	ns	11.4513	10.8961	11.7179	11.1173	10.9362	10.1528	10.2441	10.2135
SYN2	1.16695	0.467107	1.86679	13.029	3.6959	0.00387032	0.0204185	-2.17529	up	13.0202	13.7908	13.2317	14.407	11.332	12.4546	12.5023	13.493
IDH2	-1.52021	-2.43249	-0.607935	17.5669	-3.69356	0.00388563	0.0204716	-2.17928	down	16.553	16.5438	18.0755	16.0547	18.3137	19.2569	19.0093	16.7281
APPL1	0.734056	0.2931	1.17501	13.3804	3.68979	0.00391044	0.0205746	-2.18573	ns	13.5567	13.673	14.0547	13.7051	13.1888	12.8625	12.9437	13.0584
CPNE1	0.969	0.386668	1.55133	14.332	3.68825	0.00392061	0.0206003	-2.18836	ns	15.0323	15.1816	14.3846	14.6675	14.341	14.4666	13.5138	13.0686
ECH1	-0.809748	-1.29732	-0.32218	18.8721	-3.68113	0.00396802	0.0207706	-2.20054	ns	19.141	18.7874	17.9827	17.9578	19.6774	19.413	18.9901	19.0275
IGKV1D-16	1.66687	0.677958	2.65578	10.0538	3.78825	0.00396768	0.0207706	-2.0514	up	11.7831	NA	9.79246	11.2753	8.81916	9.99441	9.12753	9.58472
SLC22A3	1.75723	0.699119	2.81534	11.139	3.68099	0.00396898	0.0207706	-2.20078	up	13.1959	10.7574	11.3706	12.7466	10.5491	10.5415	10.5937	9.35735
AARS1	0.743305	0.294461	1.19215	13.6278	3.67062	0.00403917	0.0210814	-2.21853	ns	14.168	14.0276	13.9475	13.8548	13.6536	13.2537	13.308	12.8093
MSRB3	0.914735	0.362487	1.46698	11.9309	3.67137	0.00403404	0.0210814	-2.21725	ns	11.9111	12.2197	12.862	12.5601	11.3182	11.8157	11.162	11.5981
PHKA1	-1.08708	-1.74373	-0.430424	10.1983	-3.66937	0.0040477	0.0210977	-2.22067	down	9.06077	10.3354	9.71455	9.50821	10.0941	11.4068	11.2584	10.208
GNPDA2	0.7747	0.305898	1.2435	12.7178	3.66278	0.00409305	0.0212817	-2.23195	ns	13.1112	13.4506	12.9665	12.8923	12.4313	12.0992	12.2863	12.505
MCUR1	-1.00312	-1.61017	-0.396072	12.1112	-3.66266	0.00409389	0.0212817	-2.23216	down	11.6518	12.3222	11.1809	11.2835	12.461	12.4441	12.4794	13.0665
CARM1	0.748614	0.295387	1.20184	12.1033	3.66108	0.00410488	0.0212893	-2.23487	ns	12.2088	12.5589	12.5354	12.6071	11.9163	11.6983	11.7903	11.5109
MYH7B	-2.29131	-3.63345	-0.949173	16.6325	-3.90422	0.00410627	0.0212893	-1.98908	down	15.2875	16.614	NA	14.559	19.2379	17.9169	NA	16.1797
ENDOD1	0.897285	0.353336	1.44123	13.8636	3.65628	0.00413833	0.0214271	-2.24308	ns	13.8897	14.1005	14.4351	14.8236	12.6482	13.3013	13.6744	14.0359
BAG5	0.825851	0.324525	1.32718	10.622	3.65131	0.00417328	0.0215414	-2.2516	ns	11.0765	10.6364	11.0345	11.3923	10.2548	9.79263	10.4323	10.3566
L3HYPDH	1.06865	0.41985	1.71746	12.6561	3.65083	0.00417672	0.0215414	-2.25243	up	12.8126	13.8258	13.6949	12.4285	11.9894	12.0714	12.9672	11.4592
TES	1.27959	0.513872	2.04531	12.2066	3.75574	0.00417695	0.0215414	-2.10366	up	12.1838	13.1077	13.4916	12.0578	11.6323	11.1387	11.834	NA
CCNY	0.872524	0.342674	1.40237	11.8132	3.64999	0.00418261	0.0215421	-2.25386	ns	12.0709	12.3256	11.7984	12.8028	10.8803	11.3762	11.3038	11.9472
RETREG3	0.99349	0.398421	1.58856	10.6769	3.75223	0.00420024	0.0216044	-2.10931	ns	11.2326	10.6681	11.5106	11.0326	NA	9.81531	10.2452	10.2336
CCDC51	-0.879456	-1.41407	-0.344841	12.6561	-3.6462	0.00420956	0.0216239	-2.26036	ns	12.0478	12.6476	11.915	12.2551	12.823	12.9631	12.8511	13.7461
RTN4	0.842742	0.330242	1.35524	15.9305	3.64476	0.00421987	0.0216483	-2.26283	ns	15.8683	16.1508	16.4881	16.9002	15.5334	15.1914	15.8615	15.45
SRSF12	2.61687	1.02489	4.20886	11.1081	3.64344	0.00422928	0.0216681	-2.26509	up	12.4473	12.6362	13.4642	11.1182	12.2545	8.93347	8.0561	9.95443
ATP1B4	-2.00761	-3.23069	-0.784517	10.7553	-3.63821	0.0042669	0.0218322	-2.27405	down	8.90827	11.6762	9.19522	9.22629	12.2772	11.5902	10.5177	12.6513
GLIPR2	1.29889	0.518043	2.07974	15.0074	3.73853	0.00429245	0.0219342	-2.13138	up	15.2546	16.2983	15.439	15.4527	13.7525	NA	13.7072	15.1474
MAPK3	0.809926	0.315526	1.30433	13.3237	3.63107	0.00431887	0.0220116	-2.28629	ns	13.1877	13.4984	14.2146	14.0139	12.5284	12.8558	13.09	13.2006
PSMD9	0.703464	0.274116	1.13281	13.4733	3.63162	0.00431486	0.0220116	-2.28536	ns	13.501	13.8759	13.956	13.9671	13.1907	13.0476	13.1375	13.1103
SIDT2	1.06592	0.41485	1.71699	10.4238	3.62881	0.00433539	0.022067	-2.29016	up	10.5528	11.5306	10.3736	11.3703	10.1939	9.79514	9.85922	9.71528
AP1G1	0.82555	0.320736	1.33036	13.0206	3.62476	0.00436526	0.0221901	-2.2971	ns	13.0809	13.742	13.2385	13.6719	12.9526	12.6672	12.3726	12.4388
SHOC2	0.839133	0.325445	1.35282	11.0544	3.62076	0.00439503	0.0223124	-2.30398	ns	11.3303	11.7608	11.0379	11.7669	10.7216	10.9626	10.0552	10.8
GPD2	-0.701284	-1.13077	-0.271796	14.6499	-3.61918	0.0044068	0.0223431	-2.30668	ns	14.2049	14.3947	14.2014	14.3961	14.619	15.2868	15.0261	15.0703
PLOD3	0.803666	0.311068	1.29626	12.0655	3.61618	0.00442927	0.0224279	-2.31183	ns	12.4292	12.3701	12.4424	12.6278	12.1473	11.3679	11.7664	11.3732
GNAI1	0.785258	0.303751	1.26676	13.366	3.61474	0.00444007	0.0224534	-2.31429	ns	13.8161	13.3192	13.5485	14.3508	13.0102	12.8783	12.8139	13.1913
FOLR2	-1.00265	-1.61839	-0.386904	11.7304	-3.60924	0.00448172	0.0226347	-2.32373	down	11.7623	11.1949	10.383	11.5762	12.8055	12.4793	11.3017	12.3404
PDHA1	-0.766629	-1.23782	-0.295442	18.2813	-3.60628	0.00450429	0.0227193	-2.32881	ns	18.1059	18.3565	17.2064	17.9231	18.9017	19.0478	18.0849	18.6239
EPHX1	1.01235	0.39	1.6347	16.0586	3.60548	0.00451042	0.0227209	-2.33019	up	16.0538	16.8057	16.0025	17.3973	15.7849	15.5794	15.4142	15.4314
ABCB7	-0.909193	-1.46867	-0.349715	13.9833	-3.60197	0.00453738	0.0227685	-2.33621	ns	13.0887	13.2998	14.343	13.3835	13.9945	14.1698	15.2712	14.3164
SORBS3	1.31564	0.517399	2.11388	11.9463	3.70422	0.00453274	0.0227685	-2.18672	up	12.234	12.2081	12.9211	12.5998	12.0522	NA	10.954	10.6547
VLDLR	-0.856623	-1.38365	-0.329595	13.5647	-3.60266	0.00453207	0.0227685	-2.33503	ns	12.9693	13.3032	12.9086	13.3644	13.7506	13.5848	13.9195	14.7172
S100A10	1.08255	0.416078	1.74901	15.8528	3.60027	0.00455051	0.0228051	-2.33913	up	16.2879	16.5819	16.9933	15.7133	15.8474	14.4975	15.6889	15.2123
CYB5R1	-1.09093	-1.76391	-0.417945	16.0869	-3.59302	0.00460687	0.023058	-2.35158	down	15.2001	14.8055	16.3135	15.8468	16.4537	15.5226	17.2272	17.326
CAPN1	0.779194	0.297333	1.26106	16.0307	3.58419	0.00467653	0.0233468	-2.36675	ns	16.5061	16.7718	16.052	16.3512	15.9511	15.5889	15.0927	15.9316
MYOM1	-1.34832	-2.18214	-0.514509	16.1534	-3.5842	0.00467646	0.0233468	-2.36673	down	14.897	16.5269	15.8739	14.619	17.6332	17.207	16.4089	16.0611
NDRG4	-0.73771	-1.19416	-0.281257	13.5493	-3.58226	0.00469188	0.0233935	-2.37006	ns	12.9631	13.2148	13.2886	13.2552	13.4447	14.0418	13.8786	14.3074
IDH3G	-1.14276	-1.85028	-0.43524	15.612	-3.58	0.00470991	0.0233937	-2.37393	down	14.6816	15.1653	16.1564	14.159	16.2826	16.2695	17.0408	15.1404
PPTC7	-1.20644	-1.94315	-0.469735	11.0064	-3.68048	0.00470718	0.0233937	-2.22506	down	10.1633	10.759	10.1365	NA	11.9749	12.1456	10.762	11.1037
PTPRA	0.866887	0.337666	1.39611	11.4902	3.68145	0.00469995	0.0233937	-2.2235	ns	11.9527	11.6958	11.6609	12.0949	10.8901	NA	10.8849	11.2522
ENDOG	-0.85369	-1.38242	-0.324959	12.4497	-3.57876	0.00471988	0.0234135	-2.37607	ns	11.9308	11.956	12.461	11.7436	13.081	13.2413	12.9912	12.1927
RANBP1	0.848088	0.32265	1.37352	12.7929	3.57756	0.00472949	0.0234314	-2.37813	ns	13.1166	12.7867	13.8648	13.0998	12.2491	11.8553	13.0768	12.2943
CTPS2	0.887925	0.337673	1.43818	10.8162	3.5767	0.00473646	0.0234362	-2.37961	ns	11.0883	10.7306	11.7597	11.4621	10.7006	10.0018	10.4619	10.3248
HOOK3	1.57343	0.610245	2.53662	11.3612	3.67139	0.00477585	0.0236012	-2.23976	up	11.549	11.2268	12.5434	12.6153	10.9564	NA	11.0077	9.62965
GP1BB	2.12382	0.844556	3.40309	11.7564	3.79669	0.00480604	0.0237203	-2.15043	up	13.1406	13.3181	NA	11.9961	12.1544	11.1266	NA	8.80244
CASP14	1.56681	0.593048	2.54056	14.8037	3.56641	0.00482005	0.0237594	-2.39729	up	16.0665	16.3144	13.7287	16.2388	14.0857	15.2102	13.2725	13.5128
NT5C2	0.794747	0.3006	1.28889	12.7792	3.56484	0.00483297	0.0237931	-2.39999	ns	13.2627	13.4409	13.0557	12.947	12.6049	12.2618	11.948	12.7126
VWA1	1.24263	0.469832	2.01543	14.1245	3.56404	0.0048395	0.0237952	-2.40136	up	15.6722	14.5404	13.7547	15.0161	14.2459	12.4719	13.1085	14.1866
TMLHE	-0.822463	-1.3342	-0.310727	16.0904	-3.56236	0.00485342	0.0238336	-2.40426	ns	15.3331	16.2811	15.3837	15.7189	16.4488	16.8876	15.8813	16.7888
SSR3	1.72291	0.664705	2.78111	10.5143	3.6592	0.00486957	0.0238829	-2.25949	up	NA	11.5508	11.7806	11.2269	9.53512	10.0732	11.1587	8.27491
LAMA2	-0.864189	-1.40342	-0.324958	15.294	-3.55223	0.00493778	0.0241871	-2.42167	ns	15.3975	15.0849	14.0773	14.8879	16.174	15.6099	15.1677	15.9528
TIMM23	-0.829263	-1.34689	-0.311632	12.6899	-3.55091	0.00494892	0.0242113	-2.42394	ns	12.3154	12.2873	12.5307	11.9677	13.4362	12.5241	13.1597	13.2983
ARIH1	1.21158	0.477638	1.94553	10.657	3.77518	0.00496068	0.0242384	-2.11713	up	NA	11.2576	11.4572	11.0743	10.0426	NA	10.543	9.56709
HADHA	-0.57733	-0.938617	-0.216043	18.7732	-3.54192	0.00502528	0.0244928	-2.4394	ns	18.5694	18.5977	18.3653	18.4058	19.0779	19.3305	18.7633	19.0759
TNNT2	-1.16883	-1.9002	-0.437472	18.7417	-3.54232	0.00502185	0.0244928	-2.43871	down	17.5077	19.0045	18.7303	17.3865	19.8655	19.347	19.1432	18.9487
PACSIN2	0.655147	0.244446	1.06585	14.3894	3.53574	0.00507844	0.024721	-2.45003	ns	14.6094	14.8274	14.7392	14.692	13.9595	13.9351	14.0942	14.2586
CRK	0.703721	0.262217	1.14522	13.0365	3.53292	0.00510296	0.0247786	-2.45489	ns	13.6805	13.1715	13.5271	13.1742	12.784	12.6459	12.5377	12.7709
TTLL12	1.25075	0.476459	2.02503	10.2889	3.63045	0.00509834	0.0247786	-2.30607	up	10.9352	10.7356	10.4428	11.1633	10.1094	NA	9.75698	8.87915
PIP4K2A	1.17532	0.447353	1.90329	12.3659	3.62859	0.00511356	0.0247992	-2.30909	up	13.0603	12.0456	13.368	13.0534	NA	11.6145	12.2452	11.1742
VAT1L	1.073	0.399122	1.74688	11.6656	3.52927	0.00513475	0.0248711	-2.46116	up	12.0403	12.2337	12.1448	12.3896	9.96965	11.5037	11.1769	11.8662
OPA1	-0.719665	-1.17187	-0.267458	16.4169	-3.52745	0.00515074	0.0249176	-2.4643	ns	16.0492	16.1283	16.1199	15.9309	16.6051	16.603	16.6319	17.2668
GDI1	0.748023	0.27736	1.21869	15.211	3.52267	0.00519287	0.0250306	-2.47252	ns	15.5806	15.8782	15.512	15.3695	15.0693	14.8751	14.3616	15.0421
PPIA	0.748544	0.277705	1.21938	18.6405	3.52381	0.00518283	0.0250306	-2.47057	ns	19.4893	19.1874	18.9124	18.47	18.8195	18.0624	18.395	17.7881
USP9X	0.709404	0.263034	1.15577	12.4177	3.52262	0.00519334	0.0250306	-2.47261	ns	12.6383	12.8653	12.7265	12.8593	12.0513	12.0277	12.3756	11.7972
SBDS	0.673495	0.249202	1.09779	13.969	3.51832	0.00523155	0.0251837	-2.48001	ns	14.4427	14.3589	14.3087	14.1128	13.8777	13.4989	13.4546	13.6979
FCGR1A	1.88578	0.696584	3.07498	11.3009	3.51483	0.00526279	0.0253029	-2.48602	up	12.3128	12.4314	11.5757	12.655	9.68421	10.4082	12.2074	9.13204
INF2	1.90814	0.704365	3.11191	11.9826	3.51344	0.00527532	0.0253319	-2.48841	up	11.416	15.2687	12.5822	12.4799	11.2462	11.7852	11.1231	9.95975
AP1B1	0.79847	0.294501	1.30244	12.8397	3.51174	0.00529065	0.0253743	-2.49134	ns	13.4515	13.3332	12.9336	13.2373	12.98	12.6743	12.1649	11.9425
GMPS	0.973702	0.358792	1.58861	12.2304	3.5098	0.00530824	0.0253963	-2.49469	ns	12.7932	12.4872	12.7854	12.8034	12.6294	11.7269	11.5533	11.0648
MTAP	0.886297	0.326673	1.44592	14.3529	3.51035	0.0053032	0.0253963	-2.49373	ns	15.0202	15.1859	14.6377	14.3404	14.6174	13.6459	13.543	13.8327
TOMM22	-1.04999	-1.71329	-0.386685	14.5898	-3.50865	0.00531865	0.025415	-2.49667	down	14.177	14.0859	14.4056	13.5908	14.7182	14.454	15.4854	15.8017
DMD	-0.785421	-1.28178	-0.289065	15.9296	-3.50733	0.00533063	0.0254206	-2.49894	ns	14.8788	15.915	15.874	15.4795	16.2247	16.5481	16.4908	16.0255
POTEF	0.723128	0.266107	1.18015	16.0148	3.50708	0.00533285	0.0254206	-2.49936	ns	16.6632	16.2826	16.6397	15.9199	15.8754	15.6385	15.9744	15.1246
ATXN10	0.860963	0.316453	1.40547	11.6353	3.50466	0.00535495	0.0254948	-2.50353	ns	12.261	12.4409	11.6202	11.9409	11.202	10.9308	11.028	11.6583
SSR4	0.679455	0.24938	1.10953	14.4346	3.50174	0.00538174	0.0255911	-2.50856	ns	14.5961	14.7056	14.63	15.1656	13.9402	13.9445	14.161	14.3339
NCKAP1	0.759193	0.278416	1.23997	12.4349	3.50007	0.00539715	0.0256332	-2.51145	ns	12.5224	12.8753	12.9959	12.8646	12.2354	12.2657	11.6824	12.0379
NAGK	0.757526	0.276757	1.23829	14.1139	3.49243	0.00546795	0.0259379	-2.52459	ns	14.5961	14.3303	14.3401	14.7041	14.3086	13.6378	13.4151	13.579
MT-CYB	1.07681	0.392307	1.76132	16.5556	3.48682	0.00552061	0.0261559	-2.53426	up	16.9546	17.0372	17.0948	17.2893	16.465	14.8944	16.7597	15.9495
EGFR	0.931874	0.338211	1.52554	12.0314	3.47924	0.00559265	0.0263886	-2.54733	ns	12.2949	12.5675	12.0591	13.0677	11.8016	12.0639	11.1763	11.22
NT5E	0.963681	0.349679	1.57768	14.5273	3.47881	0.00559675	0.0263886	-2.54807	ns	15.3021	15.2517	14.608	14.8747	14.4311	13.259	13.9986	14.493
SMAP	1.25805	0.466765	2.04934	10.8628	3.57321	0.00558795	0.0263886	-2.39903	up	11.5886	NA	11.8963	11.4826	10.2193	9.45741	11.3878	10.0079
SNRPD3	0.988334	0.358855	1.61781	14.3384	3.48008	0.00558458	0.0263886	-2.54588	ns	14.6694	15.4881	15.2541	13.9187	14.09	14.1073	14.2618	12.9179
CBR1	0.792658	0.286969	1.29835	15.5741	3.47432	0.00563987	0.0265598	-2.55581	ns	16.4662	15.8082	15.9811	15.6263	15.9499	14.8331	15.033	14.8951
SNX12	0.708602	0.256339	1.16087	13.7836	3.47279	0.00565465	0.0265973	-2.55845	ns	14.4754	14.1617	14.261	13.6536	13.5311	13.5096	13.3789	13.2978
ABCB8	-0.826442	-1.35455	-0.298336	13.5798	-3.46864	0.00569497	0.0267547	-2.56561	ns	12.8509	13.2367	12.8008	13.7781	13.7352	13.9287	13.5584	14.7499
GMPPB	0.806907	0.291006	1.32281	13.1543	3.46676	0.00571325	0.0268084	-2.56884	ns	13.5107	13.8025	13.4557	13.462	13.1345	12.3566	12.4442	13.0681
SEPTIN6	1.11816	0.402979	1.83334	12.0121	3.46542	0.00572644	0.026838	-2.57116	up	12.7793	13.2637	12.4138	11.828	11.2136	11.5087	10.9988	12.091
PPP3R1	1.11883	0.422446	1.81522	12.0453	3.6742	0.00576073	0.0269351	-2.23541	up	12.6284	12.322	12.0285	12.7256	NA	NA	11.2944	11.2731
TGM1	1.37826	0.495822	2.26069	12.616	3.4619	0.00576096	0.0269351	-2.57722	up	13.2862	13.1534	12.3314	14.4493	12.4766	12.513	11.4169	11.3008
TAGLN3	2.01971	0.762309	3.27711	13.8055	3.67335	0.00576795	0.0269355	-2.27046	up	15.7618	15.2513	13.4445	NA	12.3272	NA	12.8649	13.1832
DTNA	-0.894299	-1.46722	-0.321375	13.3749	-3.45981	0.00578159	0.0269669	-2.58082	ns	12.5917	12.8673	13.7567	12.4951	13.8883	13.3995	14.5235	13.4767
LSM2	0.72191	0.259158	1.18466	14.1084	3.45782	0.00580134	0.0270268	-2.58426	ns	14.2066	14.7589	14.681	14.2309	13.932	13.5975	13.8462	13.614
SRM	0.850884	0.305209	1.39656	13.7015	3.45624	0.00581708	0.0270678	-2.58699	ns	14.4295	14.1178	13.7276	14.2328	13.7162	12.8047	12.739	13.8442
PEF1	0.953574	0.34143	1.56572	13.4441	3.45277	0.00585169	0.0271964	-2.59296	ns	14.096	14.1921	13.7256	13.6699	13.3669	12.5655	12.3459	13.5911
RBP1	0.845986	0.302382	1.38959	14.3902	3.44943	0.00588526	0.0273199	-2.59873	ns	14.9964	14.4188	15.2392	14.5983	14.5881	13.6183	13.6744	13.9879
SLC30A9	-0.806841	-1.32541	-0.288275	13.5829	-3.44866	0.005893	0.0273234	-2.60005	ns	13.0215	13.3699	13.2483	13.0783	13.564	14.2357	13.6185	14.5271
COMMD10	0.900413	0.32139	1.47944	11.6741	3.44678	0.00591204	0.0273467	-2.6033	ns	11.7254	12.5743	11.9532	12.2441	11.4909	11.0789	11.5252	10.8004
DCPS	0.697045	0.24889	1.1452	12.6983	3.44747	0.00590511	0.0273467	-2.60212	ns	13.468	13.0247	12.8299	12.8646	12.5948	12.1534	12.4203	12.2306
CCDC127	-0.796592	-1.30909	-0.284098	14.2739	-3.4452	0.00592804	0.0273883	-2.60602	ns	13.322	14.0863	13.9461	14.1481	14.1116	14.7453	14.5412	15.2908
KIF1A	1.58057	0.59081	2.57034	12.8658	3.652	0.0059543	0.027477	-2.26886	up	14.3028	12.7821	12.553	13.5326	12.5426	NA	NA	11.4814
TTN	-1.32653	-2.18145	-0.471606	17.2417	-3.4392	0.00598932	0.027606	-2.61638	down	16.0322	17.4756	17.353	15.4529	18.6809	18.1693	17.9151	16.8545
AP2S1	0.908354	0.322658	1.49405	14.5551	3.43756	0.00600613	0.0276509	-2.61921	ns	14.7314	15.6621	14.443	15.2007	14.4584	14.4594	13.2904	14.1956
HTRA1	1.75254	0.651458	2.85363	11.9264	3.63995	0.00606227	0.0278765	-2.28704	up	12.1805	11.4928	13.4703	12.8826	11.1333	NA	NA	10.3987
HSD17B8	-0.689267	-1.13471	-0.243826	15.837	-3.42977	0.00608686	0.0279566	-2.63265	ns	15.7315	15.4538	15.0471	15.7371	16.5178	16.0922	16.0346	16.082
SDHAF4	-0.864421	-1.42324	-0.305604	12.1665	-3.42865	0.00609853	0.0279773	-2.63458	ns	11.6522	11.8656	11.5587	11.8606	11.8957	13.0143	12.304	13.1808
GSTK1	-0.866418	-1.42674	-0.306094	15.5287	-3.42733	0.00611242	0.0280081	-2.63687	ns	14.6903	14.5287	15.7638	15.3991	16.1949	15.4215	16.1919	16.0392
ATP5F1E	-1.14387	-1.88462	-0.403128	13.5952	-3.42276	0.00616043	0.028129	-2.64475	down	13.4081	13.0412	13.849	11.7946	14.8329	13.5313	14.6003	13.7039
C8G	1.28507	0.453169	2.11697	16.019	3.42392	0.00614825	0.028129	-2.64276	up	17.2552	16.8989	15.24	17.2522	16.2029	15.7288	14.8793	14.695
CBX3	0.767614	0.270566	1.26466	11.9793	3.42304	0.00615745	0.028129	-2.64426	ns	12.4191	12.5861	12.4459	12.0013	12.0234	11.4051	11.3496	11.6039
PXDNL	-1.19915	-1.9676	-0.43069	10.6838	-3.50709	0.00621522	0.0283099	-2.50676	down	10.3472	10.6943	9.14492	10.6275	11.2462	NA	10.791	11.9352
SNX4	0.994015	0.349473	1.63856	16.1607	3.41829	0.00620782	0.0283099	-2.65246	ns	16.2782	15.9222	17.1223	17.308	15.2299	15.8392	16.1543	15.4313
SSB	0.824064	0.289517	1.35861	13.5107	3.41698	0.00622179	0.0283099	-2.65473	ns	13.9604	13.9653	14.3651	13.4003	12.9384	12.6776	13.7516	13.0272
CLYBL	-0.869964	-1.43501	-0.304915	14.5125	-3.41258	0.00626895	0.0284913	-2.66233	ns	14.3968	14.6638	13.6472	13.6022	15.0195	15.296	15.181	14.2935
ITGAV	1.0381	0.36353	1.71268	13.8527	3.41098	0.00628618	0.0285363	-2.66509	up	14.9719	14.4108	13.705	14.3993	13.2105	12.8095	13.0774	14.2372
ACTN1	1.39888	0.48865	2.30911	15.4305	3.40641	0.00633562	0.0287274	-2.67297	up	16.1747	17.0796	16.3109	14.9544	16.0577	15.0568	14.4301	13.3794
MSN	0.72181	0.251859	1.19176	17.1149	3.40437	0.00635782	0.0287612	-2.67649	ns	17.7108	17.4249	17.5326	17.2351	16.8692	16.186	16.9052	17.0558
SNRPA1	1.09032	0.380566	1.80008	11.3956	3.40497	0.00635138	0.0287612	-2.67547	up	11.7471	12.2999	12.702	11.0141	11.4911	10.9497	11.0474	9.91369
TRIM55	-0.942363	-1.54939	-0.335336	11.4674	-3.48902	0.00639905	0.0289142	-2.53625	ns	10.9644	11.2758	10.609	NA	12.2024	11.6385	11.954	11.6277
ALDH16A1	0.926209	0.321338	1.53108	13.0386	3.39401	0.0064719	0.0291958	-2.69439	ns	13.8593	13.8797	12.8252	13.4425	13.2549	12.3092	11.8419	12.8959
SMPX	-1.12733	-1.84431	-0.410348	12.0132	-3.59576	0.00647632	0.0291958	-2.38812	down	NA	10.7997	11.7285	11.7179	12.3546	NA	12.6033	12.8753
SH3GLB2	0.689149	0.238447	1.13985	12.7697	3.38915	0.00652613	0.0293864	-2.70278	ns	13.2139	12.8741	13.1952	13.174	12.5487	12.4891	12.6133	12.0496
VPS35	0.706817	0.244317	1.16932	15.5698	3.38737	0.00654614	0.0294425	-2.70586	ns	15.7269	15.733	16.1486	16.0841	15.3902	15.2938	15.3502	14.8312
COQ6	-0.827414	-1.36975	-0.285075	16.469	-3.38158	0.0066116	0.0297004	-2.71587	ns	16.295	16.3205	15.6325	15.9733	17.3001	17.5067	16.4938	16.2304
MMP2	1.19425	0.420337	1.96817	12.7474	3.46814	0.00661869	0.0297004	-2.57038	up	13.5944	12.8703	12.5357	13.9368	12.8697	NA	11.5376	11.8874
PRPS1	0.692859	0.238477	1.14724	13.2989	3.3798	0.00663184	0.0297253	-2.71894	ns	13.7006	13.6153	13.6026	13.663	12.9335	13.4054	12.7553	12.7159
DNAJC19	-0.717018	-1.18769	-0.246351	12.2547	-3.37663	0.00666806	0.0298533	-2.72442	ns	11.5846	12.0712	11.5868	12.342	12.5391	12.6155	12.6017	12.6965
COA1	-0.97037	-1.60804	-0.332703	11.5223	-3.37296	0.00671026	0.0300079	-2.73076	ns	11.2852	11.2242	10.6702	10.9689	11.3398	12.1062	11.7989	12.7851
BZW1	1.02122	0.349737	1.6927	11.8727	3.37095	0.00673351	0.030046	-2.73424	up	12.3076	11.6936	12.722	12.81	11.9453	10.1689	11.7504	11.5837
DDAH1	0.961713	0.329289	1.59414	15.4799	3.37058	0.00673778	0.030046	-2.73488	ns	16.4141	16.1522	15.7737	15.503	16.1134	14.5189	14.6174	14.7465
LAMA5	0.988909	0.338532	1.63929	15.8968	3.37022	0.00674187	0.030046	-2.73549	ns	16.6809	16.9618	15.4805	16.4418	16.3077	15.3668	14.6436	15.2913
PAFAH1B1	0.854141	0.291468	1.41681	14.73	3.36465	0.00680674	0.0303005	-2.74511	ns	14.8686	14.7627	15.6031	15.3938	14.4748	13.9086	14.9704	13.8578
MCEE	-0.794149	-1.31752	-0.270775	14.8532	-3.36323	0.00682338	0.0303399	-2.74757	ns	14.8556	14.4816	14.0503	14.4368	15.6437	14.8005	14.8428	15.7139
SEPTIN5	0.948721	0.330174	1.56727	11.4915	3.44714	0.00684738	0.030412	-2.60471	ns	11.7759	12.0253	11.9	11.9237	11.5113	NA	10.6099	10.6941
FXYD1	-0.813686	-1.35174	-0.275628	16.907	-3.35193	0.00695729	0.0308119	-2.7671	ns	16.6091	16.3792	16.094	16.9184	17.0045	16.9882	17.0403	18.2223
MLYCD	-0.814509	-1.35299	-0.276032	15.9129	-3.35271	0.00694802	0.0308119	-2.76576	ns	15.7499	15.6279	15.0885	15.5565	16.6865	16.1023	15.5881	16.9039
WDFY1	1.19135	0.412315	1.97039	12.1572	3.43697	0.00696109	0.0308119	-2.62136	up	12.3762	12.0248	13.2234	12.8819	11.8095	NA	12.0409	10.7441
EIPR1	0.90549	0.306449	1.50453	11.6128	3.35038	0.00697588	0.0308424	-2.76978	ns	11.9288	12.1728	12.5025	11.6582	11.5729	10.4428	11.4415	11.1833
MACF1	-0.565002	-0.938931	-0.191072	17.5422	-3.34909	0.00699139	0.030876	-2.77201	ns	17.3063	17.5114	17.0363	17.1848	17.8912	17.9882	17.6619	17.7576
ACOT7	0.931871	0.314974	1.54877	12.0268	3.34819	0.00700224	0.0308877	-2.77357	ns	12.8404	12.92	12.1057	12.1047	11.185	11.4106	11.6466	12.0012
CBR4	-0.680891	-1.13173	-0.230057	14.4924	-3.34756	0.00700987	0.0308877	-2.77466	ns	14.5145	14.2241	13.7349	14.1344	15.1961	14.6643	14.665	14.806
A2ML1	1.43525	0.484503	2.386	12.8077	3.34603	0.00702832	0.0309039	-2.7773	up	13.5099	13.415	12.5941	14.5821	12.5126	13.225	11.1775	11.4452
FTL	0.739012	0.249458	1.22857	18.6874	3.34594	0.00702937	0.0309039	-2.77745	ns	18.9014	19.6076	18.3917	19.3268	18.3671	18.2531	18.2075	18.4437
MFN1	-1.14505	-1.89536	-0.394731	11.7351	-3.42983	0.00704214	0.0309252	-2.63305	down	10.4379	NA	11.6696	11.2602	11.5128	11.7377	13.195	12.3327
LYZ	1.8276	0.614986	3.04022	15.9032	3.34061	0.0070942	0.0310862	-2.78668	up	16.9993	15.456	18.5831	16.2298	16.3449	14.8938	14.3661	14.3529
MTRES1	-0.781207	-1.29962	-0.262794	14.3189	-3.34009	0.0071006	0.0310862	-2.78758	ns	14.2246	14.4186	13.7333	13.3368	14.7266	14.6728	14.7723	14.6665
PALLD	1.22131	0.41073	2.03189	13.684	3.33962	0.00710628	0.0310862	-2.78839	up	13.5071	14.3972	15.2759	13.9984	13.8132	13.0952	13.057	12.3281
SNTA1	-0.807535	-1.34355	-0.271519	14.4093	-3.33926	0.00711066	0.0310862	-2.789	ns	13.4209	13.9647	14.4729	14.1636	14.8816	14.9668	15.0022	14.4017
APEX1	0.705822	0.236765	1.17488	13.7713	3.33531	0.00715916	0.0312633	-2.79583	ns	14.659	13.968	13.725	14.1447	13.8599	13.2792	13.1717	13.3625
HSPA12A	0.924928	0.309982	1.53987	13.5858	3.33379	0.00717794	0.0313102	-2.79846	ns	13.6585	13.3118	14.2903	14.9324	12.906	12.7996	13.5663	13.2213
AK1	-0.598357	-0.996369	-0.200344	17.2718	-3.3322	0.00719767	0.0313297	-2.80122	ns	17.1628	16.925	17.085	16.7174	17.613	17.3521	17.6122	17.7064
XRCC5	1.06987	0.358203	1.78153	14.2137	3.33214	0.00719845	0.0313297	-2.80133	up	14.6777	14.3038	15.312	14.7008	13.8966	13.9052	14.4131	12.5
MON2	0.790394	0.263521	1.31727	11.4809	3.3251	0.00728615	0.0316409	-2.81349	ns	11.4555	11.6465	12.0235	12.3787	11.2928	10.8179	11.1581	11.0739
MYH13	-1.57607	-2.62663	-0.525512	16.2011	-3.32524	0.00728446	0.0316409	-2.81326	down	14.7232	16.1164	16.5383	14.2745	18.1457	17.2326	17.0906	15.4878
OLFML3	1.6794	0.55919	2.79961	14.3544	3.32294	0.00731339	0.0316887	-2.81724	up	15.9603	14.0808	13.8555	16.8798	13.2844	12.2182	13.3682	15.1881
RILP	-1.073	-1.78089	-0.365105	11.0448	-3.40663	0.00731219	0.0316887	-2.67106	down	NA	10.0369	11.2145	10.0276	11.5673	11.4729	12.1591	10.8353
COX17	-1.18844	-1.9619	-0.414986	12.1682	-3.5139	0.00732428	0.0317007	-2.47824	down	NA	NA	11.2488	11.7126	11.875	12.494	12.8911	12.7879
SLC25A46	-0.816601	-1.36284	-0.270366	12.7322	-3.31358	0.00743221	0.0321322	-2.83341	ns	11.8146	13.0495	12.4899	11.9415	12.7259	13.4799	13.0914	13.2647
MYO1C	1.02722	0.339563	1.71488	15.6447	3.311	0.00746543	0.0322401	-2.83789	up	15.716	16.0187	16.675	16.2235	15.2424	15.6599	15.5524	14.0695
FGF2	1.1002	0.381414	1.81899	11.4953	3.50041	0.00747492	0.0322454	-2.4988	up	11.6187	11.9712	12.2982	11.4866	10.705	NA	10.8921	NA
CAMK1	1.2587	0.424567	2.09284	10.6068	3.39141	0.00749528	0.0322975	-2.69602	up	NA	11.0326	11.4165	11.4148	10.5126	8.87546	10.1922	10.8033
HSPB3	-0.929761	-1.55302	-0.306505	15.61	-3.30653	0.00752316	0.0323819	-2.84562	ns	14.2487	14.8911	16.0364	15.4045	16.0241	15.7771	16.3879	16.1105
TOMM7	-0.748534	-1.2509	-0.246164	12.9205	-3.30259	0.00757439	0.0325666	-2.85243	ns	12.4847	12.5478	12.4392	12.7131	12.7821	13.7298	13.0031	13.6638
CAD	1.0172	0.34119	1.69321	11.5883	3.38179	0.00761334	0.0326328	-2.71179	up	11.8138	11.9424	12.5146	11.7579	10.2339	11.276	11.5798	NA
CSNK2B	0.635067	0.208596	1.06154	12.3848	3.30063	0.00759998	0.0326328	-2.85582	ns	12.7381	12.7982	12.7351	12.5381	12.0887	12.2279	11.8198	12.1328
DCLK1	1.37506	0.451338	2.29878	11.1687	3.2995	0.00761487	0.0326328	-2.85778	up	11.2628	11.2033	12.7054	12.2532	10.6292	10.9726	11.0845	9.23824
PHKB	-0.886837	-1.48299	-0.290681	12.5832	-3.29724	0.00764456	0.0327241	-2.86168	ns	11.93	11.8519	13.0031	11.7742	12.6901	12.9903	13.9445	12.4817
ENO1	0.879638	0.28761	1.47167	18.2332	3.29328	0.00769695	0.0328763	-2.86854	ns	19.4019	18.6361	18.3689	18.2851	18.9501	17.439	17.4496	17.3348
SEPHS1	1.03162	0.337334	1.7259	11.5714	3.29344	0.00769486	0.0328763	-2.86826	up	12.1459	12.255	12.5808	11.3673	12.0013	10.4674	11.1104	10.6434
SLIT2	1.56858	0.523692	2.61347	9.59125	3.37389	0.00771186	0.0329039	-2.72477	up	10.8095	NA	9.50093	10.8678	8.98559	10.0277	8.92994	8.01728
ISOC2	-0.624881	-1.04608	-0.203681	14.5032	-3.28834	0.00776292	0.0330856	-2.8771	ns	14.1272	14.1096	14.1964	14.3298	15.0193	14.7338	14.8932	14.6163
DPYSL2	0.665566	0.216568	1.11456	17.3545	3.28559	0.00779972	0.0331038	-2.88184	ns	17.5456	18.0414	17.3418	17.8205	17.0959	16.8572	16.7222	17.4118
LDB3	-1.33696	-2.23877	-0.435152	16.7922	-3.28603	0.00779388	0.0331038	-2.88109	down	15.2757	16.5226	16.6493	16.0473	18.6393	17.2325	17.0934	16.8775
MAP1S	0.700255	0.228011	1.1725	14.0169	3.28668	0.00778518	0.0331038	-2.87997	ns	14.0734	13.9807	14.638	14.7759	13.7035	13.54	13.6585	13.7649
VSNL1	0.80679	0.262504	1.35108	14.0365	3.28549	0.00780111	0.0331038	-2.88202	ns	14.3192	14.8496	14.2066	14.3841	13.957	13.2793	13.2577	14.0383
MYEF2	1.05421	0.359468	1.74895	13.0022	3.47018	0.00782456	0.0331673	-2.64873	up	13.1111	NA	14.3019	13.1751	12.3379	NA	12.67	12.4175
RRAS	0.896137	0.290856	1.50142	16.2689	3.28159	0.00785375	0.0332158	-2.88876	ns	16.8002	16.0793	16.3456	17.6427	15.4539	15.5945	15.5618	16.6731
SRC	1.04715	0.347271	1.74703	10.0921	3.36264	0.00785435	0.0332158	-2.74323	up	10.0895	NA	11.0537	10.9803	9.64155	9.44032	9.41372	10.0256
STAB1	1.02777	0.333371	1.72216	12.5352	3.28062	0.00786702	0.0332158	-2.89046	up	13.5199	13.5006	11.6564	13.5192	12.3725	12.2151	11.2289	12.2687
TMX1	0.732964	0.237715	1.22821	13.2555	3.28039	0.00787003	0.0332158	-2.89084	ns	13.3268	13.2623	13.9424	13.9563	12.7333	12.344	13.3184	13.1603
PAFAH1B3	0.791337	0.254872	1.3278	12.7154	3.26955	0.00801877	0.033807	-2.90961	ns	13.3686	13.4442	12.8257	12.8058	12.9507	12.5742	12.0982	11.6559
NCL	0.826253	0.265468	1.38704	15.1637	3.26576	0.00807144	0.0339924	-2.91617	ns	16.0731	15.4892	15.5531	15.1918	15.4314	14.8675	14.8437	13.8596
PGM2	0.664804	0.21327	1.11634	14.0081	3.2634	0.00810435	0.0340942	-2.92025	ns	14.5624	14.3201	14.4207	14.0587	13.8793	13.3211	13.685	13.8173
MVP	0.755859	0.241724	1.26999	15.066	3.2586	0.00817181	0.03433	-2.92856	ns	15.4484	15.713	15.2784	15.3361	14.2967	14.8947	15.228	14.3331
SLC27A1	-0.838283	-1.40856	-0.268007	15.5713	-3.25816	0.008178	0.03433	-2.92932	ns	14.3692	14.837	15.6426	15.76	15.5342	15.6126	16.4342	16.3808
TINAGL1	0.84388	0.269649	1.41811	15.6996	3.25733	0.00818982	0.0343427	-2.93077	ns	16.4239	16.2749	16.0469	15.7404	15.8599	15.8069	14.5103	14.9333
EFEMP2	1.09779	0.350126	1.84546	14.4966	3.25446	0.0082304	0.0344758	-2.93572	up	15.6136	14.3892	14.379	15.8001	14.889	12.8237	13.5038	14.5743
ITGB1	1.00327	0.31951	1.68703	16.4282	3.25224	0.00826214	0.0345717	-2.93957	up	17.8347	16.8174	15.7803	17.2868	16.2018	15.8108	15.1214	16.5721
RHOT2	-0.650671	-1.09459	-0.206751	12.2289	-3.24881	0.00831119	0.0347397	-2.9455	ns	11.556	11.9824	11.8774	12.1986	12.3764	12.7093	12.3596	12.7717
ASPH	1.05917	0.3356	1.78274	16.0663	3.24453	0.00837284	0.0349573	-2.95291	up	16.0598	16.5936	16.8527	16.8774	16.1369	15.2434	16.1149	14.6517
GPNMB	-0.978584	-1.64735	-0.30982	15.4832	-3.24334	0.00839011	0.0349573	-2.95497	ns	14.7865	14.861	14.6518	15.6765	14.8904	16.0954	16.0107	16.8936
MXRA8	1.44906	0.497505	2.40062	10.9379	3.56158	0.00838612	0.0349573	-2.52136	up	11.5201	NA	10.8625	12.1707	NA	NA	10.02	10.1163
ISCA2	-0.714233	-1.20262	-0.225845	13.5949	-3.24147	0.00841726	0.0350105	-2.95821	ns	12.9547	13.8651	12.8428	13.2887	13.9693	14.2488	13.685	13.9051
MFF	-1.07479	-1.80978	-0.3398	12.8615	-3.24123	0.00842082	0.0350105	-2.95863	down	11.0187	12.1341	13.2622	12.8816	12.973	13.017	13.9771	13.6287
PPP2R5C	1.46509	0.472998	2.45717	9.50174	3.319	0.00843337	0.0350159	-2.81493	up	10.472	10.862	9.37231	NA	9.25038	8.40816	8.06354	10.0838
TCIRG1	0.872097	0.275475	1.46872	11.4877	3.23991	0.00844005	0.0350159	-2.96091	ns	11.4833	12.3369	11.511	12.3638	11.3698	10.7302	10.9594	11.1472
SMYD5	0.70665	0.222718	1.19058	11.9291	3.23659	0.0084886	0.0351799	-2.96666	ns	12.2985	12.6098	12.1837	12.0376	11.8481	11.9605	11.4338	11.0606
TRA2A	0.973279	0.32148	1.62508	11.4028	3.41484	0.00850981	0.0352304	-2.73428	ns	11.4986	11.9493	12.2205	NA	10.5543	10.7511	11.4432	NA
ATP5MF	-0.751003	-1.2659	-0.23611	19.4093	-3.2329	0.00854299	0.0353303	-2.97305	ns	18.7985	19.1924	18.4164	19.7279	19.5178	20.2297	19.6282	19.7635
RPS27	0.880442	0.276512	1.48437	13.7565	3.23133	0.00856614	0.0353886	-2.97576	ns	13.9468	14.5744	14.1359	14.1299	13.7352	13.638	13.4995	12.3926
TRIM28	0.953134	0.299124	1.60714	13.0218	3.23025	0.00858211	0.0354171	-2.97763	ns	13.3471	13.0856	14.3941	13.1669	12.9984	11.7505	13.3361	12.0961
DERA	0.826241	0.258986	1.3935	12.5169	3.22847	0.0086087	0.0354893	-2.98073	ns	13.0496	13.2774	12.2792	13.1141	12.4922	12.6169	11.2274	12.0788
PDCD6IP	0.601091	0.188241	1.01394	15.159	3.22712	0.00862869	0.0355342	-2.98305	ns	15.53	15.5059	15.4432	15.3593	15.0301	14.7205	14.6621	15.0213
UQCC4	-0.873335	-1.47346	-0.273209	11.6826	-3.22557	0.00865195	0.0355924	-2.98574	ns	11.4326	10.8642	11.1537	11.5332	12.0934	12.0677	11.3786	12.9375
DMTN	2.03655	0.63618	3.43692	10.2604	3.22344	0.00868382	0.0356774	-2.98942	up	11.2167	11.6764	11.3737	10.848	11.8534	9.34178	8.48297	7.29046
SLC1A5	1.17507	0.366951	1.98318	11.9789	3.22297	0.00869089	0.0356774	-2.99024	up	13.264	11.7904	11.8438	13.3676	11.1009	10.7526	11.0098	12.7021
SLC25A40	-0.788446	-1.33102	-0.245877	12.6583	-3.22095	0.00872128	0.0357646	-2.99373	ns	12.4251	12.9075	11.4736	12.2504	13.0654	13.4827	12.7186	12.9436
ERAP1	0.737222	0.229791	1.24465	13.2476	3.22025	0.00873197	0.0357708	-2.99496	ns	13.4701	13.869	13.5291	13.5968	12.4555	12.6478	13.3708	13.0421
ANKFY1	1.07863	0.335796	1.82147	14.4152	3.21846	0.00875898	0.0358439	-2.99805	up	14.7133	14.6471	15.2283	15.2295	14.0732	13.9606	14.7261	12.7438
ADIPOQ	0.760541	0.236283	1.2848	17.1007	3.21547	0.00880438	0.0359167	-3.00322	ns	17.7111	17.9399	16.6832	17.5896	16.7012	17.3354	16.159	16.6859
GLRX5	-1.0767	-1.8116	-0.341802	11.7544	-3.29277	0.00880253	0.0359167	-2.85808	down	11.1699	11.0762	12.2112	10.5147	12.5522	11.9282	12.8282	NA
IGKV1-17	1.11044	0.34509	1.87579	13.4234	3.2159	0.00879788	0.0359167	-3.00248	up	14.1753	14.0686	13.4032	14.2675	13.3644	13.6962	12.6538	11.7583
BMP10	-3.98767	-6.63364	-1.34169	13.6546	-3.52471	0.00882722	0.0359348	-2.57366	down	12.5886	NA	NA	9.94123	13.4761	NA	15.2276	17.0395
COL15A1	1.09652	0.34042	1.85262	17.0404	3.21443	0.0088202	0.0359348	-3.00502	up	18.5937	16.3793	17.1904	18.1912	17.1906	15.6355	15.9188	17.2236
GNAI2	0.768443	0.23816	1.29873	16.5464	3.21197	0.00885791	0.0360222	-3.00929	ns	17.0391	16.4519	16.9519	17.2797	15.7201	15.6809	16.389	16.8588
C2	0.779087	0.240951	1.31722	13.4856	3.20894	0.00890445	0.0361738	-3.01453	ns	14.2581	14.0907	13.0996	14.0521	13.4903	12.8216	12.8471	13.2251
COMMD3	0.709852	0.21926	1.20044	11.6262	3.20711	0.00893265	0.0362506	-3.0177	ns	12.162	11.462	11.9629	12.3376	11.2167	10.9393	11.5317	11.3975
CRYAB	-0.912758	-1.54449	-0.281031	19.4085	-3.20253	0.00900375	0.0363917	-3.02563	ns	18.1174	18.7874	20.0414	18.8622	19.9645	19.4223	20.288	19.7845
GFUS	0.712874	0.219632	1.20612	12.0067	3.20347	0.00898924	0.0363917	-3.02401	ns	12.5983	12.1651	12.4902	12.1988	12.2592	11.3877	11.7135	11.2405
MATN2	0.991379	0.305225	1.67753	14.6557	3.20247	0.0090047	0.0363917	-3.02573	ns	15.647	14.713	14.2714	15.9742	14.0963	13.5182	14.1039	14.9216
VPS26A	0.766278	0.236148	1.29641	13.8643	3.20385	0.00898333	0.0363917	-3.02336	ns	14.2961	14.2617	14.4144	14.0176	13.953	13.3842	13.8663	12.721
HDHD5	-1.40141	-2.37212	-0.430695	11.2932	-3.19994	0.00904434	0.0364387	-3.03013	down	10.7989	10.5316	11.5473	9.4921	12.9971	12.8095	11.7378	10.4311
RBM4	1.45609	0.485238	2.42694	9.45959	3.50773	0.00903872	0.0364387	-2.59781	up	10.1883	NA	10.6444	NA	8.91244	NA	9.30838	8.24444
SH3BGRL	1.03341	0.31784	1.74897	16.0785	3.20102	0.00902739	0.0364387	-3.02825	up	17.2872	16.9403	16.5765	15.5769	15.1061	15.5884	16.0461	15.5066
TPBG	1.33952	0.420396	2.25864	10.7843	3.27543	0.00905564	0.0364466	-2.88661	up	11.3934	11.7443	11.0512	11.3437	10.9194	NA	8.67654	10.3616
PRKACB	0.8716	0.266773	1.47643	13.11	3.19414	0.00913557	0.0367305	-3.04016	ns	12.954	13.1085	14.2209	13.9	11.9339	12.3671	13.4707	12.9252
LIMCH1	1.12181	0.350494	1.89312	11.8646	3.26875	0.00915524	0.0367717	-2.89762	up	NA	12.4058	12.7878	12.021	12.5621	11.1693	11.4578	10.6486
BST1	1.36293	0.415788	2.31008	15.1417	3.18952	0.00920895	0.0368736	-3.04816	up	15.8896	15.9591	15.1902	16.2538	14.35	12.9165	14.8316	15.7428
MPV17	-1.46896	-2.46788	-0.470053	10.9203	-3.36304	0.0092088	0.0368736	-2.74481	down	NA	10.4378	10.845	9.33687	11.6478	NA	11.3323	11.9222
MYH14	-0.663877	-1.12509	-0.202664	13.6996	-3.19046	0.00919396	0.0368736	-3.04654	ns	13.1859	13.6046	13.5751	13.1049	14.1254	13.9611	14.3966	13.6431
ARF6	0.857051	0.26087	1.45323	12.6759	3.18637	0.0092593	0.0369718	-3.05362	ns	12.3904	12.8833	13.9767	13.1673	12.0187	11.9808	12.9857	12.0042
CALHM5	1.82364	0.567415	3.07987	9.9578	3.26261	0.00924769	0.0369718	-2.90773	up	NA	11.2531	10.5325	11.1492	9.42912	9.96169	10.0399	7.33915
IGLV4-60	1.00991	0.314027	1.70579	10.2276	3.26167	0.0092619	0.0369718	-2.90927	up	11.4759	10.3519	NA	10.6503	10.4747	9.66776	9.54509	9.42753
TNNC1	-1.06371	-1.8046	-0.322827	18.2499	-3.18229	0.00932492	0.0371854	-3.06068	down	17.0861	18.9211	18.1455	16.7195	18.7973	19.0075	18.7167	18.6055
HIGD2A	4.28264	1.32725	7.23804	12.7833	3.25679	0.00933628	0.0371927	-2.91732	up	16.2853	NA	14.9179	14.8759	9.25125	9.43712	8.82638	15.889
PVR	-1.26767	-2.11941	-0.41593	11.5249	-3.48089	0.00938413	0.0373452	-2.63606	down	10.6276	NA	10.7163	NA	11.8575	NA	11.6878	12.7354
HINT2	-0.680622	-1.15553	-0.205709	15.2729	-3.17658	0.00941768	0.0374405	-3.07057	ns	14.644	14.6591	15.4149	15.0122	15.3532	15.5789	16.1387	15.382
MANF	0.685681	0.206907	1.16445	14.1098	3.17438	0.00945367	0.0375454	-3.07438	ns	14.4785	14.6995	14.2597	14.3728	13.4687	13.6086	14.1167	13.8738
CAPNS1	0.918253	0.275696	1.56081	16.2985	3.16751	0.00956682	0.0378792	-3.08627	ns	17.0716	16.9798	17.1762	15.8029	16.0514	15.4012	15.8609	16.0441
GGT5	1.15745	0.347604	1.96729	15.4204	3.16787	0.00956086	0.0378792	-3.08565	up	16.6201	15.6286	15.8489	15.8989	14.1642	13.9903	15.5783	15.6339
HNRNPDL	1.112	0.333911	1.8901	13.4428	3.16769	0.00956394	0.0378792	-3.08597	up	13.4559	13.3445	15.1118	14.083	12.926	12.3921	14.1275	12.1017
NPTN	0.819007	0.245452	1.39256	15.5042	3.16505	0.00960779	0.0380028	-3.09054	ns	15.8724	16.4014	15.5043	15.8765	14.7146	14.8244	15.135	15.7046
DTD1	0.889392	0.265892	1.51289	12.2047	3.16172	0.00966331	0.0381838	-3.0963	ns	12.8451	12.8292	11.6494	13.2737	12.3103	11.6044	11.1295	11.9957
DCTN1	0.758237	0.226359	1.29011	13.9292	3.15981	0.00969547	0.0382721	-3.09962	ns	14.2449	14.229	14.6514	14.1079	13.6209	13.5251	14.2309	12.8234
DNAJB1	1.36093	0.406027	2.31583	11.9363	3.15896	0.00970972	0.0382896	-3.10108	up	12.1553	12.116	13.7677	12.4279	10.5036	9.94841	13.1416	11.4296
AP2B1	0.732779	0.218522	1.24704	14.0531	3.15835	0.00972003	0.0382916	-3.10214	ns	14.2279	14.7063	14.1434	14.6002	14.1879	13.7423	13.4129	13.4037
COMMD2	0.67426	0.200969	1.14755	11.9391	3.15767	0.00973148	0.0382928	-3.10332	ns	12.18	12.1849	12.101	12.6391	11.883	11.4006	11.6302	11.4943
EML3	1.1722	0.356805	1.98759	10.0741	3.23093	0.00974049	0.0382928	-2.95993	up	10.9855	NA	10.6791	10.72	9.72607	8.97723	10.473	8.95825
RBM12	0.728031	0.221514	1.23455	11.6064	3.23035	0.00974977	0.0382928	-2.96089	ns	11.9557	11.9274	12.0751	11.718	11.232	NA	11.2141	11.123
HSPB7	-0.826401	-1.40684	-0.245957	16.2635	-3.15572	0.00976444	0.0383119	-3.1067	ns	15.7883	15.573	16.7039	15.3361	17.1316	16.1184	17.0641	16.3927
ALKBH7	-0.938865	-1.58553	-0.292197	12.149	-3.32024	0.00983172	0.0385372	-2.88117	ns	11.5314	11.9146	NA	11.5926	12.5777	12.2678	NA	13.0097
STEAP4	0.598408	0.177234	1.01958	13.9333	3.14922	0.00987511	0.0386684	-3.11795	ns	14.3585	14.1238	13.9667	14.4811	13.6119	13.5287	13.5929	13.8029
CMC1	-0.7495	-1.27787	-0.221129	16.0919	-3.14412	0.00996276	0.0388946	-3.12677	ns	15.3317	15.9198	15.8742	15.7428	15.7593	17.0681	16.2525	16.7867
LIMS1	0.96783	0.285699	1.64996	13.6584	3.14484	0.00995039	0.0388946	-3.12553	ns	13.8381	13.6438	14.3327	14.7547	13.6783	13.3253	13.0992	12.5953
TPCN1	-0.971469	-1.64226	-0.300677	11.2503	-3.31198	0.00995689	0.0388946	-2.78788	ns	NA	10.4521	10.6611	NA	11.7982	11.3203	11.5859	11.6842
AHCYL1	0.672323	0.197755	1.14689	13.068	3.14013	0.0100321	0.0391262	-3.1337	ns	13.5406	13.2351	13.7537	13.087	13.187	12.5907	12.8125	12.3369
DFFA	1.21418	0.386779	2.04159	11.3039	3.43208	0.010049	0.0391529	-2.70582	up	11.2803	NA	12.2091	11.7455	NA	NA	10.9072	10.3773
LBP	1.06907	0.313642	1.82449	14.1425	3.13675	0.0100909	0.0392772	-3.13954	up	14.6341	13.6532	14.771	15.6496	13.4421	12.5318	14.4863	13.9715
GSTP1	0.628931	0.184379	1.07348	16.8704	3.1358	0.0101077	0.0392897	-3.14119	ns	17.0611	17.2732	17.5772	16.8282	16.5379	16.2845	16.7361	16.6653
MTX1	-0.731458	-1.24854	-0.214375	13.5036	-3.13542	0.0101143	0.0392897	-3.14184	ns	12.5648	13.3282	13.4481	13.2105	13.388	13.6977	14.0076	14.3841
RMDN1	-0.657658	-1.12277	-0.192541	13.1351	-3.13405	0.0101385	0.0393445	-3.14422	ns	12.6016	13.0656	12.7824	12.7756	13.0623	13.3569	13.7474	13.6892
API5	0.774675	0.226506	1.32284	12.9007	3.13236	0.0101681	0.039405	-3.14714	ns	13.2715	12.9822	13.6877	13.2107	13.1698	12.2033	12.6829	11.9975
TRAP1	-0.588755	-1.00541	-0.172099	15.9501	-3.13202	0.0101742	0.039405	-3.14774	ns	15.2999	15.7625	15.68	15.8805	16.2343	16.3574	16.1236	16.2626
RABGAP1	1.01607	0.29671	1.73544	11.727	3.13072	0.0101972	0.0394548	-3.14999	up	12.1041	12.1326	12.2007	12.5028	11.6984	11.8828	11.0805	10.2142
NADSYN1	0.687051	0.200436	1.17367	11.669	3.12947	0.0102193	0.0395012	-3.15215	ns	12.144	12.2837	11.671	11.9514	11.7506	11.2635	11.261	11.0268
ADCK5	-0.883114	-1.50352	-0.262708	11.5818	-3.19915	0.0102622	0.0396277	-3.01234	ns	10.6177	11.7011	10.8255	NA	11.6157	12.1863	11.8261	12.3001
KTN1	0.585527	0.169888	1.00116	13.2578	3.12247	0.0103442	0.0399049	-3.16427	ns	13.5089	13.517	13.6237	13.5526	13.1088	12.8234	13.1466	12.7812
UQCC5	-1.48904	-2.52542	-0.452662	11.825	-3.28576	0.0103657	0.0399485	-2.82837	down	NA	NA	10.8869	11.0779	11.1696	12.3848	12.1118	13.3191
TK2	0.62799	0.181871	1.07411	15.2159	3.12011	0.0103867	0.0399505	-3.16836	ns	15.8892	15.5214	15.3106	15.3982	15.3414	14.6636	14.9274	14.675
TOMM5	-0.790746	-1.35243	-0.229057	13.5954	-3.12039	0.0103817	0.0399505	-3.16788	ns	13.0005	13.708	13.2393	12.8524	13.8598	13.6871	13.9774	14.4389
ALOX12B	1.17728	0.339211	2.01535	12.1941	3.11363	0.0105041	0.0403622	-3.17957	up	12.4972	12.6869	12.0178	13.9291	12.135	11.9082	11.351	11.0277
MRC2	1.11306	0.320001	1.90612	14.5153	3.11086	0.0105549	0.0405173	-3.18438	up	15.2779	14.9758	14.1027	15.9308	13.921	12.9985	13.6663	15.2492
PPP1R12B	-0.943377	-1.61627	-0.270482	13.4272	-3.10746	0.0106174	0.0407173	-3.19027	ns	12.8097	13.0596	13.8393	12.1134	14.5159	13.5189	14.1811	13.3795
UBA1	0.567658	0.162541	0.972775	16.4683	3.1058	0.0106479	0.0407943	-3.19313	ns	16.8334	16.878	16.5533	16.7438	16.284	15.9531	16.1285	16.3723
TIMM50	-0.715345	-1.22598	-0.204707	14.4429	-3.10506	0.0106617	0.0408072	-3.19442	ns	13.6457	13.8979	14.1711	14.6261	14.177	14.7008	15.1252	15.1993
NACA	-0.570243	-0.977706	-0.16278	15.1965	-3.10198	0.0107189	0.0409858	-3.19975	ns	14.8509	14.845	15.0748	14.8751	15.5275	15.2474	15.7456	15.4061
SCO1	-0.752432	-1.29073	-0.214133	15.2307	-3.09821	0.0107892	0.0412145	-3.20627	ns	14.31	14.9714	14.7991	15.3374	15.1969	15.5754	15.2453	16.4101
EIF6	0.787406	0.223562	1.35125	13.4816	3.09533	0.0108434	0.0413809	-3.21127	ns	14.2758	13.7539	13.637	13.8345	13.8348	13.281	12.8371	12.3988
CSRP3	-1.03747	-1.78102	-0.293917	17.6198	-3.09266	0.0108938	0.0415224	-3.21589	down	15.9436	17.3304	18.2229	16.9077	18.1751	18.2097	18.6467	17.5228
EIF3B	0.749604	0.212292	1.28692	13.6445	3.09224	0.0109018	0.0415224	-3.21661	ns	14.2623	14.1746	13.8542	13.7861	13.6674	13.3733	13.5746	12.4634
EXOSC4	0.850832	0.245916	1.45575	10.8457	3.16113	0.0109243	0.0415661	-3.07509	ns	10.7994	11.3822	11.5767	10.9778	NA	10.7084	10.3914	10.0843
MTM1	0.880679	0.249061	1.5123	11.2184	3.09051	0.0109345	0.0415661	-3.2196	ns	12.123	11.9088	11.5496	11.0534	11.6431	10.25	10.6128	10.6061
CHCHD10	-1.1374	-1.94652	-0.328275	12.6704	-3.1593	0.0109572	0.0416118	-3.0781	down	NA	11.5948	12.1928	12.5385	12.1262	12.5512	13.871	13.8184
EBP	-0.78962	-1.3566	-0.222637	14.3634	-3.08685	0.0110044	0.0417503	-3.22595	ns	14.2481	14.1019	13.8617	13.6626	14.3225	14.4794	15.019	15.2119
TSNAX	0.653911	0.184082	1.12374	13.4426	3.08493	0.011041	0.0418487	-3.22926	ns	13.9027	14.2097	13.529	13.4369	13.2901	13.0793	12.9413	13.152
SYNM	-0.772169	-1.32736	-0.216982	15.6977	-3.08276	0.0110827	0.041966	-3.23302	ns	14.719	15.6133	15.8243	15.09	15.534	15.8674	16.4819	16.4519
TMEM231	1.0446	0.293069	1.79614	11.3508	3.08084	0.0111198	0.0420655	-3.23634	up	11.3341	12.4419	11.8771	11.8393	10.3337	10.0836	11.2659	11.6308
KDSR	0.719402	0.200909	1.2379	13.6334	3.07536	0.0112263	0.0423591	-3.24584	ns	13.7507	14.3826	14.1201	13.7192	12.9965	12.9815	13.7531	13.3639
MST1	1.01974	0.298573	1.7409	12.3943	3.23371	0.0112299	0.0423591	-3.01616	up	12.3957	13.7169	NA	12.6	11.7224	12.0607	NA	11.8703
SNX9	1.03297	0.288543	1.77741	12.9594	3.07562	0.0112213	0.0423591	-3.24539	up	13.1831	12.6299	14.3706	13.7198	12.6327	12.4689	13.0497	11.6203
CRYBG2	1.54923	0.431847	2.66661	13.1499	3.07313	0.0112698	0.0424686	-3.24969	up	14.3356	15.5744	12.1658	13.6221	13.0195	13.6077	11.918	10.9557
NDUFAF2	-0.736868	-1.26886	-0.204871	13.5125	-3.07007	0.01133	0.0426542	-3.255	ns	12.8752	13.6292	12.9346	13.137	13.4068	14.0304	13.6004	14.4859
NEFH	1.82921	0.530657	3.12776	12.8936	3.22145	0.0114444	0.0430121	-2.92787	up	14.9406	13.1422	12.0083	13.5125	11.9613	11.7968	NA	NA
TNS2	0.933443	0.258224	1.60866	11.2421	3.06415	0.0114471	0.0430121	-3.26524	ns	11.3028	11.3006	12.176	12.056	11.3183	10.6789	10.9716	10.1329
RABEP2	1.20618	0.348869	2.06348	10.8875	3.21753	0.0115139	0.0432213	-2.93395	up	11.0819	10.4794	11.5965	11.7198	NA	NA	10.3878	10.0597
SSRP1	0.959042	0.276718	1.64137	11.1319	3.21436	0.0115703	0.0433914	-2.93886	ns	11.741	11.1985	11.4231	11.3444	10.598	NA	10.4864	NA
HMGB2	0.732096	0.201197	1.26299	14.0785	3.05649	0.0116006	0.0434632	-3.27849	ns	14.9042	14.4576	14.6459	13.7705	14.1513	13.823	13.3778	13.4977
MAN2C1	0.728588	0.200104	1.25707	13.3118	3.05575	0.0116157	0.0434782	-3.27979	ns	13.6509	14.2551	13.2068	13.5915	13.2638	12.9624	12.4065	13.1573
NRIP2	1.05965	0.303529	1.81577	11.3199	3.20493	0.01174	0.0439012	-2.95348	up	11.4499	11.1888	11.938	12.1	10.6267	NA	10.6161	NA
APPL2	0.8982	0.250531	1.54587	11.1491	3.11683	0.0117516	0.0439025	-3.14825	ns	11.0185	12.0032	11.7544	11.4805	10.7648	NA	10.8011	10.2212
H2AC21	1.55977	0.425562	2.69398	14.9511	3.04814	0.0117704	0.0439306	-3.29295	up	14.641	16.9447	16.8729	14.4655	14.892	15.0404	13.8172	12.9354
ADGRE5	1.33744	0.372339	2.30253	11.6009	3.11455	0.0117958	0.0439837	-3.15201	up	13.1756	12.0757	12.0936	11.3262	10.6388	NA	10.4197	11.4767
ENPP4	-0.843954	-1.45832	-0.229592	11.9504	-3.04482	0.0118385	0.0441008	-3.29869	ns	11.5634	11.4758	11.3286	11.746	11.7138	12.3783	12.0554	13.3422
NCCRP1	1.39791	0.379759	2.41606	12.6903	3.04323	0.0118714	0.0441811	-3.30145	up	13.0833	13.4053	12.3765	14.6921	12.9463	12.335	11.4851	11.1992
GOLGA3	0.871265	0.236037	1.50649	14.4532	3.0401	0.0119361	0.0443375	-3.30686	ns	14.851	15.1485	14.0878	15.4681	14.3624	14.607	13.4144	13.6866
LPP	1.24898	0.338474	2.15948	12.6757	3.04047	0.0119285	0.0443375	-3.30622	up	13.0549	12.0963	14.7918	13.2576	12.7085	11.7337	12.4967	11.2659
RABGAP1L	-0.896704	-1.55077	-0.242637	13.5846	-3.03874	0.0119644	0.0444001	-3.30921	ns	12.6145	13.9242	13.3038	12.7026	14.2107	13.6402	14.1919	14.0892
SGSH	0.691848	0.186821	1.19688	13.0171	3.03643	0.0120126	0.0445366	-3.31321	ns	13.7133	13.6719	12.6591	13.4078	12.7569	12.8848	12.1782	12.8649
TH	1.23454	0.332725	2.13636	12.5301	3.03427	0.0120577	0.0446617	-3.31694	up	13.8161	14.1071	11.629	13.0374	11.5302	12.0542	11.9608	12.1061
IGHA2	1.18194	0.31717	2.0467	15.3657	3.02944	0.0121595	0.0449534	-3.3253	up	16.9465	15.8314	15.3987	15.6502	16.1625	15.4153	13.523	13.9983
LYN	-1.44582	-2.50364	-0.387992	14.9515	-3.02947	0.0121589	0.0449534	-3.32525	down	14.0436	15.3049	14.564	13.0019	17.0524	16.4784	14.6956	14.4713
GNG5	0.64027	0.171431	1.10911	13.3038	3.02696	0.0122122	0.0450332	-3.3296	ns	13.9341	13.9851	13.3786	13.1979	13.2301	13.2481	12.7272	12.7293
NTM	-1.16507	-2.00314	-0.327008	15.7304	-3.17924	0.0122157	0.0450332	-3.10142	down	14.9137	NA	14.8293	15.7004	15.2881	NA	16.6024	17.0482
SPG7	-0.621311	-1.07627	-0.166353	12.3467	-3.02695	0.0122125	0.0450332	-3.32962	ns	11.7785	12.0407	12.321	12.0042	12.6938	12.6774	12.9621	12.2964
ACAT1	-0.617509	-1.07027	-0.164743	18.9028	-3.02299	0.0122969	0.0452654	-3.33646	ns	18.7654	18.5951	18.3299	18.6858	19.4531	19.6676	18.5422	19.1833
PRKDC	1.06639	0.284439	1.84835	12.6853	3.02276	0.0123019	0.0452654	-3.33687	up	13.0665	13.0424	13.7064	13.0586	12.5914	12.4556	12.8786	10.6828
SCGB1D2	1.97123	0.535888	3.40658	12.2279	3.08656	0.0123537	0.0454131	-3.19826	up	12.0106	13.7142	11.8596	14.3951	11.8115	11.7537	NA	10.0504
ARHGDIA	0.718685	0.190855	1.24652	15.9395	3.01795	0.0124053	0.04556	-3.34519	ns	16.6754	16.5977	16.2399	15.6825	15.9813	15.188	15.7066	15.4449
PHKA2	-0.761278	-1.32056	-0.201995	12.1338	-3.01703	0.0124251	0.04559	-3.34678	ns	11.4748	11.7103	12.5638	11.2636	12.339	12.1626	13.133	12.423
XPOT	0.953469	0.252372	1.65457	10.3678	3.01436	0.0124829	0.045759	-3.35139	ns	11.1736	11.8368	9.99149	10.3763	10.1836	10.2314	9.19775	9.95161
GSK3A	0.724132	0.191545	1.25672	10.8728	3.01366	0.0124981	0.0457718	-3.3526	ns	11.0397	10.9209	11.7255	11.2533	10.0697	10.7626	10.7647	10.4459
GGCT	1.03775	0.274249	1.80126	13.3529	3.01266	0.0125201	0.0457755	-3.35434	up	14.3224	13.8378	13.0886	14.2383	13.3738	13.7036	12.2556	12.0033
PIR	0.710554	0.187759	1.23335	11.5074	3.01254	0.0125226	0.0457755	-3.35454	ns	12.2607	11.8205	11.5808	11.7888	11.2186	10.6507	11.3493	11.3899
KCTD12	0.951717	0.250419	1.65302	15.5195	3.00796	0.0126228	0.0460555	-3.36246	ns	16.4143	15.6316	15.7447	16.191	14.7293	14.1311	15.1898	16.1246
PDIA3	0.629759	0.165744	1.09378	17.1755	3.00822	0.0126172	0.0460555	-3.36201	ns	17.3165	17.3251	17.6649	17.655	16.3719	16.6331	17.4643	16.9731
COQ10B	-0.938083	-1.62445	-0.251719	11.7593	-3.07171	0.0126607	0.0461075	-3.22282	ns	NA	10.9875	11.6173	10.93	12.6866	11.4129	12.2467	12.4338
WASHC4	0.62903	0.165255	1.0928	11.5239	3.0063	0.0126595	0.0461075	-3.36534	ns	11.6321	11.7141	12.0287	11.9787	11.348	10.8666	11.4516	11.1712
CTTN	0.725782	0.18981	1.26175	12.2703	3.00145	0.0127667	0.0462591	-3.37372	ns	12.4091	12.0586	13.3293	12.7358	11.9441	11.6125	12.383	11.69
FECH	-0.688561	-1.1971	-0.180025	15.3967	-3.00115	0.0127734	0.0462591	-3.37424	ns	15.4645	15.3874	14.318	15.0399	15.9001	15.941	15.2055	15.9174
NUDT5	0.781323	0.204447	1.3582	13.2779	3.00203	0.0127537	0.0462591	-3.37271	ns	14.3345	13.6792	13.1239	13.5366	13.8139	12.7422	12.5178	12.475
PLP2	0.893463	0.233929	1.553	15.9595	3.00266	0.0127398	0.0462591	-3.37162	ns	16.4577	16.2865	16.2564	16.6243	14.574	15.4943	15.4473	16.5354
REXO2	-0.682889	-1.18684	-0.178941	14.6477	-3.00353	0.0127206	0.0462591	-3.37012	ns	14.4644	14.6828	13.9197	14.1583	14.9005	14.747	15.0659	15.2435
TUBB2B	1.03277	0.270474	1.79506	13.0125	3.00295	0.0127334	0.0462591	-3.37113	up	14.0941	12.8943	13.9063	13.2207	11.5796	12.5036	13.235	12.6662
BIN3	1.23005	0.336011	2.12409	11.5299	3.1464	0.0128532	0.0465051	-3.04437	up	NA	NA	11.931	12.4637	12.0932	11.2534	10.6754	10.7629
PLXNB2	0.6818	0.177517	1.18608	13.0112	2.99675	0.0128717	0.0465288	-3.38185	ns	13.6135	13.2034	12.824	13.7674	12.4424	12.6237	12.4966	13.1183
MYH9	1.02912	0.26766	1.79058	16.1351	2.99562	0.012897	0.0465318	-3.3838	up	16.4121	16.7972	17.7473	15.642	15.8766	16.0876	16.2118	14.3059
NUDCD3	0.642208	0.16695	1.11747	12.1514	2.99512	0.0129083	0.0465318	-3.38467	ns	12.3585	12.7714	12.5877	12.1725	11.9103	11.5584	12.0732	11.7793
VIT	0.9588	0.254774	1.66283	11.9891	3.06078	0.0128915	0.0465318	-3.24088	ns	12.6191	12.2538	11.6742	13.0155	11.2508	NA	10.8612	12.2491
PDLIM5	-1.08849	-1.89477	-0.282219	15.9901	-2.99234	0.012971	0.0467146	-3.38948	down	14.8436	16.2198	15.9509	14.7689	17.3756	16.6544	16.0432	16.064
EIF2S1	0.644121	0.16659	1.12165	14.1612	2.98974	0.0130298	0.0468315	-3.39397	ns	14.6981	14.3393	14.4595	14.436	14.4318	13.5154	13.9085	13.5007
EPS8	1.47313	0.388999	2.55727	11.5083	3.05388	0.0130394	0.0468315	-3.25228	up	13.4265	11.6046	11.8934	11.4597	12.2719	10.4644	9.43782	NA
FAHD2A	-0.817256	-1.42302	-0.211493	15.1529	-2.99036	0.0130158	0.0468315	-3.3929	ns	15.4406	14.8333	13.9765	14.7268	16.4226	15.6478	14.6914	15.4846
KLHL41	-0.835786	-1.45567	-0.215897	12.7495	-2.98847	0.0130587	0.0468577	-3.39617	ns	12.0679	13.321	12.1259	11.8115	13.0443	13.4532	12.7633	13.4086
RRBP1	0.817816	0.211113	1.42452	14.2021	2.98777	0.0130746	0.0468715	-3.39737	ns	15.0215	14.1091	14.5046	14.8089	14.839	13.1551	13.5304	13.6484
PRKCA	0.935877	0.245655	1.6261	9.86026	3.04736	0.013181	0.0472096	-3.26307	ns	10.056	10.6012	10.3207	10.1548	9.54132	NA	9.6513	8.69659
IARS1	0.735858	0.188626	1.28309	14.5491	2.98051	0.0132411	0.0472315	-3.40993	ns	14.7505	14.9639	14.767	15.1867	14.1229	14.5578	14.4825	13.5616
PSMG1	2.19746	0.575852	3.81908	10.8713	3.04557	0.01322	0.0472315	-3.26603	up	12.7935	NA	11.2532	12.3271	8.65701	9.95688	11.984	9.12715
RDH14	-0.689079	-1.20157	-0.176587	14.9756	-2.98022	0.0132476	0.0472315	-3.41042	ns	14.3548	14.2823	14.9739	14.9131	14.9769	14.7547	15.7008	15.8481
SBSN	1.59433	0.408945	2.77971	13.1046	2.98117	0.0132258	0.0472315	-3.40879	up	13.3637	13.7172	12.7998	15.7264	12.8179	12.9286	12.0121	11.4713
SPATA20	-0.621264	-1.08312	-0.159409	13.2906	-2.98152	0.0132177	0.0472315	-3.40818	ns	12.5752	13.1839	12.9588	13.2021	13.4312	13.8439	13.2547	13.8752
CAVIN4	-0.932797	-1.627	-0.238594	13.3486	-2.9783	0.013292	0.047262	-3.41374	ns	12.5285	12.3372	13.7982	12.865	13.6209	13.0607	15.1027	13.4757
ERO1A	0.714979	0.182877	1.24708	13.4826	2.97828	0.0132924	0.047262	-3.41377	ns	14.0795	13.9591	13.3881	13.9338	13.3892	12.5278	13.128	13.4556
PDIA4	0.735993	0.18836	1.28363	14.6856	2.97887	0.0132788	0.047262	-3.41276	ns	15.1164	15.3166	14.9821	14.7995	14.4914	13.7755	14.8735	14.1301
FRYL	0.814629	0.20703	1.42223	10.3558	2.97174	0.0134449	0.0477171	-3.42509	ns	10.833	10.9227	11.0752	10.2216	10.0671	10.2172	10.5038	9.00589
PSMB8	0.749899	0.190619	1.30918	14.2906	2.97195	0.01344	0.0477171	-3.42472	ns	14.9189	15.1764	14.3649	14.2022	13.8341	13.6771	14.0799	14.0717
GOT1	-0.755011	-1.31874	-0.191281	19.5487	-2.96859	0.0135189	0.0479363	-3.43053	ns	19.4959	19.9383	18.6422	18.6085	20.0334	19.8111	19.9615	19.899
DBNL	0.704416	0.17804	1.23079	11.9855	2.9662	0.0135752	0.0480923	-3.43466	ns	12.4217	12.0296	12.8388	12.0607	11.8198	11.9123	11.6081	11.193
GMPPA	0.685406	0.172966	1.19785	12.6208	2.96464	0.0136121	0.0481397	-3.43735	ns	13.0629	13.0258	12.8484	12.9168	12.7696	11.9108	11.8306	12.6012
MGARP	1.34048	0.345493	2.33547	13.232	3.02786	0.0136133	0.0481397	-3.29531	up	13.1857	14.2714	13.9814	13.7808	12.5923	13.6243	11.1879	NA
TMOD3	0.730491	0.183933	1.27705	12.9497	2.96242	0.0136651	0.0482791	-3.4412	ns	13.6253	12.7241	13.7318	13.1786	13.2144	11.9346	12.6162	12.5726
ITGB4	1.58285	0.398072	2.76762	10.7855	2.96122	0.0136936	0.0483361	-3.44326	up	11.7778	11.7097	10.4328	12.3874	10.3521	11.9482	8.18857	9.48743
CADM3	0.865879	0.217234	1.51452	11.6441	2.95881	0.0137511	0.0484953	-3.44742	ns	11.3606	12.2468	11.6634	13.0372	10.6921	10.965	11.4046	11.7829
NT5DC1	0.82091	0.205677	1.43614	11.6293	2.95749	0.0137829	0.0485237	-3.44971	ns	12.3822	12.3838	11.9411	11.4521	12.0966	11.4337	10.9291	10.4162
PLVAP	-1.06876	-1.85684	-0.280675	11.3013	-3.10138	0.013784	0.0485237	-3.22357	down	10.8461	NA	9.90058	11.5541	11.7426	NA	11.5464	12.2181
CD34	0.832668	0.208492	1.45684	15.5311	2.95687	0.0137977	0.0485283	-3.45077	ns	15.5488	15.8984	16.013	16.3296	14.4471	14.4499	15.588	15.9742
KRT78	1.52393	0.381197	2.66667	14.5767	2.95588	0.0138215	0.048568	-3.45248	up	15.3488	14.9972	14.2095	16.7992	14.424	14.6598	13.4233	12.7517
CNPY2	0.68882	0.171923	1.20572	12.9122	2.95372	0.0138738	0.0485769	-3.45622	ns	12.8882	12.9085	13.6815	13.5483	12.225	12.1253	13.1998	12.7211
ENAH	0.956456	0.238986	1.67393	11.8227	2.95481	0.0138475	0.0485769	-3.45434	ns	12.6845	13.2383	11.8699	11.411	12.1384	11.337	10.9242	10.9783
IGKV4-1	1.43535	0.366158	2.50454	15.1048	3.01714	0.0138572	0.0485769	-3.31303	up	16.0539	16.5787	14.593	15.8744	15.7592	NA	13.1222	13.7519
POTEKP	1.33846	0.361801	2.31512	15.2632	3.20519	0.0138722	0.0485769	-2.944	up	16.2088	NA	16.1373	NA	15.2774	14.7506	NA	13.9417
FITM2	-1.02814	-1.80018	-0.256093	13.926	-2.95173	0.013922	0.0487021	-3.45966	down	12.3045	13.7891	14.6365	12.9178	13.8322	14.1642	15.2112	14.5528
MYH6	-1.23446	-2.16177	-0.307153	19.3361	-2.95067	0.0139477	0.0487417	-3.46149	down	18.5219	19.5137	19.8651	16.9747	20.407	20.6358	20.3355	18.435
RPL36A	0.780965	0.194229	1.3677	12.9396	2.95023	0.0139583	0.0487417	-3.46224	ns	13.5998	13.3978	13.397	12.9255	13.3615	12.5252	12.6666	11.643
SIRT5	-0.742893	-1.30156	-0.184228	13.1068	-2.94742	0.0140269	0.0489374	-3.4671	ns	12.6608	12.5921	12.7048	12.9838	13.8281	13.952	13.1284	13.0045
THBD	1.18835	0.308382	2.06832	11.3959	3.08834	0.0140665	0.0490319	-3.24406	up	12.6274	NA	11.2754	12.0675	10.5458	NA	10.255	11.6045
ATP2B4	0.660733	0.163063	1.1584	14.7532	2.94274	0.0141418	0.0492503	-3.47518	ns	14.9585	15.1158	14.723	15.537	14.0833	14.2554	14.2408	15.1118
ARMC1	-0.721633	-1.26596	-0.177308	13.0301	-2.9385	0.0142468	0.0495718	-3.48251	ns	12.3406	12.1614	13.2464	12.9288	13.0503	13.3702	13.9644	13.1788
PXK	1.27458	0.312868	2.2363	10.5624	2.93758	0.0142697	0.0496072	-3.4841	up	11.229	11.0041	11.4071	11.1586	9.53703	11.2692	10.4289	8.46525
RPL31	0.543323	0.133251	0.953396	16.8448	2.93674	0.0142906	0.0496358	-3.48555	ns	17.2434	17.4362	17.0016	16.7845	16.6293	16.8688	16.5227	16.2716
ADA	0.778144	0.190129	1.36616	12.7296	2.93318	0.0143795	0.0498113	-3.49169	ns	12.8354	13.3399	13.1552	13.1442	11.6712	12.3541	12.1298	13.207
MYDGF	0.571446	0.139551	1.00334	12.7024	2.93267	0.0143922	0.0498113	-3.49257	ns	13.0783	13.1799	12.6514	13.0431	12.4404	12.6152	12.3483	12.263
SPARC	1.17364	0.300714	2.04657	11.9807	3.07471	0.0143682	0.0498113	-3.15596	up	12.9222	12.5838	11.3638	12.3984	11.4783	NA	NA	11.1379
TIMM8B	-0.624345	-1.09619	-0.1525	13.401	-2.93287	0.0143874	0.0498113	-3.49224	ns	12.9916	12.8923	12.9231	13.5485	13.4544	13.3927	13.7971	14.2086
NAXE	-0.669101	-1.17503	-0.163174	15.0628	-2.93137	0.0144249	0.0498801	-3.49481	ns	14.6602	15.1556	14.7445	14.3529	15.0989	15.3115	15.4526	15.7265
CSTA	1.62651	0.396169	2.85685	15.7775	2.93021	0.0144542	0.0499372	-3.49682	up	16.7205	16.4165	15.0688	18.1573	15.8139	15.9663	14.1123	13.9645
ARPC1A	0.706818	0.171806	1.24183	13.7226	2.92827	0.0145031	0.0500621	-3.50017	ns	13.9765	14.2282	13.9329	14.1664	13.9972	12.995	12.972	13.5126
IL17D	1.27216	0.308894	2.23543	11.7157	2.92727	0.0145285	0.0501053	-3.5019	ns	12.2925	13.199	11.7191	12.1967	12.344	10.0229	10.7182	11.2335
HVCN1	-1.49159	-2.5919	-0.391284	11.6193	-3.17049	0.0145819	0.050245	-3.08432	ns	NA	9.95799	11.6356	11.6353	NA	12.2898	NA	12.5776
NUMBL	1.38297	0.341803	2.42414	10.0464	2.98529	0.0146086	0.0502485	-3.36571	ns	10.3165	NA	10.4999	11.5255	9.81739	10.1088	9.65186	8.40479
PSIP1	1.01988	0.246868	1.79289	10.5039	2.92436	0.0146024	0.0502485	-3.50692	ns	11.3839	10.7356	11.8942	10.0416	10.3584	10.111	10.8237	8.68278
PGLS	0.729617	0.17594	1.28329	14.8949	2.92083	0.0146926	0.0504928	-3.51302	ns	15.9359	15.0908	15.0797	14.9323	15.3932	14.0505	14.2332	14.4434
CMAS	0.599702	0.144189	1.05521	12.1865	2.91811	0.0147623	0.0506877	-3.5177	ns	12.2995	12.4928	12.6048	12.5483	12.1117	11.9052	11.9855	11.5441
ESYT2	0.686719	0.164937	1.2085	13.6967	2.91714	0.0147874	0.0507068	-3.51938	ns	13.6028	13.9601	14.4735	14.1238	13.2202	13.3352	13.9717	12.8864
SERPINH1	0.848066	0.203635	1.4925	14.4016	2.91689	0.0147938	0.0507068	-3.51981	ns	14.4113	14.336	15.8434	14.7117	13.9	13.2119	14.935	13.8634
DNAH11	-0.987275	-1.73807	-0.236476	13.4675	-2.91462	0.0148525	0.0508633	-3.52373	ns	13.5324	13.569	11.9634	12.8305	13.3354	14.6128	13.4475	14.4487
GET3	0.827671	0.198033	1.45731	14.186	2.91363	0.0148782	0.0509068	-3.52545	ns	15.371	14.8792	13.8052	14.3441	14.163	14.4493	13.1865	13.2901
GNB5	1.07773	0.277082	1.87839	10.601	3.14817	0.0150586	0.0514788	-3.11694	ns	NA	10.9497	11.3654	10.7595	NA	NA	10.141	9.78932
ILVBL	-0.72853	-1.28577	-0.171296	14.2284	-2.89786	0.0152932	0.0522352	-3.55266	ns	13.345	13.8501	14.5321	13.7294	14.5521	14.1325	15.299	14.3871
XPO7	0.676227	0.158649	1.19381	13.0419	2.8959	0.0153455	0.0523678	-3.55603	ns	13.0329	13.9637	13.2494	13.2741	13.0187	12.8934	12.4046	12.4985
STK24	0.863921	0.206434	1.52141	12.3697	2.95312	0.0154098	0.0525413	-3.4189	ns	12.6161	12.7554	13.3084	12.2838	12.2384	NA	11.6104	11.7753
DNAJC8	0.658909	0.153906	1.16391	11.3236	2.892	0.0154502	0.0525414	-3.56275	ns	11.6234	11.5974	12.0361	11.3551	10.9444	11.1941	11.4171	10.4208
SNX5	0.639194	0.149412	1.12897	13.6876	2.89266	0.0154325	0.0525414	-3.56162	ns	13.8445	13.8464	14.3632	13.9746	13.6203	13.1177	13.8072	12.9266
TXNRD2	-1.50808	-2.66388	-0.352274	12.6556	-2.89206	0.0154487	0.0525414	-3.56266	ns	11.2645	11.165	14.327	10.8496	13.6338	13.1466	14.8904	11.9675
CAPZB	0.582931	0.135778	1.03008	15.6477	2.88954	0.0155168	0.0526787	-3.567	ns	16.1062	16.2526	15.8871	15.5107	15.6259	15.6089	15.2819	14.9081
EHD2	0.850067	0.197994	1.50214	18.1712	2.88951	0.0155176	0.0526787	-3.56705	ns	18.6496	17.8793	18.7226	19.1334	17.389	18.3839	17.4172	17.7946
GSTM4	1.2024	0.302831	2.10197	9.79468	3.12611	0.0155461	0.0527296	-3.14922	ns	10.2965	10.7018	NA	9.83413	NA	9.35107	NA	8.78993
LSM4	0.770477	0.182491	1.35846	12.1058	2.94501	0.0156187	0.0529301	-3.43231	ns	12.3693	12.4734	12.9949	11.9162	11.4683	NA	12.0775	11.4413
PIGR	1.97355	0.455477	3.49162	11.4554	2.88153	0.0157352	0.0532785	-3.58082	ns	10.8723	11.9679	14.945	11.9835	11.4809	10.8449	10.4791	9.06957
IGFBP7	0.963473	0.226307	1.70064	12.452	2.93743	0.0158165	0.0535076	-3.44483	ns	13.7535	12.0513	12.3278	13.1183	12.3129	NA	11.7046	11.8957
LARS1	0.648085	0.148909	1.14726	13.3374	2.8777	0.0158405	0.0535424	-3.58741	ns	13.4389	13.5357	13.7976	13.8734	12.8379	13.258	13.3847	12.5727
EML2	0.621902	0.141886	1.10192	13.8814	2.87166	0.0160083	0.0540191	-3.59782	ns	14.4587	14.4216	13.8919	13.9973	14.1306	13.3992	13.3117	13.4403
SSR1	0.640453	0.146113	1.13479	13.6024	2.87163	0.0160093	0.0540191	-3.59787	ns	13.7357	13.9544	13.9153	14.085	13.0405	13.6344	13.6082	12.8455
PAFAH1B2	0.87474	0.198635	1.55085	15.2327	2.86769	0.0161198	0.0543451	-3.60467	ns	16.1331	16.1698	15.4264	14.9509	15.0637	14.2058	14.8048	15.1069
C8orf82	-0.702244	-1.24606	-0.158425	13.9733	-2.86221	0.0162747	0.0548201	-3.61411	ns	13.9248	13.8086	13.1307	13.6246	14.6473	14.2238	13.5779	14.8486
STS	0.852212	0.196074	1.50835	10.9797	2.91908	0.0163063	0.0548792	-3.47517	ns	11.2588	11.3436	10.8878	11.8893	10.8444	NA	10.2989	10.3353
COQ7	-0.620116	-1.10076	-0.139471	15.8371	-2.85967	0.0163469	0.0549212	-3.61848	ns	15.5314	15.9636	15.3994	15.2136	16.3819	16.6821	15.8466	15.678
GANAB	0.549473	0.123655	0.97529	16.6042	2.86016	0.016333	0.0549212	-3.61764	ns	16.8971	17.1573	16.5005	16.961	16.2635	16.2592	16.4113	16.3841
FAM98B	1.13977	0.256119	2.02342	11.5459	2.85893	0.016368	0.0549447	-3.61975	ns	12.2346	11.6833	13.0274	11.5178	11.7211	10.8109	12.0469	9.32513
CNP	0.603807	0.135528	1.07209	13.6224	2.85799	0.0163949	0.0549878	-3.62138	ns	13.845	13.731	13.9327	14.1887	13.0367	13.2359	13.7787	13.2308
STAT3	0.841818	0.192041	1.4916	11.225	2.91171	0.0165075	0.0553179	-3.48736	ns	NA	11.4182	12.229	11.3624	11.2874	10.9332	11.078	10.267
LOX	1.04472	0.237993	1.85144	10.5005	2.9105	0.0165407	0.0553817	-3.48935	ns	11.3829	11.6277	10.0311	10.9255	10.5222	NA	9.63077	9.38325
SERPINA4	1.01779	0.22541	1.81017	14.6264	2.84703	0.0167116	0.0559059	-3.64026	ns	15.431	15.9506	13.4995	15.6602	14.2963	14.7869	13.1304	14.2566
VPS26C	0.91856	0.207414	1.62971	12.5294	2.90297	0.0167492	0.0559835	-3.5018	ns	12.5722	12.7498	12.9331	13.3928	12.5203	NA	12.0009	11.5368
MYH7	-1.73854	-3.09553	-0.381558	18.975	-2.83974	0.0169257	0.0565253	-3.65281	ns	16.9055	18.3868	19.1333	17.9973	21.834	19.2599	19.6151	18.6681
RELA	1.06572	0.233022	1.89842	11.3384	2.83676	0.0170138	0.0567567	-3.65793	ns	11.1506	11.8841	12.405	12.0455	11.5021	10.0719	11.5837	10.0645
SUGT1	0.716132	0.156515	1.27575	13.201	2.83642	0.0170241	0.0567567	-3.65853	ns	13.4734	13.2572	13.2665	14.2391	12.6686	12.2293	12.8201	13.6536
SERPINB1	0.681538	0.14852	1.21456	14.547	2.8341	0.017093	0.0569378	-3.66251	ns	15.4257	15.1761	14.6775	14.2717	14.6515	13.9944	14.0412	14.1378
KRT2	1.09653	0.238585	1.95447	19.939	2.83288	0.0171294	0.0570103	-3.66461	ns	20.8132	20.7597	19.7342	20.642	19.9796	20.741	18.6444	18.1979
ALDH4A1	-0.944936	-1.68478	-0.20509	16.3231	-2.83093	0.017188	0.0570557	-3.66797	ns	16.9371	14.7269	15.5386	16.2002	17.6117	15.6873	16.5971	17.2863
PARP4	1.14809	0.254497	2.04169	10.3557	2.88755	0.0171844	0.0570557	-3.52728	ns	10.5396	11.4741	10.4156	11.0008	9.72463	9.01709	10.3178	NA
SF3B3	0.924798	0.200605	1.64899	15.3327	2.83048	0.0172015	0.0570557	-3.66875	ns	15.4201	16.2387	16.1754	15.3461	15.4101	15.2014	15.3251	13.5446
TXLNB	-0.745448	-1.32908	-0.161814	12.3504	-2.83103	0.017185	0.0570557	-3.6678	ns	11.4291	11.9551	12.4086	12.1179	12.6395	11.9733	13.2301	13.0496
CYGB	0.792281	0.171346	1.41322	14.8411	2.82814	0.0172719	0.0572407	-3.67277	ns	15.2658	15.5999	15.0325	15.0509	14.1899	13.8871	14.5284	15.1746
GSDME	0.71413	0.153351	1.27491	11.0916	2.82262	0.0174389	0.0577452	-3.68226	ns	11.1041	11.8981	11.6794	11.113	10.9186	10.5171	10.6361	10.8662
FUBP1	0.714834	0.153369	1.2763	13.8808	2.82196	0.0174593	0.0577637	-3.68341	ns	14.0951	13.9988	14.6875	14.1712	14.052	13.0034	13.995	13.043
TMEM205	-0.756269	-1.35045	-0.162087	13.933	-2.82114	0.0174842	0.0577971	-3.68481	ns	12.9365	13.7671	13.9578	13.5578	13.8786	13.7547	14.7951	14.816
ARRB1	0.559718	0.119715	0.99972	12.0509	2.81956	0.0175324	0.0579075	-3.68753	ns	12.4426	12.1671	12.1106	12.6029	11.7879	11.5449	11.8514	11.9001
MGST2	-0.753868	-1.34723	-0.160508	15.1958	-2.81608	0.0176394	0.0581853	-3.69352	ns	14.2784	14.8211	15.3317	14.8443	14.9688	15.2154	15.7484	16.3584
STK38L	0.839218	0.182337	1.4961	11.1894	2.87132	0.0176549	0.0581853	-3.5541	ns	NA	11.5217	12.0827	11.5978	10.0684	10.8076	11.4466	10.801
UTRN	0.736619	0.156689	1.31655	13.7561	2.81537	0.0176613	0.0581853	-3.69474	ns	13.8899	14.2927	14.563	13.7522	13.645	13.8574	13.5668	12.4822
NUMA1	0.945902	0.200515	1.69129	12.1742	2.81275	0.017742	0.0584021	-3.69923	ns	12.2001	12.4815	13.5376	12.3693	11.8118	12.0729	12.4496	10.4706
ECSIT	-0.899604	-1.60909	-0.190117	12.3357	-2.81044	0.0178139	0.0585893	-3.70321	ns	11.5689	11.8906	11.5706	12.5136	11.682	13.6522	12.5526	13.2553
AP2A1	0.631207	0.133293	1.12912	14.2438	2.80986	0.0178318	0.0585988	-3.7042	ns	14.6129	14.7658	14.2556	14.6033	14.5215	14.0015	13.4288	13.7609
TSTD1	0.571511	0.120488	1.02253	14.3735	2.80862	0.0178705	0.0586765	-3.70634	ns	14.6198	14.9099	14.4696	14.6376	13.9931	13.8573	14.3053	14.1951
RPL3	1.08756	0.228772	1.94634	13.8462	2.80695	0.0179227	0.0587986	-3.70921	ns	14.3641	14.8968	14.7642	13.5348	14.3101	12.4644	14.0471	12.3882
TMEM119	1.1632	0.255125	2.07128	13.1952	2.92941	0.0180352	0.059118	-3.38288	ns	13.9802	13.2554	12.7638	14.3517	NA	NA	11.8067	13.0136
PPP1CB	0.743609	0.155367	1.33185	14.7417	2.80192	0.0180808	0.0592175	-3.71786	ns	14.8747	15.157	15.1246	15.2976	14.7868	14.928	13.9018	13.863
VPS13C	0.629361	0.131348	1.12737	14.0817	2.80109	0.0181071	0.0592541	-3.71929	ns	14.2169	14.3591	14.4301	14.5792	13.9513	13.3926	14.2334	13.4906
MRRF	-0.547396	-0.980655	-0.114136	12.6037	-2.8004	0.0181288	0.0592753	-3.72046	ns	12.286	12.1559	12.3818	12.4963	12.8464	12.7738	13.1734	12.7159
ABHD5	1.5073	0.32006	2.69454	10.5782	2.85335	0.0181913	0.0593802	-3.58378	ns	11.0782	NA	10.6488	12.7933	10.5708	9.14607	10.3388	9.47145
AHCYL2	0.942654	0.20026	1.68505	10.007	2.85372	0.01818	0.0593802	-3.58317	ns	10.9022	10.4952	10.1663	10.1018	9.86502	NA	9.85685	8.66141
CARS2	-0.654237	-1.17299	-0.135479	12.8263	-2.79536	0.0182891	0.0596462	-3.72913	ns	12.2587	12.7048	12.2862	12.7469	13.5894	13.315	12.5976	13.1116
IPO7	0.589997	0.122102	1.05789	13.0985	2.79492	0.0183033	0.0596462	-3.7299	ns	13.2106	13.7629	13.5531	13.0473	12.9262	12.6696	12.9633	12.6548
S100A7	1.66257	0.343041	2.9821	14.7704	2.79273	0.0183734	0.0598246	-3.73365	ns	15.8963	15.6624	13.7662	17.0818	14.1575	15.6163	13.0342	12.9483
ESYT1	0.854945	0.17598	1.53391	13.8081	2.79099	0.0184293	0.0599565	-3.73664	ns	13.673	13.736	14.6008	14.9325	13.4554	13.1027	14.0503	12.9142
EFR3A	1.14002	0.245248	2.03479	10.807	2.91372	0.0184853	0.0600339	-3.40742	ns	11.2479	10.9511	10.5946	11.9063	NA	NA	10.119	10.0234
KRT80	1.61244	0.331066	2.89381	13.2377	2.78917	0.0184878	0.0600339	-3.73976	ns	13.9738	13.5789	12.8057	15.8174	12.9397	13.526	11.8514	11.4089
PITPNB	0.629171	0.129118	1.12922	12.9924	2.78882	0.0184992	0.0600339	-3.74037	ns	13.3136	13.1087	13.5419	13.2638	12.7583	12.3148	12.431	13.2072
HYCC1	0.69542	0.142328	1.24851	12.3592	2.78687	0.0185622	0.0600884	-3.74371	ns	12.7126	12.8389	12.8221	12.4539	12.4105	12.2968	12.2258	11.1128
PMPCB	-0.752882	-1.35162	-0.154147	14.9085	-2.78715	0.0185533	0.0600884	-3.74324	ns	14.744	14.7939	13.832	14.7582	15.8122	15.4975	14.2021	15.628
RAB24	-0.684856	-1.22954	-0.140167	12.1093	-2.78688	0.0185619	0.0600884	-3.7437	ns	11.6421	11.214	12.2159	11.9955	11.96	12.0243	12.9379	12.8846
NHLRC2	0.745251	0.151744	1.33876	15.894	2.7832	0.0186816	0.060425	-3.75002	ns	16.1598	16.7912	15.9663	16.1491	16.2479	15.1608	15.1879	15.4888
EIF3M	0.666847	0.135621	1.19807	13.7277	2.78237	0.0187088	0.0604628	-3.75145	ns	14.1046	14.3178	14.0124	13.8098	13.969	13.4399	13.4988	12.6696
RPL15	0.6928	0.139746	1.24585	16.1443	2.77656	0.0188993	0.0610281	-3.76142	ns	16.4462	17.0296	16.4075	16.0797	16.1235	16.0973	16.0561	14.9148
PPM1F	0.545586	0.109534	0.981638	12.8512	2.77327	0.0190082	0.0610291	-3.76706	ns	13.3575	13.2847	12.9246	12.9291	12.9094	12.5593	12.5165	12.3284
SERPINB3	1.80217	0.362255	3.24209	13.26	2.77413	0.0189799	0.0610291	-3.7656	ns	14.2751	13.5987	12.3689	16.4016	12.9944	13.4849	11.2808	11.6754
SRP68	0.700139	0.14366	1.25662	11.5041	2.82767	0.0189864	0.0610291	-3.62618	ns	11.7056	11.5302	11.8222	12.0882	11.3378	NA	11.0658	10.9786
SYT1	1.16499	0.245445	2.08454	11.0045	2.89732	0.0189684	0.0610291	-3.43308	ns	11.2752	12.1134	10.584	11.7651	NA	NA	9.61379	10.6757
TALDO1	0.628592	0.126451	1.13073	15.344	2.77467	0.018962	0.0610291	-3.76467	ns	15.9028	15.9156	15.5694	15.2455	15.4852	14.7014	15.2675	14.6648
TGM3	1.27916	0.2568	2.30152	13.9894	2.77325	0.0190091	0.0610291	-3.76711	ns	14.7034	14.3043	13.5853	15.9229	13.9491	14.1974	12.705	12.5478
TTC1	0.599062	0.120322	1.0778	11.7805	2.77357	0.0189983	0.0610291	-3.76655	ns	12.4236	12.1634	11.7289	12.0042	11.613	11.2887	11.6602	11.3619
CTSD	-0.656834	-1.18241	-0.131256	18.4008	-2.77004	0.0191159	0.0613216	-3.77261	ns	18.414	18.0865	17.5925	18.1964	18.5219	18.6095	18.2651	19.5202
TNS1	1.11002	0.221158	1.99888	13.7015	2.76799	0.0191844	0.0614909	-3.77613	ns	13.7268	13.9562	14.4448	14.8982	14.098	13.5704	12.335	12.5827
HADHB	-0.462508	-0.833021	-0.0919947	19.6447	-2.76683	0.0192232	0.0615646	-3.77812	ns	19.5762	19.541	19.2836	19.253	19.9172	20.2231	19.5051	19.8585
DNAJB2	0.725497	0.143454	1.30754	12.1084	2.76279	0.0193593	0.0619498	-3.78505	ns	11.7271	12.5135	12.8564	12.7875	11.4919	11.2042	12.0066	12.2797
NUDT6	-0.74357	-1.34023	-0.146906	13.017	-2.76223	0.0193785	0.0619603	-3.78602	ns	13.1724	12.8943	12.216	12.2982	13.9414	13.6441	12.4412	13.5286
IFITM3	1.40438	0.282711	2.52604	12.3625	2.81393	0.0194263	0.0620625	-3.64886	ns	12.695	NA	13.1394	14.0153	11.9339	10.3785	10.9478	13.4277
MDH1	-0.618565	-1.11528	-0.121849	19.351	-2.76023	0.0194462	0.0620752	-3.78945	ns	18.9806	19.7701	18.5276	18.8887	19.394	19.815	19.8431	19.5892
IGLV9-49	1.09718	0.225129	1.96923	13.676	2.87729	0.0195758	0.0624378	-3.57657	ns	14.2239	13.8241	NA	14.6257	13.708	13.3469	NA	12.3272
DUT	0.772044	0.150801	1.39329	14.5634	2.75453	0.0196405	0.0625932	-3.79921	ns	14.6599	15.4735	14.3201	15.3442	14.4204	14.2267	13.2557	14.8066
FERMT3	0.991328	0.193192	1.78946	12.1715	2.75301	0.0196927	0.0626563	-3.80182	ns	12.7377	12.4591	13.1257	12.346	12.1649	10.1876	12.6098	11.7408
RTN4IP1	-0.767177	-1.38478	-0.149571	14.5817	-2.75329	0.0196832	0.0626563	-3.80135	ns	14.4494	14.4904	13.8558	13.9967	15.4452	14.4978	14.3455	15.5725
TANGO2	-0.660613	-1.19257	-0.128653	15.6435	-2.75255	0.0197085	0.0626563	-3.80261	ns	15.423	15.4467	15.6441	14.7389	16.3061	15.432	16.3611	15.7959
OLFML1	1.40123	0.276865	2.52559	14.7661	2.80089	0.0198535	0.0630146	-3.67038	ns	15.8887	14.5604	14.3058	16.5049	13.0568	NA	13.7197	15.3266
PLCL1	0.69898	0.135333	1.26263	11.8332	2.74869	0.019842	0.0630146	-3.80924	ns	11.9137	12.066	12.2733	12.4777	11.6575	10.656	11.73	11.8914
TIMM17B	-1.03434	-1.8597	-0.20897	11.1711	-2.86591	0.0199299	0.0632057	-3.52039	ns	NA	10.9266	9.98611	11.2201	11.2487	NA	11.3661	12.2793
ANKRD1	-0.941365	-1.7022	-0.180528	14.0402	-2.74242	0.0200603	0.0635677	-3.81998	ns	13.0209	13.6431	14.9166	12.6975	14.7686	14.3848	14.7766	14.1136
ACAA2	-0.771805	-1.39696	-0.146647	18.3988	-2.73644	0.020271	0.0639758	-3.83023	ns	18.3608	18.2154	17.7052	17.77	19.5724	19.43	17.799	18.3372
DENND4A	0.98504	0.196122	1.77396	14.0912	2.85542	0.0202622	0.0639758	-3.49867	ns	NA	NA	14.7759	14.9925	13.1281	13.4091	14.3212	13.9204
DLAT	-0.807072	-1.46074	-0.153401	17.6455	-2.73666	0.0202632	0.0639758	-3.82985	ns	17.3193	17.9826	16.1631	17.5029	18.1766	18.8932	16.9965	18.1299
NEXN	0.898621	0.17119	1.62605	13.4801	2.73812	0.0202116	0.0639758	-3.82735	ns	13.9046	13.5044	14.8051	13.5036	14.0431	12.7061	12.9928	12.3812
SLC25A21	-0.783378	-1.41783	-0.148922	11.4726	-2.73676	0.0202595	0.0639758	-3.82967	ns	11.0177	11.3411	11.604	10.3608	11.4866	11.8072	11.8967	12.2666
DDX6	0.646184	0.122496	1.16987	13.0547	2.73496	0.0203233	0.0640763	-3.83276	ns	12.9566	13.4754	13.9415	13.1378	12.7992	12.7878	13.1726	12.1669
SAR1B	-0.646654	-1.17079	-0.122518	12.537	-2.73461	0.0203357	0.0640763	-3.83336	ns	12.3242	11.98	12.7817	11.7689	12.7854	12.3873	13.4248	12.8439
SERPINB8	0.688432	0.129721	1.24714	11.1332	2.73112	0.0204599	0.0644157	-3.83933	ns	11.841	11.439	10.928	11.7019	11.5199	10.696	10.3061	10.6341
PPP1R1A	1.19752	0.242874	2.15217	10.9665	2.9338	0.0205726	0.0647184	-3.43228	ns	NA	NA	12.1414	11.4121	9.78909	NA	11.1889	10.301
GCSH	-1.39937	-2.53833	-0.260419	14.4468	-2.7233	0.0207415	0.0651972	-3.85274	ns	14.8003	13.5489	14.6865	11.9526	15.7476	13.8123	15.4862	15.5397
MBP	1.09269	0.202044	1.98334	14.5166	2.71931	0.0208863	0.0655994	-3.85956	ns	16.0069	15.8579	13.6657	14.7215	14.6263	15.1767	12.8056	13.2725
MRM3	-0.980646	-1.76561	-0.195681	11.7587	-2.92181	0.0209379	0.0656558	-3.45001	ns	NA	10.7483	11.5805	NA	12.1957	12.0402	12.2286	NA
OSBPL1A	0.630603	0.116385	1.14482	12.9211	2.71816	0.0209282	0.0656558	-3.86152	ns	13.4444	13.6523	12.8245	13.0246	12.9083	12.3091	12.4843	12.7216
PPM1B	0.740602	0.136512	1.34469	12.7054	2.71738	0.0209569	0.0656626	-3.86286	ns	13.1595	13.2649	13.2388	12.6399	12.9628	11.5796	12.5248	12.2734
FBXO2	0.787105	0.147789	1.42642	12.4967	2.76701	0.0210079	0.065731	-3.72625	ns	12.1082	13.4139	12.9741	12.6535	NA	12.5358	12.0839	11.7072
SEPHS2	0.92193	0.17307	1.67079	9.80383	2.76688	0.0210124	0.065731	-3.72645	ns	9.42836	10.1132	10.508	10.7243	9.31879	NA	9.19011	9.34415
IGHA1	0.923606	0.169467	1.67774	18.2907	2.71458	0.0210596	0.0658259	-3.86765	ns	19.3736	18.8652	17.8059	18.9653	18.9071	18.3274	17.1225	16.9584
GNA13	0.76495	0.139973	1.38993	12.8342	2.71292	0.0211208	0.0659646	-3.8705	ns	12.7434	12.6535	13.5029	13.967	11.9158	11.9381	13.2117	12.7415
STARD7	-0.554421	-1.00752	-0.101317	12.0433	-2.71212	0.02115	0.066003	-3.87185	ns	11.5876	11.7772	11.8283	11.8711	12.2433	12.3587	12.0004	12.6794
PKN1	0.91196	0.166491	1.65743	10.2662	2.71153	0.0211721	0.0660192	-3.87288	ns	10.4796	10.1468	11.3249	10.9376	10.4559	9.9886	9.45746	9.33907
HTT	1.00083	0.182204	1.81945	9.05262	2.70983	0.0212348	0.0661619	-3.87577	ns	9.45868	10.1146	9.30105	9.33777	8.35549	10.0493	7.80552	7.99855
EIF3L	0.64951	0.117138	1.18188	14.1248	2.7042	0.0214449	0.0667098	-3.88542	ns	14.4773	14.7927	14.4349	14.0934	14.2808	14.0665	13.8482	13.0048
UBA6	0.702843	0.12685	1.27884	11.5463	2.70463	0.0214285	0.0667098	-3.88467	ns	12.0411	11.3295	12.286	11.9341	11.8657	10.5046	11.4582	10.951
MRPL22	-0.586136	-1.0668	-0.10547	13.1605	-2.70286	0.0214951	0.0668128	-3.88771	ns	13.1194	12.4225	12.8176	13.1104	13.5053	13.5725	13.4846	13.252
ITIH2	0.795319	0.142672	1.44797	15.8097	2.70104	0.0215635	0.0669721	-3.89082	ns	17.2733	15.9749	15.296	16.2854	16.2757	15.3376	14.859	15.1761
HNRNPH3	0.953045	0.170099	1.73599	13.4513	2.69804	0.0216764	0.0672692	-3.89593	ns	13.3449	13.3799	15.1483	13.8382	13.0378	13.1108	13.7679	11.9825
NAMPT	-0.676756	-1.23292	-0.120592	13.5289	-2.6971	0.0217123	0.0673271	-3.89755	ns	12.4486	13.5326	13.8852	12.8959	13.5223	14.0084	14.1312	13.8073
VAMP2	0.963218	0.184562	1.74187	12.283	2.89314	0.0218394	0.0676675	-3.49244	ns	NA	NA	12.762	13.0796	NA	11.4413	12.1862	11.9456
PTPN11	0.71857	0.126847	1.31029	13.0554	2.69165	0.0219198	0.0678628	-3.90687	ns	13.5516	13.8584	13.3696	12.8789	13.2739	12.3592	12.3338	12.8174
ITIH4	0.642785	0.112897	1.17267	15.4653	2.68874	0.0220314	0.0680588	-3.91183	ns	16.1472	16.1339	14.9099	15.9557	15.1924	15.3405	14.8637	15.179
NIPSNAP3B	-0.621366	-1.13354	-0.109197	16.2332	-2.68907	0.0220188	0.0680588	-3.91128	ns	15.6252	16.0246	15.678	16.3624	15.9564	16.8337	16.1917	17.1938
NQO1	1.481	0.26551	2.69648	12.2824	2.7384	0.0220354	0.0680588	-3.77338	ns	13.8445	NA	12.0373	13.887	13.1599	10.1564	10.4146	12.4773
FHL2	-1.67441	-3.05502	-0.293793	15.3754	-2.68817	0.0220534	0.0680605	-3.91281	ns	13.7102	14.7993	15.7698	13.8735	16.7941	13.7585	17.7553	16.5425
MLEC	-0.747462	-1.3639	-0.131026	13.9809	-2.68762	0.0220743	0.0680713	-3.91374	ns	13.2501	13.533	14.0562	13.5897	13.9924	13.5556	15.2483	14.6224
CPA3	1.40859	0.246239	2.57095	15.3595	2.68605	0.022135	0.0681507	-3.91643	ns	15.0334	17.6169	15.6732	15.9318	15.12	16.2691	14.3897	12.8422
THBS3	0.926775	0.165428	1.68812	12.5217	2.73581	0.0221313	0.0681507	-3.77765	ns	13.4584	12.5855	11.9827	13.5635	12.4351	NA	11.1162	12.5108
LMAN1	-0.832297	-1.51949	-0.145102	14.992	-2.68451	0.0221945	0.0682801	-3.91905	ns	13.8701	14.7914	15.3022	14.3395	14.9549	14.6844	16.1477	15.8455
STX12	0.610376	0.106221	1.11453	13.1729	2.68349	0.0222341	0.0683481	-3.9208	ns	13.3806	13.0935	13.4615	13.9769	13.2316	12.3664	12.6967	13.1763
SUSD2	1.28281	0.222918	2.34271	14.9295	2.68267	0.0222659	0.068392	-3.9222	ns	16.1115	15.2628	15.0758	15.8335	12.5598	15.2169	14.3735	15.0021
TMEM14C	-0.721813	-1.31857	-0.125055	12.8245	-2.68098	0.0223317	0.0685402	-3.92508	ns	12.8594	12.7706	12.1375	12.0869	13.1418	12.9721	12.8266	13.8011
CKAP4	0.564832	0.0975228	1.03214	14.4346	2.67906	0.0224068	0.0687167	-3.92837	ns	14.4366	14.6846	15.0183	14.7286	14.173	14.2093	14.5175	13.709
FMR1	0.693507	0.118458	1.26856	11.2882	2.67309	0.0226416	0.0693821	-3.93856	ns	11.3199	12.2831	11.622	11.3149	10.7696	11.0665	11.4929	10.4367
TNXB	1.15592	0.196942	2.1149	16.0597	2.67169	0.0226969	0.069497	-3.94094	ns	17.1395	15.4037	16.3685	17.639	16.7877	13.8148	14.9105	16.4141
TRIOBP	0.969769	0.172667	1.76687	11.309	2.78229	0.0227419	0.0695801	-3.65171	ns	NA	11.6274	12.2721	11.2918	11.4512	NA	10.8687	10.3429
CHRM2	-1.15525	-2.10547	-0.205034	11.0176	-2.78036	0.0228114	0.0697381	-3.61618	ns	NA	NA	9.3619	11.0546	11.2548	11.8349	10.9898	11.6098
LTF	2.0989	0.352691	3.84512	15.5374	2.66417	0.0229966	0.0702495	-3.95377	ns	17.8924	15.97	17.544	14.9411	16.6182	16.2387	12.4472	12.6479
CARD19	-0.60921	-1.11666	-0.101762	12.504	-2.66099	0.023125	0.0704191	-3.95921	ns	11.9428	12.1033	12.7166	12.0347	12.2324	12.738	13.2294	13.0345
IRF2BPL	0.79303	0.135204	1.45086	10.9679	2.70939	0.0231293	0.0704191	-3.82112	ns	10.7177	NA	11.8132	11.6459	10.4404	10.9652	10.5318	10.6614
SLC44A2	0.656302	0.109626	1.20298	14.7375	2.66098	0.0231253	0.0704191	-3.95922	ns	15.0198	15.1796	14.7452	15.318	13.8129	14.5931	14.0661	15.1653
TMEM126B	-1.03405	-1.89157	-0.176538	12.2799	-2.71016	0.0230997	0.0704191	-3.81986	ns	NA	11.3545	11.4951	12.5192	11.5471	13.3028	12.6103	13.1304
TSN	0.62681	0.104617	1.149	14.9759	2.66056	0.0231423	0.0704191	-3.95994	ns	15.2383	15.8213	15.0276	15.0701	14.8177	14.3376	14.6598	14.835
NAALAD2	0.63	0.104499	1.1555	12.2506	2.65726	0.0232757	0.0707698	-3.96556	ns	12.8854	12.1773	12.5882	12.6114	11.9362	11.2553	12.4145	12.1363
AKR1C3	0.895164	0.148056	1.64227	13.2596	2.65575	0.0233374	0.0709021	-3.96814	ns	14.598	13.2994	13.6075	13.3238	14.2715	12.2847	12.7603	11.9315
RPS9	0.65943	0.108671	1.21019	16.5868	2.65384	0.0234152	0.0710833	-3.9714	ns	16.9617	17.1709	16.9116	16.6218	16.6795	16.6623	16.3936	15.2928
BCL2L13	-0.706595	-1.29702	-0.116167	13.6537	-2.6526	0.023466	0.0711269	-3.97351	ns	12.9592	13.4996	13.7625	12.9803	13.8761	13.3615	14.7369	14.0535
CUL3	0.614641	0.101091	1.12819	12.7224	2.65281	0.0234573	0.0711269	-3.97315	ns	13.0487	13.2785	12.9258	12.8658	12.8704	11.9802	12.229	12.5807
CLTC	0.533072	0.0868284	0.979315	16.2903	2.64778	0.0236643	0.0716721	-3.98173	ns	16.4016	16.792	16.2076	16.8264	16.2553	16.1885	15.7518	15.8997
PRDX3	-0.66868	-1.22907	-0.108294	19.0519	-2.64483	0.0237862	0.0719854	-3.98674	ns	18.679	19.2177	18.2193	18.7542	19.4677	20.312	18.4941	19.2711
BCKDK	-1.08537	-1.9953	-0.175429	12.3426	-2.64382	0.0238282	0.0720567	-3.98847	ns	11.0066	12.2513	13.1187	10.8232	12.8175	13.737	13.5512	11.4354
AKAP1	-0.796987	-1.46337	-0.130605	11.628	-2.68795	0.0239728	0.0724378	-3.85638	ns	10.6954	NA	10.9907	11.8281	11.5099	11.9843	12.3652	12.0228
MAP6	0.827163	0.135221	1.5191	11.2171	2.68667	0.0240241	0.0725368	-3.85848	ns	11.3898	11.0619	11.6167	12.1713	NA	11.0563	10.4457	10.7779
WDR44	0.589692	0.0941866	1.0852	11.8814	2.63781	0.0240792	0.0726471	-3.9987	ns	11.9201	11.927	12.7184	12.1394	11.2751	11.2631	12.1197	11.6883
ARHGAP17	0.764929	0.121471	1.40839	11.0905	2.63492	0.024201	0.0729344	-4.00362	ns	11.4992	11.3178	11.8934	11.1814	10.6567	10.305	11.8228	10.0476
ATL1	1.11648	0.185546	2.04742	10.1999	2.74271	0.0242118	0.0729344	-3.67512	ns	9.70425	10.7015	11.3048	10.6293	8.99477	NA	9.86501	NA
RPRD1B	0.687132	0.108296	1.26597	10.7602	2.63119	0.0243593	0.073303	-4.00998	ns	11.005	11.0489	11.6517	10.7095	10.1557	10.2724	11.2944	9.94409
XIRP1	-0.94693	-1.74471	-0.149152	13.4384	-2.63089	0.0243718	0.073303	-4.01048	ns	12.572	13.696	13.4185	12.1732	14.7393	13.5912	13.5703	13.7466
RO60	0.557162	0.0875615	1.02676	13.9169	2.62979	0.0244189	0.0733884	-4.01236	ns	14.3188	14.5976	13.8385	14.0271	13.8771	13.5636	13.3546	13.758
DAAM1	0.617458	0.0965593	1.13836	11.5225	2.62737	0.024522	0.0736246	-4.01647	ns	11.8658	11.6001	11.6656	12.1935	11.0043	11.6561	11.1042	11.0907
PLTP	0.632778	0.0988921	1.16666	12.5943	2.62706	0.0245353	0.0736246	-4.017	ns	13.3291	12.6027	12.6282	13.0827	12.2415	12.5115	12.4483	11.9102
MAP2	1.02175	0.172394	1.8711	11.0728	2.81349	0.0245634	0.0736523	-3.61054	ns	11.1337	NA	12.0445	11.1749	NA	NA	10.6305	10.3803
AGO2	0.95006	0.14884	1.75128	11.0466	2.66497	0.0249113	0.0746383	-3.89413	ns	11.396	11.5678	11.3249	11.4933	11.0535	11.0174	NA	9.47326
ENPEP	0.98299	0.150512	1.81547	12.6813	2.61724	0.0249592	0.0747244	-4.0337	ns	14.5347	13.21	11.7795	13.167	12.3217	12.3029	11.5685	12.5663
TXN	0.697184	0.105978	1.28839	16.9207	2.61382	0.0251084	0.0750601	-4.03951	ns	17.6448	17.1605	16.7086	17.5634	17.5588	16.4446	16.0348	16.2503
XPO1	0.720673	0.109542	1.3318	12.455	2.61379	0.0251098	0.0750601	-4.03956	ns	12.5385	12.8899	13.554	12.2788	12.2054	12.2983	12.7232	11.1516
TJP2	1.15647	0.179247	2.13368	11.0031	2.65971	0.0251313	0.0750669	-3.90277	ns	10.8876	12.2744	11.9424	11.0045	10.4416	11.4745	NA	8.99685
BZW2	-0.553063	-1.02256	-0.0835619	12.7368	-2.61099	0.0252328	0.0752638	-4.04433	ns	12.0896	12.7669	12.3346	12.65	13.0685	13.3234	12.673	12.9885
ECHDC2	-0.642908	-1.18869	-0.0971227	14.7201	-2.61092	0.0252357	0.0752638	-4.04444	ns	15.1726	14.1478	14.0075	14.2667	15.7574	15.0862	14.6325	14.6903
HNRNPA3	1.01226	0.15226	1.87226	14.3317	2.60892	0.0253241	0.0754697	-4.04784	ns	14.3356	14.3369	16.136	14.5427	14.2451	13.1585	15.1308	12.768
LDHD	-1.25444	-2.32118	-0.187701	13.5014	-2.60651	0.0254309	0.07573	-4.05194	ns	14.4183	13.0775	11.3631	12.6376	15.7174	14.8475	13.0593	12.8901
ABCA8	0.763442	0.113372	1.41351	13.7772	2.60305	0.0255845	0.0760851	-4.05781	ns	13.9403	13.5529	14.0463	15.096	12.9616	12.648	13.5818	14.3905
VAT1	0.614888	0.0912911	1.13849	17.7743	2.60295	0.0255891	0.0760851	-4.05798	ns	18.0913	17.9834	17.8657	18.3866	17.1328	16.9708	17.4257	18.3382
RAPH1	0.880838	0.133047	1.62863	10.0963	2.64734	0.0256563	0.0761691	-3.92308	ns	NA	10.3041	11.5358	9.97837	9.64389	9.70795	10.2342	9.27012
RPS14	0.620966	0.0919277	1.15	15.3849	2.60165	0.0256475	0.0761691	-4.0602	ns	15.59	15.8005	16.1297	15.2612	15.1928	15.3421	15.524	14.2386
ITIH1	0.839543	0.123465	1.55562	15.6129	2.59866	0.0257812	0.0764816	-4.06527	ns	17.186	15.9551	14.8355	16.154	15.7944	14.9343	14.4853	15.5584
JCHAIN	1.39714	0.204863	2.58942	15.0764	2.59735	0.0258403	0.0765407	-4.0675	ns	16.629	15.4219	15.9341	15.1149	15.8556	15.7104	12.806	13.1393
MAOB	-0.535486	-0.992447	-0.0785246	17.5974	-2.59738	0.0258388	0.0765407	-4.06744	ns	17.2447	17.5425	17.3442	17.1872	17.7039	17.647	17.7269	18.3826
CRADD	-0.753825	-1.3976	-0.110054	10.7082	-2.59541	0.0259277	0.0767413	-4.07078	ns	10.448	10.2374	10.9007	9.73895	11.627	11.4179	10.7314	10.5642
IPO9	0.836248	0.121701	1.55079	11.2383	2.59401	0.0259912	0.0768709	-4.07316	ns	11.538	11.0797	12.1428	11.865	10.1468	10.8357	11.9461	10.352
GMPR2	0.710263	0.103156	1.31737	12.9552	2.59311	0.026032	0.0769335	-4.07469	ns	13.6062	13.9873	12.8269	12.8208	12.9572	12.4943	12.0975	12.8511
EEF1D	0.516088	0.0746223	0.957553	16.0817	2.59116	0.0261207	0.0771234	-4.078	ns	16.2275	15.9275	16.3865	16.8174	15.8841	15.5401	15.7889	16.0815
HLA-DRB1	1.04734	0.158261	1.93643	13.515	2.69398	0.0261556	0.0771234	-3.86581	ns	NA	14.7919	12.8221	14.5022	NA	13.2019	12.6688	13.1034
PRPSAP1	0.628613	0.0907347	1.16649	11.6492	2.5904	0.0261554	0.0771234	-4.07929	ns	12.4063	12.3116	11.7861	11.3501	11.2763	11.4548	11.2427	11.3659
ASPRV1	1.04739	0.157815	1.93697	11.6827	2.69261	0.0262126	0.0772073	-3.79248	ns	12.3863	11.8929	NA	12.6955	11.5097	11.446	10.1654	NA
KRT5	1.42672	0.204822	2.64861	18.4395	2.58804	0.0262631	0.0772073	-4.08329	ns	18.9417	18.6589	18.0429	20.9679	18.5303	18.3965	17.1978	16.78
MYL7	-1.00223	-1.86048	-0.143972	17.5593	-2.58832	0.0262506	0.0772073	-4.08283	ns	16.4838	17.3329	18.1886	16.2273	18.8226	18.2919	17.6592	17.4678
TMEM256	-0.780361	-1.44848	-0.11224	16.548	-2.58886	0.0262259	0.0772073	-4.08191	ns	16.4188	17.001	15.9911	15.2203	17.002	16.8722	16.7467	17.1318
ASPG	-1.03944	-1.93035	-0.148529	11.5055	-2.58602	0.0263557	0.0773629	-4.08672	ns	10.727	12.1145	10.349	10.7527	12.979	11.4174	11.8263	11.8782
SEC23A	0.593693	0.0848533	1.10253	13.0733	2.58612	0.0263514	0.0773629	-4.08656	ns	13.11	13.2309	13.6317	13.5082	13.1283	12.9149	12.5111	12.5517
WDR1	0.610694	0.0869315	1.13446	15.6244	2.58438	0.0264313	0.0775264	-4.0895	ns	16.2875	15.7043	16.4018	15.3253	15.6354	15.3058	15.712	14.6229
DSG1	1.39765	0.196758	2.59854	15.0383	2.57966	0.0266499	0.0780851	-4.09751	ns	15.4095	15.2317	14.7238	17.5833	15.0341	14.9752	13.8296	13.5189
PDCD6	0.617022	0.0868107	1.14723	14.2691	2.5794	0.0266617	0.0780851	-4.09794	ns	14.6516	14.6508	14.2698	14.7384	14.1425	13.4092	13.6893	14.6015
RPS5	0.610613	0.0853328	1.13589	14.6971	2.57657	0.0267936	0.0784123	-4.10274	ns	15.0986	15.5063	15.1187	14.2861	14.7311	14.7172	14.3234	13.7957
HSPA4L	0.689833	0.0962277	1.28344	11.9172	2.57581	0.0268293	0.078458	-4.10404	ns	11.8189	11.9041	13.0125	12.3131	11.5715	10.8181	12.2333	11.6663
IGLV2-14	0.991745	0.144629	1.83886	12.3836	2.67735	0.026855	0.0784744	-3.89202	ns	13.1022	NA	12.3297	13.2064	12.6509	NA	11.8217	11.1906
MYOM3	-1.36957	-2.54987	-0.189275	13.7705	-2.57194	0.0270108	0.0788706	-4.11059	ns	12.5431	14.0056	14.0257	11.7683	15.8877	14.9643	14.4981	12.4709
PRPF40A	0.698278	0.0982447	1.29831	11.1201	2.61545	0.027061	0.0789584	-3.97535	ns	11.8236	11.2245	11.6175	10.8711	10.8365	10.5378	10.9297	NA
MRPS18B	-0.800039	-1.48777	-0.112309	12.8176	-2.61449	0.0271046	0.0790265	-3.97693	ns	12.3823	12.2981	12.7209	12.5053	13.1658	13.9372	12.7133	NA
FBLN1	0.595078	0.0814063	1.10875	16.3426	2.56777	0.027208	0.0790898	-4.11766	ns	16.871	16.1564	16.673	16.8599	16.4934	15.7641	16.349	15.5735
GDI2	0.538858	0.0736402	1.00407	16.4691	2.56735	0.0272276	0.0790898	-4.11836	ns	17.1368	16.8285	16.5718	16.4172	16.5645	15.8105	16.1416	16.2821
IGKV3D-20	1.24354	0.170166	2.31691	15.4382	2.56789	0.0272022	0.0790898	-4.11745	ns	15.9095	17.1478	14.6775	16.5051	15.2666	16.3688	14.1551	13.4752
SERPINA3	0.592491	0.0811949	1.10379	17.7486	2.56848	0.0271741	0.0790898	-4.11645	ns	18.0275	18.1628	18.058	17.9309	17.097	17.3052	18.2557	17.1514
SRP54	-0.884037	-1.64717	-0.1209	11.0197	-2.56765	0.0272137	0.0790898	-4.11786	ns	11.0762	11.0619	10.0316	10.141	12.2231	12.4227	10.3045	10.8966
DCUN1D1	0.546049	0.0741865	1.01791	11.1944	2.56498	0.0273406	0.0793588	-4.12238	ns	11.7576	11.6221	11.3835	11.1065	11.1397	10.8703	10.7562	10.9192
RPL26	0.761288	0.10325	1.41932	12.6202	2.56428	0.0273738	0.0793962	-4.12356	ns	12.449	13.1642	13.192	13.1984	12.5748	12.7501	12.2189	11.4147
STXBP3	0.644212	0.08625	1.20217	11.7434	2.55913	0.0276208	0.0800533	-4.13229	ns	11.9165	11.7519	12.2845	12.3091	11.2053	11.3107	12.1641	11.005
STX4	0.625235	0.0834803	1.16699	12.6474	2.55804	0.0276729	0.0801448	-4.13412	ns	12.6299	12.4011	13.2761	13.533	11.997	12.3946	12.5545	12.3933
GART	0.554339	0.073776	1.0349	12.4626	2.55678	0.0277342	0.0802626	-4.13627	ns	12.5849	12.505	12.576	13.2933	12.3665	12.104	12.0637	12.2076
DDX39B	0.752011	0.0998025	1.40422	13.2664	2.55567	0.0277876	0.0803575	-4.13814	ns	13.736	13.6988	14.2585	12.8765	13.6812	12.393	13.2741	12.2134
NDRG1	0.640765	0.084446	1.19708	14.495	2.55295	0.0279197	0.0806797	-4.14274	ns	15.0237	14.324	14.8961	15.0179	14.3106	13.3318	14.1866	14.8696
LRRC20	-0.684709	-1.27959	-0.0898235	11.9353	-2.55117	0.0280062	0.0807592	-4.14574	ns	11.8803	11.9482	10.5476	11.996	12.416	12.3044	11.7521	12.6382
SETD7	0.690121	0.0906614	1.28958	12.0719	2.55172	0.0279796	0.0807592	-4.14482	ns	12.4441	12.6572	12.239	12.3277	12.4474	11.5343	11.9274	10.9984
SLC18A3	0.890591	0.119227	1.66196	10.8235	2.59485	0.0280092	0.0807592	-4.00908	ns	10.7261	11.6147	10.3846	11.9725	NA	10.3521	9.73535	10.9794
CYP7B1	1.14992	0.157412	2.14243	10.7401	2.6496	0.0280643	0.0808583	-3.85992	ns	10.8792	NA	11.547	11.5535	NA	9.58517	11.2115	9.66415
MTCH1	-0.693168	-1.29632	-0.0900178	15.9362	-2.5473	0.0281957	0.0811771	-4.15229	ns	15.348	16.1514	15.8091	15.0501	15.6302	16.3564	16.4023	16.7424
GSDMA	1.40943	0.182611	2.63624	12.7256	2.54642	0.0282389	0.0812416	-4.15378	ns	13.1754	13.5567	12.3381	14.6512	12.4524	13.4883	11.5428	10.6003
DCTN3	0.605473	0.0781017	1.13284	13.058	2.54475	0.0283212	0.0813584	-4.1566	ns	13.3726	12.874	13.6712	13.5252	12.6949	12.6384	13.3608	12.327
RPL4	0.605118	0.0780706	1.13216	16.4893	2.54482	0.0283177	0.0813584	-4.15648	ns	16.8113	17.1277	16.8359	16.3925	16.5039	16.6424	16.303	15.2975
MAPRE2	0.646798	0.0831511	1.21045	11.7858	2.54348	0.0283839	0.0814187	-4.15875	ns	12.0149	11.4191	12.7748	12.2281	11.6937	11.2556	11.7155	11.1848
PBDC1	0.59838	0.0769399	1.11982	12.6399	2.54355	0.0283807	0.0814187	-4.15864	ns	13.3048	13.3802	12.4575	12.6137	12.5152	12.2599	12.0716	12.516
HNMT	0.958787	0.123054	1.79452	13.965	2.54286	0.0284149	0.0814477	-4.15981	ns	15.4659	14.4229	14.1098	13.779	15.2099	13.1975	12.6013	12.9338
COL4A2	0.881307	0.112796	1.64982	16.6476	2.54182	0.0284664	0.0814565	-4.16156	ns	17.085	17.8631	16.3971	17.0079	16.9611	17.2151	15.3796	15.272
EIF4A2	0.515431	0.0660485	0.964814	14.3124	2.54227	0.028444	0.0814565	-4.1608	ns	14.4485	14.6894	14.8548	14.2876	14.3274	13.9215	14.1569	13.8129
EMILIN1	0.965536	0.123481	1.80759	16.8886	2.54153	0.0284806	0.0814565	-4.16205	ns	18.0054	16.0116	17.2625	18.2061	17.0268	14.7857	16.4634	17.3474
ARAP1	0.746504	0.0972429	1.39577	10.6584	2.58408	0.028518	0.0815039	-4.02669	ns	10.7417	10.7258	11.2889	11.0921	10.6447	NA	10.1918	9.92371
DCXR	-0.55518	-1.03989	-0.0704649	17.3966	-2.53872	0.0286205	0.0817059	-4.1668	ns	17.2681	17.0873	16.8159	17.3049	18.1328	17.5575	16.9559	18.0507
MRPL53	-0.712806	-1.33519	-0.0904215	13.3063	-2.53852	0.0286306	0.0817059	-4.16714	ns	13.4664	13.6503	12.1956	12.4872	14.0415	14.2263	13.3778	13.0053
DSC1	1.42941	0.180925	2.6779	14.2211	2.5377	0.0286712	0.0817621	-4.16852	ns	14.6082	14.4312	13.8615	16.8425	14.1901	14.3688	12.7324	12.7343
LAMP1	0.532144	0.0671248	0.997163	14.8124	2.53645	0.028734	0.0818813	-4.17064	ns	15.1955	14.9498	14.7125	15.4561	14.2434	14.5653	14.5054	14.8713
CYB5R3	-0.455182	-0.853059	-0.0573052	18.6482	-2.53574	0.0287696	0.081923	-4.17184	ns	18.3257	18.473	18.4132	18.4706	18.4709	18.7704	19.0036	19.2583
ERLIN2	0.678068	0.0851432	1.27099	12.9616	2.53478	0.0288173	0.0819393	-4.17345	ns	12.7618	13.3644	13.7933	13.2831	12.4629	11.9344	13.3773	12.716
NARS1	0.640017	0.0803757	1.19966	14.3101	2.53483	0.0288149	0.0819393	-4.17337	ns	15.0661	14.8237	14.169	14.4619	14.586	13.5679	13.5029	14.3038
IGKV6-21	0.852859	0.109127	1.59659	12.0423	2.57724	0.0288462	0.0819618	-4.03788	ns	13.0688	12.4736	11.6458	12.455	12.5092	11.3672	10.7763	NA
AEBP1	1.51418	0.192887	2.83546	14.7369	2.57556	0.0289271	0.0819928	-4.04062	ns	16.2996	12.9649	15.167	16.4905	13.698	NA	13.572	14.9661
EIF4B	0.583433	0.0725122	1.09435	13.0494	2.53107	0.0290041	0.0819928	-4.17971	ns	13.3181	12.9983	13.7199	13.3279	13.2145	12.4313	13.0697	12.3151
FCER1G	-0.753036	-1.4081	-0.0979731	12.2224	-2.62894	0.0290009	0.0819928	-3.8923	ns	12.0671	11.7066	11.8158	NA	12.5876	NA	12.9136	12.2439
GAP43	0.704293	0.0875869	1.321	12.1573	2.53129	0.028993	0.0819928	-4.17934	ns	12.3837	13.0324	11.5959	13.0256	11.3262	12.0718	11.6995	12.123
LRRC57	0.520464	0.0648795	0.976048	12.0339	2.53215	0.0289499	0.0819928	-4.1779	ns	12.3371	12.0286	12.2126	12.5982	11.7718	11.3717	11.7932	12.1581
NRBP1	0.535315	0.0667387	1.00389	13.2732	2.53219	0.0289477	0.0819928	-4.17782	ns	13.6665	13.1956	13.6985	13.6028	12.7923	12.7732	13.511	12.9456
RPL37A	0.587563	0.0733243	1.1018	14.2731	2.53254	0.0289299	0.0819928	-4.17723	ns	14.627	14.7661	14.8355	14.0389	14.3783	14.1228	14.1866	13.2297
ACTR3	0.675556	0.0834089	1.2677	15.2694	2.52871	0.0291237	0.0822118	-4.1837	ns	16.2709	16.0739	14.7293	15.3547	15.1462	14.9219	14.6555	15.003
ART3	-1.02714	-1.92742	-0.126853	11.8049	-2.52881	0.0291187	0.0822118	-4.18353	ns	11.1399	11.0996	11.9779	10.948	11.3771	11.3349	13.0667	13.4952
LAMC3	-1.65065	-3.0938	-0.207508	10.8349	-2.57063	0.0291666	0.0822735	-4.04868	ns	11.3967	10.7816	8.64051	9.85889	12.0228	NA	12.7717	10.372
SERPINB12	1.42859	0.174615	2.68256	14.1864	2.52514	0.0293051	0.0826045	-4.18972	ns	14.7219	14.3524	13.8523	16.6761	14.2286	14.074	13.2214	12.3643
EIF3E	0.559693	0.0681974	1.05119	17.1242	2.52405	0.0293611	0.0827025	-4.19157	ns	17.5445	17.4818	17.4097	17.1803	17.3343	16.8357	17.1044	16.1031
ACTR1A	0.592211	0.072003	1.11242	13.9686	2.52329	0.0294	0.0827524	-4.19285	ns	14.2818	14.036	14.5758	14.1652	13.7111	13.4917	14.3891	13.0982
FAU	0.905376	0.109106	1.70165	14.3806	2.52021	0.0295582	0.0830778	-4.19805	ns	14.8136	15.2048	13.9518	15.3631	13.5837	14.7709	14.2017	13.1554
NPC2	-0.535729	-1.00682	-0.0646372	11.5208	-2.52062	0.029537	0.0830778	-4.19736	ns	11.6941	10.8902	11.2172	11.2103	12.065	11.7539	11.707	11.6288
MRPL54	-0.663003	-1.24645	-0.0795582	12.8542	-2.51874	0.0296338	0.0832304	-4.20053	ns	12.4557	12.5285	12.4337	12.6727	13.2463	14.0104	12.7782	12.7079
FLOT2	0.597663	0.0705636	1.12476	14.0119	2.51322	0.0299196	0.0839727	-4.20982	ns	14.3205	14.5368	13.7707	14.6147	13.9017	14.0486	13.6149	13.2869
MARCKS	0.793842	0.0936108	1.49407	14.5276	2.51281	0.0299411	0.0839727	-4.21052	ns	15.1462	14.2422	14.9426	15.367	13.4614	13.3546	14.656	15.0507
DES	-0.469827	-0.884382	-0.055271	21.1891	-2.51201	0.0299827	0.084029	-4.21186	ns	20.8206	21.3441	21.0179	20.634	21.6262	21.1045	21.5368	21.4283
FLG	1.34899	0.157336	2.54064	14.5527	2.50915	0.0301327	0.0843041	-4.2167	ns	15.5093	15.2006	13.8016	16.3971	14.7501	14.5396	13.7681	12.4549
FNTA	0.518035	0.0603547	0.975716	13.0536	2.50879	0.0301515	0.0843041	-4.2173	ns	13.6177	13.5799	13.1474	12.9054	13.0482	12.7741	12.8385	12.5174
HBS1L	1.2063	0.151686	2.26091	9.67957	2.67518	0.0301672	0.0843041	-3.81615	ns	10.3151	NA	10.4957	9.50207	8.50083	NA	9.58413	NA
SACM1L	0.731587	0.085244	1.37793	13.3677	2.50882	0.0301496	0.0843041	-4.21724	ns	13.1827	13.2141	14.3274	14.2096	13.0388	12.6368	13.7568	12.575
TOMM6	-1.04149	-1.96025	-0.122727	12.4781	-2.54768	0.0303073	0.0846349	-4.08615	ns	12.5729	12.5077	10.4352	NA	13.4112	12.754	12.2225	13.4434
TSPO	-0.735753	-1.38668	-0.0848259	15.8415	-2.50534	0.0303329	0.0846459	-4.22311	ns	14.9023	15.2807	15.6529	16.0586	15.7074	15.5877	16.1376	17.4049
NCK2	0.734724	0.0860884	1.38336	11.3237	2.54576	0.0304049	0.0846654	-4.08929	ns	11.5216	11.7801	11.943	11.3458	11.321	NA	10.4681	10.8861
NRDC	1.08074	0.124161	2.03732	11.0074	2.50419	0.0303936	0.0846654	-4.22504	ns	11.7176	12.2926	10.2472	11.9337	11.4723	9.51001	10.1777	10.7081
SNAP25	0.948241	0.114007	1.78248	11.539	2.59943	0.0303936	0.0846654	-3.89913	ns	11.5387	11.8708	11.3676	12.5602	NA	NA	10.3683	11.5283
ADH5	0.630568	0.0720404	1.1891	16.5251	2.50239	0.0304892	0.0847792	-4.22808	ns	17.2418	17.0179	16.5535	16.5485	17.1695	15.8796	15.8448	15.9456
S100A14	1.33564	0.152646	2.51864	12.316	2.5025	0.0304833	0.0847792	-4.22789	ns	12.6612	12.3371	12.1878	14.7491	12.43	12.1949	11.1602	10.8076
ELP3	0.595262	0.0678506	1.12267	11.507	2.50165	0.0305286	0.0848281	-4.22933	ns	11.6323	11.5701	11.6325	12.3835	11.396	11.1872	11.2297	11.0245
SLK	0.55833	0.063412	1.05325	12.1088	2.50049	0.0305901	0.0849387	-4.23128	ns	12.3225	11.9939	12.7174	12.518	12.2517	11.4038	11.8325	11.8305
C8B	0.945685	0.106794	1.78458	14.7592	2.49867	0.0306872	0.0851072	-4.23434	ns	16.1303	14.6984	14.0437	16.0558	15.1723	14.1453	13.9929	13.8349
SPART	0.972898	0.114927	1.83087	10.7386	2.59324	0.0306944	0.0851072	-3.9088	ns	NA	NA	11.9519	10.8751	9.95731	10.6801	10.9843	9.98258
BTD	0.746368	0.0838897	1.40885	11.3104	2.49717	0.0307671	0.0851879	-4.23686	ns	12.0543	12.1895	10.6899	11.8006	11.3023	11.0381	10.9377	10.4707
FUNDC1	-0.787513	-1.48236	-0.0926619	11.9884	-2.59187	0.0307611	0.0851879	-4.02658	ns	NA	11.7754	11.4861	11.5224	NA	12.489	11.7515	12.9059
CFB	0.884714	0.0985888	1.67084	15.4122	2.49447	0.0309121	0.0854735	-4.24141	ns	16.359	15.8118	14.4841	16.7635	15.2221	14.752	14.9626	14.9428
LCN1	2.33741	0.265101	4.40972	12.4697	2.53498	0.0309579	0.0854735	-4.10687	ns	12.3452	12.0118	17.1474	12.0051	11.0644	11.3345	11.3794	NA
VASN	0.807105	0.0915561	1.52265	12.0877	2.53504	0.0309547	0.0854735	-4.10677	ns	12.3492	11.4035	12.5817	13.1355	11.466	NA	11.8036	11.874
VPS26B	0.596551	0.0663745	1.12673	11.5891	2.49399	0.0309381	0.0854735	-4.24222	ns	12.2342	11.9852	12.1172	11.2128	11.7966	11.2128	11.4277	10.7262
C1QBP	-0.645829	-1.22003	-0.0716304	16.3556	-2.493	0.0309912	0.0855051	-4.24388	ns	15.8278	16.1644	16.7031	15.4354	16.7728	16.9038	17.277	15.7604
DAP	0.925574	0.10691	1.74424	11.7237	2.58555	0.031072	0.0856676	-3.96023	ns	12.505	NA	12.4546	11.6754	11.6962	10.4349	11.5761	NA
C1QTNF1	1.13017	0.129514	2.13083	11.086	2.58289	0.0312036	0.0859694	-3.92494	ns	12.2406	11.193	11.7142	10.3109	10.5647	NA	10.4924	NA
PDK1	-0.706191	-1.33539	-0.0769943	13.6004	-2.48773	0.0312768	0.0861105	-4.25275	ns	12.6329	12.9557	13.642	13.7586	14.3161	13.6384	14.2561	13.6032
CUL4B	0.669665	0.0743691	1.26496	11.2704	2.52824	0.0313084	0.0861327	-4.11785	ns	11.3638	11.5565	11.8472	11.4617	10.8664	NA	10.5843	11.2126
THUMPD1	0.851125	0.094403	1.60785	12.6769	2.52785	0.031329	0.0861327	-4.11849	ns	13.1836	12.3723	14.0596	12.3794	12.0885	NA	12.8174	11.8374
BLVRA	0.562913	0.0608725	1.06495	14.2295	2.48525	0.031412	0.0861986	-4.25692	ns	14.6734	14.6843	14.3109	14.3754	14.2143	13.6398	13.5544	14.3837
MRPS11	-0.931417	-1.75409	-0.108743	11.8716	-2.64793	0.0314192	0.0861986	-3.85669	ns	NA	11.4461	11.2783	NA	11.8675	12.8032	11.9627	NA
SLC27A3	0.941505	0.106566	1.77644	10.4899	2.57879	0.0314081	0.0861986	-3.97081	ns	NA	10.7094	11.224	10.7236	10.7049	NA	10.2173	9.35987
SUCLA2	-1.56725	-2.96536	-0.169141	14.9175	-2.48465	0.031445	0.0862088	-4.25793	ns	12.4209	13.4237	16.3297	14.3611	15.639	16.1272	17.1274	13.9109
GLG1	0.58565	0.0628577	1.10844	12.593	2.483	0.0315353	0.0863956	-4.2607	ns	12.7429	13.3243	12.402	13.0739	11.8805	12.3668	12.5141	12.4391
COL4A1	1.01314	0.108501	1.91778	14.0947	2.48234	0.0315712	0.0864335	-4.26181	ns	14.4219	15.36	14.5566	14.0664	14.5695	14.7376	12.6381	12.4071
OXCT2	-0.963371	-1.81592	-0.110825	13.9554	-2.64281	0.0316605	0.086617	-3.86431	ns	NA	13.2353	NA	13.714	NA	14.4291	13.6001	14.7985
NUDT19	-1.38197	-2.61029	-0.153655	11.7186	-2.57298	0.0316996	0.0866634	-4.05628	ns	10.3353	9.96623	12.7813	NA	11.9524	12.5497	12.7266	NA
ACTR10	0.616611	0.0653446	1.16788	12.3326	2.47923	0.0317425	0.0866795	-4.26703	ns	12.7022	12.6319	12.7263	12.5031	12.418	11.8888	12.5379	11.2524
SCCPDH	-0.570768	-1.08124	-0.0602932	14.8769	-2.47829	0.0317943	0.0866795	-4.26861	ns	14.1162	14.8014	14.6716	14.7769	14.5001	15.1497	15.2503	15.7491
TECR	0.653197	0.069005	1.23739	13.1886	2.47831	0.0317933	0.0866795	-4.26858	ns	12.8212	13.2916	13.9939	13.9542	12.9028	12.4112	13.3658	12.7683
UFC1	0.615655	0.0651113	1.1662	14.4977	2.47864	0.0317753	0.0866795	-4.26803	ns	14.7454	14.8799	15.0173	14.5794	14.8656	13.6263	14.2093	14.0582
OLA1	0.465251	0.0486474	0.881854	14.7097	2.47532	0.031959	0.0870677	-4.2736	ns	14.967	15.0888	14.7501	14.9634	14.472	14.5286	14.1882	14.7194
PALM	0.726056	0.0758107	1.3763	14.3085	2.47491	0.0319817	0.0870686	-4.27428	ns	14.5868	13.8639	14.7959	15.4397	13.8957	12.8934	14.4941	14.4988
CZIB	0.580381	0.060325	1.10044	12.9869	2.47361	0.0320546	0.0871982	-4.27648	ns	13.6904	12.8757	13.5445	12.9976	13.3507	12.146	12.7683	12.5217
GBP1	0.734104	0.0759976	1.39221	12.3796	2.47246	0.0321186	0.0871982	-4.27841	ns	13.213	13.1458	12.3787	12.2492	12.9957	11.5412	11.5623	11.951
IGKV2-30	1.28254	0.133067	2.43202	10.7396	2.47309	0.0320835	0.0871982	-4.27735	ns	12.7546	11.3603	9.63895	11.7697	12.261	9.82047	8.47993	9.83195
RAN	0.527544	0.0546797	1.00041	15.8435	2.4728	0.0320993	0.0871982	-4.27783	ns	15.8474	16.025	16.6596	15.897	15.6392	15.1818	15.8868	15.611
FSTL1	0.585655	0.0604125	1.1109	11.3301	2.47144	0.0321757	0.0872924	-4.28013	ns	12.088	11.3126	11.5786	11.5127	10.9436	10.6641	11.1098	11.4317
GSTM2	0.56728	0.0583475	1.07621	15.2032	2.47061	0.0322218	0.0873568	-4.28151	ns	15.5196	15.8798	15.3487	15.1993	14.5572	14.7853	15.2503	15.0856
CPXM2	1.82197	0.199242	3.4447	10.9809	2.62595	0.0324686	0.087904	-3.88941	ns	13.4172	NA	10.1144	11.1784	10.3017	NA	NA	9.89274
U2AF2	0.63265	0.0640828	1.20122	13.0101	2.46632	0.0324632	0.087904	-4.28872	ns	13.3787	13.395	13.7284	12.8035	13.3061	12.7114	12.9119	11.8457
LSM6	0.54239	0.0545446	1.03024	13.3694	2.46432	0.0325763	0.0880732	-4.29207	ns	13.6069	13.9368	13.6981	13.3207	13.1894	12.7233	13.366	13.1142
SEC23IP	0.794376	0.0836769	1.50507	11.495	2.55616	0.0325595	0.0880732	-3.96663	ns	11.5689	12.1266	11.598	11.7943	NA	NA	11.1534	10.729
RAP2B	0.591449	0.0591388	1.12376	12.0803	2.46275	0.0326653	0.0882529	-4.29471	ns	12.6185	12.0036	12.1801	12.7019	11.4822	11.3483	11.9465	12.3613
ALDH6A1	-0.704558	-1.33918	-0.0699378	16.587	-2.46077	0.032778	0.088435	-4.29803	ns	16.1781	15.3902	16.1321	17.2384	16.9107	16.4146	16.5492	17.8825
DCTN2	0.694476	0.0689412	1.32001	14.7303	2.46078	0.0327771	0.088435	-4.298	ns	15.0731	14.3913	15.6548	15.1911	14.368	14.1371	15.2828	13.7444
RPL23A	0.603493	0.059397	1.14759	15.6569	2.45847	0.0329094	0.0886668	-4.30189	ns	15.9003	16.3291	16.1706	15.4346	15.5396	15.7761	15.6698	14.4351
UBL4A	0.531005	0.0523223	1.00969	12.1198	2.45877	0.0328918	0.0886668	-4.30137	ns	12.2967	12.2426	12.2887	12.7131	11.8078	11.8002	12.1893	11.6199
FARP1	1.0009	0.105626	1.89617	11.0131	2.61472	0.0330185	0.0888995	-3.90612	ns	10.7924	NA	11.6492	11.6355	NA	NA	10.8255	10.1627
RPP30	0.75905	0.0736557	1.44444	10.5673	2.45469	0.0331257	0.089112	-4.30821	ns	10.9712	11.2048	10.8929	10.7185	11.1717	10.3533	9.90502	9.32115
SF1	0.705799	0.0684101	1.34319	11.3761	2.45439	0.0331431	0.089112	-4.30872	ns	11.7247	11.1758	12.5524	11.4629	11.4168	10.2349	11.7863	10.6547
CCAR2	0.63023	0.060662	1.1998	12.2392	2.45257	0.0332484	0.0892721	-4.31177	ns	12.1814	12.2455	13.1389	12.6515	11.9409	11.9546	12.4787	11.3221
SEPTIN9	0.660422	0.0636137	1.25723	12.821	2.45275	0.0332376	0.0892721	-4.31146	ns	13.0789	13.344	12.789	13.3929	12.5194	13.3946	11.9823	12.0669
GGH	0.812193	0.0774396	1.54695	13.9216	2.45011	0.0333908	0.0894687	-4.3159	ns	14.3091	14.4331	13.3021	15.2665	14.01	13.6756	13.1987	13.1778
MAP2K1	-0.726843	-1.38447	-0.0692128	12.1225	-2.44978	0.03341	0.0894687	-4.31645	ns	12.331	11.6681	12.3483	10.6891	12.8662	12.2898	12.4434	12.3444
RPTOR	0.70515	0.0674128	1.34289	11.1635	2.4508	0.0333508	0.0894687	-4.31474	ns	11.2874	11.852	11.3459	11.579	10.54	11.8539	10.6759	10.1739
SYNJ2BP	-0.535311	-1.01966	-0.0509634	13.976	-2.44972	0.0334132	0.0894687	-4.31655	ns	13.3779	13.8029	13.6256	14.0269	13.7093	14.1591	14.3124	14.7938
HUWE1	0.512004	0.0486247	0.975383	13.5636	2.44909	0.03345	0.0895058	-4.31761	ns	13.5188	13.6918	14.0346	14.0331	13.1944	13.0722	13.78	13.1837
PCMT1	-0.483661	-0.921547	-0.0457736	16.1187	-2.4482	0.0335019	0.0895831	-4.3191	ns	15.9887	15.9016	16.1467	15.4704	16.462	16.1818	16.3579	16.4404
FLAD1	-0.730376	-1.392	-0.0687472	11.4495	-2.44681	0.0335828	0.0897381	-4.32143	ns	10.9689	10.3967	10.7107	12.2611	11.9816	11.3452	11.7023	12.2297
IQGAP2	0.689761	0.0645493	1.31497	11.0084	2.44534	0.0336685	0.0899056	-4.32388	ns	11.5927	10.7888	11.8885	11.1432	11.2997	10.5002	10.9612	9.89304
ACACB	1.38768	0.126152	2.6492	13.1103	2.43815	0.0340917	0.0899893	-4.33592	ns	13.5623	13.5484	13.1303	14.9753	14.1777	12.5716	11.901	11.0153
BLOC1S2	0.903845	0.0841661	1.72352	11.6377	2.44409	0.0337415	0.0899893	-4.32597	ns	11.9004	10.8629	12.2922	13.3029	11.7641	10.2395	11.4109	11.3285
CDH19	0.990078	0.092444	1.88771	12.6552	2.47893	0.0339978	0.0899893	-4.19805	ns	12.9279	NA	12.5833	14.4045	12.0227	11.2461	11.9958	13.4063
CHMP2A	0.455822	0.0418318	0.869812	12.9367	2.44047	0.0339547	0.0899893	-4.33204	ns	13.3264	13.2163	13.0235	13.0921	12.7886	12.6582	12.5372	12.8509
CMA1	1.1818	0.108696	2.2549	13.2597	2.44101	0.0339225	0.0899893	-4.33113	ns	13.023	14.3508	13.7983	14.2303	12.9814	14.3062	12.1942	11.1935
ILF3	0.585082	0.053905	1.11626	13.6245	2.44143	0.0338977	0.0899893	-4.33042	ns	13.8324	13.7667	14.59	13.4792	13.5302	12.9583	13.9373	12.9022
MYH3	-1.4067	-2.67905	-0.134345	16.9563	-2.52837	0.0340321	0.0899893	-4.1263	ns	15.0369	16.7566	16.9655	NA	18.4443	16.7577	17.7771	NA
NAPB	0.887617	0.0825515	1.69268	10.8844	2.47792	0.0340548	0.0899893	-4.19968	ns	11.4549	10.901	11.4827	11.1274	11.0916	NA	9.48722	10.6462
NDUFA1	-1.12669	-2.14876	-0.104615	13.9575	-2.44337	0.0337839	0.0899893	-4.32718	ns	13.3376	13.6802	14.8534	11.7053	14.6104	14.14	14.6107	14.7222
PEPD	0.819778	0.0758019	1.56376	13.7861	2.44233	0.0338448	0.0899893	-4.32892	ns	15.0969	14.8699	13.6356	13.1814	14.2829	13.235	13.258	12.7288
PLP1	0.784742	0.0715738	1.49791	13.0309	2.43895	0.0340444	0.0899893	-4.33458	ns	13.8807	13.4926	12.1901	14.1295	12.395	12.4907	12.244	13.4243
PYROXD2	-0.914324	-1.74108	-0.0875645	11.0734	-2.52911	0.0339919	0.0899893	-4.12513	ns	10.5285	11.4502	9.8701	NA	11.708	12.1639	10.7199	NA
SDCBP	-0.750231	-1.43064	-0.0698247	13.3336	-2.44396	0.0337493	0.0899893	-4.32619	ns	13.3412	13.0661	12.3634	13.0632	14.0051	13.4353	12.6984	14.696
SMARCC2	-1.12159	-2.13982	-0.103352	10.5822	-2.44148	0.0338952	0.0899893	-4.33035	ns	8.99514	10.2232	11.7029	9.16459	11.5562	11.5353	11.2372	10.2435
SRP72	-0.492036	-0.938504	-0.0455682	12.0882	-2.44272	0.0338219	0.0899893	-4.32826	ns	11.6297	12.0802	11.8655	11.7932	12.1825	12.6791	12.0696	12.4056
SUPV3L1	-0.982499	-1.87504	-0.0899551	11.77	-2.43989	0.0339888	0.0899893	-4.33301	ns	10.6254	11.1213	12.632	10.7363	12.7939	12.0719	13.2345	10.9448
TRMT2B	-1.13765	-2.16694	-0.10835	9.72793	-2.52763	0.0340721	0.0899893	-4.01106	ns	NA	NA	8.39373	9.61142	10.0235	9.95092	9.27153	11.1165
CCDC90B	-0.489973	-0.935518	-0.0444274	13.8017	-2.43752	0.0341291	0.090027	-4.33698	ns	13.5325	13.7699	13.4569	13.4677	13.9714	13.8179	14.0688	14.3287
EIF2S3	0.644637	0.0580902	1.23118	12.8681	2.43602	0.0342182	0.090201	-4.33949	ns	13.0121	13.206	13.1804	13.3631	13.1248	12.1687	12.8974	11.9922
MINPP1	0.777561	0.0710962	1.48403	11.3814	2.47365	0.0342991	0.0903533	-4.20663	ns	12.2369	10.7929	11.5281	12.064	11.3889	NA	10.844	10.8148
ARMCX3	0.77084	0.068731	1.47295	10.8148	2.43348	0.0343693	0.0904773	-4.34373	ns	10.5512	11.5416	11.2265	11.4816	10.9426	10.8733	10.0222	9.87938
RAB12	-0.635573	-1.21497	-0.0561743	12.4334	-2.43139	0.0344938	0.0907439	-4.34721	ns	11.8211	12.3983	12.1698	12.0734	12.3175	12.2377	13.1546	13.2952
C9	1.00785	0.088504	1.92719	15.5773	2.42988	0.0345847	0.0909217	-4.34975	ns	15.7293	16.5981	15.0132	16.9842	14.8182	16.1166	15.1258	14.2329
GHDC	1.03872	0.098229	1.9792	10.7252	2.58306	0.0346211	0.0909562	-3.95323	ns	10.5332	NA	11.2011	11.5282	NA	NA	9.70642	10.6571
SWAP70	0.596561	0.0518144	1.14131	11.8283	2.42732	0.0347384	0.0912029	-4.35402	ns	11.8641	11.9673	12.4424	12.2322	11.5893	11.9711	11.5537	11.0058
RPL12	0.53406	0.0462892	1.02183	15.0793	2.42684	0.0347674	0.0912177	-4.35482	ns	15.1325	15.4734	15.5357	15.2436	14.8618	15.2907	14.8575	14.239
SEC63	0.689783	0.0594316	1.32013	11.6023	2.42548	0.0348499	0.0913729	-4.3571	ns	11.1644	11.9733	12.5865	12.0647	11.2811	11.5256	11.5317	10.6914
CHMP4B	0.609675	0.0522477	1.1671	13.8077	2.42425	0.0349242	0.0915061	-4.35915	ns	14.1079	14.6226	13.5662	14.1535	13.4327	13.6638	12.8057	14.1094
MRPS18C	-0.742646	-1.41945	-0.0658464	11.927	-2.5094	0.0350761	0.0918425	-4.15604	ns	11.1372	12.1645	11.3652	NA	11.8587	12.8793	12.157	NA
TWF2	0.475425	0.0402227	0.910627	13.2389	2.42135	0.0351003	0.0918441	-4.36399	ns	13.6969	13.4791	13.5774	13.1528	13.2141	12.915	13.2175	12.658
MRPL45	-0.702172	-1.34542	-0.0589262	12.6317	-2.41955	0.0352105	0.0920709	-4.36701	ns	12.3656	12.7613	11.5005	12.495	13.008	13.9059	12.5879	12.4293
FRY	0.643928	0.0538768	1.23398	10.5989	2.41888	0.035251	0.0921151	-4.36812	ns	10.6505	10.7677	11.3942	10.8713	10.4491	10.0315	10.9623	9.66491
RPLP1	0.641206	0.0534514	1.22896	14.6609	2.41807	0.0353008	0.092122	-4.36947	ns	14.8793	15.2577	15.3385	14.4506	14.7884	13.7454	14.749	14.0784
TMEM50B	-0.68049	-1.30419	-0.0567899	11.7477	-2.41832	0.0352857	0.092122	-4.36906	ns	10.7208	11.7721	11.3266	11.8104	11.8932	11.9469	11.5713	12.9405
DDX5	0.759716	0.063148	1.45628	13.2794	2.41744	0.0353396	0.0921616	-4.37053	ns	13.3904	13.2817	14.3381	13.6268	13.163	12.9657	13.6544	11.815
HYPK	0.599545	0.0490476	1.15004	11.3804	2.41398	0.0355522	0.092654	-4.3763	ns	11.7125	11.8528	11.8858	11.2698	11.3464	11.558	10.5595	10.8588
NDUFAF1	-0.786339	-1.50855	-0.0641319	11.5379	-2.41332	0.0355928	0.092698	-4.3774	ns	11.1738	11.4809	10.3499	11.5744	11.0133	12.3575	12.2731	12.0804
DHRS7	0.542151	0.0440926	1.04021	13.8184	2.41272	0.0356299	0.0927197	-4.3784	ns	13.4987	14.1947	14.4574	14.207	13.0836	13.5842	14.0858	13.4356
EXOC5	0.831848	0.0675573	1.59614	11.3183	2.41242	0.0356486	0.0927197	-4.3789	ns	11.6496	11.2779	13.1805	10.8287	10.7393	10.5637	11.9115	10.3948
IFIT5	1.11053	0.0964897	2.12456	9.19002	2.56133	0.0357673	0.0928471	-3.98556	ns	NA	NA	10.4272	9.33686	8.55032	NA	8.88721	8.74854
IGHV3-49	0.916081	0.0735862	1.75858	14.3493	2.41009	0.0357927	0.0928471	-4.38278	ns	15.1814	15.3624	13.722	14.9637	14.6862	14.7228	13.4215	12.7346
LGALS3	0.563385	0.0452791	1.08149	16.5253	2.41021	0.0357858	0.0928471	-4.3826	ns	16.6136	17.0403	16.7024	16.8716	16.1265	16.0582	15.8022	16.9875
TRPM4	1.07228	0.0881165	2.05645	10.2921	2.44869	0.0357588	0.0928471	-4.24708	ns	11.0325	10.2614	9.59253	11.9945	9.65607	NA	9.6539	9.85405
CDSN	1.55408	0.123282	2.98487	14.1766	2.40748	0.0359555	0.0932073	-4.38714	ns	14.7285	14.2593	13.8104	17.0165	14.2366	14.3857	12.7129	12.2632
C3	0.90622	0.0711052	1.74133	18.5503	2.40522	0.0360966	0.0935111	-4.39091	ns	19.3988	19.4759	17.8335	19.3056	18.7957	18.8113	17.8333	16.9487
YKT6	0.494382	0.0385751	0.950189	13.3327	2.40408	0.036168	0.0936339	-4.39281	ns	13.5683	13.6836	13.2127	13.8548	13.0147	12.8539	13.1576	13.3158
SRI	0.588891	0.0458043	1.13198	15.9064	2.40344	0.0362083	0.0936762	-4.39388	ns	16.0702	16.3662	15.7176	16.6492	15.6697	15.6964	14.7846	16.2969
TPM3	-0.594764	-1.1434	-0.046133	16.8659	-2.40288	0.0362436	0.0937052	-4.39482	ns	16.6548	17.2918	16.4547	15.8728	17.5989	17.177	17.1029	16.7744
NRAP	-1.08714	-2.09026	-0.0840299	10.8826	-2.40217	0.036288	0.0937579	-4.39599	ns	9.23808	11.0959	11.3445	9.6778	12.1731	11.2083	11.1054	11.218
DHRSX	-1.05678	-2.02897	-0.0845935	10.9853	-2.48589	0.0364142	0.0938976	-4.11584	ns	10.9161	9.90018	NA	10.8329	NA	12.0663	10.8129	11.3837
FAHD1	-0.546592	-1.05133	-0.0418534	18.0023	-2.40029	0.0364064	0.0938976	-4.39912	ns	17.8471	18.4521	17.1426	17.4742	18.4836	18.7969	17.7247	18.0973
PSMD10	0.553622	0.0424998	1.06474	12.2844	2.4008	0.0363744	0.0938976	-4.39828	ns	12.6605	13.054	12.1398	12.3904	12.3876	11.8523	11.8831	11.9073
LYRM4	-0.480314	-0.92402	-0.0366091	14.6424	-2.39938	0.0364643	0.0939648	-4.40065	ns	14.3554	14.6018	14.2957	14.3559	15.078	15.1809	14.7987	14.4725
TNPO3	1.13016	0.092208	2.16811	10.0528	2.54656	0.0365689	0.0941721	-4.00753	ns	NA	NA	11.1515	10.2252	9.92412	NA	10.2211	8.74184
EEF2	0.591099	0.043887	1.13831	16.1698	2.39426	0.036789	0.0946764	-4.40916	ns	16.5032	16.6697	16.6492	16.0392	16.5022	15.915	16.058	15.0218
PDK3	-0.54434	-1.04836	-0.0403208	14.5431	-2.39381	0.0368176	0.0946878	-4.40991	ns	13.9138	14.3345	14.3888	14.4467	14.9658	14.3644	15.2289	14.7021
RPA2	0.734364	0.0541363	1.41459	11.9024	2.3929	0.0368761	0.0947757	-4.41144	ns	11.7357	12.0004	13.129	12.2132	11.9691	11.4428	11.9497	10.7794
RPL7	0.577313	0.0418	1.11283	16.2465	2.38951	0.0370934	0.0952716	-4.41708	ns	16.5404	16.8293	16.5987	16.1724	16.2076	16.4001	16.1915	15.0323
PKP1	1.41845	0.101407	2.73549	13.3237	2.38716	0.0372448	0.0955801	-4.42099	ns	13.7622	13.4181	12.9284	16.023	13.5064	13.0595	12.3023	11.5896
SERPINA5	0.792179	0.0565495	1.52781	13.6399	2.38689	0.0372625	0.0955801	-4.42144	ns	14.3874	14.6655	12.7722	14.3189	13.342	13.6411	13.2221	12.7701
UCHL1	0.756416	0.0533359	1.4595	15.3594	2.38464	0.0374076	0.0958893	-4.42517	ns	15.8926	16.4673	15.5325	15.0581	15.9251	14.5948	14.652	14.7528
MIF4GD	0.837954	0.0600844	1.61582	10.3919	2.42107	0.0374468	0.0959268	-4.29177	ns	11.1771	11.1996	11.0695	9.66705	NA	9.93677	10.0603	9.63267
VPS45	0.568713	0.0397352	1.09769	11.8264	2.38299	0.0375146	0.0960374	-4.42791	ns	11.911	12.0393	12.2723	12.2203	11.8285	11.4329	11.9337	10.973
VTI1B	0.485659	0.0322416	0.939076	12.774	2.37411	0.0380966	0.0974634	-4.44268	ns	12.9729	12.8111	12.9298	13.3535	12.3062	12.6658	12.6687	12.4839
DNPEP	0.513218	0.0338166	0.992619	14.4952	2.37285	0.0381799	0.0974847	-4.44477	ns	14.4043	15.1373	14.7109	14.7549	14.4712	14.0893	14.2212	14.1729
LHPP	0.844123	0.0556558	1.63259	14.273	2.37295	0.0381728	0.0974847	-4.4446	ns	15.4802	14.7576	14.2081	14.3344	15.2373	12.8075	13.6404	13.7186
PLIN1	1.47507	0.0975297	2.85262	15.2885	2.37343	0.0381417	0.0974847	-4.44382	ns	17.0211	14.4327	14.8652	17.7852	16.4408	14.5191	12.94	14.304
PBXIP1	0.604794	0.0394151	1.17017	12.8116	2.37102	0.0383009	0.09773	-4.44781	ns	12.4816	13.1896	13.8923	12.8925	12.4212	12.6677	12.9143	12.0336
PLCXD3	0.652289	0.0422968	1.26228	12.5452	2.37019	0.0383561	0.0978067	-4.44919	ns	12.3844	13.3227	12.9872	12.7912	12.5797	11.6634	12.4456	12.1877
FGL2	1.0511	0.0690637	2.03313	13.6273	2.40553	0.0384308	0.0979334	-4.31686	ns	14.7691	12.7942	13.2349	15.1834	13.6666	NA	12.4275	13.3152
NSFL1C	0.453372	0.0280728	0.878672	14.3244	2.3628	0.0388498	0.0989365	-4.46145	ns	14.5115	14.4033	14.6235	14.6658	14.3307	13.8512	14.2415	13.9672
CAB39	0.46204	0.0284764	0.895604	12.6446	2.36208	0.0388987	0.0989963	-4.46265	ns	12.8674	13.0232	13.042	12.57	12.4364	12.4317	12.3195	12.467
ISCU	-0.528397	-1.02444	-0.0323543	13.6852	-2.36107	0.0389666	0.0991047	-4.46432	ns	13.3885	13.4895	13.1727	13.6332	14.3749	14.0536	13.2982	14.0708
RAB18	-0.543916	-1.05508	-0.0327525	13.9532	-2.35852	0.039139	0.0994783	-4.46855	ns	13.5601	13.0606	14.1014	14.0028	13.9334	13.7853	14.6277	14.5542
H1-10	1.01477	0.0608725	1.96866	12.1549	2.35794	0.039178	0.0995127	-4.46951	ns	12.0177	13.2427	13.729	11.6597	12.5586	11.9615	11.8247	10.2452
TP53I11	-0.822015	-1.59391	-0.0501222	11.7736	-2.39341	0.0392159	0.0995441	-4.33641	ns	10.9441	NA	11.3667	11.8641	12.0842	11.0996	12.7905	12.2658
SIGMAR1	0.577391	0.0342724	1.12051	13.7338	2.35637	0.0392851	0.0996551	-4.47212	ns	13.73	13.7914	14.3891	14.1794	12.9257	12.9093	14.0261	13.9194
COMMD9	0.555819	0.0321413	1.0795	12.1335	2.35254	0.0395462	0.100138	-4.47846	ns	12.4608	12.4851	12.1755	12.5242	12.3172	11.4656	12.0988	11.5408
GOLT1B	-0.584104	-1.13433	-0.0338786	10.8619	-2.35297	0.0395165	0.100138	-4.47774	ns	9.96986	10.4361	11.0514	10.8222	10.7164	11.017	11.7472	11.1353
RPA1	0.631654	0.0365033	1.22681	12.2333	2.35245	0.0395525	0.100138	-4.47862	ns	11.9949	12.2963	13.004	12.9011	11.9006	11.6276	12.6289	11.5126
CD47	0.579775	0.0332831	1.12627	15.6693	2.35149	0.039618	0.100223	-4.4802	ns	15.8575	16.3295	15.3748	16.2751	14.9596	15.4695	14.9649	16.1238
NANS	0.58726	0.033646	1.14087	12.6362	2.35121	0.0396375	0.100223	-4.48067	ns	13.1742	13.1719	12.5927	12.7806	13.1984	12.1716	11.9736	12.0268
GMDS	0.597	0.0339484	1.16005	11.3935	2.35014	0.0397107	0.100344	-4.48244	ns	12.122	10.9834	11.9493	11.7134	10.8382	10.9168	11.2904	11.3347
CTSB	-0.909237	-1.76736	-0.051114	17.2038	-2.34852	0.0398219	0.100559	-4.48511	ns	17.4707	17.1034	16.2559	16.1668	18.3	16.5273	17.3849	18.4215
TTC7B	0.815006	0.0466069	1.58341	10.348	2.38379	0.0398502	0.100566	-4.3519	ns	10.7418	9.83823	10.7512	11.2375	10.4552	NA	9.60592	9.80611
PRKAB2	-0.767593	-1.49289	-0.0423011	12.1622	-2.34577	0.040012	0.100909	-4.48967	ns	12.0071	11.4652	12.4258	11.2155	12.8163	11.4043	13.6176	12.3458
SSBP1	-0.456489	-0.888226	-0.0247525	16.9699	-2.34358	0.0401642	0.101227	-4.4933	ns	16.4114	16.8382	16.9666	16.7504	16.9319	17.58	17.3789	16.9018
EFEMP1	0.753526	0.0401101	1.46694	14.4476	2.34112	0.0403355	0.101593	-4.49737	ns	15.3248	14.7203	14.6779	14.5747	15.5124	13.5476	13.5054	13.7181
GBP2	1.19729	0.0663648	2.32821	10.8035	2.4211	0.0403745	0.101626	-4.17647	ns	12.0277	11.12	11.963	9.90443	NA	NA	10.2977	9.50811
ASMTL	0.676938	0.0351486	1.31873	12.2445	2.33789	0.0405612	0.10203	-4.50271	ns	12.6841	12.9217	11.9235	12.8027	12.7169	11.3991	11.3647	12.1435
MTIF3	-0.832661	-1.62238	-0.0429388	13.3642	-2.33701	0.0406226	0.102119	-4.50416	ns	13.2563	13.6833	12.6163	12.2355	14.1244	14.4806	14.2611	12.2559
TCEA1	0.850156	0.0453747	1.65494	13.1631	2.41584	0.0407145	0.102284	-4.22476	ns	13.7415	13.6186	13.6176	NA	13.4295	NA	12.6918	11.8794
RPL24	0.580532	0.0292586	1.13181	15.1405	2.33414	0.0408251	0.102496	-4.50891	ns	15.529	15.537	15.6018	15.0552	15.0932	15.3376	15.0623	13.9079
UQCC2	-0.540842	-1.05451	-0.0271759	13.8305	-2.33376	0.0408515	0.102496	-4.50953	ns	13.0744	13.92	13.7826	13.4631	13.7512	14.5344	13.7719	14.346
NAA15	0.525161	0.0256392	1.02468	12.1826	2.33027	0.0410993	0.102986	-4.51531	ns	12.3603	12.4775	12.3616	12.5815	12.4672	11.5534	11.7291	11.9305
TPR	0.974424	0.0475774	1.90127	11.8349	2.33028	0.0410985	0.102986	-4.51529	ns	12.2572	12.4296	13.1597	11.4418	12.0097	10.9479	12.7399	9.69318
UBA2	0.785641	0.0380685	1.53321	12.042	2.32937	0.0411631	0.103079	-4.51679	ns	12.2745	11.8215	13.6303	12.013	11.7973	11.8629	12.2726	10.6639
FLOT1	0.567585	0.0270035	1.10817	14.2864	2.32722	0.0413164	0.103397	-4.52034	ns	14.6891	14.8227	13.8811	14.8879	14.1666	14.4497	13.734	13.6601
ACTN2	-1.65638	-3.23463	-0.0781376	17.6618	-2.32624	0.0413866	0.103506	-4.52196	ns	15.3002	19.0079	17.6048	15.4217	20.0209	19.3747	17.7117	16.8529
PTPRS	1.10869	0.052873	2.1645	11.9874	2.36002	0.0414613	0.103559	-4.39013	ns	12.5537	10.9013	12.4792	13.5153	11.9951	NA	11.5102	10.9569
RACK1	0.637376	0.0297358	1.24502	15.312	2.32497	0.0414775	0.103559	-4.52406	ns	15.494	15.6516	15.8489	15.5283	15.1725	15.3646	15.4871	13.9492
RPL3L	-1.20443	-2.35017	-0.0586874	12.0705	-2.40404	0.0414873	0.103559	-4.20286	ns	11.1564	NA	11.0727	NA	12.0192	14.1203	12.1213	11.933
YAP1	0.991637	0.0495526	1.93372	11.8444	2.4618	0.0415363	0.103615	-4.13349	ns	11.7518	NA	12.9214	11.9819	10.6129	NA	11.954	NA
PDP1	-0.629283	-1.2299	-0.0286651	13.5136	-2.32228	0.0416702	0.103817	-4.52849	ns	13.074	13.5435	13.9041	12.2743	13.9024	14.0472	14.3001	13.0632
YARS1	0.494632	0.022539	0.966726	13.4206	2.32232	0.0416676	0.103817	-4.52843	ns	14.1489	13.3968	13.5455	13.5806	13.6135	12.774	12.9852	13.3207
LIPE	1.6371	0.0741265	3.20008	13.1516	2.32162	0.0417181	0.103869	-4.52958	ns	13.4602	13.2916	13.6319	15.4969	14.8127	11.6801	11.8355	11.0038
THYN1	0.78825	0.0353688	1.54113	12.142	2.32062	0.0417898	0.103982	-4.53122	ns	12.9702	13.3773	12.5238	11.273	12.5009	11.7452	11.4086	11.3365
CPOX	-0.535494	-1.04714	-0.0238437	12.6556	-2.31979	0.0418501	0.103999	-4.5326	ns	12.6779	12.5125	11.969	12.3922	12.9716	13.0754	13.1791	12.4675
GYG1	-0.7752	-1.51581	-0.0345883	16.9205	-2.32001	0.0418339	0.103999	-4.53223	ns	16.1148	16.8801	16.9564	16.1801	16.6748	16.7587	18.7161	17.0827
EFHD2	0.65897	0.0292329	1.28871	12.8139	2.31939	0.041879	0.104005	-4.53326	ns	13.9976	13.4493	12.9333	12.1932	12.7669	12.5348	12.7003	11.9355
RELCH	0.691404	0.0300843	1.35272	9.87705	2.31733	0.0420284	0.104203	-4.53666	ns	9.87835	9.80976	10.4872	10.7157	9.70926	9.57069	9.86099	8.98446
SCYL2	0.831812	0.0370145	1.62661	10.1326	2.35214	0.0420096	0.104203	-4.40278	ns	10.5433	10.4161	9.6273	11.3511	9.79183	NA	9.5391	9.6598
YWHAG	0.559961	0.0243318	1.09559	16.9482	2.31719	0.0420388	0.104203	-4.5369	ns	17.2816	17.2433	17.4306	16.9574	17.3479	16.3221	16.9959	16.0072
MTR	1.2148	0.0545146	2.37508	10.5492	2.39435	0.0421331	0.104304	-4.21784	ns	11.4048	10.736	9.70587	12.0341	NA	NA	8.90161	10.513
RECK	0.830152	0.0364219	1.62388	12.5367	2.3506	0.0421173	0.104304	-4.40525	ns	13.324	12.1845	12.0888	13.7908	12.2893	NA	11.3654	12.7138
STAT6	0.899321	0.0391333	1.75951	10.3913	2.34972	0.0421793	0.104352	-4.40667	ns	10.3606	11.2939	10.21	11.3752	10.4331	NA	9.6334	9.43307
SERPING1	0.697139	0.0293428	1.36493	15.8668	2.31389	0.0422787	0.104532	-4.54233	ns	16.3461	16.56	15.459	16.4965	15.7957	15.97	15.6269	14.6804
GNAS	0.586887	0.0242905	1.14948	14.8121	2.3122	0.0424026	0.104772	-4.54512	ns	15.1956	14.6673	14.6592	15.9001	14.1497	14.544	14.3461	15.0349
HTRA2	-0.455946	-0.89312	-0.0187734	14.1868	-2.31168	0.0424404	0.104799	-4.54597	ns	14.0705	13.9773	13.6015	14.186	14.6295	14.42	14.0106	14.599
DSC3	1.28164	0.051858	2.51141	12.1435	2.30996	0.0425663	0.105044	-4.5488	ns	12.3953	12.3713	11.7582	14.6124	12.5254	11.8145	11.0514	10.6193
PPM1K	-0.762422	-1.4938	-0.0310449	11.7683	-2.34287	0.0426633	0.105212	-4.41765	ns	11.8561	11.7681	NA	10.4065	12.7978	12.0861	11.9668	11.4966
SNX1	0.741043	0.0294724	1.45261	11.9522	2.3083	0.0426887	0.105212	-4.55153	ns	11.8122	12.4128	12.9122	12.1537	11.7824	10.7505	12.6181	11.1755
AGL	-0.754177	-1.47982	-0.0285289	15.9535	-2.30364	0.0430337	0.105996	-4.55921	ns	15.969	15.9453	15.4105	14.9806	17.1802	15.3519	16.5075	16.2827
AK3	-0.399237	-0.783769	-0.0147048	18.6632	-2.30126	0.0432109	0.106365	-4.56313	ns	18.7178	18.4329	18.2218	18.4816	19.0626	18.7516	18.5037	19.1332
C8A	0.859239	0.0312976	1.68718	14.1837	2.30029	0.0432836	0.10641	-4.56473	ns	15.3732	14.6399	13.4498	14.9905	14.5485	14.4053	13.1967	12.866
DGLUCY	-0.728301	-1.4303	-0.0263055	15.3064	-2.29956	0.0433381	0.10641	-4.56593	ns	14.6081	15.1336	16.0164	14.011	15.6216	15.5912	16.6914	14.7782
IGF2BP2	1.20073	0.0468733	2.35459	11.4422	2.4338	0.0433255	0.10641	-4.17506	ns	NA	NA	12.5388	11.9501	10.3388	NA	12.1427	10.2405
IPO5	0.548489	0.0198728	1.0771	13.4096	2.29983	0.043318	0.10641	-4.56549	ns	13.6142	14.0507	13.6806	13.3898	13.6713	12.8466	13.2483	12.7752
EML4	0.886033	0.0313113	1.74075	12.4487	2.2977	0.0434775	0.106551	-4.56899	ns	13.8754	12.2016	12.8841	12.6058	13.7688	10.964	11.8852	11.4048
PPP1R21	0.764376	0.02772	1.50103	10.4817	2.33204	0.0434398	0.106551	-4.435	ns	10.5373	10.7287	10.4949	11.4557	10.5659	NA	9.64502	9.94467
RPS10	0.547255	0.019409	1.0751	15.9057	2.298	0.0434547	0.106551	-4.56849	ns	16.214	16.6606	16.32	15.5226	15.4606	16.1805	15.9391	14.9479
TMEM223	-1.1586	-2.27578	-0.0414134	10.6401	-2.33078	0.043531	0.106615	-4.43702	ns	10.7615	10.37	10.1467	9.3543	10.2741	NA	11.347	12.2274
GLUL	0.973549	0.0328351	1.91426	13.9131	2.29386	0.0437659	0.107123	-4.57529	ns	15.4603	13.6394	13.3766	15.1232	14.9998	12.6448	12.0916	13.9691
CPB2	1.06697	0.0356427	2.09829	13.3543	2.2931	0.0438235	0.107197	-4.57655	ns	14.1993	14.1327	12.0888	15.1304	12.2475	13.1112	13.0022	12.9223
CCT3	0.489695	0.016164	0.963225	15.2589	2.29216	0.0438948	0.10727	-4.5781	ns	15.4232	15.4377	15.6922	15.4618	15.2233	14.4457	15.4097	14.9774
WASF2	0.781154	0.025726	1.53658	11.4743	2.29198	0.0439083	0.10727	-4.57839	ns	11.9812	10.794	12.4792	12.2051	10.6537	11.4878	11.2948	10.8985
IGKV1-5	1.15622	0.0378718	2.27458	15.8894	2.29156	0.0439403	0.107281	-4.57908	ns	16.717	17.3204	14.9476	16.8852	16.2212	16.7059	14.4864	13.8317
USP7	0.581077	0.0185332	1.14362	12.94	2.28952	0.0440949	0.107592	-4.58243	ns	13.0465	13.4477	13.5378	12.8903	13.3197	12.4319	12.5869	12.2594
BABAM2	0.516715	0.0163638	1.01707	11.5877	2.28899	0.0441355	0.107623	-4.58331	ns	11.8265	11.6967	12.1845	11.6767	11.6789	11.4901	11.1635	10.9849
CLGN	-0.578798	-1.13947	-0.0181286	13.056	-2.28817	0.0441981	0.107709	-4.58466	ns	12.0196	13.2656	12.7762	13.0051	12.634	13.3885	13.5572	13.8018
RABEP1	0.617811	0.0181269	1.21749	16.2698	2.2835	0.0445554	0.108512	-4.59232	ns	16.601	17.0475	15.8315	16.8349	16.1993	16.6662	15.5677	15.4106
SUN2	0.734501	0.0209984	1.448	12.8949	2.28173	0.0446914	0.108775	-4.59522	ns	12.2799	13.7149	13.612	13.4416	12.9859	12.5823	12.2973	12.2449
SSPN	-0.825945	-1.63022	-0.0216682	15.4619	-2.27621	0.0451184	0.109746	-4.60427	ns	14.9735	15.2561	14.2416	15.7246	15.7044	15.0425	15.3905	17.3622
GIMAP4	0.649902	0.0167953	1.28301	12.9026	2.2753	0.0451896	0.109827	-4.60577	ns	13.2026	12.9266	13.9045	12.8763	12.7153	12.1341	13.6425	11.8185
NDUFAF3	-0.772321	-1.52476	-0.0198807	14.8264	-2.27506	0.0452081	0.109827	-4.60616	ns	13.3088	15.2685	14.357	14.8266	15.428	15.012	15.203	15.207
CORO1A	0.936605	0.0234548	1.84976	13.1571	2.27343	0.0453353	0.110068	-4.60883	ns	15.107	13.3061	13.7005	12.3879	12.8361	12.4125	13.6707	11.8359
AKTIP	0.897907	0.023622	1.77219	10.1631	2.40198	0.0454535	0.110286	-4.22224	ns	10.2198	NA	10.5093	10.7583	NA	NA	9.91981	9.40845
KPNB1	0.454813	0.010624	0.899003	15.4716	2.26951	0.0456425	0.110618	-4.61526	ns	15.5833	15.8796	15.9573	15.3759	15.4751	15.1625	15.446	14.8932
TMOD2	0.60785	0.0141836	1.20152	11.9196	2.26945	0.045647	0.110618	-4.61535	ns	12.3336	12.6907	11.9941	11.8757	11.7589	12.4723	11.4483	10.7832
PDLIM3	0.754036	0.0171389	1.49093	15.2451	2.26805	0.0457575	0.110817	-4.61765	ns	15.4288	15.8974	15.9942	15.1682	16.0052	14.3495	14.6544	14.4633
NUDT21	0.613283	0.0135542	1.21301	12.7828	2.26659	0.0458726	0.110838	-4.62004	ns	12.9497	13.5053	13.4106	12.4922	13.0137	12.4794	12.7973	11.6144
PLD3	0.550257	0.0120544	1.08846	13.6925	2.26614	0.0459081	0.110838	-4.62077	ns	13.9539	13.8885	13.4506	14.5776	13.2221	13.0126	13.3436	14.0914
RPL6	0.582509	0.0128446	1.15217	16.4075	2.26648	0.0458818	0.110838	-4.62023	ns	16.6914	17.1537	16.7272	16.2229	16.3616	16.6631	16.3438	15.0967
SYNE3	1.22305	0.0284008	2.41771	9.85716	2.34127	0.0458521	0.110838	-4.29971	ns	9.22625	10.2692	11.0968	10.5459	9.26904	NA	8.73584	NA
TAPBPL	0.736779	0.017319	1.45624	10.7145	2.34195	0.0458022	0.110838	-4.33911	ns	NA	11.4239	11.1547	10.6794	10.6485	NA	10.1902	10.1904
NEK9	0.511586	0.0108804	1.01229	11.6486	2.26466	0.0460253	0.111052	-4.6232	ns	11.6976	11.8318	12.1528	11.9356	11.6536	10.9159	11.758	11.2439
RPS2	0.62431	0.0129622	1.23566	15.9634	2.26349	0.046118	0.111207	-4.62511	ns	16.4453	16.803	15.8276	16.0262	15.9476	16.1368	15.8516	14.6688
HARS1	0.587568	0.0121051	1.16303	13.4069	2.26312	0.0461475	0.11121	-4.62572	ns	14.2723	13.0867	13.3934	14.0504	13.8923	12.466	12.8887	13.2056
PLSCR3	0.541892	0.0109364	1.07285	12.6956	2.26215	0.0462247	0.111258	-4.6273	ns	12.7342	13.3	12.3092	13.5229	12.2174	12.8234	12.0425	12.6154
PSMA4	-0.60683	-1.2014	-0.012259	15.7505	-2.2622	0.046221	0.111258	-4.62723	ns	15.9342	16.0568	14.8943	14.9029	16.3613	16.1947	16.2478	15.4118
PITRM1	-0.57888	-1.14706	-0.0106975	13.7112	-2.25823	0.046538	0.111944	-4.63372	ns	13.4191	13.4773	12.6923	14.0982	14.1142	13.7956	13.3825	14.7101
PGK2	-0.75917	-1.50425	-0.014091	13.1472	-2.33015	0.0466715	0.112196	-4.31681	ns	12.9377	12.7721	13.2051	12.5267	14.0746	NA	13.367	NA
C4A	0.836285	0.0142952	1.65827	13.8482	2.25505	0.0467938	0.112351	-4.63893	ns	14.8299	14.6198	12.7375	14.8781	14.2251	13.8101	12.6799	13.005
PFKL	0.704067	0.0120361	1.3961	13.7569	2.25505	0.0467935	0.112351	-4.63892	ns	13.4878	13.652	15.021	14.2748	13.5618	13.2145	14.1419	12.7013
DEK	0.847987	0.0134028	1.68257	11.6776	2.25209	0.0470322	0.112785	-4.64375	ns	11.3481	11.9923	12.8782	12.1878	11.5676	11.6404	11.8133	9.99312
RAB8A	0.763951	0.0130433	1.51486	11.2092	2.37941	0.0470269	0.112785	-4.25566	ns	11.27	NA	11.7024	11.5077	NA	NA	10.9462	10.6198
ARHGDIB	0.552333	0.00835592	1.09631	14.5779	2.25055	0.0471576	0.112947	-4.64628	ns	15.2677	15.0185	15.019	14.1109	14.3027	14.0464	14.5738	14.2839
LPA	0.878444	0.0139706	1.74292	14.9906	2.32386	0.0471417	0.112947	-4.44511	ns	16.1551	14.3869	NA	15.7474	15.3925	13.9513	NA	14.3103
TNC	1.35076	0.0189218	2.6826	11.9877	2.24799	0.0473656	0.113375	-4.65046	ns	15.1103	10.9767	11.8577	12.7077	13.1061	11.512	9.94935	10.682
NEU1	-0.967813	-1.92198	-0.0136481	10.6785	-2.31961	0.0474617	0.113536	-4.33301	ns	10.3918	10.1797	9.86385	10.9495	NA	NA	10.4632	12.2228
TMX2	-0.462432	-0.91923	-0.00563411	12.67	-2.24384	0.0477051	0.114048	-4.65724	ns	12.0866	12.6227	12.7346	12.3113	12.7064	12.7422	13.2633	12.893
KIF21A	0.721004	0.00835519	1.43365	10.3056	2.31371	0.0479098	0.114398	-4.34207	ns	10.5947	10.563	10.658	10.3862	NA	NA	9.76026	9.87141
SERPINA1	0.576695	0.00639851	1.14699	18.5867	2.24137	0.0479082	0.114398	-4.66127	ns	18.9809	19.0042	19.1367	18.3782	18.0948	18.1276	19.3165	17.6544
RPS3A	0.656295	0.00712576	1.30547	15.3527	2.24083	0.0479526	0.11443	-4.66215	ns	16.0037	16.0712	15.7688	14.8795	15.7008	15.1914	15.3752	13.8306
CDC42	0.469129	0.00429674	0.933962	16.0609	2.23699	0.0482704	0.114802	-4.66841	ns	16.5012	16.2855	15.9638	16.4314	15.5626	15.6912	15.7233	16.3282
FLII	0.6365	0.00571809	1.26728	12.6247	2.23659	0.0483033	0.114802	-4.66906	ns	12.6884	13.113	13.677	12.2933	12.6767	12.6039	12.5755	11.3696
MESD	0.448534	0.00421734	0.892852	12.9221	2.23754	0.0482248	0.114802	-4.66751	ns	12.9821	13.3581	13.1314	13.1141	12.4239	12.6456	13.0565	12.6655
MIPEP	-1.31247	-2.6127	-0.0122434	11.2213	-2.30844	0.0483143	0.114802	-4.35017	ns	NA	10.7022	10.3446	NA	11.8999	13.0134	11.2343	10.1337
MSRA	-0.598855	-1.19226	-0.00545185	15.1317	-2.23686	0.0482807	0.114802	-4.66861	ns	15.3887	15.1966	14.1539	14.59	15.5927	15.1567	15.0926	15.8827
NT5C	0.591059	0.00571593	1.1764	14.1291	2.23814	0.0481746	0.114802	-4.66653	ns	14.6497	14.855	14.3253	13.8683	14.3218	13.5968	13.3638	14.0518
PDK2	-0.539768	-1.07445	-0.00508522	14.4837	-2.23758	0.0482213	0.114802	-4.66745	ns	13.5741	14.2826	14.4494	14.5493	14.8657	14.7901	14.9027	14.4559
EIF3F	0.545862	0.00357892	1.08815	14.711	2.23113	0.0487591	0.115788	-4.67796	ns	15.1997	15.1898	14.7635	14.7826	15.0651	14.6724	14.3547	13.6601
SLC4A3	-2.25926	-4.50547	-0.013063	12.2531	-2.22939	0.048905	0.116064	-4.68079	ns	9.18711	16.1143	8.74905	10.4434	11.7826	15.2949	13.9383	12.5152
ACACA	1.57482	0.00878075	3.14086	11.8007	2.22893	0.0489439	0.116086	-4.68154	ns	12.6645	11.9877	11.9291	13.7712	13.1503	11.1555	10.9845	8.76297
TWF1	0.485097	0.00261562	0.967578	12.3609	2.22851	0.0489785	0.116097	-4.68221	ns	12.6907	12.6561	12.6398	12.4271	12.1634	12.6251	12.078	11.6067
CCDC9	0.687597	0.00372766	1.37147	10.2655	2.29937	0.0490172	0.116118	-4.48297	ns	10.2666	NA	11.0166	10.5447	10.0111	NA	10.0677	9.68633
CPA4	1.27556	0.00571498	2.54541	11.9677	2.22647	0.0491506	0.116364	-4.68554	ns	12.7229	11.855	11.5846	14.2596	12.2459	12.2604	10.4715	10.3421
RPL18A	0.520429	0.00220443	1.03865	14.6639	2.22593	0.0491968	0.116403	-4.68643	ns	15.1177	15.1761	15.1451	14.2575	14.6849	14.7218	14.5687	13.6394
AHSA1	0.523237	0.00172701	1.04475	12.82	2.22384	0.0493736	0.116538	-4.68982	ns	12.7729	13.0095	13.7827	12.7613	12.5362	12.1566	12.9838	12.5568
GBP5	0.880302	0.00339768	1.75721	11.31	2.34785	0.0493207	0.116538	-4.30235	ns	NA	NA	12.1392	11.3857	NA	11.5344	11.0426	10.448
PRDX1	0.436433	0.00162998	0.871236	19.5054	2.22481	0.0492915	0.116538	-4.68825	ns	19.9227	19.9953	19.3263	19.6501	19.8779	19.3691	18.8972	19.0045
RGS6	0.623467	0.00218657	1.24475	10.9983	2.25538	0.0493475	0.116538	-4.55725	ns	10.6766	11.3012	11.3936	11.6998	10.4732	NA	10.4399	11.0039
RPL18	0.540607	0.00159674	1.07962	16.7728	2.22306	0.0494393	0.116623	-4.69108	ns	17.1139	17.4844	16.862	16.7119	16.6971	17.1597	16.5107	15.6424
CTBP1	0.52626	0.00121747	1.0513	12.4339	2.22164	0.0495606	0.116839	-4.6934	ns	12.2563	12.5124	13.0979	12.9215	12.4434	11.743	12.178	12.3187
CLEC3B	0.928081	0.00117618	1.85499	13.1653	2.21931	0.0497591	0.117236	-4.69719	ns	14.2063	13.7913	11.9457	14.5739	13.2343	13.5066	11.7013	12.3625
FKBP1A	0.475931	0.000222782	0.95164	15.0148	2.21754	0.049911	0.117523	-4.70007	ns	15.6737	15.4216	15.1223	14.7934	15.3049	14.7633	14.6519	14.3872
IGLV3-25	1.15693	0.000110125	2.31375	10.5599	2.28712	0.0499827	0.11755	-4.38286	ns	11.5992	10.5978	10.0913	11.1622	10.8938	NA	NA	9.0148
SLC12A9	0.602232	0.00013728	1.20433	10.6168	2.217	0.0499566	0.11755	-4.70094	ns	10.3323	10.4482	11.3999	11.4914	9.82857	10.4006	10.4259	10.6078
HMGN4	0.931513	-0.00019047	1.86322	11.4452	2.24701	0.0500382	0.117609	-4.57052	ns	11.5894	11.0631	12.6191	11.9058	11.3859	NA	10.1799	11.3736
NFKB1	0.927399	-0.000690535	1.85549	11.5237	2.2458	0.050139	0.117741	-4.57245	ns	11.6341	11.6427	13.051	11.162	11.222	9.9517	12.0023	NA
PRKAR1A	-0.467087	-0.934553	0.00037914	16.0251	-2.2147	0.0501546	0.117741	-4.70468	ns	15.5848	15.3414	16.3835	15.8565	16.076	16.0663	16.6611	16.2311
HSPG2	0.739316	-0.00124848	1.47988	18.406	2.21276	0.0503218	0.118063	-4.70783	ns	19.7681	18.1718	17.9536	19.209	18.7689	17.2919	17.1355	18.9489
ADH1B	1.12798	-0.00400654	2.25997	16.8681	2.20865	0.0506779	0.118755	-4.7145	ns	17.7833	16.289	17.8068	17.8492	18.4414	14.6487	16.4943	15.6319
DYNC1H1	0.451582	-0.00158184	0.904746	16.7456	2.20876	0.0506685	0.118755	-4.71433	ns	16.659	16.8061	17.4351	16.9855	16.3671	16.275	17.0997	16.3375
DIABLO	-0.510281	-1.02253	0.00196407	14.5806	-2.208	0.0507348	0.118817	-4.71556	ns	14.2465	14.3782	14.2506	14.4267	14.3584	14.7037	14.7267	15.5543
LNPEP	-0.552129	-1.10701	0.00275212	14.1503	-2.2055	0.0509525	0.119205	-4.71961	ns	13.7734	14.1212	13.5696	14.0327	13.8909	14.4711	14.1029	15.2406
SLC30A7	0.758056	-0.00411103	1.52022	11.1751	2.32617	0.0509614	0.119205	-4.33437	ns	11.3173	11.2928	11.7761	NA	10.7265	NA	10.7628	NA
DCTN4	0.542723	-0.00302944	1.08848	11.8565	2.20419	0.0510671	0.119381	-4.72174	ns	12.0934	12.2096	12.6329	11.5753	11.4734	11.5156	12.3404	11.011
UBE2L3	0.504181	-0.0034326	1.01179	13.8727	2.20151	0.0513029	0.11986	-4.72609	ns	14.4275	14.1207	14.2566	13.6945	14.2147	13.1536	13.6732	13.4411
ABHD16A	-0.498324	-1.00031	0.0036594	14.2825	-2.20034	0.0514059	0.120029	-4.72799	ns	13.6305	14.1996	14.0389	14.2645	14.1414	14.192	14.73	15.0634
PLEC	0.463651	-0.00408781	0.93139	16.1142	2.19713	0.0516899	0.12062	-4.73319	ns	15.9802	16.4973	16.8548	16.0515	15.6985	16.0305	16.3158	15.4845
IGHV1-69D	0.932984	-0.00884621	1.87481	11.9967	2.26542	0.0517395	0.120637	-4.53531	ns	12.6234	13.4242	11.342	NA	11.8404	12.2916	10.4586	NA
TUBB4A	0.773964	-0.00741934	1.55535	15.8627	2.26519	0.0517588	0.120637	-4.41643	ns	15.9469	15.5481	15.9024	16.8795	NA	NA	15.3353	15.564
KRT9	0.865015	-0.00881454	1.73884	20.8784	2.19414	0.0519554	0.121023	-4.73803	ns	21.7085	20.9824	20.2686	22.2843	21.2707	20.7872	20.1529	19.5729
RPL13	0.547173	-0.00613508	1.10048	15.701	2.19192	0.0521533	0.121411	-4.74162	ns	16.249	16.2917	16.1349	15.2226	15.8523	15.731	15.6125	14.5137
ACTR1B	0.55825	-0.00645163	1.12295	12.7895	2.19118	0.0522201	0.121494	-4.74283	ns	13.0369	12.9015	13.3245	13.0118	12.3438	12.7251	13.1994	11.7734
NME3	0.498683	-0.00656503	1.00393	13.7279	2.1877	0.0525323	0.122148	-4.74846	ns	13.5146	14.2452	14.3129	13.8364	13.4099	13.9568	13.5179	13.0297
SPAG9	0.472179	-0.00655983	0.950917	11.8092	2.18613	0.0526739	0.122404	-4.751	ns	11.989	11.6558	12.1168	12.4195	11.5673	11.6295	11.6423	11.4531
DNAJA3	-1.31259	-2.64465	0.0194703	12.8515	-2.21462	0.0528008	0.122626	-4.62177	ns	10.8207	11.9809	13.8987	NA	13.7811	12.9337	14.6744	11.8712
KPRP	1.18507	-0.0180863	2.38823	15.0829	2.18318	0.0529406	0.122878	-4.75576	ns	15.3926	15.4898	14.7305	17.0889	15.4974	14.8918	14.4339	13.1385
CD59	-0.43973	-0.886532	0.00707202	16.495	-2.18142	0.0531008	0.123176	-4.75862	ns	16.3491	16.1589	16.1358	16.4566	16.3949	16.9101	16.4267	17.1277
SEC24B	0.676998	-0.0114369	1.36543	11.2214	2.17968	0.0532592	0.12347	-4.76143	ns	11.0984	11.5853	11.9292	11.6266	10.8456	11.8364	10.4313	10.4181
ILF2	0.503967	-0.00869334	1.01663	13.8486	2.17891	0.0533289	0.123485	-4.76266	ns	13.9271	14.0964	14.4367	13.9424	14.0277	13.4124	13.9039	13.0427
PCYT1A	-0.824948	-1.66404	0.0141408	11.5143	-2.17914	0.0533077	0.123485	-4.76228	ns	10.9218	10.2341	12.3263	10.9253	12.595	11.93	12.1552	11.0271
ABI1	0.622748	-0.0109133	1.25641	12.2151	2.17832	0.0533826	0.123536	-4.76361	ns	12.3038	12.413	12.5196	12.8694	12.7186	11.7893	11.7297	11.3773
ALDH1A1	0.712227	-0.0127783	1.43723	18.2926	2.17743	0.0534642	0.123652	-4.76505	ns	19.1698	19.0428	18.0659	18.3162	19.3627	17.538	17.3564	17.4888
SH3KBP1	0.630533	-0.0118923	1.27296	12.1841	2.20586	0.0535725	0.123829	-4.63559	ns	12.2948	NA	12.0688	13.2582	11.5368	11.9578	12.019	12.153
THEM4	-0.626097	-1.26413	0.011936	10.5596	-2.20542	0.0536116	0.123846	-4.63628	ns	10.4009	10.0112	10.1426	NA	10.3423	10.9697	11.0249	11.0253
IGFBP5	0.508854	-0.0101569	1.02786	12.7002	2.20349	0.053784	0.124171	-4.63934	ns	12.7924	12.5703	13.1031	13.1181	12.4543	NA	12.3358	12.5275
ARF4	0.611176	-0.0120645	1.23442	14.3069	2.17359	0.0538169	0.124173	-4.77125	ns	13.8721	14.2436	15.0796	15.2545	13.935	13.3347	14.5685	14.1669
DHODH	-0.523154	-1.05673	0.0104238	12.8553	-2.1732	0.0538533	0.124184	-4.77189	ns	12.9502	12.5433	11.9981	12.8833	13.4033	12.6899	12.7074	13.6669
PIK3R1	0.669323	-0.0134653	1.35211	10.0306	2.17279	0.0538912	0.124198	-4.77255	ns	10.5782	10.1342	10.7886	9.95988	10.6468	9.47909	9.82027	8.83746
CFAP20	0.515313	-0.0110511	1.04168	11.8604	2.16996	0.0541523	0.1247	-4.7771	ns	11.9785	12.5065	11.91	12.0773	12.038	11.8566	11.444	11.0723
NDUFAF6	1.53437	-0.0333151	3.10206	14.3273	2.1694	0.0542049	0.1247	-4.77802	ns	15.0169	14.0909	13.0972	18.1731	13.2704	14.1187	13.1669	13.6846
NDUFAF7	-0.780737	-1.57836	0.016888	12.4289	-2.16957	0.0541888	0.1247	-4.77774	ns	12.3246	12.5119	10.9553	12.3624	13.3011	13.5302	11.1548	13.2911
CALML5	1.48994	-0.0333481	3.01323	15.0958	2.16797	0.0543369	0.12493	-4.78031	ns	15.8069	15.491	13.624	18.4413	14.8236	15.1781	13.5927	13.809
CARHSP1	0.636423	-0.014576	1.28742	12.3923	2.16687	0.0544396	0.125019	-4.78209	ns	12.795	11.7435	13.2969	13.0067	12.4085	10.9493	12.5099	12.4286
RPL13A	0.527521	-0.0120307	1.06707	15.3795	2.16708	0.0544205	0.125019	-4.78176	ns	15.7062	16.148	15.3535	15.3655	15.3985	15.7584	14.919	14.3871
ATP1B1	-0.513413	-1.03875	0.011926	17.7188	-2.16618	0.0545039	0.125093	-4.7832	ns	17.1789	17.7517	17.0588	17.859	17.7581	17.6767	17.6796	18.7876
NPR2	0.721511	-0.0173592	1.46038	10.166	2.19467	0.0545757	0.125184	-4.65323	ns	10.423	10.2639	10.267	10.9337	NA	10.3793	9.38771	9.50765
PRKAA1	0.8167	-0.0198284	1.65323	11.8697	2.1942	0.0546181	0.125208	-4.65397	ns	11.1344	12.6005	12.8819	12.3597	11.3861	NA	11.8836	10.8415
GNPDA1	0.499223	-0.0121413	1.01059	13.4085	2.16387	0.0547196	0.1253	-4.78692	ns	13.792	14.0609	13.4463	13.3334	13.5919	12.845	13.0736	13.1253
OSBP	0.407413	-0.00991433	0.824739	12.9797	2.16384	0.0547225	0.1253	-4.78697	ns	13.2154	13.4184	12.9893	13.1107	12.872	12.9813	12.57	12.6807
IGLV1-51	0.856681	-0.0227336	1.73609	15.2414	2.1592	0.0551586	0.126225	-4.79445	ns	16.5514	15.7214	14.5832	15.8229	16.2196	15.0777	14.237	13.718
ATAD3A	-0.536945	-1.08937	0.0154804	13.4632	-2.15439	0.0556145	0.127193	-4.80219	ns	12.7052	13.2509	13.2359	13.5867	13.8433	13.783	14.0357	13.2645
C5	0.901387	-0.0262311	1.82901	14.9465	2.15382	0.0556683	0.12721	-4.8031	ns	15.9398	15.486	14.1426	16.0205	15.3948	15.114	14.072	13.4025
SLC20A2	-0.631212	-1.28122	0.0187923	11.6306	-2.18249	0.0556869	0.12721	-4.67238	ns	NA	10.9676	11.1971	11.7813	11.3698	11.4568	12.2692	12.3723
KRT24	1.01941	-0.0308935	2.06972	17.0239	2.1513	0.0559084	0.127613	-4.80715	ns	17.8163	17.1949	16.5575	18.5657	17.1505	17.4265	16.1932	15.2866
RPL14	0.607421	-0.0184698	1.23331	15.7039	2.15109	0.0559287	0.127613	-4.80749	ns	16.1628	16.258	16.0492	15.5604	16.0053	15.9626	15.3699	14.2629
TIMM9	-0.463563	-0.94149	0.0143634	14.8616	-2.14988	0.0560441	0.127801	-4.80943	ns	14.4785	14.9863	14.6919	14.3625	14.6484	15.204	15.5385	14.9826
DDX17	0.816141	-0.025894	1.65818	13.1797	2.14834	0.0561924	0.12799	-4.81192	ns	13.1271	13.1453	14.7629	13.3158	13.1923	12.6841	13.7613	11.4489
UBR4	0.457459	-0.0144533	0.929371	12.1836	2.14861	0.0561659	0.12799	-4.81147	ns	12.0999	12.3715	12.7283	12.4494	11.9645	11.8108	12.3885	11.6555
S100A12	1.28398	-0.0469553	2.61491	12.7387	2.25627	0.0566364	0.128926	-4.43736	ns	14.5347	NA	NA	12.716	13.6464	NA	11.3401	11.4564
RPIA	-0.492659	-1.00233	0.017013	12.4579	-2.14251	0.0567545	0.12912	-4.82128	ns	12.5169	12.5135	11.4668	12.349	12.9877	12.9078	12.2385	12.6827
NFS1	-0.515373	-1.04881	0.0180599	13.9276	-2.14146	0.0568568	0.129277	-4.82297	ns	13.5715	13.8754	13.6397	13.5932	14.5522	14.5546	14.209	13.4254
ETF1	0.482511	-0.0176809	0.982704	13.1879	2.13815	0.0571788	0.129798	-4.82827	ns	13.3143	13.4644	13.4718	13.4662	13.3719	13.2057	12.7171	12.492
GOLGA7	0.606963	-0.0221748	1.2361	11.4593	2.13837	0.0571568	0.129798	-4.82791	ns	11.7814	11.6348	10.9152	12.7198	11.0352	11.0971	11.0202	11.4709
SPCS3	0.706775	-0.0270817	1.44063	12.5157	2.20251	0.0571855	0.129798	-4.55294	ns	NA	12.3867	12.8439	13.2563	12.1821	NA	12.5133	11.9121
ACE	-0.554334	-1.12914	0.0204747	11.4526	-2.13755	0.0572376	0.129841	-4.82924	ns	11.2046	11.4622	10.6675	11.3676	11.2363	12.1306	11.2061	12.3462
PFN1	0.600144	-0.0230971	1.22338	17.5834	2.13436	0.0575503	0.130474	-4.83436	ns	18.7098	17.7154	17.9448	17.1641	18.3585	16.7327	17.1364	16.9059
CUL2	0.498823	-0.0204889	1.01813	11.7534	2.12905	0.0580738	0.131585	-4.84286	ns	12.2512	12.2314	11.8437	11.6848	11.9563	11.1169	11.3187	11.624
PUF60	0.546299	-0.0225967	1.1152	11.5008	2.12846	0.0581324	0.131641	-4.8438	ns	11.3212	11.885	12.2718	11.6179	11.4832	11.4038	11.4356	10.5881
RNPEP	0.65418	-0.0276061	1.33597	13.8798	2.12675	0.058302	0.131948	-4.84654	ns	14.9605	14.2929	13.6796	13.8946	14.6557	13.1317	12.7078	13.7156
NUP205	0.950303	-0.0434605	1.94407	10.2277	2.2365	0.058354	0.13199	-4.36235	ns	10.0741	10.9724	10.7599	NA	NA	NA	9.79599	9.53615
LPAR1	0.60447	-0.0261956	1.23514	12.4918	2.12443	0.0585329	0.132317	-4.85025	ns	12.8314	12.7365	12.334	13.2744	11.4793	11.8935	12.3116	13.0739
TMT1A	0.71857	-0.0323719	1.46951	13.9487	2.15058	0.0587044	0.132628	-4.72242	ns	13.4612	14.0072	14.9893	14.5047	13.5303	NA	14.0837	13.0642
CAMK2D	-0.664414	-1.35855	0.0297258	14.1537	-2.12158	0.0588184	0.132732	-4.85481	ns	12.8469	14.1522	14.8061	13.4808	14.3812	14.3641	15.2255	13.9728
KARS1	0.441394	-0.0197397	0.902528	13.7397	2.12162	0.0588146	0.132732	-4.85475	ns	13.7821	13.8147	14.2703	13.9745	13.0734	13.6594	13.9173	13.4259
GUK1	0.528212	-0.0244575	1.08088	11.8116	2.14801	0.0589545	0.132809	-4.72644	ns	11.9071	11.6154	12.3517	12.1692	11.6206	NA	11.502	11.515
MOB2	0.456104	-0.0206838	0.932891	11.7996	2.12034	0.0589425	0.132809	-4.85679	ns	11.7962	11.9505	12.3281	12.036	11.4253	11.8574	11.8028	11.2008
TP53BP1	0.80203	-0.0369031	1.64096	10.9051	2.14861	0.0588964	0.132809	-4.72551	ns	10.2009	10.8305	11.7603	12.0963	9.79265	NA	11.0281	10.627
CD163	0.455926	-0.0212816	0.933134	12.8527	2.11765	0.0592136	0.133316	-4.86109	ns	13.1872	12.9121	13.2471	12.9761	12.6755	12.1361	13.1639	12.5233
CLIC1	0.474069	-0.0224558	0.970595	15.7982	2.11625	0.0593547	0.133403	-4.86332	ns	16.3663	16.1348	16.2491	15.3908	15.7469	15.2828	15.6553	15.5597
CSE1L	0.442403	-0.020922	0.905728	13.2958	2.11641	0.059339	0.133403	-4.86308	ns	13.5105	13.4928	13.7327	13.332	13.1782	13.2022	13.4046	12.5135
TRIM54	-0.983242	-2.01508	0.0485991	10.7899	-2.17919	0.0593441	0.133403	-4.5884	ns	10.8499	10.8741	9.55302	NA	11.9296	NA	11.2682	10.2649
GPD1	1.01306	-0.0481774	2.07429	15.977	2.11587	0.0593931	0.133412	-4.86393	ns	17.8498	15.5232	15.6209	16.9401	17.3404	15.2718	14.8921	14.3773
ALG2	0.597623	-0.0298589	1.22511	11.1831	2.14052	0.0596882	0.133998	-4.73814	ns	NA	11.0744	11.9475	11.635	10.6034	11.0869	11.2154	10.7192
PRKAG1	1.02138	-0.0529617	2.09572	11.4852	2.17416	0.0598197	0.134216	-4.59602	ns	11.5242	NA	12.856	11.576	11.6583	10.6858	10.6108	NA
STYXL2	-0.708477	-1.45343	0.0364743	9.62196	-2.13743	0.0599939	0.13453	-4.74298	ns	NA	9.87623	8.92307	8.85654	9.90806	10.6385	9.28386	9.86743
CCT7	0.433544	-0.0219905	0.889078	14.846	2.1095	0.0600418	0.13456	-4.87411	ns	15.1031	15.0551	15.1359	14.957	14.7845	14.1726	15.0085	14.5513
EEF1E1	0.447827	-0.0233782	0.919033	13.0301	2.10653	0.0603462	0.135164	-4.87884	ns	13.1936	13.0983	13.4707	13.2537	12.6103	12.983	13.2262	12.4055
AP2M1	0.477896	-0.0251746	0.980966	13.8959	2.10558	0.0604439	0.135299	-4.88036	ns	14.2186	14.6119	13.8228	13.8863	14.1226	13.6703	13.2233	13.6117
FUS	0.771969	-0.0417202	1.58566	12.1757	2.13223	0.0605105	0.135299	-4.75108	ns	12.5295	11.8717	13.7118	11.7502	11.7218	NA	12.4364	11.2083
PHYKPL	0.52961	-0.0280632	1.08728	11.6846	2.10496	0.0605078	0.135299	-4.88135	ns	12.1967	12.1214	11.8613	11.618	12.2691	11.2193	11.2049	10.9856
STAT1	0.487364	-0.0261735	1.0009	11.3864	2.10353	0.0606553	0.135546	-4.88363	ns	11.8126	11.323	11.2934	12.0915	10.8841	11.1304	10.957	11.5995
TBC1D9B	0.591628	-0.0325095	1.21577	11.559	2.13041	0.0606935	0.135553	-4.75394	ns	11.533	12.0765	12.07	11.4874	10.5704	11.654	11.522	NA
TGM5	1.2783	-0.0692841	2.62588	10.8433	2.10254	0.0607576	0.135619	-4.88521	ns	11.4319	10.9644	9.96312	13.5703	10.9457	10.627	9.93238	9.3115
NCAM2	1.01571	-0.0553819	2.08681	11.8457	2.10189	0.0608246	0.135691	-4.88624	ns	11.7588	12.2448	12.1486	13.2622	11.3957	9.35994	12.2665	12.3294
GAN	0.828848	-0.0473772	1.70507	10.836	2.16325	0.0608656	0.135705	-4.57144	ns	10.7351	11.4797	10.914	11.2556	NA	11.0143	9.61692	NA
VPS29	0.499436	-0.0274756	1.02635	12.6163	2.10092	0.0609254	0.135761	-4.88779	ns	12.7556	12.7469	12.9992	12.9623	12.6655	12.6476	12.4225	11.7307
UQCC1	-0.527396	-1.08438	0.0295874	13.8659	-2.09876	0.0611501	0.136184	-4.89123	ns	12.9749	14.1548	13.6329	13.6463	13.7753	14.2876	13.7735	14.6821
COPS3	0.389376	-0.0223358	0.801087	14.6687	2.09625	0.0614113	0.136688	-4.89522	ns	14.8564	15.0546	14.572	14.9704	14.4639	14.4875	14.3732	14.5713
CLCN5	-1.22165	-2.519	0.0756912	12.4311	-2.20233	0.0614465	0.136688	-4.51649	ns	NA	12.5768	NA	11.0171	NA	12.7949	12.1673	13.5995
SKP1	0.451758	-0.0262201	0.929735	13.1659	2.09491	0.0615517	0.136844	-4.89736	ns	13.2742	13.649	13.5049	13.139	13.2857	12.6545	13.033	12.7869
ATP6V1B2	0.463024	-0.0271524	0.9532	14.5689	2.09372	0.0616764	0.137043	-4.89925	ns	14.7535	14.8846	14.292	15.2715	14.1742	14.1287	14.1948	14.8519
SQOR	0.547393	-0.0326185	1.1274	13.7904	2.09185	0.0618731	0.137402	-4.90223	ns	14.2069	14.0033	13.8256	14.2205	12.9823	13.1845	13.5467	14.3533
EXOC4	0.52926	-0.0316877	1.09021	14.0263	2.09129	0.0619319	0.137454	-4.90311	ns	14.4734	13.8439	14.8742	13.9723	14.1637	13.7381	14.1221	13.0228
CLPB	-0.4302	-0.886234	0.0258347	13.4243	-2.09093	0.0619695	0.13746	-4.90368	ns	13.3625	13.1075	13.4185	12.9483	13.4389	13.4234	13.8738	13.8216
RBM3	0.732741	-0.0451037	1.51058	12.7619	2.08797	0.0622821	0.138074	-4.90839	ns	13.4408	12.0183	14.0897	12.9642	13.3435	11.3558	12.9458	11.937
COTL1	0.544163	-0.0339675	1.12229	13.2102	2.08627	0.0624627	0.138396	-4.91109	ns	14.0483	13.9055	13.3296	12.6458	13.3991	12.7873	12.9547	12.6115
EMC8	-0.546062	-1.12659	0.0344661	12.6888	-2.0849	0.0626079	0.138592	-4.91326	ns	11.9287	12.7445	13.0415	11.9482	12.9196	13.1157	12.7621	13.0498
STK39	0.841408	-0.0542076	1.73702	10.5611	2.11144	0.062622	0.138592	-4.78347	ns	10.2854	11.3415	12.0241	10.1437	10.1987	NA	10.1171	9.81746
ACAD8	-0.454992	-0.939438	0.0294548	15.3179	-2.08173	0.0629462	0.139231	-4.9183	ns	15.0993	15.4109	14.5822	15.2694	15.7567	15.6013	14.9409	15.8829
AP3D1	0.535872	-0.0350258	1.10677	14.1375	2.08051	0.063077	0.139362	-4.92024	ns	14.4035	14.3653	15.0057	13.8474	14.1783	14.1093	14.2157	12.9751
F12	1.02701	-0.0669736	2.12099	13.6828	2.0808	0.0630456	0.139362	-4.91977	ns	15.5408	12.7761	12.8063	15.6622	14.2739	12.5154	12.4953	13.3927
GMFB	0.488458	-0.0320411	1.00896	13.5238	2.08005	0.063126	0.139373	-4.92096	ns	14.2692	13.8747	13.4963	13.432	13.9321	12.8885	13.0876	13.2102
HNRNPD	0.557277	-0.0366288	1.15118	15.0814	2.0798	0.0631536	0.139373	-4.92137	ns	15.2183	14.8968	16.1667	15.1584	14.8893	14.3333	15.7234	14.265
CLIP1	0.416245	-0.0275218	0.860012	12.4699	2.07903	0.0632355	0.139375	-4.92258	ns	12.5531	12.6949	12.6505	12.8136	11.9889	12.3737	12.5704	12.1141
NCBP1	0.750096	-0.0518794	1.55207	10.5654	2.13896	0.0632573	0.139375	-4.6081	ns	11.0128	10.8462	10.9994	10.2578	9.82372	NA	10.4521	NA
NUDT9	-0.674735	-1.39615	0.0466808	11.4737	-2.13892	0.0632614	0.139375	-4.64939	ns	10.9226	NA	11.5727	10.847	11.3644	11.7997	12.3358	NA
ALDH2	-0.484778	-1.00181	0.0322574	18.6912	-2.07821	0.0633238	0.139434	-4.92388	ns	18.9574	18.3951	17.8589	18.5837	19.6338	19.1031	18.1701	18.8274
SF3B1	0.771319	-0.051571	1.59421	11.916	2.07759	0.0633909	0.139503	-4.92487	ns	11.8657	13.023	13.136	11.1818	11.8536	11.6998	12.3749	10.1929
IGBP1	0.681808	-0.0469016	1.41052	10.2138	2.10282	0.0635183	0.139705	-4.79686	ns	NA	10.395	10.86	10.6091	9.71138	10.0709	10.621	9.22907
CD248	0.656178	-0.0446716	1.35703	12.5303	2.07522	0.0636464	0.139907	-4.92863	ns	13.8311	11.9355	12.5447	13.1223	13.3076	11.4294	11.8715	12.2004
PPIL3	0.508902	-0.0348702	1.05267	11.6078	2.07436	0.0637393	0.140033	-4.92999	ns	11.4224	11.6639	12.1421	12.2204	11.4392	11.3222	11.6805	10.9714
HDHD3	-0.564186	-1.16714	0.0387642	14.7493	-2.074	0.0637788	0.140041	-4.93057	ns	15.2509	14.8357	13.8253	13.957	15.1741	15.1836	14.5804	15.1876
PCYOX1L	0.466626	-0.0322871	0.96554	12.9926	2.07306	0.0638806	0.140143	-4.93205	ns	13.0495	13.6028	12.9786	13.2726	12.1975	13.0255	13.04	12.7741
SYNCRIP	0.473883	-0.0328264	0.980592	13.855	2.07291	0.0638971	0.140143	-4.9323	ns	14.1871	13.6799	14.5351	13.9657	13.9423	13.2418	14.1149	13.1733
PNPLA6	0.435139	-0.0304909	0.90077	12.4152	2.07136	0.0640655	0.140433	-4.93475	ns	12.7504	12.5482	12.8764	12.3559	12.1585	12.3362	12.5792	11.7164
PFKM	-0.591347	-1.2247	0.0420112	17.4803	-2.06948	0.0642703	0.140724	-4.93773	ns	17.0197	16.7016	17.8237	17.1935	17.8478	17.228	17.4295	18.5986
PFKP	-0.544317	-1.1273	0.0386627	15.1205	-2.0695	0.0642674	0.140724	-4.93769	ns	14.2019	14.6479	15.7551	14.7884	15.4768	15.1445	15.7379	15.2113
SARS1	0.545971	-0.0399134	1.13186	14.1235	2.0655	0.0647055	0.141598	-4.94402	ns	14.8524	14.1634	14.2706	14.2997	14.5159	12.9655	13.7147	14.2061
IGKV3D-15	0.933612	-0.0693594	1.93658	13.7891	2.06322	0.0649563	0.142067	-4.94763	ns	14.3664	15.3452	12.8027	14.5093	13.892	14.7689	12.4418	12.1864
ATIC	0.493479	-0.0368545	1.02381	14.0844	2.06247	0.0650392	0.142169	-4.94882	ns	14.2979	13.8069	14.5507	14.669	14.2621	13.7269	13.8479	13.5138
PCDH1	0.717002	-0.0560898	1.49009	10.8803	2.12098	0.0650871	0.142194	-4.75585	ns	11.5844	NA	10.6072	11.5249	10.2995	NA	10.764	10.5021
TPT1	0.633864	-0.0476876	1.31542	16.3445	2.06141	0.0651557	0.142264	-4.95049	ns	17.3033	17.1414	16.5056	15.6952	16.8161	15.531	15.9583	15.8048
NEU2	1.43877	-0.110761	2.9883	9.49841	2.08682	0.0652136	0.142311	-4.82166	ns	9.96194	NA	8.75221	12.0641	8.91617	9.59681	9.23033	7.96736
BPHL	-0.714368	-1.48409	0.0553508	12.9653	-2.05711	0.0656329	0.143087	-4.95729	ns	13.5247	11.9093	12.5688	12.4297	14.5396	13.3966	13.0302	12.3236
LMF2	0.609677	-0.0493599	1.26871	11.0844	2.11562	0.0656426	0.143087	-4.76396	ns	11.106	NA	11.4803	11.5813	10.6473	NA	11.2047	10.4865
CUL1	0.485045	-0.037955	1.00804	12.2651	2.05564	0.0657962	0.143342	-4.9596	ns	12.5721	12.6257	12.4704	12.3622	12.4191	11.3865	12.1413	12.1433
HNRNPK	0.640774	-0.0502931	1.33184	15.0916	2.05519	0.0658467	0.143372	-4.96032	ns	15.0949	14.864	16.3555	15.3336	15.1155	14.2285	15.7127	14.0281
HIP1	0.887288	-0.0713809	1.84596	13.5667	2.05146	0.0662642	0.1442	-4.9662	ns	14.8161	14.2232	12.9062	14.0959	12.5533	14.6946	12.5623	12.682
CDC5L	0.908006	-0.0734059	1.88942	15.7812	2.05071	0.0663483	0.144223	-4.96738	ns	16.1753	17.3259	14.9058	16.534	15.5404	16.7784	14.875	14.1151
HMGCS1	1.52464	-0.125604	3.17488	11.673	2.07641	0.0663402	0.144223	-4.83777	ns	13.8935	12.3632	NA	11.7629	14.1449	10.271	9.51111	9.76413
SEC31A	0.509933	-0.0413259	1.06119	12.636	2.05034	0.0663908	0.144235	-4.96798	ns	12.5812	12.6511	13.5697	12.7619	12.6647	12.3072	12.7186	11.8337
AK4	-1.36639	-2.84394	0.111162	13.8432	-2.04974	0.0664575	0.144299	-4.96891	ns	12.5741	12.192	16.0312	11.8426	15.7013	13.6318	16.1697	12.6025
NSDHL	-0.475765	-0.990538	0.0390081	11.8044	-2.04854	0.0665933	0.144453	-4.97081	ns	11.2102	11.6172	11.8236	11.6152	11.9917	11.5296	12.196	12.4519
RAB35	0.431019	-0.035358	0.897395	13.5455	2.04846	0.0666024	0.144453	-4.97094	ns	13.4501	13.4875	14.0253	14.0813	13.104	12.9468	13.6004	13.6688
EIF4G1	0.395169	-0.0332344	0.823573	12.8429	2.04455	0.0670448	0.145332	-4.9771	ns	12.7306	13.0676	13.2537	13.1101	12.5973	12.6228	12.8495	12.5117
COQ10A	-1.23662	-2.58231	0.109082	12.8689	-2.10153	0.0671249	0.145344	-4.66439	ns	NA	NA	12.818	11.8422	13.0483	11.443	13.9908	14.0713
LCP1	0.568514	-0.0480007	1.18503	13.7674	2.04393	0.0671155	0.145344	-4.97808	ns	14.8542	14.1042	14.0051	13.2432	13.9207	13.4405	13.9161	12.6554
MAGOHB	0.584481	-0.0502066	1.21917	10.9851	2.04116	0.0674301	0.145924	-4.98243	ns	10.7085	11.3853	11.8196	11.196	10.7725	11.1069	11.0125	9.87963
EXOC2	0.616091	-0.0534464	1.28563	11.81	2.03956	0.0676129	0.146239	-4.98495	ns	11.9317	12.2016	12.3649	11.9739	11.9605	11.462	12.1748	10.4103
ACTG2	0.489003	-0.042625	1.02063	15.7054	2.03878	0.0677023	0.14627	-4.98618	ns	16.2706	16.0422	16.1345	15.3522	16.0535	15.6965	15.0686	15.0249
SLC2A13	0.717714	-0.0652723	1.5007	10.6975	2.09626	0.0676874	0.14627	-4.67229	ns	10.744	10.4406	10.9522	11.4777	10.0907	NA	NA	10.48
ACHE	0.984298	-0.0889375	2.05753	11.9587	2.06122	0.0680167	0.146757	-4.86121	ns	12.4296	12.3858	10.5225	13.7074	11.1468	11.3606	NA	12.1581
ERH	0.489924	-0.0434285	1.02328	14.0193	2.03602	0.0680199	0.146757	-4.99053	ns	13.9255	14.4323	14.7869	13.9125	14.1579	13.6884	13.806	13.4451
RAB7A	0.440369	-0.0390783	0.919817	15.1365	2.03584	0.0680406	0.146757	-4.99081	ns	15.3507	14.9111	15.37	15.795	14.7861	14.436	15.2675	15.1757
CHMP7	0.70947	-0.0665319	1.48547	9.70919	2.09083	0.0682716	0.146993	-4.72182	ns	10.1408	10.4255	9.64774	NA	9.38781	NA	9.03009	9.62317
LRRC17	1.10206	-0.101254	2.30538	11.4034	2.05835	0.0683382	0.146993	-4.86563	ns	12.2319	10.0701	12.1641	12.5733	11.092	NA	9.69359	11.9986
MAT2A	0.38413	-0.0345325	0.802793	13.6808	2.03367	0.0682901	0.146993	-4.99421	ns	13.8608	14.0322	13.8163	13.7821	13.6204	13.4639	13.2595	13.6112
NPM1	0.848563	-0.0764025	1.77353	14.4746	2.03341	0.0683202	0.146993	-4.99462	ns	15.2262	15.3003	15.2224	13.8468	15.2452	14.243	14.595	12.1181
SIKE1	0.531431	-0.0477245	1.11059	14.2021	2.03385	0.0682698	0.146993	-4.99394	ns	14.0754	14.6736	14.6272	14.4952	13.8496	13.2209	14.2285	14.4468
PPP2R5E	0.52632	-0.0483124	1.10095	10.9922	2.03015	0.068699	0.147688	-4.99976	ns	11.4923	11.2883	10.8751	11.3657	10.505	11.477	10.3768	10.5574
HTATSF1	0.671025	-0.0644878	1.40654	10.5276	2.08639	0.0687529	0.147722	-4.80807	ns	NA	10.2779	11.4617	10.8499	NA	9.72101	10.3977	10.4577
AMBP	0.601312	-0.0557281	1.25835	17.6122	2.0285	0.0688902	0.147936	-5.00234	ns	18.0962	18.2789	17.1329	18.1436	17.186	16.8172	16.9248	18.3182
ARL8A	0.768724	-0.07328	1.61073	11.0936	2.0236	0.069464	0.149086	-5.01004	ns	11.3018	10.8026	12.2969	11.5104	9.61158	10.1869	12.2532	10.7852
RPS16	0.437096	-0.0421515	0.916343	16.2208	2.02155	0.0697046	0.14952	-5.01325	ns	16.3263	16.7267	16.6452	16.0592	16.0911	16.3294	16.2815	15.3069
EPPK1	0.455014	-0.0441492	0.954177	14.7122	2.02046	0.0698334	0.149714	-5.01496	ns	14.5469	14.9148	15.5972	14.6999	14.2722	14.3263	15.0855	14.2547
FBN1	-0.516841	-1.08414	0.050455	20.109	-2.01936	0.0699624	0.149909	-5.01668	ns	20.0865	20.0584	19.4213	19.8359	20.967	20.5112	19.2478	20.7435
TAP2	0.596773	-0.0586768	1.25222	11.8254	2.01807	0.070115	0.150153	-5.0187	ns	11.8038	11.9946	12.2512	12.4455	10.4425	11.7416	12.3015	11.6224
C7	0.881459	-0.0869429	1.84986	13.8318	2.0175	0.0701828	0.150216	-5.0196	ns	13.6894	13.7235	14.568	15.109	13.1946	13.2762	14.7864	12.3069
EIF3I	0.539943	-0.054273	1.13416	14.0178	2.01405	0.0705927	0.150852	-5.025	ns	14.4708	14.779	14.0594	13.842	14.203	14.1882	13.8525	12.7478
MECP2	0.726008	-0.0727927	1.52481	12.4614	2.01451	0.0705378	0.150852	-5.02427	ns	12.0579	13.001	14.1482	12.0904	12.2337	11.6624	13.0828	11.4146
PPP2CB	0.650383	-0.0683827	1.36915	12.0046	2.06933	0.0706347	0.150852	-4.71257	ns	NA	NA	12.6394	12.1957	12.2915	11.4334	11.8889	11.5784
PTPRC	0.478393	-0.0481482	1.00494	11.7769	2.01382	0.070621	0.150852	-5.02537	ns	12.2233	11.9287	11.7241	12.1885	11.1053	11.3761	11.8687	11.8009
EIF3G	0.724332	-0.0732171	1.52188	14.8915	2.01302	0.0707163	0.150944	-5.02662	ns	15.2545	14.6935	15.7366	15.3301	15.2389	14.5737	15.1147	13.1901
EFTUD2	0.721285	-0.0738859	1.51646	11.2601	2.01055	0.0710121	0.15141	-5.03049	ns	11.1051	12.0769	12.5507	10.7503	11.3247	11.2121	11.4446	9.61634
TSPAN15	0.732829	-0.0750072	1.54066	9.95771	2.0107	0.0709938	0.15141	-5.03025	ns	10.7366	10.7704	8.97206	10.8174	9.48034	9.25424	9.2778	10.3528
DIS3	1.56134	-0.167384	3.29007	15.1347	2.06547	0.0710667	0.151443	-4.71832	ns	NA	16.9768	15.8582	NA	15.4792	15.918	14.5812	11.9946
APRT	0.43263	-0.0448838	0.910145	14.6829	2.00816	0.0712986	0.151855	-5.03422	ns	14.678	14.6619	15.0421	15.215	14.6332	13.9399	14.7652	14.5282
ATAD3B	-0.680306	-1.43185	0.0712334	12.2753	-2.00641	0.0715092	0.152137	-5.03695	ns	11.2158	11.3837	12.8109	12.33	12.5288	11.8072	13.8028	12.3229
MRPL12	-0.454908	-0.957404	0.047587	14.2555	-2.00659	0.0714873	0.152137	-5.03667	ns	14.1995	14.3325	13.7855	13.7946	14.499	15.0594	14.4869	13.8865
TUFM	-1.79466	-3.7779	0.188573	15.1645	-2.00575	0.0715895	0.152225	-5.03799	ns	11.8525	14.4444	17.5545	13.2173	17.3083	15.1822	17.9886	13.7683
CFI	0.762642	-0.0804345	1.60572	14.2095	2.00503	0.0716759	0.152326	-5.03911	ns	15.1937	14.7426	13.2531	15.1739	14.8389	13.9784	13.3821	13.1133
OXR1	0.925959	-0.100316	1.95223	10.0254	2.02778	0.0718529	0.152536	-4.9126	ns	10.2487	NA	10.949	10.6405	10.8612	8.94808	9.75345	8.7769
S100A16	0.616798	-0.0654943	1.29909	12.9949	2.00373	0.071833	0.152536	-5.04113	ns	13.119	13.0954	12.7099	14.2889	12.8563	12.5308	12.9194	12.4396
DRG2	0.612019	-0.0680946	1.29213	11.5485	2.05793	0.0719191	0.152581	-4.77108	ns	NA	11.5645	12.2419	11.6994	11.1926	NA	11.6507	10.9417
NAGLU	0.725726	-0.0774546	1.52891	12.4468	2.00275	0.0719521	0.152581	-5.04267	ns	12.9715	13.3752	11.2369	13.6549	12.2731	12.1609	11.0065	12.8951
HIBCH	-0.448836	-0.946034	0.0483614	15.9313	-2.0009	0.0721765	0.152973	-5.04555	ns	16.1117	15.6382	15.5295	15.5479	16.6528	15.5294	16.2429	16.1977
LTA4H	0.601323	-0.0651115	1.26776	15.002	1.99994	0.0722935	0.153138	-5.04705	ns	15.7506	16.1471	14.6194	14.6936	14.8255	14.6473	14.396	14.9366
DST	0.559621	-0.0615653	1.18081	10.8438	1.99682	0.0726748	0.153863	-5.05192	ns	10.9844	11.9136	10.5239	11.0724	10.5014	10.4001	10.549	10.8054
COMMD4	0.43872	-0.0485553	0.925995	10.8988	1.99563	0.0728209	0.154088	-5.05378	ns	11.1049	11.1296	11.11	11.1281	11.1168	10.6794	10.4831	10.4384
TNKS1BP1	0.655448	-0.0740719	1.38497	11.7498	2.01927	0.0728618	0.154091	-4.92563	ns	11.9089	11.3335	12.6063	12.0952	11.8125	NA	11.7215	10.7706
EMILIN3	0.500853	-0.055765	1.05747	15.4209	1.99444	0.0729676	0.154231	-5.05564	ns	15.5415	15.0574	15.9535	16.1329	14.5931	15.0454	15.212	15.8314
UGDH	0.778527	-0.0868312	1.64389	13.5745	1.99409	0.0730101	0.154238	-5.05618	ns	14.6154	13.9483	13.7134	13.5778	15.0216	12.7879	12.2608	12.6704
SHBG	1.15822	-0.132333	2.44878	11.0658	2.01701	0.0731316	0.154411	-4.92908	ns	11.4901	10.4546	10.2676	13.7522	10.0128	NA	9.64945	11.8338
HSD17B10	-0.391739	-0.827651	0.0441738	17.3406	-1.99189	0.0732819	0.154645	-5.05962	ns	17.058	17.1243	17.3015	17.095	17.5654	17.7819	17.8024	16.9961
DNPH1	0.525788	-0.059394	1.11097	13.2944	1.99153	0.0733258	0.154654	-5.06017	ns	14.2676	13.192	13.33	13.4398	13.605	12.3865	12.6384	13.4962
SYNPO2L	-1.10683	-2.33905	0.125386	13.7422	-1.99095	0.073397	0.15472	-5.06107	ns	12.3743	13.0098	14.4064	12.9645	16.0171	13.5832	13.4771	14.105
PGD	0.672399	-0.077138	1.42194	14.7043	1.98839	0.0737148	0.155306	-5.06506	ns	15.708	14.7826	14.3878	15.2833	15.7861	13.6779	14.0514	13.9568
SEC61A1	0.4635	-0.053329	0.980328	12.5183	1.98779	0.0737894	0.15538	-5.066	ns	12.5261	12.7026	12.9363	12.8352	12.7801	12.1475	12.3672	11.8513
ABRAXAS2	0.505695	-0.0594527	1.07084	11.2054	2.01104	0.0738505	0.155424	-4.93821	ns	11.376	NA	11.7421	11.4115	10.9064	10.8074	11.4727	10.7216
PAIP1	0.369297	-0.0426623	0.781256	12.8149	1.98696	0.0738926	0.155429	-5.06729	ns	12.8797	12.9825	13.0533	13.0827	12.7652	12.6205	12.5353	12.6
COPS9	0.701504	-0.081827	1.48483	11.0138	1.98496	0.0741414	0.155869	-5.07039	ns	11.0855	11.9117	10.819	11.6418	9.9409	10.1105	11.3271	11.2736
ATP6V1A	0.416028	-0.048629	0.880685	15.2318	1.98453	0.0741954	0.155898	-5.07107	ns	15.5498	15.7252	14.8548	15.6294	15.0305	14.9796	14.8207	15.2644
L1CAM	0.760509	-0.089368	1.61039	13.4454	1.98342	0.0743336	0.156104	-5.07279	ns	14.0546	13.2024	12.8726	15.1732	12.5278	12.4191	12.9034	14.4105
RPA3	0.519172	-0.0612827	1.09963	13.3473	1.98249	0.0744509	0.156267	-5.07424	ns	13.0222	13.4167	14.0924	13.896	13.2754	12.4403	13.5457	13.0893
ATP1B3	0.536082	-0.0634167	1.13558	14.1183	1.98203	0.0745081	0.156303	-5.07495	ns	14.1736	14.5526	14.1472	14.6721	13.4459	13.25	14.0176	14.6877
MAPRE1	0.431103	-0.051472	0.913677	13.9725	1.98008	0.0747526	0.156732	-5.07798	ns	14.0603	14.1544	14.6197	13.9177	13.9809	13.812	14.0389	13.1959
SERPINB2	1.10503	-0.132318	2.34238	10.9293	1.97947	0.0748295	0.156809	-5.07893	ns	11.1154	10.8192	10.3089	13.6836	10.9285	11.0174	9.36209	10.1989
HP	0.760754	-0.0919352	1.61344	18.0354	1.97752	0.0750757	0.15724	-5.08196	ns	18.5963	19.4313	17.6427	17.9929	17.6958	19.4194	16.7464	16.7586
HDGFL3	0.701957	-0.0852244	1.48914	11.7239	1.97653	0.075201	0.157334	-5.0835	ns	11.7806	11.5982	13.3421	11.5788	12.034	11.3167	11.4537	10.6874
RALBP1	0.778202	-0.0961759	1.65258	9.68893	2.00026	0.0751639	0.157334	-4.95465	ns	9.21354	9.58182	10.1592	10.9276	NA	9.33681	9.57385	9.02962
LEMD2	0.613318	-0.075867	1.3025	12.4098	1.9725	0.075712	0.158318	-5.08975	ns	12.6002	12.8615	13.3114	12.0929	12.2287	13.0372	12.0171	11.1297
RPL7A	0.527663	-0.0666367	1.12196	15.2258	1.96797	0.0762908	0.159443	-5.09678	ns	15.4541	15.6593	15.7022	15.1431	15.6226	15.2026	15.0337	13.9891
ATP6V1E1	0.440249	-0.0563105	0.936809	14.5051	1.96514	0.0766539	0.159859	-5.10115	ns	14.9653	15.1349	14.2032	14.5973	14.3195	14.2525	13.9809	14.5869
NDRG2	-0.472672	-1.00574	0.0603938	15.4676	-1.96538	0.0766236	0.159859	-5.10079	ns	15.4818	14.9569	15.3073	15.1792	15.9154	15.145	15.4056	16.35
NUDT16	0.434326	-0.0553849	0.924037	13.2699	1.96582	0.0765671	0.159859	-5.10011	ns	13.4048	13.8194	13.249	13.4749	13.5128	12.86	12.8075	13.0305
SERPINB6	0.405356	-0.051831	0.862542	17.1041	1.96522	0.0766448	0.159859	-5.10104	ns	17.5883	17.6985	17.11	16.8303	17.1416	16.9935	16.5815	16.8891
DNAJA1	0.659422	-0.0847388	1.40358	13.345	1.9641	0.0767882	0.159969	-5.10277	ns	12.8765	13.5131	14.9999	13.3094	12.989	12.4764	14.006	12.5899
MOGS	0.403002	-0.0517681	0.857772	12.6901	1.96419	0.0767774	0.159969	-5.10264	ns	12.5222	12.9491	13.0852	13.0098	12.2889	12.306	12.9036	12.4558
ATP9A	0.553053	-0.0716513	1.17776	11.6484	1.96227	0.0770243	0.160328	-5.1056	ns	11.901	12.2648	11.0771	12.4566	11.8816	11.2544	10.5872	11.7641
PLAC9	0.665225	-0.0862386	1.41669	13.0468	1.96213	0.0770428	0.160328	-5.10582	ns	14.1823	12.5657	12.9365	13.8333	13.1317	11.5808	12.3901	13.7542
ALDOC	0.529235	-0.0688083	1.12728	18.0845	1.96148	0.0771274	0.160333	-5.10683	ns	18.0407	19.2892	17.8587	18.2077	17.8339	17.7772	17.412	18.2563
OMD	0.66135	-0.0875783	1.41028	11.9969	1.98465	0.0771055	0.160333	-4.9784	ns	13.1501	11.6972	11.5357	12.5886	12.2743	NA	11.1569	11.5753
CKAP5	0.433225	-0.0566547	0.923105	12.3665	1.96016	0.0772982	0.160482	-5.10887	ns	12.4156	12.5761	12.8049	12.5359	12.2926	12.3377	12.4116	11.5577
CRYM	0.595058	-0.0779886	1.2681	16.9505	1.95966	0.0773627	0.160482	-5.10964	ns	17.0019	17.7916	17.1671	17.0314	17.2396	15.8455	16.7992	16.7276
LRG1	0.638223	-0.0837507	1.3602	14.2647	1.95938	0.0773997	0.160482	-5.11008	ns	14.9139	14.3313	14.6451	14.445	13.6983	13.2682	15.2361	13.5799
RPS11	0.454616	-0.059667	0.968898	16.2604	1.95934	0.0774047	0.160482	-5.11014	ns	16.6146	16.7405	16.2846	16.3113	16.4006	16.3593	16.1304	15.2422
VTA1	0.377639	-0.0495156	0.804794	13.1933	1.95956	0.0773758	0.160482	-5.10979	ns	13.2502	13.3152	13.7046	13.2585	12.9735	12.9634	13.3121	12.7689
FKBP4	0.471399	-0.0621324	1.00493	13.5624	1.95838	0.0775301	0.160657	-5.11163	ns	13.7151	13.5018	14.6	13.3756	13.4501	12.9514	13.8496	13.0558
ESD	0.478901	-0.0634241	1.02123	15.5979	1.95728	0.0776726	0.160867	-5.11332	ns	15.7507	15.5966	16.212	15.7902	16.0769	14.9706	15.2466	15.1397
CCT8	0.39553	-0.0524555	0.843515	16.6047	1.95696	0.077714	0.160867	-5.11381	ns	16.8394	16.9467	16.813	16.6108	16.5148	16.0192	16.8001	16.2937
MX1	0.633434	-0.0879736	1.35484	10.9277	2.00802	0.0778153	0.160906	-4.84534	ns	NA	11.3102	11.2982	11.1064	10.5494	10.2361	11.0657	NA
PPT1	0.542389	-0.0721429	1.15692	14.5259	1.95629	0.0778016	0.160906	-5.11485	ns	14.5152	14.9342	14.4694	15.2697	14.0678	13.5403	14.2641	15.1467
MOB4	0.617021	-0.0830977	1.31714	11.2264	1.95342	0.0781775	0.16157	-5.11929	ns	11.1318	10.9572	12.1914	11.8594	11.1024	11.0696	11.3247	10.1749
CCT4	0.372702	-0.0509921	0.796397	14.9789	1.94974	0.0786616	0.162427	-5.12497	ns	15.1215	15.1224	15.2081	15.2088	14.8771	14.5598	15.1106	14.6224
PET100	-0.576	-1.23084	0.0788419	12.8976	-1.94964	0.0786754	0.162427	-5.12513	ns	12.093	12.3561	13.3815	12.6079	12.4504	13.1927	14.314	12.7854
IGSF1	-0.711969	-1.52382	0.0998806	11.8731	-1.97097	0.0788473	0.162524	-4.99917	ns	11.3407	NA	11.3537	11.9227	11.5018	11.3267	12.4708	13.1949
KRT14	1.32076	-0.181566	2.82308	17.9409	1.94862	0.0788095	0.162524	-5.1267	ns	18.122	17.763	17.5527	20.9673	18.2359	17.7508	17.0219	16.1135
RHOG	0.447055	-0.061464	0.955574	13.3405	1.94859	0.078813	0.162524	-5.12674	ns	13.6078	12.9419	13.9239	13.7825	12.7624	12.8349	13.5014	13.3692
YWHAE	0.381276	-0.0531672	0.81572	17.972	1.94524	0.079257	0.163282	-5.1319	ns	18.0436	18.3511	18.2664	17.9896	18.1432	17.5945	17.9936	17.3942
IGLL5	0.774327	-0.109264	1.65792	16.5227	1.94241	0.0796345	0.163866	-5.13627	ns	17.4217	17.4036	15.7269	17.0872	17.1105	16.8887	15.6444	14.8985
MAP4	0.712116	-0.100586	1.52482	15.2515	1.94217	0.0796665	0.163866	-5.13664	ns	15.5077	14.2486	16.7738	15.9003	14.91	13.5916	15.9354	15.145
SERBP1	0.588766	-0.0831013	1.26063	13.4237	1.94235	0.0796426	0.163866	-5.13637	ns	14.1083	13.1809	14.1796	13.4035	13.6901	13.0924	13.7276	12.007
IGHV3-7	0.793481	-0.112613	1.69957	14.6035	1.94102	0.0798195	0.164008	-5.13841	ns	15.7269	15.072	13.9217	15.2804	15.4708	14.5624	13.8195	12.9742
TMTC3	0.535402	-0.0773819	1.14819	10.2858	1.96366	0.0797921	0.164008	-5.01023	ns	9.98499	10.7616	10.6695	10.7081	9.65916	NA	10.1672	10.0499
EXOC3	0.39092	-0.0556863	0.837526	12.1305	1.94013	0.0799392	0.164145	-5.13978	ns	12.1763	12.4947	12.081	12.5518	12.045	11.9728	11.9162	11.8061
IGFALS	0.923906	-0.131907	1.97972	13.4029	1.93958	0.0800124	0.164145	-5.14062	ns	14.5415	14.2765	11.523	15.1184	13.528	13.0065	11.7281	13.5011
RPL9	0.430949	-0.0614986	0.923397	14.9355	1.93969	0.0799973	0.164145	-5.14045	ns	14.9567	15.3375	15.4576	14.8519	14.9776	15.0528	14.6799	14.1697
KHDRBS1	0.541314	-0.0780255	1.16065	12.6819	1.93726	0.0803242	0.164698	-5.1442	ns	12.7588	12.9296	13.7014	12.4203	12.9448	11.8213	12.7875	12.0912
EPB41L1	0.971789	-0.147448	2.09103	11.9076	1.98563	0.0806099	0.165197	-4.83671	ns	11.7172	11.1288	13.0542	12.9084	10.5683	NA	12.0685	NA
ANP32E	-0.790427	-1.69827	0.117416	13.6799	-1.95679	0.08069	0.165275	-5.02061	ns	12.7159	13.769	13.7962	12.9945	14.8139	14.3265	13.3433	NA
HBG2	0.647987	-0.099016	1.39499	13.6989	1.98377	0.0808457	0.165507	-4.96139	ns	13.1855	14.6128	NA	14.2704	13.0188	13.918	NA	13.188
TMSB4X	0.712728	-0.105191	1.53065	16.9161	1.93144	0.0811107	0.165962	-5.15315	ns	17.2745	16.6005	18.7374	16.4773	16.9277	15.5083	17.72	16.0828
OGDHL	-0.615902	-1.32384	0.0920347	13.6178	-1.92834	0.0815318	0.166649	-5.1579	ns	12.7972	14.0968	13.8715	12.4739	13.6621	14.4312	14.7255	12.8843
RAB2A	-0.443434	-0.953084	0.0662151	15.4885	-1.92852	0.0815072	0.166649	-5.15762	ns	15.4216	15.2939	15.1222	15.2292	15.4375	15.2515	16.0499	16.1018
RPS21	0.495878	-0.0746811	1.06644	14.0781	1.92638	0.0818003	0.167108	-5.16092	ns	14.3101	14.8915	14.6057	13.4968	13.5963	14.0821	14.3667	13.2756
SAMHD1	0.920644	-0.13882	1.98011	12.7542	1.92607	0.081842	0.167108	-5.16139	ns	12.1431	12.562	15.2315	12.9214	12.46	11.2788	13.8555	11.5812
ABHD14B	0.745997	-0.112944	1.60494	15.0444	1.92505	0.0819828	0.167308	-5.16296	ns	16.1977	14.7784	15.4624	15.231	16.4238	13.8824	14.6603	13.7191
FHIT	-0.57114	-1.22894	0.0866594	13.8497	-1.92449	0.0820585	0.167375	-5.16381	ns	14.1079	13.914	13.1252	13.1094	14.1956	13.7189	13.8574	14.7692
SLC25A1	0.621517	-0.0950185	1.33805	14.3043	1.92257	0.0823226	0.167826	-5.16676	ns	14.7199	14.7956	13.8707	15.0743	15.0737	13.3562	13.5191	14.0253
ABLIM3	-0.84469	-1.82431	0.134927	10.834	-1.97192	0.0823679	0.167831	-4.85687	ns	NA	10.4866	10.3414	NA	10.8729	12.1069	10.8761	10.3199
CSTB	0.401247	-0.061593	0.864088	17.2314	1.92154	0.0824655	0.167942	-5.16835	ns	17.5732	17.6569	17.7464	16.7515	17.1478	17.3105	17.0866	16.5783
LMOD2	-0.673567	-1.45074	0.103607	12.1139	-1.92101	0.0825378	0.168002	-5.16915	ns	11.0694	12.5836	12.1453	11.3103	13.1343	12.8528	12.021	11.7948
RANGAP1	0.701685	-0.110547	1.51392	10.8341	1.94158	0.0827129	0.168236	-5.04356	ns	10.5356	11.2073	11.4857	11.3293	10.9273	NA	10.6584	9.69517
TEX264	-1.26722	-2.73423	0.199793	10.7445	-1.94139	0.0827392	0.168236	-5.04385	ns	7.91482	10.4839	12.1576	10.3219	11.289	NA	11.8994	11.1451
HEBP2	0.472046	-0.0732648	1.01736	14.9333	1.9187	0.0828568	0.1683	-5.17269	ns	15.3103	15.7229	14.9757	14.6682	14.4546	14.6324	15.065	14.6369
RPL10A	0.569977	-0.0884418	1.22839	14.8653	1.91877	0.0828477	0.1683	-5.17259	ns	15.2216	15.7017	15.2353	14.4424	15.1368	15.118	14.7138	13.3525
HSP90AB4P	0.590571	-0.0918861	1.27303	12.0079	1.91807	0.0829446	0.168391	-5.17366	ns	11.2479	12.5643	12.9043	12.4964	11.0276	11.2905	12.554	11.9785
RPL35	0.456159	-0.07141	0.983728	14.99	1.91648	0.083165	0.168751	-5.17609	ns	14.9689	15.4953	15.5152	14.8928	14.985	15.0916	14.9876	13.9835
HNRNPAB	0.727457	-0.114639	1.56955	12.7228	1.91476	0.083405	0.168974	-5.17873	ns	13.0717	12.454	14.3932	12.4271	12.3448	11.2394	13.893	11.9589
SLC1A3	1.00118	-0.16951	2.17186	8.75376	2.00014	0.0833793	0.168974	-4.70265	ns	NA	NA	8.99807	9.80385	7.96976	8.76042	8.2367	NA
SLC3A2	0.510795	-0.0804633	1.10205	12.4693	1.91486	0.0833905	0.168974	-5.17857	ns	12.4294	12.8949	12.1859	13.3888	11.8341	11.8242	12.257	12.9405
PFDN2	0.370509	-0.0584781	0.799496	14.5016	1.91435	0.0834611	0.169	-5.17934	ns	14.7389	14.8846	14.6378	14.4861	14.4268	14.1	14.4439	14.2948
EIF3A	0.471099	-0.0748212	1.01702	14.5141	1.91272	0.0836895	0.169199	-5.18185	ns	14.8937	14.7794	14.8709	14.4546	14.8359	14.5088	14.3618	13.4077
GNA11	0.503996	-0.0799876	1.08798	14.5419	1.91291	0.0836629	0.169199	-5.18156	ns	14.2757	14.1367	15.3609	15.4025	14.0259	13.8582	14.8384	14.4372
MRPL28	-0.543457	-1.17318	0.086267	12.8404	-1.91286	0.0836699	0.169199	-5.18163	ns	12.7401	12.4757	12.1004	12.9584	13.1962	13.7799	12.9888	12.4836
WASHC3	0.75585	-0.129372	1.64107	10.4695	1.99698	0.083777	0.169289	-4.814	ns	11.1197	NA	10.6979	NA	10.6479	NA	9.60661	10.2756
TMT1B	-0.76111	-1.6438	0.121584	14.4956	-1.91119	0.0839026	0.169455	-5.18418	ns	14.0062	13.5209	15.515	13.418	14.2542	15.6607	15.0064	14.5832
PPP1R7	0.399926	-0.0640329	0.863884	13.319	1.91059	0.0839872	0.169538	-5.1851	ns	13.7216	13.5695	13.2519	13.5328	13.597	12.7716	12.99	13.1176
PPOX	-0.640651	-1.38624	0.104941	12.05	-1.93114	0.0841288	0.169736	-5.05926	ns	NA	11.6862	12.5096	11.0274	11.6563	12.4167	13.1757	11.878
UPF1	0.52616	-0.0846729	1.13699	12.1697	1.90925	0.0841752	0.169742	-5.18715	ns	11.8445	12.6387	13.0369	12.2109	12.0841	12.2474	12.148	11.1468
BAG3	-0.486611	-1.05257	0.0793494	14.2161	-1.90574	0.0846699	0.170563	-5.19251	ns	13.6021	13.5444	14.8954	13.8492	14.2268	13.9934	14.9908	14.6265
EIF4G2	0.588964	-0.0959538	1.27388	11.9195	1.90598	0.0846362	0.170563	-5.19215	ns	11.674	11.8397	13.077	12.265	11.4928	11.8729	12.3261	10.8082
RRAGC	0.669001	-0.111586	1.44959	11.3847	1.92619	0.0848084	0.170754	-5.06669	ns	12.1113	10.6593	11.2485	12.4068	11.0833	NA	11.0271	11.1565
AGRN	0.6827	-0.112281	1.47768	13.5312	1.90345	0.0849943	0.17104	-5.19601	ns	14.9194	13.2926	12.8399	14.4384	14.31	12.4602	12.2816	13.7077
FITM1	-0.521602	-1.13084	0.0876365	12.9001	-1.92418	0.0850857	0.171136	-5.06971	ns	12.3228	12.5096	12.9053	NA	12.6145	12.7962	13.762	13.3902
SBF1	0.63255	-0.109386	1.37449	10.5103	1.94974	0.0852903	0.171459	-4.88939	ns	10.6738	10.8765	10.8411	10.4656	10.3324	NA	9.87248	NA
RAB3C	1.16794	-0.198115	2.534	10.126	1.92153	0.0854531	0.171698	-5.07369	ns	NA	11.3013	9.3505	11.967	8.69584	9.23242	8.48689	11.8482
DPP3	0.615123	-0.103301	1.33355	13.4014	1.89779	0.0857993	0.172136	-5.20463	ns	13.8939	13.4429	13.327	14.1721	13.848	11.8605	13.3936	13.2732
NRP1	0.606538	-0.101659	1.31473	13.3469	1.89833	0.0857227	0.172136	-5.20381	ns	14.2789	13.3561	12.6167	14.349	13.8168	12.3212	12.7276	13.3089
SDR9C7	0.840519	-0.141167	1.82221	10.7472	1.89776	0.0858034	0.172136	-5.20467	ns	11.1933	10.8536	10.1102	12.5129	10.0075	10.8042	8.68749	11.8088
PTBP1	0.689911	-0.117329	1.49715	12.7119	1.89434	0.0862947	0.173033	-5.20989	ns	12.6331	12.5366	14.0204	13.0374	12.6952	12.68	12.9276	11.1652
S100A9	0.910837	-0.155327	1.977	16.249	1.89358	0.0864037	0.173162	-5.21104	ns	18.2838	16.6489	14.7688	17.116	16.6264	16.195	15.3214	15.0313
CYP2J2	-0.678965	-1.48283	0.124904	11.7486	-1.97539	0.0865453	0.173357	-4.84485	ns	NA	NA	11.3808	11.4607	NA	11.4145	12.2371	12.2498
OGT	0.750439	-0.136448	1.63733	11.2011	1.93506	0.0872783	0.174687	-4.95277	ns	NA	12.2823	12.001	10.6578	10.6472	NA	11.1844	10.4337
TRPV2	1.11646	-0.209252	2.44217	10.7284	1.96963	0.0872988	0.174687	-4.7459	ns	10.1491	NA	11.4801	11.8694	NA	9.33006	NA	10.8131
IGLV8-61	0.886938	-0.158645	1.93252	12.3753	1.90646	0.0875671	0.175134	-5.09623	ns	12.7055	13.3162	11.1441	13.4423	12.0762	12.6924	NA	11.2502
FDX2	-0.547657	-1.19179	0.0964744	11.9632	-1.88452	0.0877166	0.175343	-5.22481	ns	11.4557	11.5942	11.7916	11.9159	12.5197	11.6584	13.0677	11.7024
SERPIND1	0.725042	-0.12862	1.5787	15.8754	1.88254	0.0880062	0.175832	-5.22782	ns	16.8507	16.988	14.3525	16.7604	15.8368	15.8641	14.5445	15.806
ERG28	0.95729	-0.177844	2.09242	12.1659	1.92861	0.0881665	0.175972	-4.92026	ns	11.1739	11.7783	13.2362	13.1952	NA	NA	11.9366	11.6753
SRP14	0.41056	-0.0731012	0.894221	12.8155	1.88149	0.0881599	0.175972	-5.22941	ns	12.9335	13.0303	13.3589	12.7604	12.9399	12.3409	12.9623	12.1978
KLC2	0.74839	-0.13973	1.63651	10.6393	1.9271	0.0883754	0.176299	-4.92246	ns	11.382	10.8411	10.7473	10.7075	NA	NA	9.50475	10.6531
TOLLIP	0.441639	-0.0792629	0.962541	14.0303	1.87923	0.0884931	0.176444	-5.23285	ns	14.0359	14.1819	14.099	14.6875	14.0024	13.9252	13.9143	13.396
LGALS7	1.03488	-0.186567	2.25632	13.299	1.87794	0.0886819	0.17673	-5.2348	ns	13.6663	13.8907	12.0368	15.6721	13.2108	13.3648	12.4427	12.1081
AIF1	0.73072	-0.132965	1.5944	12.3708	1.87527	0.0890774	0.17698	-5.23885	ns	13.2319	13.1865	13.1843	11.342	12.5807	11.7838	13.0955	10.5618
DNAJA4	-0.49692	-1.08436	0.0905187	11.9899	-1.87496	0.0891234	0.17698	-5.23932	ns	11.2261	11.7355	12.4374	11.5667	12.4566	11.7881	12.796	11.9127
FOXRED1	-0.847013	-1.8549	0.16087	10.4752	-1.92188	0.0891008	0.17698	-4.93005	ns	10.3844	10.9074	9.06411	10.3014	11.3199	NA	NA	10.8741
HSPA6	0.801436	-0.152114	1.75499	16.0494	1.92209	0.0890726	0.17698	-4.92975	ns	NA	NA	16.8105	16.3075	15.8702	15.8732	16.7008	14.7342
ITGB1BP2	-0.545087	-1.18959	0.0994131	11.3969	-1.87461	0.0891753	0.17698	-5.23985	ns	10.5263	11.8496	11.2473	10.874	11.763	11.4852	12.2016	11.2277
PLBD1	0.916023	-0.166206	1.99825	12.552	1.87609	0.0889551	0.17698	-5.2376	ns	13.3245	12.5514	11.7303	14.4336	12.3058	13.3008	10.9976	11.7716
RER1	-0.772766	-1.68903	0.143495	15.0883	-1.89549	0.0891373	0.17698	-5.1126	ns	14.5772	14.6468	15.8352	13.923	NA	14.5629	16.3003	15.7726
TLN2	0.56633	-0.103384	1.23605	14.2698	1.87434	0.0892155	0.17698	-5.24027	ns	14.3966	15.0521	13.8725	14.8907	14.6596	14.4285	13.4515	13.4071
VPS33B	0.70016	-0.129553	1.52987	10.013	1.89655	0.0889856	0.17698	-5.11103	ns	10.5079	9.70621	11.1679	NA	10.0197	9.91535	9.61754	9.15624
ITGA2	0.863771	-0.16499	1.89253	16.9623	1.92014	0.0893454	0.177058	-4.93259	ns	17.9331	17.4352	15.9375	17.9344	NA	NA	15.8678	16.6657
PYGB	-0.531738	-1.16074	0.0972628	17.1337	-1.87376	0.0893009	0.177058	-5.24114	ns	16.1135	16.7949	17.4971	17.0656	17.6394	16.7126	17.4944	17.7517
CCT6A	0.376686	-0.0694889	0.82286	16.5228	1.87129	0.0896677	0.177607	-5.24487	ns	16.62	16.6369	16.7535	16.834	16.5277	15.9923	16.7223	16.0954
RNASE3	0.599762	-0.115597	1.31512	12.2943	1.91735	0.0897358	0.177651	-5.05919	ns	13.3285	12.3182	NA	12.1357	12.6597	11.5827	NA	11.7409
HSPB8	-1.40762	-3.07559	0.260357	17.1162	-1.87052	0.0897829	0.177654	-5.24604	ns	17.8293	18.5423	14.9223	14.3557	18.8829	18.4999	18.8679	15.0292
SEL1L	0.41736	-0.0772871	0.912008	12.5586	1.87018	0.089834	0.177666	-5.24656	ns	12.2543	12.8565	12.8667	13.0916	12.319	12.0155	12.6137	12.4515
CYRIB	0.370458	-0.0688148	0.809731	12.7995	1.86927	0.0899695	0.177796	-5.24793	ns	13.0824	12.7848	13.1415	12.9303	12.9207	12.3685	12.4537	12.7143
RAB3GAP2	0.740856	-0.137686	1.6194	11.4122	1.86913	0.0899911	0.177796	-5.24815	ns	11.1271	11.8137	12.5203	11.6696	11.5931	9.63474	11.8239	11.1154
ATP6V1C1	0.522722	-0.0974177	1.14286	11.8673	1.86831	0.0901133	0.177948	-5.24939	ns	12.2155	12.327	11.6839	12.2882	11.1199	11.1687	11.801	12.3342
NUDC	0.400884	-0.0751564	0.876925	13.4917	1.86656	0.0903751	0.178374	-5.25203	ns	13.4929	13.652	14.1367	13.4869	13.5584	13.0024	13.559	13.0452
MYG1	0.626027	-0.118141	1.37019	12.0366	1.86462	0.0906677	0.178681	-5.25497	ns	12.8731	12.713	11.178	12.6344	12.7003	11.7046	10.5072	11.9821
RPL26L1	0.646224	-0.124055	1.4165	10.536	1.88551	0.0905893	0.178681	-5.12746	ns	10.079	11.0109	11.0303	11.1823	10.4367	NA	10.2837	9.72886
SERPINA10	0.618632	-0.118881	1.35615	10.3258	1.8852	0.0906354	0.178681	-5.12793	ns	11.1318	9.65662	10.3237	11.0117	10.2528	NA	9.79376	10.1099
AASS	-0.485275	-1.06253	0.0919816	13.8288	-1.86332	0.0908634	0.178886	-5.25693	ns	13.5754	13.476	13.2232	14.07	14.155	13.5389	13.5865	15.0053
FASN	1.10142	-0.208611	2.41146	15.7059	1.86354	0.0908295	0.178886	-5.25659	ns	16.5595	14.9667	15.8135	17.6867	16.9807	14.4226	15.3242	13.8932
TAX1BP3	0.382201	-0.0725217	0.836924	13.8786	1.863	0.0909112	0.17889	-5.25741	ns	14.1419	13.8415	14.2458	14.0495	14.1067	13.2757	13.6438	13.7237
ECM1	0.705994	-0.134178	1.54617	13.7741	1.86252	0.0909839	0.178943	-5.25814	ns	14.394	13.7987	12.7607	15.5551	13.9358	13.2547	12.3681	14.1258
EIF5A	0.525869	-0.100326	1.15207	14.4347	1.86138	0.0911555	0.17901	-5.25985	ns	14.7015	13.9865	15.1674	14.9353	14.7405	13.7519	14.6277	13.5671
NIPSNAP1	-0.472799	-1.03562	0.09002	16.1731	-1.86198	0.0910649	0.17901	-5.25895	ns	16.2059	16.4204	15.6016	15.5188	16.9344	16.1602	15.9287	16.6146
RPL10	0.484054	-0.092339	1.06045	14.6174	1.86141	0.0911509	0.17901	-5.25981	ns	15.0853	15.4601	14.8409	14.0516	14.5638	14.7895	14.629	13.5193
HSP90AA1	0.407144	-0.0780312	0.892319	16.9631	1.86002	0.0913621	0.179325	-5.26191	ns	17.0303	17.1564	17.6454	16.8345	17.0128	16.2521	17.1514	16.6218
HRNR	1.06624	-0.204697	2.33718	17.3592	1.85951	0.0914391	0.179386	-5.26268	ns	18.1245	17.0574	16.6002	19.7875	17.803	17.0797	16.5357	15.8861
POF1B	1.12967	-0.217203	2.47653	12.2745	1.85905	0.0915081	0.179431	-5.26336	ns	12.5902	12.307	11.3879	15.0721	12.5968	11.9568	11.3135	10.9716
CHCHD4	-0.705853	-1.55053	0.138827	11.936	-1.87809	0.0916832	0.179684	-5.13849	ns	11.7703	NA	11.6145	11.5278	11.9554	11.0129	12.6292	13.0421
RPS7	0.448298	-0.0869962	0.983591	16.8403	1.85627	0.0919314	0.18008	-5.26756	ns	17.1341	17.4238	16.9341	16.7657	16.8789	17.0567	16.8221	15.7068
ERI3	0.470775	-0.0922021	1.03375	11.358	1.85349	0.0923565	0.180822	-5.27175	ns	11.7863	11.5351	11.5517	11.5006	11.5767	10.7266	10.5732	11.6139
CCT2	0.372925	-0.0732088	0.819059	15.0058	1.85278	0.0924652	0.180944	-5.27282	ns	15.2164	14.9558	15.3846	15.2124	14.9425	14.4297	15.2546	14.6507
HDAC2	0.942405	-0.199506	2.08432	11.0422	1.93017	0.0926347	0.181095	-4.90913	ns	11.1025	10.9171	12.106	NA	11.0311	NA	10.0543	NA
HRG	0.626476	-0.123423	1.37638	16.1301	1.85169	0.0926319	0.181095	-5.27446	ns	17.019	17.1468	14.9643	16.6433	16.1754	16.4931	15.1056	15.4933
SEC24C	0.355624	-0.0704628	0.78171	12.366	1.84995	0.0928996	0.181521	-5.27708	ns	12.2836	12.733	12.6466	12.512	12.2334	12.2021	12.1595	12.1575
[truncated: 1,906 more rows]

## Sheet: Sheet2
GOCC enrichment analysis
Description	ID	setSize	enrichmentScore	NES	pvalue	p.adjust	qvalue	rank	leading_edge	core_enrichment
ATPase complex	GO:1904949	42	-0.559591	-2.17869	2.47124e-05	0.000101595	3.66109e-05	422	tags=43%, list=11%, signal=39%	UCHL5/ANP32E/SMARCC2/ATP5MF/ATP5F1E/ATP5F1D/DMAC2L/ATP5F1B/PPIF/ATP5MG/ATP5F1A/ATP5MK/ATP5PO/ATP5F1C/ATP5PF/ATP5ME/ATP5PD/ATP5PB
cytochrome complex	GO:0070069	25	-0.934596	-3.25048	5.56365e-21	1.02928e-19	3.7091e-20	275	tags=96%, list=7%, signal=90%	COX15/COA6/COX6A2/UQCR11/COX7C/BCS1L/COX5A/UQCRQ/UQCRFS1/UQCRC1/CYC1/UQCRC2/COX7B/COX7A2L/UQCRB/COX4I1/COX6C/UQCRH/UQCR10/COX7A1/COX7A2/NDUFA4/COX5B/COX6B1
mitochondrial protein-containing complex	GO:0098798	237	-0.785708	-4.08479	3.32603e-80	1.84595e-78	6.65206e-79	736	tags=72%, list=19%, signal=62%	MRPL9/MRPL2/MRPS34/TIMM22/MRPL39/MRPL16/MRPL1/TIMM10/MRPS33/MRPL37/MRPL41/MRPL49/TOMM20/TIMM10B/MRPL28/FOXRED1/HSD17B10/MRPL12/NFS1/TIMM9/PDK2/ISCU/LYRM4/NDUFAF1/MRPL45/SUPV3L1/NDUFA1/PDK1/MRPS18C/MRPL54/MRPL53/TOMM6/MRPS18B/BCKDK/MRPS11/MRPL22/DLAT/HADHB/PMPCB/TIMM17B/TIMM8B/SPG7/TIMM50/TOMM5/MTX1/CHCHD10/ATP5MF/TOMM7/DNAJC19/ATP5F1E/MFN1/TOMM22/HADHA/TIMM23/IDH3G/PDHA1/PDHB/ATP5F1D/PDHX/TOMM40/…
nucleoid	GO:0009295	26	-0.704507	-2.44901	9.90511e-07	5.59051e-06	2.0146e-06	860	tags=69%, list=22%, signal=54%	GRSF1/LONP1/TRMT10C/POLDIP2/HSD17B10/TUFM/ATAD3A/UQCC2/SSBP1/SUPV3L1/HADHB/HADHA/ATP5F1B/VDAC2/VDAC1/SOD2/HSPA9/ACADVL
organelle envelope lumen	GO:0031970	55	-0.657907	-2.71173	1.99236e-10	1.95134e-09	7.03184e-10	703	tags=69%, list=18%, signal=57%	COA7/RNASET2/TIMM10/TIMM10B/CHCHD4/PPOX/CLPB/TIMM9/THEM4/DIABLO/HTRA2/CPOX/UQCC2/TIMM8B/SIRT5/REXO2/TRAP1/CHCHD10/COX17/OPA1/TIMM23/AK2/CHCHD7/TIMM8A/COA6/SUOX/CMC4/NDUFB7/STOML2/TIMM13/AGK/IMMT/COA4/NDUFS1/MIX23/AIFM1/NDUFA8/NDUFS5
organelle membrane contact site	GO:0044232	23	-0.520994	-1.76241	0.00734157	0.0137345	0.00494937	865	tags=57%, list=22%, signal=44%	CLCC1/CANX/CHCHD6/VPS13A/TOMM20/TMX2/TOMM40/CHCHD3/APOOL/MICOS10/IMMT/MICOS13/APOO
organelle outer membrane	GO:0031968	134	-0.479467	-2.26563	1.27512e-09	1.06154e-08	3.82536e-09	751	tags=45%, list=19%, signal=37%	PGAM5/RHOT1/LETMD1/VPS13A/NLRX1/PIGBOS1/TOMM20/ACSL1/TUFM/BPHL/SYNJ2BP/TSPO/CYB5R3/MTCH1/TOMM6/FUNDC1/MAOB/AKAP1/STARD7/RTN4IP1/HADHB/ARMC1/TOMM5/MTX1/HINT2/MFF/RHOT2/TOMM7/SLC25A46/MFN1/TOMM22/OPA1/TOMM40/CISD1/MTCH2/PHB2/DNAJC11/MFN2/FUNDC2/FAM210B/ATAD1/MTX2/AGK/NIPSNAP2/BAK1/TOMM40L/CHCHD3/APOOL/VDAC2/MICOS10/SAMM50/IMMT/VDAC1/COX14/MGST3/MICOS13/HSPA9/VDAC3/CPT1B/APOO
outer membrane	GO:0019867	135	-0.477998	-2.27396	7.75189e-10	6.61892e-09	2.3852e-09	751	tags=44%, list=19%, signal=37%	PGAM5/RHOT1/LETMD1/VPS13A/NLRX1/PIGBOS1/TOMM20/ACSL1/TUFM/BPHL/SYNJ2BP/TSPO/CYB5R3/MTCH1/TOMM6/FUNDC1/MAOB/AKAP1/STARD7/RTN4IP1/HADHB/ARMC1/TOMM5/MTX1/HINT2/MFF/RHOT2/TOMM7/SLC25A46/MFN1/TOMM22/OPA1/TOMM40/CISD1/MTCH2/PHB2/DNAJC11/MFN2/FUNDC2/FAM210B/ATAD1/MTX2/AGK/NIPSNAP2/BAK1/TOMM40L/CHCHD3/APOOL/VDAC2/MICOS10/SAMM50/IMMT/VDAC1/COX14/MGST3/MICOS13/HSPA9/VDAC3/CPT1B/APOO
oxidoreductase complex	GO:1990204	92	-0.811071	-3.67049	1.56435e-36	4.73573e-35	1.70657e-35	567	tags=78%, list=15%, signal=69%	NDUFAF1/NDUFA1/PDK1/CYB5R3/BCKDK/GCSH/DLAT/CBR4/HSD17B8/IDH3G/PDHA1/GPD2/PDHB/PDHX/SDHD/IDH3A/IDH3B/NDUFA2/UQCR11/DMAC1/DLST/NDUFB7/KGD4/NDUFS7/BCS1L/NDUFB4/SDHC/OGDH/NDUFC1/DLD/UQCRQ/NDUFA6/NDUFS2/UQCRFS1/NDUFA13/NDUFB2/NDUFS3/UQCRC1/NDUFS1/NDUFB9/NDUFS8/NDUFV3/NDUFB11/CYC1/UQCRC2/NDUFAB1/NDUFC2/NDUFB1/NDUFA9/NDUFA3/NDUFB6/NDUFA5/NDUFB5/SDHB/NDUFB3/NDUFV1/UQCRB/NDUFV2/NDUFB8/NDUFA7/NDUFS4/NDUFA1…
respirasome	GO:0070469	73	-0.899996	-3.87842	1.51978e-47	5.06086e-46	1.82374e-46	333	tags=92%, list=9%, signal=86%	SURF1/SDHD/COX15/NDUFA2/COA6/COX6A2/UQCR11/DMAC1/NDUFB7/COX7C/NDUFS7/BCS1L/NDUFB4/COX5A/SDHC/NDUFC1/UQCRQ/NDUFA6/NDUFS2/UQCRFS1/NDUFA13/NDUFB2/NDUFS3/UQCRC1/NDUFS1/NDUFB9/NDUFS8/NDUFV3/NDUFB11/CYC1/NNT/UQCRC2/NDUFAB1/NDUFC2/NDUFB1/COX7B/NDUFA9/NDUFA3/NDUFB6/COX7A2L/NDUFA5/NDUFB5/SDHB/NDUFB3/NDUFV1/UQCRB/COX4I1/NDUFV2/COX6C/NDUFB8/NDUFA7/NDUFS4/NDUFA11/NDUFA12/NDUFA10/UQCRH/UQCR10/NDUFA8/NDUFS5/CO…
transporter complex	GO:1990351	111	-0.705824	-3.31766	2.19046e-26	4.5589e-25	1.64285e-25	432	tags=55%, list=11%, signal=50%	HVCN1/TPCN1/FXYD1/ABCB8/ATP1B4/CCDC51/RYR2/CASQ2/PLN/TIMM8A/NDUFA2/UQCR11/DMAC1/NDUFB7/TIMM13/NDUFS7/BCS1L/NDUFB4/NDUFC1/UQCRQ/NDUFA6/NDUFS2/UQCRFS1/ATP1A3/NDUFA13/NDUFB2/NDUFS3/UQCRC1/NDUFS1/NDUFB9/NDUFS8/ATP2A1/NDUFV3/NDUFB11/CYC1/UQCRC2/NDUFAB1/NDUFC2/NDUFB1/NDUFA9/NDUFA3/NDUFB6/NDUFA5/NDUFB5/NDUFB3/NDUFV1/UQCRB/NDUFV2/NDUFB8/NDUFA7/NDUFS4/NDUFA11/NDUFA12/NDUFA10/UQCRH/UQCR10/NDUFA8/NDUFS5/NDU…
actin filament	GO:0005884	55	0.616258	2.33665	1.43992e-08	1.06554e-07	3.83979e-08	557	tags=47%, list=14%, signal=41%	FLNA/LMOD1/SMTN/ANXA1/PDLIM7/PDLIM2/IQGAP1/CORO1B/PLS3/PAWR/TPM2/ARPC3/AIF1L/ACTBL2/TPM4/DPYSL3/DIAPH1/INF2/POTEF/NCKAP1/ACTN1/SRC/PALLD/MYO1C/DMTN/POTEKP
basal part of cell	GO:0045178	76	0.382062	1.54679	0.00773731	0.014394	0.00518702	1429	tags=54%, list=37%, signal=35%	MYO1D/ITGA3/ANXA1/IQGAP1/ANXA2/CASK/ITGA1/DLG1/CD44/EPS15/LRP1/CD81/SLC22A3/EGFR/MSN/MYO1C/SLC1A5/ITGB4/CD34/ATP2B4/AP2A1/ABCA8/STXBP3/STX4/FLOT2/PALM/FLOT1/WASF2/STK39/EPPK1/SLC1A3/DST/ATP1B3/KRT14/ITGA2/SLC3A2/ENPP1/HSP90AA1/SLC4A7/CLASP2/LIN7C
blood microparticle	GO:0072562	105	0.387544	1.66592	0.0011931	0.00290001	0.00104505	2158	tags=81%, list=55%, signal=37%	GSN/YWHAZ/GRIPAP1/ANXA5/FN1/POTEF/C8G/MSN/IGKV1-17/IGHA2/IGKV4-1/IGHA1/ITIH2/ITIH4/ITIH1/JCHAIN/SERPINA3/CFB/IGKV2-30/C9/C3/DNPEP/SERPING1/C8A/IGKV1-5/IGLV3-25/C4A/PFN1/CLIC1/ACTG2/AMBP/HBG2/HP/IGHV3-7/HSPA6/ITGA2B/HRG/KRT1/CFH/C1S/C4B/CP/IGHG1/C1R/HPX/VTN/SERPINC1/IGLV1-47/CLU/F13A1/A1BG/AGT/KNG1/APOL1/AFM/CD5L/C4BPA/APCS/IGHG4/IGHG2/HBB/GC/IGLV3-21/IGHM/FGA/HBA2/APOA4/SERPINF2/PLG/HBD/IGHG3/SLC…
cell body	GO:0044297	138	0.432048	1.93049	4.86382e-06	2.45402e-05	8.8433e-06	1436	tags=62%, list=37%, signal=40%	FLNA/PDE1A/ITGA8/MYO1D/TUBB3/ITGA1/PRPH/GNB4/ENO2/S100B/SERPINF1/TUBB/CAPN2/NCDN/SYN1/MAP1B/MME/PGRMC1/SNCG/CADM2/DPYSL3/GRIPAP1/CYFIP1/HCFC1/PICALM/SLC22A3/GDI1/ATXN10/VPS35/CAD/PAFAH1B1/SRC/MAP1S/GNAI2/DCTN1/DNAJB1/TH/GSK3A/DBNL/CYGB/MAP2/NUMA1/NQO1/MBP/FMR1/SNAP25/GAP43/RPTOR/TRPM4/YKT6/UCHL1/RAB8A/VTI1B/PTPRS/RACK1/GLUL/CCT3/TUBB4A/C4A/CDC42/PRKAA1/LPAR1/STK39/CCT7/SLC2A13/MAGOHB/ACTG2/SLC1A3…
cell cortex	GO:0005938	137	0.555801	2.47805	2.48594e-14	2.85455e-13	1.02867e-13	1149	tags=56%, list=29%, signal=41%	FLNA/MYO1D/CALD1/CORO1C/PDLIM2/IQGAP1/SEPTIN7/GSN/MYL9/SEPTIN2/SEPTIN11/HMCN1/GUCY1B1/DSTN/MYH10/ADD3/ACTN4/CAP1/CAPN2/DBN1/FERMT2/SPTBN1/SEPTIN8/TPM4/STIM1/LASP1/SEPTIN10/TBCB/CLTA/RHOA/ACTR2/PTK2/SPTAN1/EPB41L2/STXBP1/TNFAIP2/GNAI1/POTEF/SEPTIN6/SEPTIN5/ACTN1/PAFAH1B1/MYO1C/ENO1/NCL/ASPH/DMTN/ARF6/DCTN1/SNX9/EPS8/CTTN/MYH9/FRYL/DBNL/CAPZB/NUMA1/SNAP25/WDR1/NRBP1/ACTR1A/FLOT2/MARCKS/SEPTIN9/IQGA…
cell division site	GO:0032153	25	0.671409	2.13556	2.25185e-05	9.37334e-05	3.37778e-05	912	tags=68%, list=23%, signal=52%	MYLK/SEPTIN7/SEPTIN2/SEPTIN11/HMCN1/MYH10/SEPTIN8/SEPTIN10/RHOA/SEPTIN6/SEPTIN5/ITGB1/ARF6/MYH9/PKN1/DCTN3/SEPTIN9
cell leading edge	GO:0031252	145	0.554092	2.49594	1.6556e-14	1.96898e-13	7.09541e-14	1086	tags=55%, list=28%, signal=41%	MYLK/ITGA8/MYO1D/S100A6/ARPC5/CORO1C/PDLIM7/S100A11/IQGAP1/GSN/ARHGEF2/TUBB3/CORO1B/VAMP7/TLN1/ROCK1/MYH10/S100B/PARVA/ANTXR1/CD44/ARPC3/CAPG/AIF1L/FERMT2/SPTBN1/DPYSL3/ITGB3/ARPC2/SNX2/ILK/CYFIP1/BRK1/RHOA/EPB41L3/DIAPH1/CSPG4/APPL1/PACSIN2/NCKAP1/EGFR/ITGAV/ACTN1/PAFAH1B1/SRC/PALLD/MYO1C/ITGB1/ARF6/DCTN1/APPL2/MTM1/SNX9/EPS8/CTTN/MYH9/DBNL/ITGB4/ENAH/SNX5/CAPZB/RAPH1/SNAP25/IFIT5/STX4/NRBP1/ACT…
cell projection membrane	GO:0031253	92	0.483238	2.02176	4.04578e-06	2.07268e-05	7.46913e-06	895	tags=46%, list=23%, signal=36%	ITGA8/MYO1D/ITGA3/CORO1C/CASK/ARHGEF2/SEPTIN2/TLN1/DLG1/ANTXR1/CD44/AIF1L/FERMT2/SPTBN1/ITGB3/EHD3/ARPC2/RHOA/EPB41L3/DIAPH1/CSPG4/MXRA8/PACSIN2/NCKAP1/EGFR/ITGAV/MSN/SRC/MYO1C/ITGB1/DMTN/ARF6/APPL2/TMEM231/EPS8/ARPC1A/UTRN/GNA13/IFIT5/STX4/GAP43/PALM
cell surface	GO:0009986	222	0.354325	1.67694	6.23799e-05	0.000228269	8.22593e-05	666	tags=27%, list=17%, signal=23%	ITGA8/ITGA3/AOC3/ANXA1/SCARA5/BGN/ANXA2/CDH5/ITGA1/TLN1/THBS1/GPC6/MCAM/CLIC4/TSPAN8/ANTXR1/CD44/CAPN2/SRPX2/AZGP1/CD9/MRC1/MFGE8/CNTFR/BCAM/SLC1A4/ANXA4/NOTCH3/FERMT2/MME/ANO6/CAPN5/ITGB3/ANXA5/MELTF/ITGB5/PICALM/CSPG4/S100A10/MXRA8/FCGR1A/EGFR/NT5E/ITGAV/MSN/ENO1/TPBG/ITGB1/ADIPOQ/NPTN/LBP/THBD/SPARC/PDIA3/PLXNB2/PDIA4/ITGB4/CD34/ADA
collagen-containing extracellular matrix	GO:0062023	230	0.494296	2.35332	3.66309e-15	4.87924e-14	1.75828e-14	888	tags=41%, list=23%, signal=34%	HAPLN1/ABI3BP/FMOD/OGN/COL18A1/PRELP/TGFB1I1/S100A6/ANXA1/MGP/COL6A1/P3H1/COL14A1/BGN/ANXA2/CASK/DPT/COL6A2/LUM/COL12A1/HMCN1/SOD3/COL6A3/CTSC/THBS2/VCAN/THBS1/PODN/ACAN/PCOLCE/DCN/POSTN/GPC6/S100A4/LOXL1/MFAP2/COMP/DLG1/SERPINF1/SRPX2/AZGP1/CTSG/MFGE8/BCAM/COL21A1/ASPN/ANXA4/SPP2/MYOC/ANXA5/ITIH5/SPON1/LTBP2/COLEC12/TIMP1/SERPINB9/CSPG4/FN1/TGFBI/COL6A6/HTRA1/PLOD3/S100A10/VWA1/MMP2/LAMA5/TINAGL…
collagen trimer	GO:0005581	34	0.633818	2.1642	8.07863e-06	3.89882e-05	1.40498e-05	888	tags=53%, list=23%, signal=41%	COL18A1/COL6A1/COL14A1/COL6A2/LUM/COL12A1/COL6A3/C1QTNF7/COL21A1/COLEC12/COL6A6/ADIPOQ/COL15A1/LOX/C1QTNF1/COL4A2/EMILIN1/COL4A1
cortical cytoskeleton	GO:0030863	52	0.589667	2.21102	2.69442e-07	1.79448e-06	6.46661e-07	718	tags=44%, list=18%, signal=37%	FLNA/CALD1/PDLIM2/IQGAP1/GSN/DSTN/ACTN4/CAP1/CAPN2/DBN1/SPTBN1/TPM4/LASP1/ACTR2/SPTAN1/EPB41L2/ACTN1/DMTN/SNX9/CTTN/MYH9/CAPZB/NUMA1
cytoplasmic region	GO:0099568	60	0.397504	1.53751	0.00933314	0.0171709	0.00618772	1561	tags=60%, list=40%, signal=37%	SEPTIN7/SEPTIN2/GUCY1B1/CLTA/SNAPIN/NEFL/STXBP1/KIF1A/PAFAH1B1/DCTN1/MGARP/MAP2/NUMA1/FMR1/FLOT2/ACTR10/SEPTIN9/BLOC1S2/ARMCX3/UCHL1/TUBB4A/CTBP1/DYNC1H1/CFAP20/AP3D1/ARL8A/DST/MAP4/RANGAP1/AP3M1/CLASP2/PURA/KIF5B/CLASP1/MAPT/MAP1A
external side of plasma membrane	GO:0009897	80	0.386522	1.58351	0.0044318	0.0091664	0.00330321	666	tags=28%, list=17%, signal=23%	ITGA8/ITGA3/CDH5/ITGA1/THBS1/MCAM/ANTXR1/CAPN2/AZGP1/CD9/MFGE8/CNTFR/BCAM/ITGB3/ANXA5/FCGR1A/NT5E/ITGAV/ITGB1/THBD/CD34/ADA
focal adhesion	GO:0005925	268	0.491523	2.39271	2.77081e-17	4.6134e-16	1.66249e-16	1072	tags=49%, list=27%, signal=38%	FLNA/CNN1/ITGA8/CSRP1/SNTB1/ITGA3/CNN2/ZYX/TGFB1I1/PDGFRB/ANXA1/ARPC5/CORO1C/PDLIM7/IQGAP1/CSRP2/CASK/GSN/CNN3/ARHGEF2/MAPK1/ITGA1/CORO1B/YWHAQ/TLN1/VCL/ACTN4/MCAM/FBLIM1/PARVA/CAP1/RSU1/ARPC1B/YWHAZ/CD44/ADD1/ARPC3/YWHAB/CAPN2/CD9/AIF1L/FERMT2/MME/LRP1/TPM4/LASP1/PPP1R12A/CD81/SNTB2/CAPN5/ITGB3/EHD3/ARPC2/ILK/ANXA5/CYFIP1/AHNAK/RHOA/ITGB5/ACTR2/PTK2/CSPG4/EPB41L2/TES/PPIB/SORBS3/PTPRA/MAPK3/CAPN…
glutamatergic synapse	GO:0098978	126	0.474935	2.09123	1.21672e-07	8.44103e-07	3.04181e-07	1192	tags=53%, list=31%, signal=38%	FLNA/ITGA8/ITGA3/SH3GL1/SEPTIN11/YWHAH/GUCY1B1/GPC6/DLG1/YWHAZ/GUCY1A1/DBN1/PLCB1/EPS15/SPTBN1/ACTBL2/SNX6/PPP3CB/ITGB3/PPP3CA/GRIPAP1/ARPC2/EEA1/RHOA/STXBP1/SYN2/APPL1/PPP3R1/RTN4/MAPK3/PACSIN2/ACTN1/VPS35/LAMA5/PAFAH1B1/SRC/ITGB1/ARF6/DNAJB1/AP2B1/EPS8/DBNL/ATP2B4/SYT1/STK38L/RELA/FBXO2/CUL3/FARP1/SNAP25/STX4/FLOT2/NAPB/RAB8A/PTPRS/FLOT1/CORO1A/CDC42/CTBP1/ARF4/PFN1/LPAR1/AP2M1/AP3D1/HNRNPD/HIP…
Golgi lumen	GO:0005796	27	0.689845	2.23349	8.7788e-06	4.06019e-05	1.46313e-05	149	tags=37%, list=4%, signal=36%	FMOD/OGN/PRELP/BGN/LUM/SOD3/VCAN/ACAN/DCN/GPC6
immunoglobulin complex	GO:0019814	55	0.442886	1.67928	0.00276972	0.00623188	0.00224572	1839	tags=71%, list=47%, signal=38%	IGHV2-26/IGHV1-3/IGLV3-10/IGLV4-60/IGKV1-17/IGHA2/IGKV4-1/PIGR/IGLV9-49/IGHA1/IGLV2-14/JCHAIN/IGKV6-21/IGKV3D-20/IGKV2-30/IGHV3-49/IGKV1-5/IGLV3-25/IGHV1-69D/IGLV1-51/IGKV3D-15/IGLL5/IGHV3-7/IGLV8-61/IGHV3-15/IGHG1/IGKV1-16/IGHV1-69/IGLV3-19/IGLV1-47/IGHV6-1/IGLV1-36/IGHV5-51/IGHG4/IGHG2/IGHV3-64D/IGHV2-70D/IGLV3-21/IGHM
intercellular bridge	GO:0045171	25	0.551146	1.75304	0.00475368	0.00976457	0.00351876	689	tags=48%, list=18%, signal=40%	TUBB2A/GSTM5/TUBB3/SEPTIN2/TUBB/NISCH/DCTN1/GSTM4/TUBB2B/CD34/DNAJC8/EHD2
lamellipodium	GO:0030027	79	0.582734	2.37309	5.91303e-10	5.18168e-09	1.86727e-09	1023	tags=57%, list=26%, signal=43%	MYLK/ARPC5/CORO1C/GSN/TUBB3/CORO1B/VAMP7/ROCK1/MYH10/PARVA/ANTXR1/CD44/ARPC3/CAPG/FERMT2/DPYSL3/ITGB3/ARPC2/SNX2/ILK/CYFIP1/BRK1/RHOA/CSPG4/NCKAP1/ITGAV/PALLD/ITGB1/CTTN/DBNL/ENAH/CAPZB/RAPH1/SNAP25/STX4/NRBP1/ACTR3/FLOT2/IQGAP2/SWAP70/TWF2/FLOT1/SNX1/WASF2/CORO1A
leading edge membrane	GO:0031256	52	0.587166	2.20164	3.08633e-07	1.97644e-06	7.1223e-07	610	tags=46%, list=16%, signal=39%	ITGA8/MYO1D/CORO1C/ARHGEF2/TLN1/ANTXR1/CD44/AIF1L/FERMT2/SPTBN1/ITGB3/RHOA/EPB41L3/DIAPH1/CSPG4/PACSIN2/NCKAP1/EGFR/ITGAV/SRC/MYO1C/ITGB1/APPL2/EPS8
midbody	GO:0030496	75	0.445891	1.80067	0.000327898	0.000957806	0.000345155	1196	tags=48%, list=31%, signal=34%	IQGAP1/SEPTIN7/ANXA2/SEPTIN2/MYH10/CLIC4/CAPG/CHMP4C/GNAI3/RHOA/TTLL12/GNAI1/GDI1/SEPTIN6/EML3/PDCD6IP/GNAI2/ARF6/TRIOBP/PKN1/SPART/DCTN3/RAN/CHMP2A/CHMP4B/EXOC5/RAB8A/RACK1/EML4/CDC42/EXOC4/CHMP7/EXOC2/ERH/ARL8A/ABRAXAS2
myelin sheath	GO:0043209	20	0.613714	1.86611	0.00151309	0.00357348	0.00128774	1472	tags=90%, list=38%, signal=56%	MYO1D/ANXA2/DLG1/BCL2/MPZ/GDI1/ITGB1/CNP/MBP/STX4/PLP1/TUBB4A/PLEC/EXOC4/HSP90AA1/JAM3/PRXL2B/GPM6B
perikaryon	GO:0043204	26	0.576653	1.86457	0.00208288	0.00481666	0.00173573	243	tags=31%, list=6%, signal=29%	FLNA/ITGA8/MYO1D/ITGA1/PRPH/ENO2/NCDN/MAP1B
perinuclear region of cytoplasm	GO:0048471	262	0.378389	1.83768	4.537e-07	2.6979e-06	9.72215e-07	1441	tags=50%, list=37%, signal=34%	FLNA/ITGA3/SELENOM/S100A6/IRAG1/CORO1B/ACTN4/S100A4/S100B/CLIC4/DLG1/SERPINF1/YWHAB/CAPN2/ANXA4/ITPR1/MAP1B/RAB34/SNCG/HCN4/SET/RAB8B/SNAPIN/EHD3/CTIF/CYFIP1/ALDH1A2/PTK2/PICALM/STXBP1/NCS1/PPIB/KIF1A/BAG5/AP1G1/INF2/RBM4/ATXN10/EGFR/MSN/VPS35/PAFAH1B1/SRC/APEX1/MAP1S/MVP/ITGB1/DMTN/LIMS1/ALOX12B/TSNAX/HMGB2/PRKCA/TH/CD34/VAMP2/SNX5/EHD2/CNP/IFITM3/TSTD1/PPM1F/THBS3/OSBPL1A/HTT/MAP6/CKAP4/FMR1/WD…
presynaptic membrane	GO:0042734	29	0.534113	1.76583	0.00241981	0.00551915	0.00198888	1361	tags=62%, list=35%, signal=41%	ITGA3/CASK/CLTA/GRIPAP1/PICALM/STXBP1/NPTN/KCTD12/ATP2B4/SYT1/FMR1/SNAP25/PTPRS/LPAR1/AP2M1/HIP1/EXOC3/NECTIN1
receptor complex	GO:0043235	54	0.492273	1.85579	0.000292101	0.000868479	0.000312965	691	tags=41%, list=18%, signal=34%	FLNA/ITGA8/ITGA3/PDGFRB/ITGA1/CD44/CNTFR/LRP1B/NOTCH3/LRP1/ITGB3/ITGB5/GP1BB/PTPRA/EGFR/ITGAV/ITGB1/EPS8/KCTD12/PLXNB2/ITGB4/PIGR
site of polarized growth	GO:0030427	56	0.488388	1.86748	0.000245308	0.000763436	0.000275112	1436	tags=70%, list=37%, signal=45%	FLNA/ITGA3/IQGAP1/TUBB3/ARPC3/DBN1/MAP1B/KLC1/DPYSL3/NEFL/CYFIP1/USP9X/PAFAH1B1/SRC/PALLD/EPS8/CTTN/FRYL/MAP2/FMR1/SNAP25/GAP43/DCTN2/TWF2/FRY/PTPRS/SIGMAR1/ABI1/SLC2A13/EXOC4/COTL1/L1CAM/TRPV2/FKBP4/EXOC3/HSP90AA1/NECTIN1/EXOC8/THY1
somatodendritic compartment	GO:0036477	195	0.384126	1.79422	8.44969e-06	4.01964e-05	1.44852e-05	1086	tags=42%, list=28%, signal=32%	FLNA/PDE1A/ITGA8/MYO1D/TUBB3/ITGA1/SEPTIN11/PRPH/SARM1/CALB2/ENO2/S100B/SERPINF1/CAPN2/DBN1/NCDN/SYN1/MAP1B/MME/PGRMC1/SNCG/CADM2/HCN4/PPP3CA/GRIPAP1/CYFIP1/RHOA/HCFC1/PTK2/PICALM/NCS1/SLC22A3/KIF1A/GDI1/ATXN10/VPS35/CAD/PAFAH1B1/SRC/MAP1S/TPBG/ITGB1/GNAI2/DCTN1/DNAJB1/TH/GSK3A/CTTN/ERO1A/DBNL/CYGB/MAP2/NUMA1/FBXO2/NQO1/MBP/HTT/MAP6/FMR1/AGO2/FARP1/SNAP25/STX4/GAP43/FLOT2/NRDC/PALM/RPTOR/TRPM4/YK…
supramolecular complex	GO:0099080	451	0.32649	1.66685	1.69059e-06	9.08009e-06	3.27211e-06	1102	tags=39%, list=28%, signal=31%	PPL/FLNA/LMOD1/SMTN/CALD1/CSRP1/MYH11/ANXA1/TUBB2A/COL6A1/CORO1C/PDLIM7/PDLIM2/IQGAP1/CSRP2/SEPTIN7/ARHGEF2/TUBB3/MYL9/CTPS1/LUM/SEPTIN2/CORO1B/PLS3/ROCK1/VCL/PRPH/SARM1/COL6A3/INA/MYH10/ACTN4/PAWR/TPM2/PARVA/MFAP2/DLG1/AHNAK2/ARPC3/TUBB/TNNI1/CTSG/CNOT1/ROCK2/SLC1A4/RAB3D/AIF1L/FERMT2/MAP1B/SPTBN1/ACTBL2/KRT77/TPM4/KLC1/DPYSL3/STIM1/CHMP4C/DCTN6/PPP1R12A/TBCB/PPP3CB/SNTB2/PPP3CA/STMN1/ILK/NEFL/N…
vesicle lumen	GO:0031983	221	0.339935	1.60716	0.000265757	0.000797272	0.000287305	1483	tags=46%, list=38%, signal=30%	CNN2/ARPC5/S100A11/ANXA2/GSN/MAPK1/ROCK1/VCL/CTSC/THBS1/ACTN4/CAND1/CAP1/TUBB/CTSG/SPP2/CYFIP1/TIMP1/ACTR2/SPTAN1/XRCC6/FN1/TXNDC5/CFD/PPIA/EGFR/ACTN1/FTL/LYZ/XRCC5/CSNK2B/PGM2/MVP/DERA/GSTP1/SPARC/DBNL/ADA/PAFAH1B2/SERPINA4/SERPINB1/S100A7/NHLRC2/SERPINB3/FERMT3/ITIH4/LTF/VAT1/GHDC/SERPINA3/GDI2/ACTR10/OLA1/GGH/HUWE1/C3/EEF2/VTI1B/CAB39/COMMD9/SERPING1/KPNB1/S100A12/PFKL/NFKB1/SERPINA1/CLEC3B/DY…
phosphatase complex	GO:1903293	24	0.557649	1.76144	0.00505861	0.0101477	0.00365683	510	tags=38%, list=13%, signal=33%	ITPR1/PPP1R12A/PPP3CB/PPP3CA/PPP3R2/PTPA/PPP3R1/SHOC2/PPP2R5C
protein serine/threonine phosphatase complex	GO:0008287	24	0.557649	1.76144	0.00505861	0.0101477	0.00365683	510	tags=38%, list=13%, signal=33%	ITPR1/PPP1R12A/PPP3CB/PPP3CA/PPP3R2/PTPA/PPP3R1/SHOC2/PPP2R5C
chromosome	GO:0005694	207	0.407559	1.91637	3.47229e-07	2.18164e-06	7.86178e-07	1765	tags=67%, list=45%, signal=39%	ARPC5/ARPC4/SEPTIN7/SEPTIN2/ADD3/PAWR/ARPC3/CAPN2/SYN1/NIPBL/PLCB1/ACTBL2/CHMP4C/DCTN6/PPP1R12A/SET/ARPC2/HCFC1/ACTR2/RECQL/XRCC6/BUB3/CARM1/POTEF/SEPTIN6/DFFA/CBX3/SSB/PAFAH1B1/APEX1/XRCC5/PPP2R5C/CSNK2B/NCL/TRIM28/SSRP1/POTEKP/EXOSC4/DCTN1/UBA1/HMGB2/H2AC21/PRKDC/ARPC1A/PSIP1/STAT3/RELA/SUGT1/SF3B3/ARRB1/NUMA1/PPP1CB/TRIOBP/FMR1/XPO1/SETD7/DCTN3/ACTR3/EIF3E/RAN/DCTN2/CCAR2/CHMP2A/CHMP4B/RPA2/PB…
cytosolic ribosome	GO:0022626	86	0.458788	1.894	2.99806e-05	0.000120284	4.33454e-05	1907	tags=86%, list=49%, signal=45%	RPS26/RPS27/RPL36A/RPL31/RPL3/RPL15/HBS1L/RPS9/RPS14/RPS5/RPL26/RPL4/RPL37A/FAU/RPL23A/RPL12/RPLP1/RPL7/RPL24/RACK1/RPS10/RPL6/RPS2/RPS3A/RPL18A/RPL18/RPL13/RPL13A/RPL14/ETF1/RPS16/RPL7A/RPS11/RPL9/RPS21/RPL10A/RPL35/RPL26L1/RPL10/RPS7/RPL35A/GCN1/RPL17/RPS15A/RPS6/RPS25/RPL28/RPL5/RPS12/GSPT1/RPL36/RPL32/RPL27A/RPS4X/RPLP2/RPSA/RPS18/RPL21/RPS3/RPS23/RPL27/RPL34/RPL23/RPLP0/RPL11/RPS13/RPS17/RPS…
intracellular protein-containing complex	GO:0140535	241	0.289891	1.39035	0.00703705	0.0132392	0.00477088	1583	tags=43%, list=41%, signal=27%	CAMK2G/CAND1/CNOT1/ITPR1/PSMD5/ACTBL2/PPP3CB/PPP3CA/SNAPIN/PPP3R2/HCFC1/XRCC6/ARIH1/PPP3R1/PSMD9/POTEF/PEF1/FTL/XRCC5/CSNK2B/POTEKP/PRKACB/DCTN1/TSNAX/PSMG1/NCCRP1/PRKDC/GSK3A/WASHC4/IARS1/PSMB8/LARS1/FAM98B/SUGT1/SF3B3/FBXO2/STX12/AGO2/TSN/CUL3/SNAP25/PDCD6/DCUN1D1/EIF4A2/EIF4B/CUL4B/FNTA/ELP3/RPP30/CCAR2/RPTOR/BLOC1S2/TCEA1/PSMD10/NAA15/CCT3/BABAM2/NFKB1/UBE2L3/PRKAA1/PRKAG1/GAN/NCBP1/CUL2/KARS…
nuclear membrane	GO:0031965	87	0.386553	1.59828	0.00308629	0.00671722	0.00242062	1463	tags=47%, list=37%, signal=30%	MRGPRF/MYOF/ALOX5AP/LTC4S/CDH5/GNAQ/SCRN1/BCL2/ANXA4/ITPR1/PLCB1/TMEM43/CPNE1/SLC22A3/EGFR/CBX3/PAFAH1B1/SEPHS1/ENO1/ITGB4/DNAJB2/XPO1/SIGMAR1/SYNE3/TPR/IPO5/SUN2/KPNB1/NUP205/CLIC1/AMBP/MX1/LEMD2/RANGAP1/HACD3/RETSAT/GCHFR/NUTF2/DMPK/TM7SF2/TRA2B
nuclear protein-containing complex	GO:0140513	211	0.376454	1.77936	5.08375e-06	2.49458e-05	8.98948e-06	1898	tags=67%, list=49%, signal=37%	FLNA/ANXA2/NIPBL/SART3/CHMP4C/SF3A3/HCFC1/LSM3/XRCC6/EPB41L2/BUB3/S100A10/RANBP1/SNRPD3/LSM2/CBX3/TRA2A/SNRPA1/XRCC5/CSNK2B/NCL/MVP/TRIM28/SSRP1/EXOSC4/API5/PRKDC/XPOT/MYH9/LSM4/STAT3/XPO7/RELA/SF3B3/IPO7/HNRNPH3/PRPF40A/HNRNPA3/DDX39B/RAN/U2AF2/LSM6/YAP1/RPP30/SF1/CHMP2A/CHMP4B/DDX5/TCEA1/LGALS3/RPA2/RPA1/STAT6/SYNE3/TPR/UBA2/FLOT1/IPO5/CCDC9/BABAM2/SUN2/KPNB1/NUDT21/DEK/NFKB1/NUP205/STAT1/COPS3…
nucleolus	GO:0005730	214	0.283613	1.34325	0.0241668	0.0406441	0.0146465	1465	tags=52%, list=38%, signal=35%	FLNA/CASK/FBLIM1/SUB1/CAPG/ITPR1/SPTBN1/PPP1R12A/CC2D1A/GNAI3/XRCC6/CCNY/GNAI1/SBDS/RBM4/WDFY1/TRA2A/APEX1/XRCC5/MYO1C/MAP1S/NCL/RPS27/SSRP1/EXOSC4/DNAJB1/EIF6/HMGB2/GOLGA3/PRKDC/ITGB4/STK24/GET3/PAFAH1B2/SF3B3/SRP68/RPL3/PPP1CB/PPM1B/EIF3L/FMR1/RPS9/XPO1/RPS14/EEF1D/RPS5/RPL26/SETD7/RPL4/DCTN3/ELP3/OLA1/RAN/LSM6/RPL23A/RPP30/ILF3/RPL12/MIF4GD/DDX5/TCEA1/RPL7/H1-10/IPO5/RPS10/DEK/RPS3A/ACACA/RPL1…
preribosome	GO:0030684	22	0.521	1.62212	0.0218731	0.0373525	0.0134604	1881	tags=100%, list=48%, signal=52%	XRCC5/RPS27/EIF6/PRKDC/RPS9/RPS14/RPS5/RPS3A/RPS16/RPS11/RPS7/RPS15A/RPS6/RPS12/RPS4X/RPS23/RPS13/RPS17/RPS24/RPS8/RPS19/RPS28
protein-DNA complex	GO:0032993	113	0.412187	1.78669	0.000117443	0.000407381	0.000146804	1801	tags=71%, list=46%, signal=39%	PAWR/CAPN2/NIPBL/PLCB1/ACTBL2/SET/HCFC1/XRCC6/POTEF/DFFA/CBX3/XRCC5/CSNK2B/TRIM28/SSRP1/POTEKP/EXOSC4/UBA1/HMGB2/H2AC21/PRKDC/PSIP1/STAT3/RELA/SF3B3/ARRB1/RPRD1B/EIF3E/RAN/CCAR2/CHMP2A/RPA2/PBXIP1/H1-10/RPA1/STAT6/DEK/HMGN4/NFKB1/PRKAA1/STAT1/CHMP7/SF3B1/HNRNPK/CDC5L/NPM1/TNKS1BP1/MECP2/COPS9/RPA3/LEMD2/OGT/HDAC2/UPF1/IRF6/HMGN1/TCP1/DHX9/SRSF2/H1-4/JUP/WDR5/HMGN2/HNRNPL/SFPQ/WBP2/NEDD4/BASP1/TAR…
Sm-like protein family complex	GO:0120114	37	0.438299	1.52931	0.0273139	0.0445859	0.016067	1781	tags=65%, list=46%, signal=36%	SART3/SF3A3/LSM3/SNRPD3/LSM2/SNRPA1/LSM4/SF3B3/FMR1/PRPF40A/DDX39B/LSM6/HTATSF1/SF3B1/EFTUD2/SNRPA/SNRNP40/SNRNP70/LUC7L2/PRPF4/SNRNP200/LSM8/SNRPE/SF3A2
clathrin-coated endocytic vesicle	GO:0045334	35	0.536032	1.84732	0.000720041	0.00196536	0.000708237	809	tags=43%, list=21%, signal=34%	VAMP7/CD9/CLTA/AP2A2/PICALM/FCGR1A/EGFR/AP2S1/AP2B1/SYT1/VAMP2/AP2A1/HLA-DRB1/CLTC/SLC18A3
coated membrane	GO:0048475	45	0.484828	1.7682	0.00289072	0.00636485	0.00229364	1416	tags=64%, list=36%, signal=42%	EPS15/CLTA/SEC24D/AP2A2/NECAP2/PICALM/COPE/AP1G1/AP1B1/PEF1/AP2S1/AP2B1/AP2A1/CLTC/SLC18A3/SEC23A/PDCD6/CHMP2A/CHMP4B/SEC24B/AP2M1/AP3D1/SEC31A/SEC24C/SEC13/AP1M1/AP3M1/COPB2/CLINT1
cytoplasmic vesicle membrane	GO:0030659	411	0.340381	1.72768	4.25158e-07	2.62181e-06	9.44796e-07	1260	tags=40%, list=32%, signal=30%	ANXA1/CORO1C/IQGAP1/MYOF/RAB11FIP1/ANXA2/SH3GL1/VAMP7/CAMK2G/CLIC4/ANTXR1/CD44/CD9/MRC1/MFGE8/SLC9A9/NCDN/SYN1/ANXA4/RAB3D/ITPR1/EPS15/MME/RAB34/LRP1/ANO6/PGRMC1/SEPTIN8/SNX6/CHMP4C/RAB8B/SNTB2/CLTA/ITGB3/CC2D1A/SNAPIN/EHD3/GRIPAP1/SNX2/SEC24D/EEA1/AP2A2/NECAP2/VPS35L/RHOA/COLEC12/RAB5C/WDR91/PRAF2/DIAPH1/COPE/OSBPL9/SYN2/APPL1/CPNE1/KIF1A/AP1G1/PACSIN2/FCGR1A/AP1B1/EGFR/SNX12/PEF1/AP2S1/SNX4/ITG…
endosome membrane	GO:0010008	195	0.381931	1.78397	1.05516e-05	4.81325e-05	1.7345e-05	1242	tags=40%, list=32%, signal=29%	ANXA1/CORO1C/ANXA2/SH3GL1/VAMP7/ANTXR1/MRC1/SLC9A9/NCDN/EPS15/SNX6/CHMP4C/RAB8B/CLTA/CC2D1A/EHD3/GRIPAP1/SNX2/EEA1/AP2A2/RAB5C/WDR91/PRAF2/OSBPL9/APPL1/PACSIN2/FCGR1A/EGFR/SNX12/AP2S1/SNX4/VPS35/MON2/ITGB1/TCIRG1/ANKFY1/VPS26A/ARF6/AP2B1/STEAP4/APPL2/UBA1/PDIA3/WASHC4/SNX5/EHD2/IFITM3/AP2A1/VPS13C/HLA-DRB1/STX12/CLTC/WDR44/NDRG1/LAMP1/RAP2B/CHMP2A/CHMP4B/VPS45/RAB8A/VTI1B/SCYL2/SNX1/RABEP1/SUN2/P…
membrane coat	GO:0030117	45	0.484828	1.7682	0.00289072	0.00636485	0.00229364	1416	tags=64%, list=36%, signal=42%	EPS15/CLTA/SEC24D/AP2A2/NECAP2/PICALM/COPE/AP1G1/AP1B1/PEF1/AP2S1/AP2B1/AP2A1/CLTC/SLC18A3/SEC23A/PDCD6/CHMP2A/CHMP4B/SEC24B/AP2M1/AP3D1/SEC31A/SEC24C/SEC13/AP1M1/AP3M1/COPB2/CLINT1
mitochondrial small ribosomal subunit	GO:0005763	27	-0.685238	-2.4231	2.46859e-06	1.28444e-05	4.62861e-06	1114	tags=81%, list=29%, signal=59%	MRPS9/MRPS23/MRPS26/MRPS31/DAP3/PTCD3/MRPS21/MRPS27/MRPS25/MRPS7/MRPS28/MRPS24/MRPS22/MRPS5/MRPS16/MRPS18A/MRPS34/MRPS33/MRPS18C/MRPS18B/MRPS11/MRPS17
organellar small ribosomal subunit	GO:0000314	27	-0.685238	-2.4231	2.46859e-06	1.28444e-05	4.62861e-06	1114	tags=81%, list=29%, signal=59%	MRPS9/MRPS23/MRPS26/MRPS31/DAP3/PTCD3/MRPS21/MRPS27/MRPS25/MRPS7/MRPS28/MRPS24/MRPS22/MRPS5/MRPS16/MRPS18A/MRPS34/MRPS33/MRPS18C/MRPS18B/MRPS11/MRPS17
cytoplasmic side of plasma membrane	GO:0009898	65	0.51468	2.01954	1.08054e-05	4.86245e-05	1.75223e-05	822	tags=48%, list=21%, signal=38%	S100A6/GNG12/IQGAP1/GNAQ/G6PD/GNB4/GNG2/GNG10/DLG1/FERMT2/CHMP4C/GNAO1/PPP3CA/GNAI3/AP2A2/RHOA/GNAI1/AP2S1/GNAI2/AP2B1/GNB5/TH/GNG5/MYH9/ESYT2/SNX5/AP2A1/TGM3/GNA13/FARP1/DSG1
extrinsic component of membrane	GO:0019898	58	0.410498	1.57921	0.00967669	0.0176084	0.00634537	806	tags=40%, list=21%, signal=32%	GNG12/CDH5/GNAQ/GNB4/GNG2/GNG10/CNTFR/SYN1/GNAO1/PPP3CA/GRIPAP1/GNAI3/PICALM/STXBP1/GNAI1/GNAI2/GNB5/GNG5/TGM3/FBXO2/GNA13/FARP1/SNAP25
extrinsic component of plasma membrane	GO:0019897	40	0.552258	1.9489	0.00026539	0.000797272	0.000287305	890	tags=52%, list=23%, signal=41%	GNG12/CDH5/GNAQ/GNB4/GNG2/GNG10/GNAO1/PPP3CA/GNAI3/PICALM/STXBP1/GNAI1/GNAI2/GNB5/GNG5/TGM3/FBXO2/GNA13/FARP1/SNAP25/CDH19
GTPase complex	GO:1905360	21	0.638688	1.96186	0.000535545	0.00149863	0.000540045	757	tags=57%, list=19%, signal=46%	GNG12/GNAQ/GNB4/GNG2/GNG10/GNAO1/GNAI3/GNAI1/GNAI2/GNB5/GNG5/GNA13
plasma membrane protein complex	GO:0098797	148	0.409765	1.85297	1.32024e-05	5.78474e-05	2.08459e-05	929	tags=39%, list=24%, signal=31%	FLNA/ITGA8/SNTB1/ITGA3/GNG12/CORO1C/ANXA2/CDH5/ITGA1/GNAQ/GNB4/GNG2/GNG10/DLG1/SCN7A/CNTFR/EPS15/LRP1/HCN4/GNAO1/SNTB2/CLTA/ITGB3/GNAI3/AP2A2/AHNAK/ITGB5/PICALM/GP1BB/GNAI1/S100A10/EGFR/AP2S1/C8G/ITGAV/ITGB1/GNAI2/AP2B1/GNB5/EPS8/PRKCA/GNG5/CTTN/ITGB4/VAMP2/UTRN/AP2A1/GNA13/HLA-DRB1/CLTC/SNAP25/SLC18A3/EMILIN1/FLOT2/C8B/CDH19/PLP1/C9
sarcomere	GO:0030017	125	-0.290168	-1.36279	0.0275826	0.0448049	0.0161459	674	tags=38%, list=17%, signal=33%	SYNPO/ITGB1BP2/BAG3/LMOD2/SYNPO2L/STYXL2/TRIM54/ACTN2/NRAP/TPM3/DES/MYH3/MYOM3/MYL7/LMAN1/FHL2/ANKRD1/MYH7/MYH6/CAVIN4/KLHL41/PDLIM5/CSRP3/PPP1R12B/TNNC1/CRYAB/LDB3/TTN/DMD/BMP10/TNNT2/MYOM1/SMPX/MYBPC3/RYR2/NEBL/CASQ2/ADPRHL1/OBSCN/TCAP/TNNI3/MYOM2/MYOZ2/MYL4/RTN2/HRC/MYBPHL/MYL2
sarcoplasm	GO:0016528	49	-0.401747	-1.62387	0.00882518	0.0163266	0.00588345	463	tags=31%, list=12%, signal=27%	CAVIN4/KLHL41/RYR2/CAMK2B/CASQ2/SRL/PLN/ATP2A2/TRDN/RTN2/ATP2A1/HRC/SLC2A4/S100A1/DHRS7C
sarcoplasmic reticulum membrane	GO:0033017	25	-0.591967	-2.05883	0.000589853	0.00163684	0.000589853	322	tags=48%, list=8%, signal=44%	KLHL41/RYR2/CAMK2B/CASQ2/SRL/PLN/ATP2A2/TRDN/RTN2/ATP2A1/HRC/DHRS7C

## Sheet: Sheet3
Cell type marker gene enrichment
ID	Description	setSize	enrichmentScore	NES	pvalue	qvalue	rank	leading_edge	core_enrichment	Core_count	Significance
fibroblast	fibroblast	42	0.641532	2.30825	4.12287e-07	2.89122e-06	594	tags=50%, list=15%, signal=43%	FMOD/OGN/PRELP/MGP/SCARA5/GSN/DPT/COL6A2/LUM/COL6A3/THBS2/PODN/PCOLCE/DCN/SERPINF1/CFD/COL6A6/MMP2/DCLK1/COL15A1/MRC2	21	***
mural_cell	mural_cell	13	0.785081	2.08833	3.95318e-05	9.70956e-05	247	tags=69%, list=6%, signal=65%	TAGLN/PDGFRB/BGN/GUCY1B1/FBLIM1/GUCY1A1/NOTCH3/C11orf96/PDE5A	9	***
lymphoid	lymphoid	12	0.675927	1.75692	0.00494627	0.00911156	1195	tags=92%, list=31%, signal=64%	CASK/PDCD4/RAP1GDS1/PIP4K2A/SEPTIN6/PPP2R5C/ADGRE5/NCK2/EML4/CORO1A/PTPRC	11	**
san_p_cell	san_p_cell	13	0.588491	1.56539	0.0306832	0.0452173	519	tags=38%, list=13%, signal=33%	MYLK/MYH11/HCN4/GNAO1/VSNL1	5	*
neural_cell	neural_cell	23	0.460106	1.43966	0.0615385	0.0732855	1605	tags=78%, list=41%, signal=46%	SNTB1/CAB39L/SCN7A/VWA1/HSPA12A/ITGB4/CADM3/CDH19/PLP1/TMOD2/ALDH1A1/NCAM2/L1CAM/SAMHD1/GPM6B/CHL1/ASPA/COL28A1	18	.
mesothelial_cell	mesothelial_cell	78	0.327208	1.32615	0.0696212	0.0732855	1938	tags=64%, list=50%, signal=33%	AMPD2/YWHAQ/GTPBP1/CAPN2/OAT/SART3/HCFC1/GMPS/PRPS1/ENO1/TPBG/AGO2/RO60/TXN/FNTA/CFB/GBP1/HUWE1/YKT6/UCHL1/FLII/AHSA1/OSBP/ALG2/CUL1/PAIP1/HP/DNAJA1/FKBP4/CCT8/TCP1/LRRC59/EIF3D/KRT18/EIF5/BOLA2/KRT8/HDGF/PPID/CRKL/ITLN1/HSPH1/DRAP1/PERP/NONO/RAD23A/EIF4A3/TXNDC9/SLC2A1/PRG4	50	.
atrial_cardiomyocyte	atrial_cardiomyocyte	16	-0.797809	-2.41833	7.84761e-07	2.89122e-06	604	tags=81%, list=15%, signal=69%	SLC4A3/NRAP/XIRP1/HSPB3/TRIM55/BMP10/SLC27A6/NTN1/TMEM182/NPPA/MYBPHL/SGCG/FGF12	13	***

## Sheet: Sheet4
Reactome overrepresentation analysis
Cluster	ID	Description	GeneRatio	BgRatio	pvalue	p.adjust	qvalue	geneID	Count
up	REACTOME_SIGNALING_BY_GPCR	REACTOME_SIGNALING_BY_GPCR	24/379	87/3040	9.15251e-05	0.00231725	0.00188743	AHCYL1/ANXA1/ARHGEF2/CAMK2G/EGFR/GNAI1/GNAI2/GNAI3/GNAQ/GNB4/GNG10/GNG12/GNG2/GNG5/MAPK1/MAPK3/PDE1A/PLCB1/PPP3CA/PPP3CB/PRKACB/RHOA/ROCK1/ROCK2	24
up	REACTOME_COLLAGEN_FORMATION	REACTOME_COLLAGEN_FORMATION	13/379	45/3040	0.00243569	0.0229946	0.0187294	COL12A1/COL14A1/COL15A1/COL18A1/COL6A1/COL6A2/COL6A3/COL6A6/COLGALT1/LOXL1/PCOLCE/PLOD3/PPIB	13
