# Supplementary material for: Quantitative proteomics of formalin-fixed, paraffin-embedded cardiac specimens uncovers protein signatures of specialized regions and patient groups
Source: Nat Cardiovasc Res. 2025 Sep 26;4(10):1409–23. doi: 10.1038/s44161-025-00721-2 (PMC12520988; doi:10.1038/s44161-025-00721-2)
Supplement: Supplementary file 6 — Statistical source data. [file 44161_2025_721_MOESM6_ESM.xlsx]

## Sheet: Sheet1
Proteins identified in 16 high-pH fractions
Protein	Protein.ID	Entry.Name	Gene	Length	Organism	Protein.Description	Protein.Existence	HPA.membrane	Coverage	Protein.Probability	Top.Peptide.Probability	Total.Peptides	Unique.Peptides	Razor.Peptides	Total.Spectral.Count	Unique.Spectral.Count	Razor.Spectral.Count	Total.Intensity	Unique.Intensity	Razor.Intensity	Razor.Assigned.Modifications	Razor.Observed.Modifications	Indistinguishable.Proteins
sp|P01834|IGKC_HUMAN	P01834	IGKC_HUMAN	IGKC	107	Homo sapiens	Immunoglobulin kappa constant	1:Experimental evidence at protein level	FALSE	100	1	0.999	67	67	67	411	411	411	50201256	50201256	50201256	26C(57.0215),2C(57.0215),2C(57.0215),4C(57.0215),4C(57.0215),4C(57.0215),4C(57.0215),4C(57.0215),4C(57.0215),4C(57.0215),4C(57.0215),4C(57.0215),6C(57.0215),7C(57.0215),8C(57.0215),8C(57.0215)
sp|P08670|VIME_HUMAN	P08670	VIME_HUMAN	VIM	466	Homo sapiens	Vimentin	1:Experimental evidence at protein level	FALSE	99.79	1	0.999	272	234	272	2359	2013	2359	96820952	90436032	96820952	10M(15.9949),10M(15.9949),10M(15.9949),10M(15.9949),10M(15.9949),11M(15.9949),11M(15.9949),12M(15.9949),12M(15.9949),13M(15.9949),13M(15.9949),1M(15.9949),1M(15.9949),1M(15.9949),1M(15.9949),1M(15.9949),1M(15.9949),1M(15.9949),1M(15.9949),1M(15.9949),2C(57.0215),2M(15.9949),2M(15.9949),2M(15.9949),2M(15.9949),2M(15.9949),2M(15.9949),2M(15.9949),2M(15.9949),2M(15.9949),3M(15.9949),4C(57.0215),5M(1…
sp|P60709|ACTB_HUMAN	P60709	ACTB_HUMAN	ACTB	375	Homo sapiens	Actin, cytoplasmic 1	1:Experimental evidence at protein level	FALSE	99.47	1	0.999	243	5	243	2536	39	2536	264379040	3.77525e+06	264379040	10M(15.9949),10M(15.9949),10M(15.9949),10M(15.9949),10M(15.9949),10M(15.9949),10M(15.9949),10M(15.9949),10M(15.9949),10M(15.9949),11M(15.9949),11M(15.9949),11M(15.9949),11M(15.9949),11M(15.9949),11M(15.9949),11M(15.9949),1C(57.0215),12M(15.9949),12M(15.9949),12M(15.9949),12M(15.9949),2C(57.0215),12M(15.9949),2C(57.0215),13M(15.9949),13M(15.9949),13M(15.9949),13M(15.9949),13M(15.9949),13M(15.9949)…
sp|P63261|ACTG_HUMAN	P63261	ACTG_HUMAN	ACTG1	375	Homo sapiens	Actin, cytoplasmic 2	1:Experimental evidence at protein level	FALSE	99.47	1	0.999	242	4	4	2531	34	34	264379040	1.76303e+06	1.76303e+06	15M(15.9949),16C(57.0215),16C(57.0215),16C(57.0215),16C(57.0215),16M(15.9949),17C(57.0215),N-term(42.0106),N-term(42.0106),15M(15.9949),N-term(42.0106),15M(15.9949),16C(57.0215),N-term(42.0106),16C(57.0215)
sp|P69905|HBA_HUMAN	P69905	HBA_HUMAN	HBA2	142	Homo sapiens	Hemoglobin subunit alpha	1:Experimental evidence at protein level	FALSE	99.3	1	0.999	131	126	131	1313	1269	1313	109436992	101997528	109436992	10M(15.9949),10M(15.9949),10M(15.9949),12M(15.9949),12M(15.9949),12M(15.9949),13M(15.9949),14M(15.9949),15M(15.9949),15M(15.9949),15M(15.9949),15M(15.9949),15M(15.9949),15M(15.9949),15M(15.9949),15M(15.9949),15M(15.9949),15M(15.9949),15M(15.9949),15M(15.9949),15M(15.9949),15M(15.9949),15M(15.9949),15M(15.9949),15M(15.9949),15M(15.9949),15M(15.9949),15M(15.9949),15M(15.9949),15M(15.9949),15M(15.99…
sp|P09382|LEG1_HUMAN	P09382	LEG1_HUMAN	LGALS1	135	Homo sapiens	Galectin-1	1:Experimental evidence at protein level	FALSE	99.26	1	0.999	34	34	34	224	224	224	28066664	28066664	28066664	10C(57.0215),12C(57.0215),12C(57.0215),12C(57.0215),12C(57.0215),13M(15.9949),15C(57.0215),15C(57.0215),1M(15.9949),2M(15.9949),3C(57.0215),6C(57.0215),6C(57.0215),7M(15.9949),8C(57.0215),9M(15.9949),9M(15.9949),9M(15.9949),9M(15.9949),N-term(42.0106),16C(57.0215),2C(57.0215),N-term(42.0106),2C(57.0215)
sp|P62736|ACTA_HUMAN	P62736	ACTA_HUMAN	ACTA2	377	Homo sapiens	Actin, aortic smooth muscle	1:Experimental evidence at protein level	FALSE	99.2	1	0.999	286	3	10	3183	7	106	285896576	247209	38789704	10C(57.0215),17C(57.0215),13C(57.0215),6C(57.0215),N-term(42.0106),11C(57.0215),18C(57.0215),1C(57.0215)
sp|P68032|ACTC_HUMAN	P68032	ACTC_HUMAN	ACTC1	377	Homo sapiens	Actin, alpha cardiac muscle 1	1:Experimental evidence at protein level	FALSE	99.2	1	0.999	287	4	4	3156	5	5	285896576	157450	157450	10C(57.0215),8C(57.0215),9C(57.0215),N-term(42.0106),11C(57.0215),1C(57.0215)
sp|P63267|ACTH_HUMAN	P63267	ACTH_HUMAN	ACTG2	376	Homo sapiens	Actin, gamma-enteric smooth muscle	1:Experimental evidence at protein level	FALSE	99.2	1	0.999	284	8	165	3100	23	1766	285896576	1.98086e+06	149978848	10C(57.0215),17C(57.0215),1C(57.0215),10M(15.9949),10M(15.9949),10M(15.9949),10M(15.9949),10M(15.9949),11M(15.9949),11M(15.9949),11M(15.9949),11M(15.9949),11M(15.9949),11M(15.9949),12M(15.9949),12M(15.9949),12M(15.9949),12M(15.9949),12M(15.9949),12M(15.9949),12M(15.9949),12M(15.9949),2C(57.0215),12M(15.9949),2C(57.0215),13M(15.9949),13M(15.9949),13M(15.9949),13M(15.9949),13M(15.9949),13M(15.9949)…
sp|P68133|ACTS_HUMAN	P68133	ACTS_HUMAN	ACTA1	377	Homo sapiens	Actin, alpha skeletal muscle	1:Experimental evidence at protein level	FALSE	99.2	1	0.999	255	10	14	2782	124	152	285896576	3.54031e+06	3.54031e+06	11M(15.9949),14M(15.9949),14M(15.9949),14M(15.9949),15M(15.9949),15M(15.9949),19M(15.9949),19M(15.9949),2C(57.0215),3M(15.9949),5M(15.9949),8M(15.9949),8M(15.9949),8M(15.9949),9M(15.9949),9M(15.9949),9M(15.9949),9M(15.9949),N-term(42.0106),11C(57.0215),1C(57.0215)
sp|P67936|TPM4_HUMAN	P67936	TPM4_HUMAN	TPM4	248	Homo sapiens	Tropomyosin alpha-4 chain	1:Experimental evidence at protein level	FALSE	99.19	1	0.999	60	23	23	448	91	91	61907132	9776148	9776148	19C(57.0215),8C(57.0215),8C(57.0215),N-term(42.0106),N-term(42.0106)
sp|P61604|CH10_HUMAN	P61604	CH10_HUMAN	HSPE1	102	Homo sapiens	10 kDa heat shock protein, mitochondrial	1:Experimental evidence at protein level	FALSE	99.02	1	0.999	24	23	24	205	201	205	16830664	16830664	16830664	12M(15.9949),12M(15.9949),4M(15.9949),4M(15.9949),N-term(42.0106)
sp|P02144|MYG_HUMAN	P02144	MYG_HUMAN	MB	154	Homo sapiens	Myoglobin	1:Experimental evidence at protein level	FALSE	98.05	1	0.999	81	55	81	812	588	812	71155712	71155712	71155712	11M(15.9949),12M(15.9949),13M(15.9949),13M(15.9949),13M(15.9949),13M(15.9949),13M(15.9949),13M(15.9949),13M(15.9949),2M(15.9949),3M(15.9949),5M(15.9949),5M(15.9949),7M(15.9949),8C(57.0215),8M(15.9949),8M(15.9949),9M(15.9949),N-term(42.0106)
sp|P04406|G3P_HUMAN	P04406	G3P_HUMAN	GAPDH	335	Homo sapiens	Glyceraldehyde-3-phosphate dehydrogenase	1:Experimental evidence at protein level	FALSE	97.91	1	0.999	210	203	210	1896	1841	1896	35892816	35892816	35892816	10C(57.0215),6C(57.0215),10M(15.9949),10M(15.9949),10M(15.9949),11C(57.0215),11C(57.0215),7C(57.0215),11C(57.0215),7C(57.0215),11M(15.9949),12M(15.9949),12M(15.9949),12M(15.9949),12M(15.9949),12M(15.9949),12M(15.9949),12M(15.9949),12M(15.9949),12M(15.9949),12M(15.9949),12M(15.9949),12M(15.9949),12M(15.9949),12M(15.9949),13C(57.0215),13C(57.0215),13C(57.0215),13M(15.9949),13M(15.9949),13M(15.9949)…
sp|P30041|PRDX6_HUMAN	P30041	PRDX6_HUMAN	PRDX6	224	Homo sapiens	Peroxiredoxin-6	1:Experimental evidence at protein level	FALSE	97.77	1	0.999	49	49	49	352	352	352	19403782	19403782	19403782	10M(15.9949),10M(15.9949),1M(15.9949),3M(15.9949),4C(57.0215),5M(15.9949),5M(15.9949),6C(57.0215),6M(15.9949),6M(15.9949),6M(15.9949),7C(57.0215),8M(15.9949),8M(15.9949),8M(15.9949),N-term(42.0106),N-term(42.0106)
sp|P17661|DESM_HUMAN	P17661	DESM_HUMAN	DES	470	Homo sapiens	Desmin	1:Experimental evidence at protein level	FALSE	97.66	1	0.999	219	193	199	1848	1663	1683	91212728	89803144	89803144	10M(15.9949),10M(15.9949),12M(15.9949),15M(15.9949),15M(15.9949),15M(15.9949),15M(15.9949),15M(15.9949),15M(15.9949),15M(15.9949),17M(15.9949),17M(15.9949),17M(15.9949),17M(15.9949),17M(15.9949),1M(15.9949),1M(15.9949),1M(15.9949),2C(57.0215),2M(15.9949),3M(15.9949),3M(15.9949),3M(15.9949),4C(57.0215),4M(15.9949),6M(15.9949),6M(15.9949),6M(15.9949),7M(15.9949),7M(15.9949),7M(15.9949),8C(57.0215),…
sp|P02511|CRYAB_HUMAN	P02511	CRYAB_HUMAN	CRYAB	175	Homo sapiens	Alpha-crystallin B chain	1:Experimental evidence at protein level	TRUE	97.14	1	0.999	83	80	83	657	654	657	34622960	34622960	34622960	10M(15.9949),12M(15.9949),12M(15.9949),12M(15.9949),12M(15.9949),12M(15.9949),7M(15.9949),8M(15.9949),N-term(42.0106),N-term(42.0106),N-term(42.0106),N-term(42.0106)
sp|O14558|HSPB6_HUMAN	O14558	HSPB6_HUMAN	HSPB6	160	Homo sapiens	Heat shock protein beta-6	1:Experimental evidence at protein level	FALSE	96.88	1	0.999	39	38	38	176	175	175	9284707	9284707	9284707	14C(57.0215),14C(57.0215),14C(57.0215),N-term(42.0106),N-term(42.0106)
sp|P68871|HBB_HUMAN	P68871	HBB_HUMAN	HBB	147	Homo sapiens	Hemoglobin subunit beta	1:Experimental evidence at protein level	FALSE	96.6	1	0.999	96	58	96	751	445	751	130664496	100361656	130664496	10M(15.9949),11C(57.0215),11C(57.0215),11M(15.9949),12M(15.9949),13M(15.9949),14M(15.9949),15M(15.9949),15M(15.9949),15M(15.9949),15M(15.9949),15M(15.9949),15M(15.9949),15M(15.9949),15M(15.9949),16M(15.9949),18M(15.9949),23M(15.9949),25M(15.9949),25M(15.9949),4C(57.0215),5M(15.9949),6C(57.0215),6M(15.9949),7M(15.9949),8C(57.0215),8C(57.0215),8C(57.0215),8M(15.9949),9M(15.9949),N-term(42.0106),N-t…
sp|P35527|K1C9_HUMAN	P35527	K1C9_HUMAN	KRT9	623	Homo sapiens	Keratin, type I cytoskeletal 9	1:Experimental evidence at protein level	FALSE	96.47	1	0.999	364	361	364	1909	1895	1909	133394112	133394112	133394112	13M(15.9949),15M(15.9949),15M(15.9949),15M(15.9949),15M(15.9949),1M(15.9949),1M(15.9949),1M(15.9949),1M(15.9949),2M(15.9949),2M(15.9949),2M(15.9949),3M(15.9949),3M(15.9949),3M(15.9949),3M(15.9949),3M(15.9949),3M(15.9949),3M(15.9949),3M(15.9949),3M(15.9949),3M(15.9949),5M(15.9949),5M(15.9949),5M(15.9949),5M(15.9949),5M(15.9949),5M(15.9949),5M(15.9949),5M(15.9949),5M(15.9949),5M(15.9949),5M(15.9949…
sp|P0DOY3|IGLC3_HUMAN	P0DOY3	IGLC3_HUMAN	IGLC3	106	Homo sapiens	Immunoglobulin lambda constant 3	1:Experimental evidence at protein level	FALSE	96.23	1	0.999	42	2	34	208	3	180	23204658	132635	23204658	2C(57.0215),2C(57.0215),4C(57.0215),4C(57.0215),4C(57.0215),7C(57.0215),7C(57.0215)
sp|P00558|PGK1_HUMAN	P00558	PGK1_HUMAN	PGK1	417	Homo sapiens	Phosphoglycerate kinase 1	1:Experimental evidence at protein level	FALSE	96.16	1	0.999	90	68	90	679	507	679	25356916	25356916	25356916	10M(15.9949),10M(15.9949),11M(15.9949),11M(15.9949),14C(57.0215),15C(57.0215),2C(57.0215),15M(15.9949),19C(57.0215),16M(15.9949),16M(15.9949),19C(57.0215),1M(15.9949),2C(57.0215),2C(57.0215),2C(57.0215),2C(57.0215),2C(57.0215),2M(15.9949),3M(15.9949),3M(15.9949),3M(15.9949),3M(15.9949),4M(15.9949),4M(15.9949),5M(15.9949),5M(15.9949),5M(15.9949),5M(15.9949),5M(15.9949),5M(15.9949),5M(15.9949),5M(1…
sp|P04792|HSPB1_HUMAN	P04792	HSPB1_HUMAN	HSPB1	205	Homo sapiens	Heat shock protein beta-1	1:Experimental evidence at protein level	FALSE	96.1	1	0.999	75	75	75	658	658	658	23727380	23727380	23727380	14M(15.9949),15M(15.9949),17M(15.9949),20M(15.9949),20M(15.9949),27M(15.9949),27M(15.9949),28M(15.9949),28M(15.9949),28M(15.9949),29M(15.9949),29M(15.9949),29M(15.9949)
sp|P04075|ALDOA_HUMAN	P04075	ALDOA_HUMAN	ALDOA	364	Homo sapiens	Fructose-bisphosphate aldolase A	1:Experimental evidence at protein level	FALSE	95.33	1	0.999	129	24	129	1001	216	1001	41144772	17831764	41144772	10C(57.0215),3M(15.9949),10C(57.0215),3M(15.9949),12M(15.9949),12M(15.9949),12M(15.9949),12M(15.9949),12M(15.9949),13C(57.0215),13C(57.0215),1M(15.9949),1M(15.9949),1M(15.9949),8C(57.0215),2C(57.0215),2M(15.9949),3M(15.9949),3M(15.9949),4C(57.0215),4C(57.0215),5C(57.0215),5M(15.9949),7M(15.9949),7M(15.9949),8C(57.0215),8C(57.0215),8C(57.0215),8M(15.9949),8M(15.9949),8M(15.9949),8M(15.9949),8M(15.…
sp|P07148|FABPL_HUMAN	P07148	FABPL_HUMAN	FABP1	127	Homo sapiens	Fatty acid-binding protein, liver	1:Experimental evidence at protein level	FALSE	95.28	1	0.999	31	31	31	242	242	242	17167904	17167904	17167904	10M(15.9949),11M(15.9949),6C(57.0215),12C(57.0215),12C(57.0215),12C(57.0215),17M(15.9949),12C(57.0215),17M(15.9949),12M(15.9949),13M(15.9949),13M(15.9949),13M(15.9949),8C(57.0215),14M(15.9949),14M(15.9949),14M(15.9949),14M(15.9949),14M(15.9949),14M(15.9949),17M(15.9949),2M(15.9949),6C(57.0215),8M(15.9949),9M(15.9949),N-term(42.0106),N-term(42.0106),N-term(42.0106),18M(15.9949),N-term(42.0106),18M…
sp|O75947|ATP5H_HUMAN	O75947	ATP5H_HUMAN	ATP5PD	161	Homo sapiens	ATP synthase subunit d, mitochondrial	1:Experimental evidence at protein level	FALSE	95.03	1	0.999	42	42	42	291	291	291	26176830	26176830	26176830	2C(57.0215),3M(15.9949),7M(15.9949),7M(15.9949),8M(15.9949),8M(15.9949),8M(15.9949),8M(15.9949)
sp|Q01995|TAGL_HUMAN	Q01995	TAGL_HUMAN	TAGLN	201	Homo sapiens	Transgelin	1:Experimental evidence at protein level	FALSE	95.02	1	0.999	73	71	73	876	869	876	46195448	46195448	46195448	10M(15.9949),10M(15.9949),11M(15.9949),12M(15.9949),12M(15.9949),13M(15.9949),15M(15.9949),15M(15.9949),18M(15.9949),18M(15.9949),1M(15.9949),1M(15.9949),2M(15.9949),2M(15.9949),2M(15.9949),2M(15.9949),2M(15.9949),2M(15.9949),2M(15.9949),2M(15.9949),2M(15.9949),3M(15.9949),3M(15.9949),3M(15.9949),3M(15.9949),3M(15.9949),3M(15.9949),3M(15.9949),4M(15.9949),6M(15.9949),6M(15.9949),6M(15.9949),7M(15…
sp|P05387|RLA2_HUMAN	P05387	RLA2_HUMAN	RPLP2	115	Homo sapiens	Large ribosomal subunit protein P2	1:Experimental evidence at protein level	FALSE	94.78	1	0.999	23	20	23	93	86	93	3.79011e+06	3.79011e+06	3.79011e+06	10M(15.9949),11M(15.9949),11M(15.9949),1M(15.9949)
sp|P05413|FABPH_HUMAN	P05413	FABPH_HUMAN	FABP3	133	Homo sapiens	Fatty acid-binding protein, heart	1:Experimental evidence at protein level	FALSE	94.74	1	0.999	37	32	37	312	288	312	33826640	33826640	33826640	11M(15.9949),11M(15.9949),12C(57.0215),12C(57.0215),12C(57.0215),14M(15.9949),5M(15.9949),5M(15.9949),5M(15.9949),6M(15.9949),6M(15.9949),N-term(42.0106),N-term(42.0106)
sp|Q99497|PARK7_HUMAN	Q99497	PARK7_HUMAN	PARK7	189	Homo sapiens	Parkinson disease protein 7	1:Experimental evidence at protein level	FALSE	94.71	1	0.999	43	43	43	183	183	183	7.75775e+06	7.75775e+06	7.75775e+06	14C(57.0215),14C(57.0215),14M(15.9949),14M(15.9949),14M(15.9949),1M(15.9949),21M(15.9949),5C(57.0215),5C(57.0215),5C(57.0215),5M(15.9949),5M(15.9949),7C(57.0215),7C(57.0215)
sp|P22695|QCR2_HUMAN	P22695	QCR2_HUMAN	UQCRC2	453	Homo sapiens	Cytochrome b-c1 complex subunit 2, mitochondrial	1:Experimental evidence at protein level	FALSE	94.7	1	0.999	147	146	147	930	914	930	27790876	27790876	27790876	12C(57.0215),5M(15.9949),1M(15.9949),1M(15.9949),1M(15.9949),1M(15.9949),1M(15.9949),2M(15.9949),2M(15.9949),2M(15.9949),2M(15.9949),3M(15.9949),9C(57.0215),6M(15.9949),6M(15.9949),7M(15.9949),7M(15.9949),7M(15.9949),7M(15.9949),7M(15.9949),8C(57.0215),8M(15.9949),9C(57.0215),9C(57.0215),9M(15.9949)
sp|P37802|TAGL2_HUMAN	P37802	TAGL2_HUMAN	TAGLN2	199	Homo sapiens	Transgelin-2	1:Experimental evidence at protein level	FALSE	94.47	1	0.999	26	24	26	189	175	189	5344587	5344587	5344587	12M(15.9949),18C(57.0215),2C(57.0215),8M(15.9949),2M(15.9949),2M(15.9949),3M(15.9949),6C(57.0215),6C(57.0215),6M(15.9949),6M(15.9949),7M(15.9949),7M(15.9949),7M(15.9949),N-term(42.0106)
sp|P08758|ANXA5_HUMAN	P08758	ANXA5_HUMAN	ANXA5	320	Homo sapiens	Annexin A5	1:Experimental evidence at protein level	FALSE	94.38	1	0.999	110	107	109	655	636	650	50924968	50924968	50924968	14M(15.9949),14M(15.9949),14M(15.9949),1M(15.9949),1M(15.9949),1M(15.9949),1M(15.9949),2M(15.9949),2M(15.9949),2M(15.9949),2M(15.9949),2M(15.9949),6M(15.9949),6M(15.9949),6M(15.9949),8M(15.9949),9M(15.9949),9M(15.9949),N-term(42.0106),N-term(42.0106)
sp|P21796|VDAC1_HUMAN	P21796	VDAC1_HUMAN	VDAC1	283	Homo sapiens	Non-selective voltage-gated ion channel VDAC1	1:Experimental evidence at protein level	FALSE	93.99	1	0.999	83	75	83	439	398	439	9885462	9885462	9885462	13M(15.9949),16M(15.9949),16M(15.9949),2M(15.9949),2M(15.9949),4M(15.9949),6M(15.9949),7C(57.0215),7C(57.0215),7C(57.0215),9M(15.9949),7C(57.0215),9M(15.9949),8C(57.0215),N-term(42.0106),N-term(42.0106)
sp|P35908|K22E_HUMAN	P35908	K22E_HUMAN	KRT2	639	Homo sapiens	Keratin, type II cytoskeletal 2 epidermal	1:Experimental evidence at protein level	FALSE	93.9	1	0.999	264	218	235	1691	1334	1483	123775744	81449256	119672336	10M(15.9949),10M(15.9949),10M(15.9949),10M(15.9949),10M(15.9949),10M(15.9949),10M(15.9949),10M(15.9949),11M(15.9949),12M(15.9949),15M(15.9949),19M(15.9949),19M(15.9949),1M(15.9949),1M(15.9949),1M(15.9949),1M(15.9949),1M(15.9949),1M(15.9949),1M(15.9949),1M(15.9949),1M(15.9949),1M(15.9949),1M(15.9949),21M(15.9949),23M(15.9949),23M(15.9949),23M(15.9949),23M(15.9949),23M(15.9949),23M(15.9949),23M(15.…
sp|O14949|QCR8_HUMAN	O14949	QCR8_HUMAN	UQCRQ	82	Homo sapiens	Cytochrome b-c1 complex subunit 8	1:Experimental evidence at protein level	TRUE	93.9	1	0.999	20	20	20	101	101	101	11319430	11319430	11319430
sp|P09493|TPM1_HUMAN	P09493	TPM1_HUMAN	TPM1	284	Homo sapiens	Tropomyosin alpha-1 chain	1:Experimental evidence at protein level	TRUE	93.66	1	0.999	95	31	95	881	292	881	106270184	40411016	106270184	12M(15.9949),13M(15.9949),13M(15.9949),13M(15.9949),13M(15.9949),15M(15.9949),1C(57.0215),1M(15.9949),1M(15.9949),1M(15.9949),2M(15.9949),5M(15.9949),5M(15.9949),8C(57.0215),8C(57.0215),9M(15.9949)
sp|P60174|TPIS_HUMAN	P60174	TPIS_HUMAN	TPI1	249	Homo sapiens	Triosephosphate isomerase	1:Experimental evidence at protein level	FALSE	93.57	1	0.999	59	59	59	401	401	401	18753948	18753948	18753948	11M(15.9949),12C(57.0215),14C(57.0215),14C(57.0215),14M(15.9949),14M(15.9949),2C(57.0215),2C(57.0215),2C(57.0215),8C(57.0215),8M(15.9949),9C(57.0215),9C(57.0215),9C(57.0215),9C(57.0215)
sp|P06703|S10A6_HUMAN	P06703	S10A6_HUMAN	S100A6	90	Homo sapiens	Protein S100-A6	1:Experimental evidence at protein level	FALSE	93.33	1	0.999	25	22	24	178	170	173	13171313	12966905	12966905	10M(15.9949),2M(15.9949),2M(15.9949),2M(15.9949),N-term(42.0106),2C(57.0215),N-term(42.0106),2C(57.0215)
sp|P62937|PPIA_HUMAN	P62937	PPIA_HUMAN	PPIA	165	Homo sapiens	Peptidyl-prolyl cis-trans isomerase A	1:Experimental evidence at protein level	FALSE	92.73	1	0.999	42	31	42	335	252	335	17418032	17418032	17418032	11M(15.9949),11M(15.9949),13C(57.0215),15C(57.0215),18M(15.9949),24C(57.0215),24C(57.0215),9M(15.9949),3M(15.9949),5M(15.9949),5M(15.9949),6C(57.0215),6M(15.9949),6M(15.9949),7C(57.0215),7C(57.0215),7C(57.0215),9C(57.0215),9M(15.9949),9M(15.9949),9M(15.9949),9M(15.9949),9M(15.9949),9M(15.9949),N-term(42.0106),N-term(42.0106)
sp|P06733|ENOA_HUMAN	P06733	ENOA_HUMAN	ENO1	434	Homo sapiens	Alpha-enolase	1:Experimental evidence at protein level	FALSE	92.4	1	0.999	94	76	94	739	650	739	17030904	15840781	17030904	10M(15.9949),10M(15.9949),10M(15.9949),11M(15.9949),14C(57.0215),14C(57.0215),14C(57.0215),17C(57.0215),17C(57.0215),1M(15.9949),2C(57.0215),4C(57.0215),2M(15.9949),3M(15.9949),3M(15.9949),3M(15.9949),4M(15.9949),5M(15.9949),5M(15.9949),5M(15.9949),5M(15.9949),5M(15.9949),7M(15.9949),7M(15.9949),N-term(42.0106),N-term(42.0106)
sp|P12829|MYL4_HUMAN	P12829	MYL4_HUMAN	MYL4	197	Homo sapiens	Myosin light chain 4	1:Experimental evidence at protein level	FALSE	92.39	1	0.999	65	58	65	547	513	547	37723284	37723284	37723284	11M(15.9949),11M(15.9949),11M(15.9949),14M(15.9949),14M(15.9949),19C(57.0215),19C(57.0215),19C(57.0215),1M(15.9949),1M(15.9949),1M(15.9949),1M(15.9949),1M(15.9949),1M(15.9949),1M(15.9949),1M(15.9949),1M(15.9949),1M(15.9949),4M(15.9949),4M(15.9949),6C(57.0215),6M(15.9949),6M(15.9949),7M(15.9949)
sp|Q15847|ADIRF_HUMAN	Q15847	ADIRF_HUMAN	ADIRF	76	Homo sapiens	Adipogenesis regulatory factor	1:Experimental evidence at protein level	FALSE	92.11	1	0.999	20	20	20	77	77	77	4752418	4752418	4752418	2M(15.9949),2M(15.9949),2M(15.9949),N-term(42.0106)
sp|P35232|PHB1_HUMAN	P35232	PHB1_HUMAN	PHB1	272	Homo sapiens	Prohibitin 1	1:Experimental evidence at protein level	FALSE	91.91	1	0.999	55	55	55	329	329	329	12825396	12825396	12825396	N-term(42.0106)
sp|P21333|FLNA_HUMAN	P21333	FLNA_HUMAN	FLNA	2647	Homo sapiens	Filamin-A	1:Experimental evidence at protein level	FALSE	91.84	1	0.999	679	630	679	3812	3474	3812	44113124	44113124	44113124	10M(15.9949),11C(57.0215),11C(57.0215),11C(57.0215),11C(57.0215),11C(57.0215),11C(57.0215),11C(57.0215),11C(57.0215),11C(57.0215),11C(57.0215),11C(57.0215),16C(57.0215),11C(57.0215),3C(57.0215),11C(57.0215),3C(57.0215),11M(15.9949),11M(15.9949),11M(15.9949),12C(57.0215),12C(57.0215),17C(57.0215),12M(15.9949),12M(15.9949),12M(15.9949),13C(57.0215),13C(57.0215),13C(57.0215),13C(57.0215),5C(57.0215)…
sp|P08779|K1C16_HUMAN	P08779	K1C16_HUMAN	KRT16	473	Homo sapiens	Keratin, type I cytoskeletal 16	1:Experimental evidence at protein level	FALSE	91.75	1	0.999	160	93	148	1056	655	967	126260864	73420792	81769848	10M(15.9949),10M(15.9949),11M(15.9949),11M(15.9949),11M(15.9949),11M(15.9949),11M(15.9949),11M(15.9949),12M(15.9949),15M(15.9949),15M(15.9949),15M(15.9949),16M(15.9949),16M(15.9949),1C(57.0215),3M(15.9949),1M(15.9949),2C(57.0215),2M(15.9949),3C(57.0215),3M(15.9949),5M(15.9949),5M(15.9949),5M(15.9949),5M(15.9949),6M(15.9949),6M(15.9949),6M(15.9949),6M(15.9949),6M(15.9949),7M(15.9949),7M(15.9949),7…
sp|O95777|LSM8_HUMAN	O95777	LSM8_HUMAN	LSM8	96	Homo sapiens	U6 snRNA-associated Sm-like protein LSm8	1:Experimental evidence at protein level	FALSE	91.67	1	0.999	7	7	7	17	17	17	890470	890470	890470	N-term(42.0106)
sp|A0A0A0MT89|KJ01_HUMAN	A0A0A0MT89	KJ01_HUMAN	IGKJ1	12	Homo sapiens	Immunoglobulin kappa joining 1	4:Protein predicted	FALSE	91.67	0.9793	0.999	1	1	1	2	2	2	38902.6	38902.6	38902.6
sp|P02768|ALBU_HUMAN	P02768	ALBU_HUMAN	ALB	609	Homo sapiens	Albumin	1:Experimental evidence at protein level	FALSE	91.63	1	0.999	300	262	300	2334	2091	2334	143794208	142196448	143794208	10C(57.0215),10C(57.0215),10C(57.0215),10C(57.0215),10C(57.0215),10C(57.0215),10C(57.0215),18C(57.0215),9C(57.0215),10C(57.0215),6M(15.9949),9C(57.0215),10C(57.0215),6M(15.9949),9C(57.0215),10C(57.0215),6M(15.9949),9C(57.0215),10C(57.0215),6M(15.9949),9C(57.0215),10C(57.0215),9C(57.0215),10C(57.0215),9C(57.0215),10C(57.0215),9C(57.0215),10C(57.0215),9C(57.0215),10C(57.0215),9M(15.9949),10C(57.021…
sp|Q9BQE3|TBA1C_HUMAN	Q9BQE3	TBA1C_HUMAN	TUBA1C	449	Homo sapiens	Tubulin alpha-1C chain	1:Experimental evidence at protein level	FALSE	91.54	1	0.999	103	4	4	742	10	10	37165784	512927	512927	15C(57.0215),15C(57.0215),22M(15.9949),3C(57.0215),3C(57.0215),4M(15.9949)
sp|P13645|K1C10_HUMAN	P13645	K1C10_HUMAN	KRT10	584	Homo sapiens	Keratin, type I cytoskeletal 10	1:Experimental evidence at protein level	FALSE	91.44	1	0.999	304	268	302	1732	1477	1724	160486688	135584448	160486688	10C(57.0215),10M(15.9949),10M(15.9949),11M(15.9949),11M(15.9949),11M(15.9949),11M(15.9949),11M(15.9949),11M(15.9949),11M(15.9949),11M(15.9949),11M(15.9949),11M(15.9949),11M(15.9949),11M(15.9949),11M(15.9949),11M(15.9949),11M(15.9949),11M(15.9949),11M(15.9949),14M(15.9949),14M(15.9949),14M(15.9949),14M(15.9949),14M(15.9949),15M(15.9949),15M(15.9949),16M(15.9949),18M(15.9949),1M(15.9949),20M(15.994…
sp|P22392|NDKB_HUMAN	P22392	NDKB_HUMAN	NME2	152	Homo sapiens	Nucleoside diphosphate kinase B	1:Experimental evidence at protein level	FALSE	90.79	1	0.999	24	2	24	137	9	137	6309676	806459	6309676	10M(15.9949),2C(57.0215),2M(15.9949),2M(15.9949),2M(15.9949),2M(15.9949),2M(15.9949),4C(57.0215),7M(15.9949)
sp|Q99714|HCD2_HUMAN	Q99714	HCD2_HUMAN	HSD17B10	261	Homo sapiens	3-hydroxyacyl-CoA dehydrogenase type-2	1:Experimental evidence at protein level	FALSE	90.42	1	0.999	38	37	38	262	261	262	11813923	11813923	11813923	2C(57.0215),2M(15.9949),2M(15.9949),2M(15.9949),5C(57.0215),6M(15.9949),6M(15.9949),6M(15.9949),7C(57.0215),7M(15.9949)
sp|Q01449|MLRA_HUMAN	Q01449	MLRA_HUMAN	MYL7	175	Homo sapiens	Myosin regulatory light chain 2, atrial isoform	1:Experimental evidence at protein level	FALSE	90.29	1	0.999	44	44	44	318	318	318	12376420	12376420	12376420	11M(15.9949),11M(15.9949),15M(15.9949),15M(15.9949),15M(15.9949),15M(15.9949),16M(15.9949),19M(15.9949),1M(15.9949),1M(15.9949),1M(15.9949),2M(15.9949),3C(57.0215),3C(57.0215),3M(15.9949),3M(15.9949),4M(15.9949),5C(57.0215),5M(15.9949),6M(15.9949),6M(15.9949),8M(15.9949),8M(15.9949),8M(15.9949),9M(15.9949),9M(15.9949),9M(15.9949),9M(15.9949)
sp|P15259|PGAM2_HUMAN	P15259	PGAM2_HUMAN	PGAM2	253	Homo sapiens	Phosphoglycerate mutase 2	1:Experimental evidence at protein level	FALSE	90.12	1	0.999	52	24	52	375	118	375	15272625	3.50195e+06	15272625	10M(15.9949),10M(15.9949),11M(15.9949),11M(15.9949),11M(15.9949),12C(57.0215),12M(15.9949),12M(15.9949),1M(15.9949),1M(15.9949),6C(57.0215),2C(57.0215),2M(15.9949),2M(15.9949),2M(15.9949),2M(15.9949),2M(15.9949),2M(15.9949),3M(15.9949),5M(15.9949),5M(15.9949),5M(15.9949),5M(15.9949),6C(57.0215),7C(57.0215),7M(15.9949),9M(15.9949),9M(15.9949),N-term(42.0106),N-term(42.0106),7M(15.9949)
sp|P60660|MYL6_HUMAN	P60660	MYL6_HUMAN	MYL6	151	Homo sapiens	Myosin light polypeptide 6	1:Experimental evidence at protein level	FALSE	90.07	1	0.999	32	23	30	283	177	273	25855212	18627838	25855212	10M(15.9949),10M(15.9949),10M(15.9949),10M(15.9949),10M(15.9949),10M(15.9949),10M(15.9949),10M(15.9949),6C(57.0215),11M(15.9949),11M(15.9949),1M(15.9949),1M(15.9949),4M(15.9949),6C(57.0215),7M(15.9949),8M(15.9949),8M(15.9949),8M(15.9949),8M(15.9949),N-term(42.0106),1C(57.0215),N-term(42.0106),1C(57.0215),N-term(42.0106),1C(57.0215)
sp|P01009|A1AT_HUMAN	P01009	A1AT_HUMAN	SERPINA1	418	Homo sapiens	Alpha-1-antitrypsin	1:Experimental evidence at protein level	FALSE	89.71	1	0.999	156	150	156	1066	1032	1066	39589384	39589384	39589384	12M(15.9949),15M(15.9949),15M(15.9949),15M(15.9949),16M(15.9949),19M(15.9949),19M(15.9949),19M(15.9949),20M(15.9949),2M(15.9949),2M(15.9949),3M(15.9949),3M(15.9949),9C(57.0215),3M(15.9949),9C(57.0215),4M(15.9949),5M(15.9949),5M(15.9949),6M(15.9949),7M(15.9949),8M(15.9949),8M(15.9949),8M(15.9949),8M(15.9949),8M(15.9949),8M(15.9949),9C(57.0215),9C(57.0215),9M(15.9949),9M(15.9949)
sp|P00441|SODC_HUMAN	P00441	SODC_HUMAN	SOD1	154	Homo sapiens	Superoxide dismutase [Cu-Zn]	1:Experimental evidence at protein level	FALSE	89.61	1	0.999	32	32	32	146	146	146	26563090	26563090	26563090	20C(57.0215),20C(57.0215),21C(57.0215),21C(57.0215),21C(57.0215),21C(57.0215),21C(57.0215),21C(57.0215),21C(57.0215),21C(57.0215),21C(57.0215),21C(57.0215),32C(57.0215),3C(57.0215)
sp|P14854|CX6B1_HUMAN	P14854	CX6B1_HUMAN	COX6B1	86	Homo sapiens	Cytochrome c oxidase subunit 6B1	1:Experimental evidence at protein level	FALSE	89.53	1	0.999	11	11	11	86	86	86	11033540	11033540	11033540	2C(57.0215),2C(57.0215),6C(57.0215),7C(57.0215),N-term(42.0106),N-term(42.0106),4M(15.9949)
sp|P05386|RLA1_HUMAN	P05386	RLA1_HUMAN	RPLP1	114	Homo sapiens	Large ribosomal subunit protein P1	1:Experimental evidence at protein level	FALSE	89.47	1	0.999	12	9	9	34	27	27	997954	908404	908404	12C(57.0215),12C(57.0215),N-term(42.0106),8C(57.0215),N-term(42.0106),8C(57.0215)
sp|P04264|K2C1_HUMAN	P04264	K2C1_HUMAN	KRT1	644	Homo sapiens	Keratin, type II cytoskeletal 1	1:Experimental evidence at protein level	FALSE	89.29	1	0.999	322	271	317	2220	1877	2190	158231552	158231552	158231552	10M(15.9949),10M(15.9949),10M(15.9949),10M(15.9949),10M(15.9949),14C(57.0215),11M(15.9949),11M(15.9949),11M(15.9949),12M(15.9949),12M(15.9949),13M(15.9949),13M(15.9949),14M(15.9949),15M(15.9949),18M(15.9949),18M(15.9949),1M(15.9949),1M(15.9949),1M(15.9949),5C(57.0215),20M(15.9949),20M(15.9949),21M(15.9949),21M(15.9949),22M(15.9949),22M(15.9949),2M(15.9949),2M(15.9949),3M(15.9949),4C(57.0215),4M(1…
sp|P18669|PGAM1_HUMAN	P18669	PGAM1_HUMAN	PGAM1	254	Homo sapiens	Phosphoglycerate mutase 1	1:Experimental evidence at protein level	FALSE	88.98	1	0.999	50	11	22	363	67	106	15272625	4986138	5359752	10M(15.9949),11M(15.9949),11M(15.9949),11M(15.9949),11M(15.9949),12C(57.0215),13C(57.0215),5M(15.9949),9C(57.0215),9M(15.9949),9M(15.9949),9M(15.9949),9M(15.9949),9M(15.9949),N-term(42.0106)
sp|P30046|DOPD_HUMAN	P30046	DOPD_HUMAN	DDT	118	Homo sapiens	D-dopachrome decarboxylase	1:Experimental evidence at protein level	FALSE	88.98	1	0.999	24	2	24	103	9	103	9310988	1286964	9310988	11M(15.9949),11M(15.9949),3C(57.0215),9C(57.0215),N-term(42.0106),N-term(42.0106)
sp|P25705|ATPA_HUMAN	P25705	ATPA_HUMAN	ATP5F1A	553	Homo sapiens	ATP synthase subunit alpha, mitochondrial	1:Experimental evidence at protein level	FALSE	88.79	1	0.999	234	232	234	2085	2059	2085	145699360	145699360	145699360	10M(15.9949),12M(15.9949),12M(15.9949),12M(15.9949),12M(15.9949),13M(15.9949),13M(15.9949),17M(15.9949),17M(15.9949),1M(15.9949),1M(15.9949),1M(15.9949),1M(15.9949),1M(15.9949),1M(15.9949),1M(15.9949),1M(15.9949),1M(15.9949),1M(15.9949),1M(15.9949),24C(57.0215),24C(57.0215),24C(57.0215),26M(15.9949),2M(15.9949),2M(15.9949),2M(15.9949),2M(15.9949),2M(15.9949),2M(15.9949),2M(15.9949),2M(15.9949),2M…
sp|P02647|APOA1_HUMAN	P02647	APOA1_HUMAN	APOA1	267	Homo sapiens	Apolipoprotein A-I	1:Experimental evidence at protein level	FALSE	88.76	1	0.999	64	64	64	365	365	365	17317084	17317084	17317084	15M(15.9949),4M(15.9949),5M(15.9949),6M(15.9949),6M(15.9949),8M(15.9949),8M(15.9949),9M(15.9949)
sp|P09972|ALDOC_HUMAN	P09972	ALDOC_HUMAN	ALDOC	364	Homo sapiens	Fructose-bisphosphate aldolase C	1:Experimental evidence at protein level	FALSE	88.74	1	0.999	91	67	70	493	382	397	18670848	18670848	18670848	12M(15.9949),12M(15.9949),12M(15.9949),18M(15.9949),7M(15.9949),8M(15.9949),8M(15.9949),8M(15.9949),9M(15.9949)
sp|P31946|1433B_HUMAN	P31946	1433B_HUMAN	YWHAB	246	Homo sapiens	14-3-3 protein beta/alpha	1:Experimental evidence at protein level	FALSE	88.62	1	0.999	44	22	23	239	112	113	19611834	7.47009e+06	7.47009e+06	25M(15.9949),9C(57.0215),N-term(42.0106),2M(15.9949)
sp|O75368|SH3L1_HUMAN	O75368	SH3L1_HUMAN	SH3BGRL	114	Homo sapiens	Adapter SH3BGRL	1:Experimental evidence at protein level	FALSE	88.6	1	0.999	15	15	15	86	86	86	3.97407e+06	3.97407e+06	3.97407e+06
sp|P14618|KPYM_HUMAN	P14618	KPYM_HUMAN	PKM	531	Homo sapiens	Pyruvate kinase PKM	1:Experimental evidence at protein level	FALSE	88.51	1	0.999	149	142	149	1111	1072	1111	35610428	35610428	35610428	10M(15.9949),10M(15.9949),8C(57.0215),11M(15.9949),7C(57.0215),12M(15.9949),12M(15.9949),13M(15.9949),13M(15.9949),13M(15.9949),15M(15.9949),16C(57.0215),16C(57.0215),16C(57.0215),18M(15.9949),16C(57.0215),18M(15.9949),16C(57.0215),18M(15.9949),19M(15.9949),28C(57.0215),1C(57.0215),1M(15.9949),1M(15.9949),20M(15.9949),27M(15.9949),28C(57.0215),28C(57.0215),3M(15.9949),4C(57.0215),4M(15.9949),5C(5…
sp|Q08257|QOR_HUMAN	Q08257	QOR_HUMAN	CRYZ	329	Homo sapiens	Quinone oxidoreductase	1:Experimental evidence at protein level	FALSE	88.45	1	0.999	54	54	54	250	250	250	7092441	7092441	7092441	14M(15.9949),3M(15.9949),4C(57.0215),8M(15.9949),8M(15.9949),N-term(42.0106),N-term(42.0106),7M(15.9949)
sp|P02042|HBD_HUMAN	P02042	HBD_HUMAN	HBD	147	Homo sapiens	Hemoglobin subunit delta	1:Experimental evidence at protein level	TRUE	88.44	1	0.999	54	16	16	404	98	98	124754104	14061330	14061330	11C(57.0215),14M(15.9949),15M(15.9949),15M(15.9949),15M(15.9949),2M(15.9949),6M(15.9949),6M(15.9949)
sp|P07951|TPM2_HUMAN	P07951	TPM2_HUMAN	TPM2	284	Homo sapiens	Tropomyosin beta chain	1:Experimental evidence at protein level	FALSE	88.38	1	0.999	73	20	33	697	157	272	90890464	10712206	15182265	1C(57.0215),1M(15.9949),1M(15.9949),1M(15.9949),2M(15.9949),5M(15.9949),6M(15.9949),6M(15.9949),6M(15.9949),7M(15.9949)
sp|P02533|K1C14_HUMAN	P02533	K1C14_HUMAN	KRT14	472	Homo sapiens	Keratin, type I cytoskeletal 14	1:Experimental evidence at protein level	FALSE	88.35	1	0.999	151	72	93	912	446	586	126260864	52937904	84498304	10M(15.9949),11M(15.9949),11M(15.9949),11M(15.9949),11M(15.9949),11M(15.9949),15M(15.9949),15M(15.9949),1M(15.9949),1M(15.9949),1M(15.9949),2M(15.9949),2M(15.9949),2M(15.9949),2M(15.9949),2M(15.9949),2M(15.9949),2M(15.9949),4M(15.9949),4M(15.9949),5M(15.9949),5M(15.9949),5M(15.9949),5M(15.9949),5M(15.9949),5M(15.9949),6M(15.9949),6M(15.9949),6M(15.9949),7M(15.9949),7M(15.9949),9M(15.9949)
sp|P07437|TBB5_HUMAN	P07437	TBB5_HUMAN	TUBB	444	Homo sapiens	Tubulin beta chain	1:Experimental evidence at protein level	FALSE	88.29	1	0.999	112	16	112	835	135	835	24566584	12637889	24566584	10C(57.0215),10C(57.0215),10C(57.0215),10M(15.9949),10M(15.9949),11M(15.9949),11M(15.9949),12C(57.0215),12C(57.0215),12C(57.0215),1M(15.9949),14M(15.9949),15M(15.9949),17M(15.9949),17M(15.9949),23C(57.0215),17M(15.9949),23C(57.0215),1M(15.9949),1M(15.9949),1M(15.9949),23C(57.0215),23C(57.0215),25M(15.9949),5C(57.0215),7C(57.0215),27C(57.0215),37C(57.0215),27C(57.0215),37C(57.0215),2M(15.9949),2M(…
sp|P12235|ADT1_HUMAN	P12235	ADT1_HUMAN	SLC25A4	298	Homo sapiens	ADP/ATP translocase 1	1:Experimental evidence at protein level	TRUE	88.26	1	0.999	76	27	76	657	249	657	46648220	19246188	46648220	12C(57.0215),12C(57.0215),5M(15.9949),13C(57.0215),13M(15.9949),13M(15.9949),18C(57.0215),18C(57.0215),1M(15.9949),1M(15.9949),1M(15.9949),2M(15.9949),2M(15.9949),2M(15.9949),2M(15.9949),2M(15.9949),2M(15.9949),8C(57.0215),N-term(42.0106),N-term(42.0106),N-term(42.0106),N-term(42.0106)
sp|P31930|QCR1_HUMAN	P31930	QCR1_HUMAN	UQCRC1	480	Homo sapiens	Cytochrome b-c1 complex subunit 1, mitochondrial	1:Experimental evidence at protein level	FALSE	88.12	1	0.999	111	110	111	685	671	685	39163340	38308340	39163340	11C(57.0215),11C(57.0215),11C(57.0215),12C(57.0215),12C(57.0215),12C(57.0215),13C(57.0215),13C(57.0215),13C(57.0215),13M(15.9949),14C(57.0215),14C(57.0215),14M(15.9949),16C(57.0215),3C(57.0215),1M(15.9949),1M(15.9949),1M(15.9949),1M(15.9949),20C(57.0215),2C(57.0215),2M(15.9949),2M(15.9949),3M(15.9949),4M(15.9949),7C(57.0215),5M(15.9949),5M(15.9949),5M(15.9949),5M(15.9949),5M(15.9949),6C(57.0215),…
sp|P00338|LDHA_HUMAN	P00338	LDHA_HUMAN	LDHA	332	Homo sapiens	L-lactate dehydrogenase A chain	1:Experimental evidence at protein level	FALSE	87.95	1	0.999	56	42	56	451	371	451	16863224	16863224	16863224	10M(15.9949),11M(15.9949),13C(57.0215),13C(57.0215),13C(57.0215),13C(57.0215),19M(15.9949),13C(57.0215),19M(15.9949),14M(15.9949),14M(15.9949),17M(15.9949),17M(15.9949),19M(15.9949),27M(15.9949),8C(57.0215),27M(15.9949),8C(57.0215),3M(15.9949),3M(15.9949),3M(15.9949),3M(15.9949),4M(15.9949),4M(15.9949),6C(57.0215),6M(15.9949),7M(15.9949),7M(15.9949),7M(15.9949),8C(57.0215),8C(57.0215),8C(57.0215)…
sp|P40926|MDHM_HUMAN	P40926	MDHM_HUMAN	MDH2	338	Homo sapiens	Malate dehydrogenase, mitochondrial	1:Experimental evidence at protein level	FALSE	87.87	1	0.999	80	79	80	564	563	564	30055976	30055976	30055976	10M(15.9949),10M(15.9949),11C(57.0215),12M(15.9949),12M(15.9949),12M(15.9949),1C(57.0215),1M(15.9949),1M(15.9949),1M(15.9949),1M(15.9949),2C(57.0215),2C(57.0215),6C(57.0215),6C(57.0215),6C(57.0215),6M(15.9949),8M(15.9949),8M(15.9949),9C(57.0215),9C(57.0215),9M(15.9949)
sp|P24844|MYL9_HUMAN	P24844	MYL9_HUMAN	MYL9	172	Homo sapiens	Myosin regulatory light polypeptide 9	1:Experimental evidence at protein level	FALSE	87.79	1	0.999	31	14	31	230	91	230	16767481	8872154	16767481	10M(15.9949),10M(15.9949),11M(15.9949),11M(15.9949),12M(15.9949),18M(15.9949),22M(15.9949),2C(57.0215),3M(15.9949),3M(15.9949),4M(15.9949),5C(57.0215),5C(57.0215),5C(57.0215),5M(15.9949),5M(15.9949),6M(15.9949),6M(15.9949),6M(15.9949),6M(15.9949),8M(15.9949),8M(15.9949),9M(15.9949),9M(15.9949),9M(15.9949)
sp|P06753|TPM3_HUMAN	P06753	TPM3_HUMAN	TPM3	285	Homo sapiens	Tropomyosin alpha-3 chain	1:Experimental evidence at protein level	FALSE	87.72	1	0.999	68	13	16	540	68	77	61907132	5162403	5340916	9M(15.9949)
sp|P06576|ATPB_HUMAN	P06576	ATPB_HUMAN	ATP5F1B	529	Homo sapiens	ATP synthase subunit beta, mitochondrial	1:Experimental evidence at protein level	FALSE	87.71	1	0.999	286	286	286	2492	2492	2492	121213168	121213168	121213168	10M(15.9949),10M(15.9949),10M(15.9949),10M(15.9949),11M(15.9949),11M(15.9949),11M(15.9949),11M(15.9949),11M(15.9949),11M(15.9949),11M(15.9949),11M(15.9949),11M(15.9949),11M(15.9949),11M(15.9949),11M(15.9949),12M(15.9949),12M(15.9949),12M(15.9949),12M(15.9949),13M(15.9949),13M(15.9949),13M(15.9949),13M(15.9949),13M(15.9949),13M(15.9949),13M(15.9949),13M(15.9949),13M(15.9949),14M(15.9949),14M(15.99…
sp|P30086|PEBP1_HUMAN	P30086	PEBP1_HUMAN	PEBP1	187	Homo sapiens	Phosphatidylethanolamine-binding protein 1	1:Experimental evidence at protein level	FALSE	87.7	1	0.999	52	52	52	303	303	303	16448203	16448203	16448203	10M(15.9949),10M(15.9949),12M(15.9949),1C(57.0215),1M(15.9949),7C(57.0215)
sp|Q14894|CRYM_HUMAN	Q14894	CRYM_HUMAN	CRYM	314	Homo sapiens	Ketimine reductase mu-crystallin	1:Experimental evidence at protein level	FALSE	87.58	1	0.999	56	56	56	322	322	322	10948630	10948630	10948630	10M(15.9949),11C(57.0215),12M(15.9949),25M(15.9949),25M(15.9949),27M(15.9949),27M(15.9949),2M(15.9949),3M(15.9949),4M(15.9949),4M(15.9949),6M(15.9949),7M(15.9949),9M(15.9949),N-term(42.0106)
sp|P42765|THIM_HUMAN	P42765	THIM_HUMAN	ACAA2	397	Homo sapiens	3-ketoacyl-CoA thiolase, mitochondrial	1:Experimental evidence at protein level	FALSE	87.41	1	0.999	72	72	72	490	490	490	11040966	11040966	11040966	11M(15.9949),11M(15.9949),11M(15.9949),11M(15.9949),11M(15.9949),12M(15.9949),13M(15.9949),19C(57.0215),7C(57.0215),13M(15.9949),7C(57.0215),14M(15.9949),9C(57.0215),14M(15.9949),9C(57.0215),18M(15.9949),18M(15.9949),18M(15.9949),18M(15.9949),18M(15.9949),18M(15.9949),18M(15.9949),19C(57.0215),7C(57.0215),20M(15.9949),2M(15.9949),2M(15.9949),2M(15.9949),2M(15.9949),2M(15.9949),3M(15.9949),3M(15.9…
sp|O76070|SYUG_HUMAN	O76070	SYUG_HUMAN	SNCG	127	Homo sapiens	Gamma-synuclein	1:Experimental evidence at protein level	FALSE	87.4	1	0.999	17	16	17	62	61	62	3.51365e+06	3.51365e+06	3.51365e+06	4M(15.9949)
sp|P23528|COF1_HUMAN	P23528	COF1_HUMAN	CFL1	166	Homo sapiens	Cofilin-1	1:Experimental evidence at protein level	FALSE	87.35	1	0.999	33	21	33	171	116	171	20355892	18195768	20355892	1M(15.9949),1M(15.9949),3C(57.0215),5C(57.0215),7C(57.0215),N-term(42.0106),N-term(42.0106),N-term(42.0106),17M(15.9949)
sp|P13533|MYH6_HUMAN	P13533	MYH6_HUMAN	MYH6	1939	Homo sapiens	Myosin-6	1:Experimental evidence at protein level	FALSE	87.31	1	0.999	575	204	575	4294	1334	4294	40439332	34283800	40439332	10M(15.9949),10M(15.9949),10M(15.9949),10M(15.9949),10M(15.9949),10M(15.9949),10M(15.9949),10M(15.9949),10M(15.9949),11C(57.0215),11M(15.9949),11M(15.9949),11M(15.9949),11M(15.9949),11M(15.9949),11M(15.9949),11M(15.9949),11M(15.9949),11M(15.9949),11M(15.9949),11M(15.9949),11M(15.9949),12M(15.9949),12M(15.9949),12M(15.9949),12M(15.9949),13M(15.9949),13M(15.9949),14M(15.9949),14M(15.9949),14M(15.99…
sp|P00505|AATM_HUMAN	P00505	AATM_HUMAN	GOT2	430	Homo sapiens	Aspartate aminotransferase, mitochondrial	1:Experimental evidence at protein level	FALSE	87.21	1	0.999	102	100	102	827	818	827	34670216	34670216	34670216	10C(57.0215),10M(15.9949),12C(57.0215),12C(57.0215),12C(57.0215),12C(57.0215),16M(15.9949),1M(15.9949),1M(15.9949),1M(15.9949),1M(15.9949),2C(57.0215),2M(15.9949),2M(15.9949),2M(15.9949),2M(15.9949),2M(15.9949),3M(15.9949),3M(15.9949),3M(15.9949),4M(15.9949),4M(15.9949),4M(15.9949),5M(15.9949),5M(15.9949),6M(15.9949),6M(15.9949),6M(15.9949),6M(15.9949),6M(15.9949),6M(15.9949),8C(57.0215),8C(57.02…
sp|P05109|S10A8_HUMAN	P05109	S10A8_HUMAN	S100A8	93	Homo sapiens	Protein S100-A8	1:Experimental evidence at protein level	FALSE	87.1	1	0.999	11	11	11	75	75	75	5695758	5695758	5695758	1M(15.9949),1M(15.9949),6C(57.0215),N-term(42.0106)
sp|P68366|TBA4A_HUMAN	P68366	TBA4A_HUMAN	TUBA4A	448	Homo sapiens	Tubulin alpha-4A chain	1:Experimental evidence at protein level	FALSE	87.05	1	0.999	88	6	6	598	17	17	22394748	3.09828e+06	3.09828e+06	14C(57.0215),30M(15.9949),5C(57.0215)
sp|Q16836|HCDH_HUMAN	Q16836	HCDH_HUMAN	HADH	314	Homo sapiens	Hydroxyacyl-coenzyme A dehydrogenase, mitochondrial	1:Experimental evidence at protein level	FALSE	86.94	1	0.999	85	85	85	547	547	547	15036253	15036253	15036253	10M(15.9949),10M(15.9949),10M(15.9949),10M(15.9949),10M(15.9949),10M(15.9949),12M(15.9949),12M(15.9949),13M(15.9949),13M(15.9949),1M(15.9949),3M(15.9949),4M(15.9949),7M(15.9949),7M(15.9949),7M(15.9949),7M(15.9949),8M(15.9949),9M(15.9949),9M(15.9949),9M(15.9949),9M(15.9949),9M(15.9949)
sp|P63104|1433Z_HUMAN	P63104	1433Z_HUMAN	YWHAZ	245	Homo sapiens	14-3-3 protein zeta/delta	1:Experimental evidence at protein level	FALSE	86.94	1	0.999	46	24	41	278	161	223	17041104	14353839	14353839	1M(15.9949),1M(15.9949),2M(15.9949),2M(15.9949),3C(57.0215),4M(15.9949),7C(57.0215),7C(57.0215),7C(57.0215),8M(15.9949),9C(57.0215)
sp|P30049|ATPD_HUMAN	P30049	ATPD_HUMAN	ATP5F1D	168	Homo sapiens	ATP synthase subunit delta, mitochondrial	1:Experimental evidence at protein level	FALSE	86.9	1	0.999	47	47	47	308	308	308	35124652	35124652	35124652	10M(15.9949),11M(15.9949),16M(15.9949),17M(15.9949),17M(15.9949),21M(15.9949),24M(15.9949),26M(15.9949),28M(15.9949),2M(15.9949),9M(15.9949)
sp|P62258|1433E_HUMAN	P62258	1433E_HUMAN	YWHAE	255	Homo sapiens	14-3-3 protein epsilon	1:Experimental evidence at protein level	FALSE	86.67	1	0.999	46	41	42	339	284	288	15622719	11969900	11969900	10M(15.9949),10M(15.9949),15M(15.9949),18M(15.9949),25M(15.9949),2M(15.9949),3C(57.0215),4C(57.0215),4M(15.9949),4M(15.9949),4M(15.9949),5M(15.9949),5M(15.9949),5M(15.9949),7M(15.9949),7M(15.9949),8M(15.9949),8M(15.9949),N-term(42.0106)
sp|P06732|KCRM_HUMAN	P06732	KCRM_HUMAN	CKM	381	Homo sapiens	Creatine kinase M-type	1:Experimental evidence at protein level	FALSE	86.61	1	0.999	118	80	106	829	530	737	26464334	25009604	25267976	10M(15.9949),10M(15.9949),11M(15.9949),11M(15.9949),11M(15.9949),11M(15.9949),25M(15.9949),25M(15.9949),25M(15.9949),25M(15.9949),25M(15.9949),25M(15.9949),25M(15.9949),25M(15.9949),25M(15.9949),2M(15.9949),2M(15.9949),2M(15.9949),6C(57.0215),4C(57.0215),4C(57.0215),4M(15.9949),5M(15.9949),5M(15.9949),6C(57.0215),6M(15.9949),6M(15.9949),6M(15.9949),6M(15.9949),6M(15.9949),6M(15.9949),7M(15.9949),…
sp|P40925|MDHC_HUMAN	P40925	MDHC_HUMAN	MDH1	334	Homo sapiens	Malate dehydrogenase, cytoplasmic	1:Experimental evidence at protein level	FALSE	86.53	1	0.999	60	59	60	359	358	359	22060154	22060154	22060154	11M(15.9949),11M(15.9949),11M(15.9949),12C(57.0215),12C(57.0215),14M(15.9949),14M(15.9949),14M(15.9949),14M(15.9949),17M(15.9949),17M(15.9949),1M(15.9949),5C(57.0215),6M(15.9949),N-term(42.0106)
sp|P08133|ANXA6_HUMAN	P08133	ANXA6_HUMAN	ANXA6	673	Homo sapiens	Annexin A6	1:Experimental evidence at protein level	FALSE	86.48	1	0.999	135	133	135	824	817	824	39931204	39931204	39931204	11M(15.9949),12C(57.0215),6M(15.9949),17M(15.9949),17M(15.9949),1M(15.9949),1M(15.9949),1M(15.9949),1M(15.9949),1M(15.9949),1M(15.9949),22M(15.9949),22M(15.9949),22M(15.9949),23M(15.9949),2M(15.9949),2M(15.9949),2M(15.9949),2M(15.9949),2M(15.9949),2M(15.9949),2M(15.9949),2M(15.9949),2M(15.9949),2M(15.9949),2M(15.9949),6C(57.0215),3M(15.9949),3M(15.9949),3M(15.9949),4C(57.0215),5M(15.9949),5M(15.9…
sp|Q15370|ELOB_HUMAN	Q15370	ELOB_HUMAN	ELOB	118	Homo sapiens	Elongin-B	1:Experimental evidence at protein level	FALSE	86.44	1	0.999	13	13	13	33	33	33	1.14062e+06	1.14062e+06	1.14062e+06	10M(15.9949),5C(57.0215),5C(57.0215),N-term(42.0106),N-term(42.0106),6M(15.9949)
sp|P07737|PROF1_HUMAN	P07737	PROF1_HUMAN	PFN1	140	Homo sapiens	Profilin-1	1:Experimental evidence at protein level	FALSE	86.43	1	0.999	22	22	22	192	192	192	9606285	9606285	9606285	10C(57.0215),10C(57.0215),5M(15.9949),10M(15.9949),11M(15.9949),11M(15.9949),11M(15.9949),12C(57.0215),7M(15.9949),6M(15.9949),N-term(42.0106),11M(15.9949),16C(57.0215),N-term(42.0106),11M(15.9949),16C(57.0215),N-term(42.0106),16C(57.0215),N-term(42.0106),16C(57.0215)
sp|P28161|GSTM2_HUMAN	P28161	GSTM2_HUMAN	GSTM2	218	Homo sapiens	Glutathione S-transferase Mu 2	1:Experimental evidence at protein level	FALSE	86.24	1	0.999	25	14	24	131	79	118	5.66379e+06	2.09612e+06	4.67786e+06	12M(15.9949),12M(15.9949),13M(15.9949),1M(15.9949),2M(15.9949),2M(15.9949),3M(15.9949),4C(57.0215),4M(15.9949),4M(15.9949),8C(57.0215),9M(15.9949)
sp|P02538|K2C6A_HUMAN	P02538	K2C6A_HUMAN	KRT6A	564	Homo sapiens	Keratin, type II cytoskeletal 6A	1:Experimental evidence at protein level	FALSE	86.17	1	0.999	149	9	20	1052	74	124	125171424	13284810	22912014	2M(15.9949)
sp|P07355|ANXA2_HUMAN	P07355	ANXA2_HUMAN	ANXA2	339	Homo sapiens	Annexin A2	1:Experimental evidence at protein level	FALSE	86.14	1	0.999	107	27	107	842	205	842	58863636	32267820	58863636	11M(15.9949),11M(15.9949),13C(57.0215),13C(57.0215),13C(57.0215),14C(57.0215),14C(57.0215),14M(15.9949),14M(15.9949),2M(15.9949),2M(15.9949),2M(15.9949),2M(15.9949),3M(15.9949),4M(15.9949),5M(15.9949),5M(15.9949),5M(15.9949),5M(15.9949),5M(15.9949),5M(15.9949),7M(15.9949),7M(15.9949),7M(15.9949),9M(15.9949),9M(15.9949),N-term(42.0106),N-term(42.0106),8C(57.0215)
sp|P02545|LMNA_HUMAN	P02545	LMNA_HUMAN	LMNA	664	Homo sapiens	Prelamin-A/C	1:Experimental evidence at protein level	FALSE	85.99	1	0.999	93	90	93	447	428	447	14527042	14527042	14527042	10M(15.9949),13M(15.9949),13M(15.9949),13M(15.9949),1M(15.9949),1M(15.9949),25C(57.0215),3M(15.9949),4C(57.0215),7C(57.0215),4M(15.9949),4M(15.9949),5M(15.9949),5M(15.9949),5M(15.9949),6M(15.9949),7C(57.0215),7M(15.9949),7M(15.9949),7M(15.9949),8M(15.9949),N-term(42.0106)
sp|Q06830|PRDX1_HUMAN	Q06830	PRDX1_HUMAN	PRDX1	199	Homo sapiens	Peroxiredoxin-1	1:Experimental evidence at protein level	FALSE	85.93	1	0.999	47	38	47	484	398	484	45646140	25560172	45646140	14M(15.9949),15C(57.0215),3C(57.0215),15C(57.0215),3C(57.0215),16C(57.0215),4C(57.0215),16C(57.0215),4C(57.0215),2C(57.0215),3M(15.9949),5C(57.0215),5M(15.9949),5M(15.9949),5M(15.9949),7M(15.9949),7M(15.9949),7M(15.9949),7M(15.9949),8M(15.9949),N-term(42.0106),N-term(42.0106),N-term(42.0106),N-term(42.0106)
sp|Q9NS69|TOM22_HUMAN	Q9NS69	TOM22_HUMAN	TOMM22	142	Homo sapiens	Mitochondrial import receptor subunit TOM22 homolog	1:Experimental evidence at protein level	TRUE	85.92	1	0.999	8	8	8	27	27	27	2.73698e+06	2.73698e+06	2.73698e+06	14M(15.9949),3M(15.9949),7M(15.9949),7M(15.9949),N-term(42.0106),N-term(42.0106)
sp|Q99798|ACON_HUMAN	Q99798	ACON_HUMAN	ACO2	780	Homo sapiens	Aconitate hydratase, mitochondrial	1:Experimental evidence at protein level	FALSE	85.9	1	0.999	189	188	189	1199	1189	1199	28934686	28934686	28934686	10M(15.9949),10M(15.9949),10M(15.9949),10M(15.9949),10M(15.9949),11C(57.0215),14C(57.0215),12M(15.9949),12M(15.9949),12M(15.9949),12M(15.9949),12M(15.9949),4C(57.0215),15M(15.9949),7C(57.0215),19C(57.0215),19C(57.0215),19C(57.0215),22M(15.9949),1M(15.9949),1M(15.9949),1M(15.9949),2M(15.9949),2M(15.9949),3M(15.9949),3M(15.9949),3M(15.9949),3M(15.9949),3M(15.9949),3M(15.9949),3M(15.9949),3M(15.9949…
sp|P69892|HBG2_HUMAN	P69892	HBG2_HUMAN	HBG2	147	Homo sapiens	Hemoglobin subunit gamma-2	1:Experimental evidence at protein level	FALSE	85.71	1	0.999	14	2	9	70	6	36	41782168	412969	1.67113e+06	15M(15.9949),1M(15.9949),N-term(42.0106)
sp|P69891|HBG1_HUMAN	P69891	HBG1_HUMAN	HBG1	147	Homo sapiens	Hemoglobin subunit gamma-1	1:Experimental evidence at protein level	FALSE	85.71	0.9999	0.9986	14	2	2	67	3	3	41782168	75945.1	75945.1	1M(15.9949)
sp|P49748|ACADV_HUMAN	P49748	ACADV_HUMAN	ACADVL	655	Homo sapiens	Very long-chain specific acyl-CoA dehydrogenase, mitochondrial	1:Experimental evidence at protein level	FALSE	85.65	1	0.999	111	111	111	721	721	721	18748370	18748370	18748370	11C(57.0215),11M(15.9949),11M(15.9949),11M(15.9949),11M(15.9949),14C(57.0215),16M(15.9949),19C(57.0215),19C(57.0215),19C(57.0215),1C(57.0215),1M(15.9949),1M(15.9949),1M(15.9949),1M(15.9949),2M(15.9949),3M(15.9949),3M(15.9949),3M(15.9949),3M(15.9949),3M(15.9949),3M(15.9949),5M(15.9949),5M(15.9949),6M(15.9949),6M(15.9949),6M(15.9949),7M(15.9949),7M(15.9949),8C(57.0215),8C(57.0215),9M(15.9949),8M(15…
sp|P12277|KCRB_HUMAN	P12277	KCRB_HUMAN	CKB	381	Homo sapiens	Creatine kinase B-type	1:Experimental evidence at protein level	FALSE	85.3	1	0.999	89	52	52	652	369	369	21895036	13278759	13278759	11M(15.9949),11M(15.9949),11M(15.9949),11M(15.9949),11M(15.9949),16C(57.0215),5M(15.9949),17M(15.9949),17M(15.9949),19M(15.9949),19M(15.9949),25M(15.9949),2C(57.0215),2M(15.9949),2M(15.9949),5M(15.9949),5M(15.9949),5M(15.9949),6M(15.9949)
sp|P04259|K2C6B_HUMAN	P04259	K2C6B_HUMAN	KRT6B	564	Homo sapiens	Keratin, type II cytoskeletal 6B	1:Experimental evidence at protein level	FALSE	85.11	1	0.999	148	6	93	1062	38	626	130596832	12960813	69269760	10M(15.9949),10M(15.9949),10M(15.9949),10M(15.9949),10M(15.9949),10M(15.9949),10M(15.9949),10M(15.9949),10M(15.9949),10M(15.9949),10M(15.9949),10M(15.9949),10M(15.9949),10M(15.9949),10M(15.9949),10M(15.9949),10M(15.9949),10M(15.9949),12M(15.9949),12M(15.9949),13M(15.9949),13M(15.9949),1M(15.9949),23M(15.9949),23M(15.9949),23M(15.9949),23M(15.9949),23M(15.9949),2M(15.9949),6M(15.9949),8C(57.0215),…
sp|P07108|ACBP_HUMAN	P07108	ACBP_HUMAN	DBI	87	Homo sapiens	Acyl-CoA-binding protein	1:Experimental evidence at protein level	FALSE	85.06	1	0.999	14	14	14	81	81	81	1.85753e+06	1.85753e+06	1.85753e+06	14M(15.9949),3M(15.9949),4M(15.9949),6M(15.9949),6M(15.9949),8M(15.9949),8M(15.9949),8M(15.9949),8M(15.9949),N-term(42.0106)
sp|P05141|ADT2_HUMAN	P05141	ADT2_HUMAN	SLC25A5	298	Homo sapiens	ADP/ATP translocase 2	1:Experimental evidence at protein level	TRUE	84.9	1	0.999	59	15	22	492	107	136	23874034	5458753	6012235	12C(57.0215),5M(15.9949),13M(15.9949),13M(15.9949),1M(15.9949),1M(15.9949),5C(57.0215),N-term(42.0106),N-term(42.0106),N-term(42.0106)
sp|P63244|RACK1_HUMAN	P63244	RACK1_HUMAN	RACK1	317	Homo sapiens	Small ribosomal subunit protein RACK1	1:Experimental evidence at protein level	FALSE	84.86	1	0.999	30	30	30	113	113	113	5.47498e+06	5.47498e+06	5.47498e+06	11C(57.0215),12C(57.0215),13C(57.0215),14C(57.0215),15C(57.0215),15C(57.0215),18M(15.9949),22C(57.0215),22C(57.0215),4C(57.0215),5M(15.9949),6C(57.0215),6C(57.0215),8C(57.0215),N-term(42.0106),N-term(42.0106),4M(15.9949)
sp|P15090|FABP4_HUMAN	P15090	FABP4_HUMAN	FABP4	132	Homo sapiens	Fatty acid-binding protein, adipocyte	1:Experimental evidence at protein level	FALSE	84.85	1	0.999	36	33	35	260	218	250	23478698	20840850	23478698	10M(15.9949),11M(15.9949),11M(15.9949),11M(15.9949),11M(15.9949),1M(15.9949),3M(15.9949),5C(57.0215),7M(15.9949),6M(15.9949),N-term(42.0106),1C(57.0215)
sp|P31949|S10AB_HUMAN	P31949	S10AB_HUMAN	S100A11	105	Homo sapiens	Protein S100-A11	1:Experimental evidence at protein level	FALSE	84.76	1	0.999	10	10	10	77	77	77	4959996	4959996	4959996	1C(57.0215),1M(15.9949),24M(15.9949),26C(57.0215),7M(15.9949),7M(15.9949),N-term(42.0106)
sp|P17174|AATC_HUMAN	P17174	AATC_HUMAN	GOT1	413	Homo sapiens	Aspartate aminotransferase, cytoplasmic	1:Experimental evidence at protein level	FALSE	84.75	1	0.999	81	79	79	451	442	442	23699462	23699462	23699462	11C(57.0215),12M(15.9949),12M(15.9949),14M(15.9949),14M(15.9949),14M(15.9949),14M(15.9949),19M(15.9949),21M(15.9949),22M(15.9949),4C(57.0215),4C(57.0215)
sp|P45880|VDAC2_HUMAN	P45880	VDAC2_HUMAN	VDAC2	294	Homo sapiens	Non-selective voltage-gated ion channel VDAC2	1:Experimental evidence at protein level	FALSE	84.69	1	0.999	72	63	65	371	333	346	13870822	13870822	13870822	11M(15.9949),14M(15.9949),16M(15.9949),18C(57.0215),19C(57.0215),2C(57.0215),2C(57.0215),2C(57.0215),2C(57.0215),2M(15.9949),4M(15.9949),6M(15.9949),9M(15.9949),N-term(42.0106),7C(57.0215)
sp|P14927|QCR7_HUMAN	P14927	QCR7_HUMAN	UQCRB	111	Homo sapiens	Cytochrome b-c1 complex subunit 7	1:Experimental evidence at protein level	FALSE	84.68	1	0.999	24	23	24	158	145	158	40230788	40230788	40230788	1M(15.9949),4M(15.9949),4M(15.9949),N-term(42.0106)
sp|P52758|RIDA_HUMAN	P52758	RIDA_HUMAN	RIDA	137	Homo sapiens	2-iminobutanoate/2-iminopropanoate deaminase	1:Experimental evidence at protein level	FALSE	84.67	1	0.999	21	21	21	95	95	95	5512423	5512423	5512423	10M(15.9949),10M(15.9949),10M(15.9949),2M(15.9949),3M(15.9949),4C(57.0215),7M(15.9949),7M(15.9949)
sp|P12883|MYH7_HUMAN	P12883	MYH7_HUMAN	MYH7	1935	Homo sapiens	Myosin-7	1:Experimental evidence at protein level	FALSE	84.65	1	0.999	502	116	139	3712	672	789	35395892	12343517	12343517	10M(15.9949),10M(15.9949),11M(15.9949),11M(15.9949),11M(15.9949),11M(15.9949),12M(15.9949),18M(15.9949),19C(57.0215),19C(57.0215),19C(57.0215),1M(15.9949),19M(15.9949),1M(15.9949),1M(15.9949),1M(15.9949),20C(57.0215),2M(15.9949),2M(15.9949),3M(15.9949),4M(15.9949),4M(15.9949),4M(15.9949),5M(15.9949),5M(15.9949),5M(15.9949),5M(15.9949),6M(15.9949),6M(15.9949),6M(15.9949),6M(15.9949),6M(15.9949),7M…
sp|P01024|CO3_HUMAN	P01024	CO3_HUMAN	C3	1663	Homo sapiens	Complement C3	1:Experimental evidence at protein level	FALSE	84.61	1	0.999	306	300	306	1956	1924	1956	27135936	27135936	27135936	10C(57.0215),10C(57.0215),10C(57.0215),10M(15.9949),10M(15.9949),10M(15.9949),10M(15.9949),10M(15.9949),10M(15.9949),10M(15.9949),10M(15.9949),11C(57.0215),11M(15.9949),11M(15.9949),11M(15.9949),11M(15.9949),11M(15.9949),12C(57.0215),12C(57.0215),12M(15.9949),12M(15.9949),12M(15.9949),12M(15.9949),12M(15.9949),17C(57.0215),2C(57.0215),13C(57.0215),13M(15.9949),13M(15.9949),13M(15.9949),13M(15.994…
sp|P24752|THIL_HUMAN	P24752	THIL_HUMAN	ACAT1	427	Homo sapiens	Acetyl-CoA acetyltransferase, mitochondrial	1:Experimental evidence at protein level	FALSE	84.54	1	0.999	85	85	85	644	644	644	15837783	15837783	15837783	12M(15.9949),12M(15.9949),14C(57.0215),14C(57.0215),14M(15.9949),14M(15.9949),15M(15.9949),15M(15.9949),16M(15.9949),16M(15.9949),16M(15.9949),1M(15.9949),1M(15.9949),20M(15.9949),20M(15.9949),20M(15.9949),21M(15.9949),21M(15.9949),23M(15.9949),23M(15.9949),23M(15.9949),23M(15.9949),24M(15.9949),24M(15.9949),24M(15.9949),24M(15.9949),24M(15.9949),3M(15.9949),3M(15.9949),6C(57.0215),4M(15.9949),4M…
sp|P11142|HSP7C_HUMAN	P11142	HSP7C_HUMAN	HSPA8	646	Homo sapiens	Heat shock cognate 71 kDa protein	1:Experimental evidence at protein level	FALSE	84.52	1	0.999	140	59	84	885	499	643	39483328	13269337	14283218	10M(15.9949),10M(15.9949),10M(15.9949),11M(15.9949),11M(15.9949),11M(15.9949),12M(15.9949),12M(15.9949),14C(57.0215),14C(57.0215),1M(15.9949),1M(15.9949),1M(15.9949),1M(15.9949),1M(15.9949),2C(57.0215),2M(15.9949),4M(15.9949),5M(15.9949),5M(15.9949),5M(15.9949),5M(15.9949),7M(15.9949),8M(15.9949),9M(15.9949)
sp|P07195|LDHB_HUMAN	P07195	LDHB_HUMAN	LDHB	334	Homo sapiens	L-lactate dehydrogenase B chain	1:Experimental evidence at protein level	FALSE	84.43	1	0.999	56	50	50	445	421	421	22232188	22232188	22232188	11M(15.9949),13C(57.0215),11M(15.9949),13C(57.0215),13C(57.0215),13C(57.0215),13M(15.9949),13M(15.9949),13M(15.9949),15C(57.0215),15C(57.0215),15C(57.0215),2M(15.9949),15C(57.0215),2M(15.9949),15C(57.0215),2M(15.9949),16M(15.9949),17M(15.9949),17M(15.9949),18M(15.9949),1M(15.9949),1M(15.9949),3M(15.9949),3M(15.9949),3M(15.9949),4M(15.9949),6M(15.9949),7M(15.9949),7M(15.9949),8C(57.0215),8C(57.021…
sp|P32119|PRDX2_HUMAN	P32119	PRDX2_HUMAN	PRDX2	198	Homo sapiens	Peroxiredoxin-2	1:Experimental evidence at protein level	FALSE	84.34	1	0.999	52	44	48	343	301	320	29789248	16005424	16005424	10C(57.0215),15C(57.0215),15C(57.0215),15C(57.0215),15C(57.0215),15C(57.0215),15C(57.0215),3C(57.0215),3C(57.0215),3C(57.0215),3C(57.0215),N-term(42.0106)
sp|P13693|TCTP_HUMAN	P13693	TCTP_HUMAN	TPT1	172	Homo sapiens	Translationally-controlled tumor protein	1:Experimental evidence at protein level	FALSE	84.3	1	0.999	19	14	19	64	42	64	2.15824e+06	1.46552e+06	2.15824e+06	10M(15.9949),1M(15.9949),23M(15.9949),36M(15.9949),36M(15.9949),3M(15.9949),5M(15.9949),5M(15.9949),5M(15.9949),6M(15.9949),8M(15.9949),8M(15.9949),8M(15.9949),8M(15.9949),9C(57.0215)
sp|Q9NZT1|CALL5_HUMAN	Q9NZT1	CALL5_HUMAN	CALML5	146	Homo sapiens	Calmodulin-like protein 5	1:Experimental evidence at protein level	FALSE	84.25	1	0.999	16	15	16	73	72	73	10194075	10194075	10194075	2M(15.9949),N-term(42.0106),N-term(42.0106)
sp|P04179|SODM_HUMAN	P04179	SODM_HUMAN	SOD2	222	Homo sapiens	Superoxide dismutase [Mn], mitochondrial	1:Experimental evidence at protein level	FALSE	84.23	1	0.999	51	51	51	285	285	285	21136898	21136898	21136898	22M(15.9949),6M(15.9949),6M(15.9949),8C(57.0215),8C(57.0215)
sp|P10809|CH60_HUMAN	P10809	CH60_HUMAN	HSPD1	573	Homo sapiens	60 kDa heat shock protein, mitochondrial	1:Experimental evidence at protein level	FALSE	84.12	1	0.999	96	96	96	670	670	670	22364576	22364576	22364576	10M(15.9949),10M(15.9949),10M(15.9949),12M(15.9949),12M(15.9949),12M(15.9949),12M(15.9949),12M(15.9949),13C(57.0215),13C(57.0215),13M(15.9949),15M(15.9949),18M(15.9949),18M(15.9949),1C(57.0215),1C(57.0215),20M(15.9949),2M(15.9949),2M(15.9949),2M(15.9949),2M(15.9949),30M(15.9949),3M(15.9949),3M(15.9949),3M(15.9949),3M(15.9949),3M(15.9949),4M(15.9949),4M(15.9949),4M(15.9949),4M(15.9949),7M(15.9949)
sp|Q16555|DPYL2_HUMAN	Q16555	DPYL2_HUMAN	DPYSL2	572	Homo sapiens	Dihydropyrimidinase-related protein 2	1:Experimental evidence at protein level	FALSE	84.09	1	0.999	90	65	90	540	401	540	11925471	10355779	11925471	10C(57.0215),11M(15.9949),11M(15.9949),14M(15.9949),14M(15.9949),1M(15.9949),1M(15.9949),1M(15.9949),1M(15.9949),1M(15.9949),1M(15.9949),1M(15.9949),2C(57.0215),3C(57.0215),2C(57.0215),3C(57.0215),3M(15.9949),5M(15.9949),6C(57.0215),6C(57.0215),6M(15.9949),6M(15.9949),6M(15.9949),7M(15.9949),7M(15.9949),8C(57.0215),8C(57.0215),8M(15.9949),8M(15.9949),9M(15.9949),9M(15.9949),9M(15.9949)
sp|P09669|COX6C_HUMAN	P09669	COX6C_HUMAN	COX6C	75	Homo sapiens	Cytochrome c oxidase subunit 6C	1:Experimental evidence at protein level	TRUE	84	1	0.999	14	14	14	82	82	82	17408424	17408424	17408424	11M(15.9949),12M(15.9949),12M(15.9949),1M(15.9949),3M(15.9949),5M(15.9949)
sp|Q09666|AHNK_HUMAN	Q09666	AHNK_HUMAN	AHNAK	5890	Homo sapiens	Neuroblast differentiation-associated protein AHNAK	1:Experimental evidence at protein level	FALSE	83.67	1	0.999	461	457	461	1674	1665	1674	27229422	27229422	27229422	10M(15.9949),10M(15.9949),10M(15.9949),10M(15.9949),10M(15.9949),10M(15.9949),10M(15.9949),10M(15.9949),10M(15.9949),13M(15.9949),14M(15.9949),15C(57.0215),16M(15.9949),19M(15.9949),1M(15.9949),1M(15.9949),1M(15.9949),1M(15.9949),1M(15.9949),1M(15.9949),1M(15.9949),1M(15.9949),1M(15.9949),1M(15.9949),1M(15.9949),1M(15.9949),1M(15.9949),1M(15.9949),1M(15.9949),1M(15.9949),1M(15.9949),1M(15.9949),1…
sp|P04350|TBB4A_HUMAN	P04350	TBB4A_HUMAN	TUBB4A	444	Homo sapiens	Tubulin beta-4A chain	1:Experimental evidence at protein level	FALSE	83.33	1	0.999	98	3	10	645	13	57	23977118	363524	11669104	10M(15.9949),11M(15.9949),6M(15.9949)
sp|Q04695|K1C17_HUMAN	Q04695	K1C17_HUMAN	KRT17	432	Homo sapiens	Keratin, type I cytoskeletal 17	1:Experimental evidence at protein level	FALSE	83.33	1	0.999	91	35	38	619	268	305	76276920	22223820	24618548	11M(15.9949),11M(15.9949),15M(15.9949),15M(15.9949),2M(15.9949),3M(15.9949),5M(15.9949)
sp|O75390|CISY_HUMAN	O75390	CISY_HUMAN	CS	466	Homo sapiens	Citrate synthase, mitochondrial	1:Experimental evidence at protein level	TRUE	83.26	1	0.999	98	98	98	623	623	623	20672934	20672934	20672934	10M(15.9949),10M(15.9949),10M(15.9949),10M(15.9949),10M(15.9949),10M(15.9949),10M(15.9949),10M(15.9949),10M(15.9949),10M(15.9949),10M(15.9949),10M(15.9949),10M(15.9949),11M(15.9949),12M(15.9949),12M(15.9949),15M(15.9949),15M(15.9949),1M(15.9949),1M(15.9949),21M(15.9949),21M(15.9949),21M(15.9949),21M(15.9949),21M(15.9949),21M(15.9949),21M(15.9949),21M(15.9949),2M(15.9949),2M(15.9949),2M(15.9949),2…
sp|P68371|TBB4B_HUMAN	P68371	TBB4B_HUMAN	TUBB4B	445	Homo sapiens	Tubulin beta-4B chain	1:Experimental evidence at protein level	FALSE	83.15	1	0.999	109	2	5	793	23	56	23977118	4211781	6169969	1M(15.9949),1M(15.9949)
sp|P55072|TERA_HUMAN	P55072	TERA_HUMAN	VCP	806	Homo sapiens	Transitional endoplasmic reticulum ATPase	1:Experimental evidence at protein level	FALSE	83	1	0.999	102	100	102	522	505	522	10559105	10559105	10559105	10C(57.0215),10C(57.0215),10C(57.0215),10C(57.0215),20C(57.0215),10M(15.9949),12C(57.0215),4C(57.0215),12M(15.9949),12M(15.9949),18C(57.0215),19M(15.9949),19M(15.9949),19M(15.9949),1M(15.9949),1M(15.9949),26C(57.0215),26C(57.0215),2M(15.9949),2M(15.9949),2M(15.9949),2M(15.9949),3M(15.9949),3M(15.9949),4M(15.9949),4M(15.9949),4M(15.9949),5C(57.0215),6C(57.0215),6M(15.9949),6M(15.9949),6M(15.9949),…
sp|P00568|KAD1_HUMAN	P00568	KAD1_HUMAN	AK1	194	Homo sapiens	Adenylate kinase isoenzyme 1	1:Experimental evidence at protein level	FALSE	82.99	1	0.999	32	31	32	201	194	201	8902555	8902555	8902555	10M(15.9949),12M(15.9949),12M(15.9949),17M(15.9949),17M(15.9949),17M(15.9949),18M(15.9949),3M(15.9949),5M(15.9949),5M(15.9949),6M(15.9949),8M(15.9949),9M(15.9949)
sp|P05091|ALDH2_HUMAN	P05091	ALDH2_HUMAN	ALDH2	517	Homo sapiens	Aldehyde dehydrogenase, mitochondrial	1:Experimental evidence at protein level	FALSE	82.98	1	0.999	90	82	90	535	492	535	19686020	17653740	19686020	10M(15.9949),10M(15.9949),12M(15.9949),13M(15.9949),13M(15.9949),13M(15.9949),14C(57.0215),14C(57.0215),14C(57.0215),14M(15.9949),16M(15.9949),2C(57.0215),3C(57.0215),6C(57.0215),6M(15.9949),6M(15.9949),7C(57.0215),7M(15.9949),8M(15.9949),8M(15.9949),9M(15.9949)
sp|Q99623|PHB2_HUMAN	Q99623	PHB2_HUMAN	PHB2	299	Homo sapiens	Prohibitin-2	1:Experimental evidence at protein level	FALSE	82.94	1	0.999	38	38	38	312	312	312	14961483	14961483	14961483	12M(15.9949),13M(15.9949),13M(15.9949),1M(15.9949),4M(15.9949),7M(15.9949),9M(15.9949),N-term(42.0106)
sp|Q9BVA1|TBB2B_HUMAN	Q9BVA1	TBB2B_HUMAN	TUBB2B	445	Homo sapiens	Tubulin beta-2B chain	1:Experimental evidence at protein level	FALSE	82.92	0.9999	0.999	104	1	1	747	6	6	24566584	401402	401402
sp|Q7Z4W1|DCXR_HUMAN	Q7Z4W1	DCXR_HUMAN	DCXR	244	Homo sapiens	L-xylulose reductase	1:Experimental evidence at protein level	FALSE	82.79	1	0.999	25	25	25	104	104	104	4733562	4733562	4733562	10M(15.9949),13C(57.0215),13M(15.9949),1M(15.9949),2C(57.0215),9C(57.0215),2M(15.9949),2M(15.9949),2M(15.9949),5M(15.9949),9C(57.0215),N-term(42.0106)
sp|P55083|MFAP4_HUMAN	P55083	MFAP4_HUMAN	MFAP4	255	Homo sapiens	Microfibril-associated glycoprotein 4	1:Experimental evidence at protein level	FALSE	82.75	1	0.999	54	54	54	313	313	313	15563381	15563381	15563381	10M(15.9949),10M(15.9949),12M(15.9949),12M(15.9949),12M(15.9949),12M(15.9949),12M(15.9949),12M(15.9949),12M(15.9949),12M(15.9949),15C(57.0215),15C(57.0215),15C(57.0215),17M(15.9949),21C(57.0215),23M(15.9949),2C(57.0215),2C(57.0215),2C(57.0215),9C(57.0215),9C(57.0215),9C(57.0215),9C(57.0215),9C(57.0215),9C(57.0215)
sp|O75746|S2512_HUMAN	O75746	S2512_HUMAN	SLC25A12	678	Homo sapiens	Electrogenic aspartate/glutamate antiporter SLC25A12, mitochondrial	1:Experimental evidence at protein level	FALSE	82.74	1	0.999	87	80	87	466	420	466	11106792	10883773	11106792	10M(15.9949),10M(15.9949),10M(15.9949),13M(15.9949),13M(15.9949),17M(15.9949),21M(15.9949),21M(15.9949),2M(15.9949),3M(15.9949),3M(15.9949),3M(15.9949),3M(15.9949),3M(15.9949),3M(15.9949),3M(15.9949),3M(15.9949),3M(15.9949),3M(15.9949),3M(15.9949),5M(15.9949),6M(15.9949),7M(15.9949),7M(15.9949),N-term(42.0106)
sp|P56385|ATP5I_HUMAN	P56385	ATP5I_HUMAN	ATP5ME	69	Homo sapiens	ATP synthase subunit e, mitochondrial	1:Experimental evidence at protein level	FALSE	82.61	1	0.999	14	13	14	102	97	102	8840048	8840048	8840048	1M(15.9949)
sp|P07900|HS90A_HUMAN	P07900	HS90A_HUMAN	HSP90AA1	732	Homo sapiens	Heat shock protein HSP 90-alpha	1:Experimental evidence at protein level	FALSE	82.24	1	0.999	128	56	128	747	303	747	17094332	9600488	17094332	10M(15.9949),11M(15.9949),11M(15.9949),11M(15.9949),14M(15.9949),14M(15.9949),16C(57.0215),16C(57.0215),8M(15.9949),16M(15.9949),18M(15.9949),5C(57.0215),6C(57.0215),19M(15.9949),6C(57.0215),7C(57.0215),22M(15.9949),23M(15.9949),23M(15.9949),2M(15.9949),35M(15.9949),4M(15.9949),7C(57.0215),4M(15.9949),7C(57.0215),5M(15.9949),5M(15.9949),8C(57.0215),6C(57.0215),7C(57.0215),7C(57.0215),7C(57.0215),…
sp|P13647|K2C5_HUMAN	P13647	K2C5_HUMAN	KRT5	590	Homo sapiens	Keratin, type II cytoskeletal 5	1:Experimental evidence at protein level	FALSE	82.2	1	0.999	126	74	101	918	491	669	75173152	28041788	32147822	10M(15.9949),10M(15.9949),10M(15.9949),10M(15.9949),10M(15.9949),10M(15.9949),10M(15.9949),11M(15.9949),1M(15.9949),1M(15.9949),1M(15.9949),1M(15.9949),23M(15.9949),2M(15.9949),5M(15.9949),6M(15.9949),6M(15.9949),6M(15.9949),7M(15.9949),7M(15.9949),8M(15.9949),8M(15.9949),9M(15.9949),9M(15.9949),9M(15.9949),9M(15.9949),N-term(42.0106)
sp|Q16718|NDUA5_HUMAN	Q16718	NDUA5_HUMAN	NDUFA5	116	Homo sapiens	NADH dehydrogenase [ubiquinone] 1 alpha subcomplex subunit 5	1:Experimental evidence at protein level	FALSE	81.9	1	0.999	12	12	12	75	75	75	3.62476e+06	3.62476e+06	3.62476e+06	10C(57.0215),10C(57.0215),12M(15.9949),12M(15.9949)
sp|Q13813|SPTN1_HUMAN	Q13813	SPTN1_HUMAN	SPTAN1	2472	Homo sapiens	Spectrin alpha chain, non-erythrocytic 1	1:Experimental evidence at protein level	FALSE	81.72	1	0.999	368	365	368	1616	1612	1616	12056970	12056970	12056970	10M(15.9949),10M(15.9949),10M(15.9949),10M(15.9949),10M(15.9949),10M(15.9949),6C(57.0215),11M(15.9949),11M(15.9949),11M(15.9949),12M(15.9949),15M(15.9949),17M(15.9949),1M(15.9949),1M(15.9949),1M(15.9949),1M(15.9949),1M(15.9949),1M(15.9949),1M(15.9949),1M(15.9949),1M(15.9949),21M(15.9949),21M(15.9949),23M(15.9949),24M(15.9949),2C(57.0215),2C(57.0215),2C(57.0215),2C(57.0215),3M(15.9949),2C(57.0215)…
sp|P12236|ADT3_HUMAN	P12236	ADT3_HUMAN	SLC25A6	298	Homo sapiens	ADP/ATP translocase 3	1:Experimental evidence at protein level	TRUE	81.54	1	0.999	61	9	9	449	37	37	40519860	2.11462e+06	2.11462e+06	1M(15.9949),1M(15.9949),N-term(42.0106)
sp|P21980|TGM2_HUMAN	P21980	TGM2_HUMAN	TGM2	687	Homo sapiens	Protein-glutamine gamma-glutamyltransferase 2	1:Experimental evidence at protein level	FALSE	81.51	1	0.999	113	112	113	596	583	596	20785342	20785342	20785342	11C(57.0215),11M(15.9949),12C(57.0215),12M(15.9949),18C(57.0215),18C(57.0215),1C(57.0215),1M(15.9949),1M(15.9949),1M(15.9949),2C(57.0215),3C(57.0215),4C(57.0215),4C(57.0215),5C(57.0215),5M(15.9949),5M(15.9949),8C(57.0215),6C(57.0215),7C(57.0215),7M(15.9949),7M(15.9949),8C(57.0215),8C(57.0215),8C(57.0215),8M(15.9949),8M(15.9949),8M(15.9949),9M(15.9949),N-term(42.0106)
sp|Q9UIJ7|KAD3_HUMAN	Q9UIJ7	KAD3_HUMAN	AK3	227	Homo sapiens	GTP:AMP phosphotransferase AK3, mitochondrial	1:Experimental evidence at protein level	FALSE	81.5	1	0.999	30	29	29	203	202	202	12882357	12882357	12882357	14M(15.9949),4M(15.9949),4M(15.9949),7M(15.9949)
sp|P05388|RLA0_HUMAN	P05388	RLA0_HUMAN	RPLP0	317	Homo sapiens	Large ribosomal subunit protein uL10	1:Experimental evidence at protein level	FALSE	81.39	1	0.999	39	21	39	154	66	154	2872456	1.42609e+06	2872456	10M(15.9949),11M(15.9949),11M(15.9949),11M(15.9949),1C(57.0215),2M(15.9949),5M(15.9949),6C(57.0215),7C(57.0215),7C(57.0215),9M(15.9949),9M(15.9949)
sp|Q13228|SBP1_HUMAN	Q13228	SBP1_HUMAN	SELENBP1	472	Homo sapiens	Methanethiol oxidase	1:Experimental evidence at protein level	FALSE	81.14	1	0.999	59	59	59	253	253	253	9479022	9479022	9479022	11C(57.0215),14C(57.0215),14C(57.0215),14C(57.0215),14C(57.0215),3M(15.9949),4M(15.9949),4M(15.9949),4M(15.9949),4M(15.9949),5C(57.0215),5C(57.0215),5M(15.9949),5M(15.9949),6C(57.0215),7M(15.9949),7M(15.9949),7M(15.9949),8C(57.0215)
sp|P29692|EF1D_HUMAN	P29692	EF1D_HUMAN	EEF1D	281	Homo sapiens	Elongation factor 1-delta	1:Experimental evidence at protein level	FALSE	81.14	1	0.999	33	30	33	104	96	104	5.29156e+06	5.29156e+06	5.29156e+06	12M(15.9949),12M(15.9949),12M(15.9949),22C(57.0215),5C(57.0215),5M(15.9949),6C(57.0215),6C(57.0215),N-term(42.0106),N-term(42.0106)
sp|Q96Q06|PLIN4_HUMAN	Q96Q06	PLIN4_HUMAN	PLIN4	1371	Homo sapiens	Perilipin-4	1:Experimental evidence at protein level	FALSE	81.11	1	0.999	103	103	103	303	303	303	6.73873e+06	6.73873e+06	6.73873e+06	11M(15.9949),11M(15.9949),4C(57.0215),13M(15.9949),3M(15.9949),3M(15.9949),3M(15.9949),3M(15.9949),4C(57.0215),4C(57.0215),4C(57.0215),4C(57.0215),4C(57.0215),7M(15.9949),8M(15.9949),8M(15.9949),8M(15.9949),8M(15.9949),8M(15.9949),8M(15.9949),N-term(42.0106)
sp|P00387|NB5R3_HUMAN	P00387	NB5R3_HUMAN	CYB5R3	301	Homo sapiens	NADH-cytochrome b5 reductase 3	1:Experimental evidence at protein level	TRUE	81.06	1	0.999	52	51	52	351	339	351	18882040	18882040	18882040	10M(15.9949),11M(15.9949),14M(15.9949),14M(15.9949),14M(15.9949),16M(15.9949),16M(15.9949),1M(15.9949),1M(15.9949),2C(57.0215),2C(57.0215),4M(15.9949),4M(15.9949),4M(15.9949),4M(15.9949),5M(15.9949),7M(15.9949),8C(57.0215),8M(15.9949)
sp|P48047|ATPO_HUMAN	P48047	ATPO_HUMAN	ATP5PO	213	Homo sapiens	ATP synthase subunit O, mitochondrial	1:Experimental evidence at protein level	FALSE	80.75	1	0.999	56	56	56	598	598	598	30696176	30696176	30696176	13M(15.9949),13M(15.9949),14M(15.9949),14M(15.9949),14M(15.9949),14M(15.9949),14M(15.9949),15M(15.9949),15M(15.9949),3M(15.9949),4M(15.9949),4M(15.9949),4M(15.9949),5C(57.0215),5C(57.0215),5C(57.0215),5C(57.0215),7M(15.9949),7M(15.9949),8M(15.9949),8M(15.9949),9M(15.9949)
sp|P06702|S10A9_HUMAN	P06702	S10A9_HUMAN	S100A9	114	Homo sapiens	Protein S100-A9	1:Experimental evidence at protein level	FALSE	80.7	1	0.999	13	13	13	102	102	102	7808050	7808050	7808050	1M(15.9949),1M(15.9949),2M(15.9949),6M(15.9949),6M(15.9949),9M(15.9949)
sp|Q9UI09|NDUAC_HUMAN	Q9UI09	NDUAC_HUMAN	NDUFA12	145	Homo sapiens	NADH dehydrogenase [ubiquinone] 1 alpha subcomplex subunit 12	1:Experimental evidence at protein level	FALSE	80.69	1	0.999	16	16	16	70	70	70	5831620	5831620	5831620	10M(15.9949),2M(15.9949),5M(15.9949),8M(15.9949),N-term(42.0106),N-term(42.0106)
sp|P26038|MOES_HUMAN	P26038	MOES_HUMAN	MSN	577	Homo sapiens	Moesin	1:Experimental evidence at protein level	FALSE	80.59	1	0.999	83	60	83	505	330	505	11464968	9410884	11464968	10C(57.0215),10M(15.9949),10M(15.9949),10M(15.9949),10M(15.9949),10M(15.9949),11M(15.9949),11M(15.9949),2M(15.9949),2M(15.9949),3M(15.9949),3M(15.9949),3M(15.9949),3M(15.9949),4M(15.9949),4M(15.9949),4M(15.9949),5M(15.9949),5M(15.9949),5M(15.9949),6M(15.9949),6M(15.9949),7M(15.9949),7M(15.9949),7M(15.9949),7M(15.9949),9M(15.9949),9M(15.9949),9M(15.9949),9M(15.9949)
sp|P07741|APT_HUMAN	P07741	APT_HUMAN	APRT	180	Homo sapiens	Adenine phosphoribosyltransferase	1:Experimental evidence at protein level	FALSE	80.56	1	0.999	13	12	13	39	38	39	1.67888e+06	1.67888e+06	1.67888e+06	14M(15.9949),18C(57.0215),16C(57.0215),16C(57.0215),16C(57.0215),18C(57.0215),N-term(42.0106),N-term(42.0106)
sp|Q14195|DPYL3_HUMAN	Q14195	DPYL3_HUMAN	DPYSL3	570	Homo sapiens	Dihydropyrimidinase-related protein 3	1:Experimental evidence at protein level	FALSE	80.53	1	0.999	76	55	59	430	291	312	9582137	6353233	6353233	10C(57.0215),11M(15.9949),14M(15.9949),14M(15.9949),15M(15.9949),15M(15.9949),15M(15.9949),17M(15.9949),1M(15.9949),1M(15.9949),1M(15.9949),1M(15.9949),1M(15.9949),1M(15.9949),2M(15.9949),2M(15.9949),2M(15.9949),2M(15.9949),37C(57.0215),4C(57.0215),4M(15.9949),4M(15.9949),4M(15.9949),6M(15.9949),6M(15.9949),7M(15.9949),9M(15.9949),9M(15.9949)
sp|P63241|IF5A1_HUMAN	P63241	IF5A1_HUMAN	EIF5A	154	Homo sapiens	Eukaryotic translation initiation factor 5A-1	1:Experimental evidence at protein level	FALSE	80.52	1	0.999	25	5	25	108	26	108	3.29595e+06	866883	3.29595e+06	11M(15.9949),5C(57.0215),11M(15.9949),5C(57.0215),12M(15.9949),6C(57.0215),2M(15.9949),3M(15.9949),5C(57.0215),6C(57.0215),N-term(42.0106),19M(15.9949),N-term(42.0106),19M(15.9949),N-term(42.0106),19M(15.9949),21C(57.0215),N-term(42.0106),19M(15.9949),21C(57.0215),N-term(42.0106),19M(15.9949),21C(57.0215),N-term(42.0106),19M(15.9949),21C(57.0215),N-term(42.0106),21C(57.0215),N-term(42.0106),21C(5…
sp|P48668|K2C6C_HUMAN	P48668	K2C6C_HUMAN	KRT6C	564	Homo sapiens	Keratin, type II cytoskeletal 6C	1:Experimental evidence at protein level	FALSE	80.5	1	0.999	140	5	5	1051	24	24	125171424	1.16135e+06	1.16135e+06	2C(57.0215)
sp|P62820|RAB1A_HUMAN	P62820	RAB1A_HUMAN	RAB1A	205	Homo sapiens	Ras-related protein Rab-1A	1:Experimental evidence at protein level	FALSE	80.49	1	0.999	20	8	8	94	25	25	3399881	1.1851e+06	1.1851e+06	10M(15.9949),10M(15.9949),1M(15.9949),N-term(42.0106),3M(15.9949)
sp|P13804|ETFA_HUMAN	P13804	ETFA_HUMAN	ETFA	333	Homo sapiens	Electron transfer flavoprotein subunit alpha, mitochondrial	1:Experimental evidence at protein level	FALSE	80.48	1	0.999	55	55	55	317	317	317	11826556	11826556	11826556	12M(15.9949),12M(15.9949),15M(15.9949),15M(15.9949),22M(15.9949),22M(15.9949),5M(15.9949),5M(15.9949),6C(57.0215),6C(57.0215),7C(57.0215),9C(57.0215)
sp|P56381|ATP5E_HUMAN	P56381	ATP5E_HUMAN	ATP5F1E	51	Homo sapiens	ATP synthase subunit epsilon, mitochondrial	1:Experimental evidence at protein level	FALSE	80.39	1	0.999	7	4	7	53	31	53	3.74432e+06	454044	3.74432e+06	5C(57.0215)
sp|O15144|ARPC2_HUMAN	O15144	ARPC2_HUMAN	ARPC2	300	Homo sapiens	Actin-related protein 2/3 complex subunit 2	1:Experimental evidence at protein level	FALSE	80.33	1	0.999	33	33	33	122	122	122	4.27767e+06	4.27767e+06	4.27767e+06	11M(15.9949),11M(15.9949),11M(15.9949),1M(15.9949),2M(15.9949),3M(15.9949),5M(15.9949),5M(15.9949),9M(15.9949)
sp|Q16851|UGPA_HUMAN	Q16851	UGPA_HUMAN	UGP2	508	Homo sapiens	UTP--glucose-1-phosphate uridylyltransferase	1:Experimental evidence at protein level	FALSE	80.31	1	0.999	81	80	81	353	349	353	7562931	7562931	7562931	10M(15.9949),10M(15.9949),11C(57.0215),11C(57.0215),9M(15.9949),11M(15.9949),11M(15.9949),11M(15.9949),11M(15.9949),13M(15.9949),1M(15.9949),22M(15.9949),22M(15.9949),22M(15.9949),2M(15.9949),2M(15.9949),4M(15.9949),6M(15.9949),7M(15.9949),7M(15.9949),7M(15.9949),8M(15.9949),8M(15.9949),8M(15.9949),9M(15.9949),9M(15.9949),9M(15.9949),9M(15.9949),9M(15.9949),9M(15.9949)
sp|O14880|MGST3_HUMAN	O14880	MGST3_HUMAN	MGST3	152	Homo sapiens	Glutathione S-transferase 3, mitochondrial	1:Experimental evidence at protein level	TRUE	80.26	1	0.999	25	25	25	109	109	109	8791427	8791427	8791427	15M(15.9949),6M(15.9949),6M(15.9949),6M(15.9949),6M(15.9949),6M(15.9949),6M(15.9949),8M(15.9949)
sp|Q02978|M2OM_HUMAN	Q02978	M2OM_HUMAN	SLC25A11	314	Homo sapiens	Mitochondrial 2-oxoglutarate/malate carrier protein	1:Experimental evidence at protein level	TRUE	80.25	1	0.999	44	44	44	348	348	348	17802222	17802222	17802222	11M(15.9949),15M(15.9949),1M(15.9949),1M(15.9949),1M(15.9949),1M(15.9949),1M(15.9949),3M(15.9949),5M(15.9949),5M(15.9949),5M(15.9949),5M(15.9949),7M(15.9949),9M(15.9949),9M(15.9949),9M(15.9949),N-term(42.0106),N-term(42.0106),N-term(42.0106)
sp|P23396|RS3_HUMAN	P23396	RS3_HUMAN	RPS3	243	Homo sapiens	Small ribosomal subunit protein uS3	1:Experimental evidence at protein level	FALSE	80.25	1	0.999	30	30	30	143	143	143	5632413	5632413	5632413	2M(15.9949),3C(57.0215),3C(57.0215),3M(15.9949),6M(15.9949),6M(15.9949),6M(15.9949),6M(15.9949),9M(15.9949),N-term(42.0106)
sp|P78371|TCPB_HUMAN	P78371	TCPB_HUMAN	CCT2	535	Homo sapiens	T-complex protein 1 subunit beta	1:Experimental evidence at protein level	FALSE	80.19	1	0.999	47	47	47	228	228	228	4.19193e+06	4.19193e+06	4.19193e+06	10M(15.9949),7C(57.0215),12M(15.9949),7C(57.0215),13C(57.0215),14M(15.9949),14M(15.9949),17M(15.9949),1M(15.9949),1M(15.9949),4M(15.9949),5C(57.0215),5M(15.9949),5M(15.9949),5M(15.9949),6M(15.9949),6M(15.9949),7C(57.0215),7C(57.0215),7M(15.9949),7M(15.9949),8M(15.9949),N-term(42.0106),N-term(42.0106),N-term(42.0106)
sp|P14625|ENPL_HUMAN	P14625	ENPL_HUMAN	HSP90B1	803	Homo sapiens	Endoplasmin	1:Experimental evidence at protein level	FALSE	80.07	1	0.999	100	77	100	536	437	536	19536906	14483481	19536906	10M(15.9949),10M(15.9949),11M(15.9949),11M(15.9949),11M(15.9949),11M(15.9949),11M(15.9949),12M(15.9949),12M(15.9949),12M(15.9949),12M(15.9949),14M(15.9949),15C(57.0215),15C(57.0215),19M(15.9949),6C(57.0215),1M(15.9949),1M(15.9949),1M(15.9949),1M(15.9949),28M(15.9949),4M(15.9949),6C(57.0215),6M(15.9949),8M(15.9949),8M(15.9949),8M(15.9949),8M(15.9949),9M(15.9949)
sp|Q13885|TBB2A_HUMAN	Q13885	TBB2A_HUMAN	TUBB2A	445	Homo sapiens	Tubulin beta-2A chain	1:Experimental evidence at protein level	FALSE	80	1	0.999	104	2	9	753	15	55	24566584	988036	2.81706e+06	11M(15.9949),24M(15.9949),4C(57.0215),6C(57.0215),9M(15.9949)
sp|P30084|ECHM_HUMAN	P30084	ECHM_HUMAN	ECHS1	290	Homo sapiens	Enoyl-CoA hydratase, mitochondrial	1:Experimental evidence at protein level	FALSE	80	1	0.999	47	47	47	259	259	259	9489535	9489535	9489535	10C(57.0215),10C(57.0215),2M(15.9949),10M(15.9949),11M(15.9949),14C(57.0215),2C(57.0215),2M(15.9949),2M(15.9949),2M(15.9949),3M(15.9949),3M(15.9949),4M(15.9949),4M(15.9949),5M(15.9949),5M(15.9949),6C(57.0215),6M(15.9949),9M(15.9949),9M(15.9949)
sp|P55084|ECHB_HUMAN	P55084	ECHB_HUMAN	HADHB	474	Homo sapiens	Trifunctional enzyme subunit beta, mitochondrial	1:Experimental evidence at protein level	FALSE	79.96	1	0.999	92	91	92	716	710	716	37706616	37706616	37706616	10C(57.0215),10C(57.0215),8M(15.9949),10C(57.0215),8M(15.9949),11C(57.0215),11M(15.9949),11M(15.9949),11M(15.9949),12M(15.9949),12M(15.9949),12M(15.9949),12M(15.9949),12M(15.9949),14M(15.9949),14M(15.9949),14M(15.9949),15M(15.9949),18M(15.9949),18M(15.9949),20M(15.9949),20M(15.9949),20M(15.9949),20M(15.9949),20M(15.9949),20M(15.9949),20M(15.9949),20M(15.9949),20M(15.9949),21M(15.9949),21M(15.9949…
sp|P01023|A2MG_HUMAN	P01023	A2MG_HUMAN	A2M	1474	Homo sapiens	Alpha-2-macroglobulin	1:Experimental evidence at protein level	FALSE	79.92	1	0.999	208	183	208	1098	965	1098	16464100	16464100	16464100	10C(57.0215),11C(57.0215),11C(57.0215),11M(15.9949),11M(15.9949),11M(15.9949),13C(57.0215),13C(57.0215),13M(15.9949),14C(57.0215),14C(57.0215),8M(15.9949),14C(57.0215),8M(15.9949),14M(15.9949),14M(15.9949),14M(15.9949),14M(15.9949),15C(57.0215),15C(57.0215),15C(57.0215),16C(57.0215),16C(57.0215),7C(57.0215),17C(57.0215),17C(57.0215),17M(15.9949),17M(15.9949),17M(15.9949),18M(15.9949),18M(15.9949)…
sp|P07237|PDIA1_HUMAN	P07237	PDIA1_HUMAN	P4HB	508	Homo sapiens	Protein disulfide-isomerase	1:Experimental evidence at protein level	FALSE	79.92	1	0.999	70	70	70	324	324	324	8.0147e+06	8.0147e+06	8.0147e+06	10M(15.9949),1M(15.9949),27M(15.9949),2M(15.9949),4C(57.0215),4M(15.9949),6M(15.9949),8M(15.9949)
sp|P11021|BIP_HUMAN	P11021	BIP_HUMAN	HSPA5	654	Homo sapiens	Endoplasmic reticulum chaperone BiP	1:Experimental evidence at protein level	FALSE	79.82	1	0.999	123	105	115	702	611	663	33138372	20773150	24362802	10M(15.9949),10M(15.9949),11M(15.9949),11M(15.9949),15M(15.9949),17C(57.0215),1M(15.9949),1M(15.9949),2M(15.9949),2M(15.9949),2M(15.9949),3M(15.9949),6M(15.9949),8M(15.9949),8M(15.9949)
sp|Q86TX2|ACOT1_HUMAN	Q86TX2	ACOT1_HUMAN	ACOT1	421	Homo sapiens	Acyl-coenzyme A thioesterase 1	1:Experimental evidence at protein level	FALSE	79.81	1	0.999	63	2	2	276	9	9	10184810	49893.4	49893.4	2M(15.9949)
sp|P28331|NDUS1_HUMAN	P28331	NDUS1_HUMAN	NDUFS1	727	Homo sapiens	NADH-ubiquinone oxidoreductase 75 kDa subunit, mitochondrial	1:Experimental evidence at protein level	FALSE	79.78	1	0.999	103	103	103	803	803	803	21512638	21512638	21512638	11C(57.0215),12C(57.0215),14C(57.0215),14C(57.0215),1M(15.9949),15C(57.0215),1M(15.9949),1M(15.9949),1M(15.9949),1M(15.9949),1M(15.9949),2C(57.0215),23M(15.9949),2C(57.0215),2C(57.0215),2M(15.9949),2M(15.9949),2M(15.9949),2M(15.9949),30C(57.0215),3M(15.9949),3M(15.9949),3M(15.9949),4M(15.9949),4M(15.9949),4M(15.9949),4M(15.9949),5C(57.0215),5M(15.9949),6M(15.9949),7C(57.0215),7C(57.0215),7M(15.99…
sp|P61981|1433G_HUMAN	P61981	1433G_HUMAN	YWHAG	247	Homo sapiens	14-3-3 protein gamma	1:Experimental evidence at protein level	FALSE	79.76	1	0.999	35	22	31	227	118	191	19611834	10996558	19611834	25M(15.9949),2C(57.0215),3M(15.9949),4M(15.9949),6C(57.0215),6C(57.0215),6M(15.9949),8M(15.9949),N-term(42.0106)
sp|P02675|FIBB_HUMAN	P02675	FIBB_HUMAN	FGB	491	Homo sapiens	Fibrinogen beta chain	1:Experimental evidence at protein level	FALSE	79.63	1	0.999	118	118	118	686	686	686	30208834	30208834	30208834	10M(15.9949),10M(15.9949),10M(15.9949),10M(15.9949),10M(15.9949),10M(15.9949),10M(15.9949),11M(15.9949),12C(57.0215),12C(57.0215),9M(15.9949),18C(57.0215),22C(57.0215),7C(57.0215),18C(57.0215),22C(57.0215),7C(57.0215),18C(57.0215),7C(57.0215),1C(57.0215),1M(15.9949),1M(15.9949),24M(15.9949),24M(15.9949),24M(15.9949),24M(15.9949),2C(57.0215),2C(57.0215),2M(15.9949),2M(15.9949),2M(15.9949),3C(57.02…
sp|P04080|CYTB_HUMAN	P04080	CYTB_HUMAN	CSTB	98	Homo sapiens	Cystatin-B	1:Experimental evidence at protein level	FALSE	79.59	1	0.999	15	15	15	86	86	86	6.64522e+06	6.64522e+06	6.64522e+06	3C(57.0215),N-term(42.0106),2M(15.9949),3C(57.0215),N-term(42.0106),2M(15.9949),3C(57.0215),N-term(42.0106),3C(57.0215),N-term(42.0106),3C(57.0215)
sp|P62328|TYB4_HUMAN	P62328	TYB4_HUMAN	TMSB4X	44	Homo sapiens	Thymosin beta-4	1:Experimental evidence at protein level	FALSE	79.55	1	0.999	6	5	6	56	54	56	8927101	8927101	8927101	3M(15.9949),N-term(42.0106),N-term(42.0106),6M(15.9949)
sp|Q9Y281|COF2_HUMAN	Q9Y281	COF2_HUMAN	CFL2	166	Homo sapiens	Cofilin-2	1:Experimental evidence at protein level	FALSE	79.52	1	0.999	26	14	14	101	46	46	8315086	4124065	4124065	N-term(42.0106),N-term(42.0106),N-term(42.0106),17M(15.9949)
sp|Q16795|NDUA9_HUMAN	Q16795	NDUA9_HUMAN	NDUFA9	377	Homo sapiens	NADH dehydrogenase [ubiquinone] 1 alpha subcomplex subunit 9, mitochondrial	1:Experimental evidence at protein level	TRUE	79.31	1	0.999	52	51	52	348	346	348	8.04433e+06	8.04433e+06	8.04433e+06	1M(15.9949),1M(15.9949),2M(15.9949),2M(15.9949),4M(15.9949),4M(15.9949),6M(15.9949),8M(15.9949),8M(15.9949)
sp|P00915|CAH1_HUMAN	P00915	CAH1_HUMAN	CA1	261	Homo sapiens	Carbonic anhydrase 1	1:Experimental evidence at protein level	FALSE	79.31	1	0.999	31	31	31	139	139	139	5783007	5783007	5783007	11M(15.9949),14M(15.9949),14M(15.9949),14M(15.9949),14M(15.9949),14M(15.9949),14M(15.9949),14M(15.9949),N-term(42.0106)
sp|P05787|K2C8_HUMAN	P05787	K2C8_HUMAN	KRT8	483	Homo sapiens	Keratin, type II cytoskeletal 8	1:Experimental evidence at protein level	FALSE	79.3	1	0.999	60	33	38	393	126	144	89765504	2976320	2976320	13M(15.9949),13M(15.9949),15M(15.9949),15M(15.9949),3M(15.9949),3M(15.9949),4M(15.9949),4M(15.9949),5M(15.9949),5M(15.9949),5M(15.9949),6M(15.9949),6M(15.9949),6M(15.9949),7M(15.9949),8M(15.9949),8M(15.9949),8M(15.9949),8M(15.9949),8M(15.9949),8M(15.9949)
sp|P61019|RAB2A_HUMAN	P61019	RAB2A_HUMAN	RAB2A	212	Homo sapiens	Ras-related protein Rab-2A	1:Experimental evidence at protein level	FALSE	79.25	1	0.999	18	11	18	82	48	82	4821423	2.26388e+06	4821423	1M(15.9949),7M(15.9949),7M(15.9949),N-term(42.0106)
sp|P09622|DLDH_HUMAN	P09622	DLDH_HUMAN	DLD	509	Homo sapiens	Dihydrolipoyl dehydrogenase, mitochondrial	1:Experimental evidence at protein level	FALSE	79.17	1	0.999	77	77	77	462	462	462	16793274	16793274	16793274	10M(15.9949),10M(15.9949),11M(15.9949),11M(15.9949),11M(15.9949),11M(15.9949),12C(57.0215),12M(15.9949),12M(15.9949),12M(15.9949),8C(57.0215),13C(57.0215),8C(57.0215),14M(15.9949),14M(15.9949),14M(15.9949),14M(15.9949),14M(15.9949),28C(57.0215),15M(15.9949),15M(15.9949),15M(15.9949),15M(15.9949),15M(15.9949),15M(15.9949),19M(15.9949),19M(15.9949),1M(15.9949),21M(15.9949),21M(15.9949),23C(57.0215)…
sp|P30101|PDIA3_HUMAN	P30101	PDIA3_HUMAN	PDIA3	505	Homo sapiens	Protein disulfide-isomerase A3	1:Experimental evidence at protein level	FALSE	79.01	1	0.999	76	75	76	381	380	381	11719272	11719272	11719272	10C(57.0215),10C(57.0215),13M(15.9949),10C(57.0215),3C(57.0215),10M(15.9949),1M(15.9949),2M(15.9949),3M(15.9949),9M(15.9949)
sp|P50395|GDIB_HUMAN	P50395	GDIB_HUMAN	GDI2	445	Homo sapiens	Rab GDP dissociation inhibitor beta	1:Experimental evidence at protein level	FALSE	78.88	1	0.999	58	33	58	274	145	274	6.10107e+06	6.10107e+06	6.10107e+06	10M(15.9949),11M(15.9949),11M(15.9949),12C(57.0215),12C(57.0215),14M(15.9949),14M(15.9949),1M(15.9949),1M(15.9949),3M(15.9949),6C(57.0215),8C(57.0215),9C(57.0215),9M(15.9949)
sp|P00738|HPT_HUMAN	P00738	HPT_HUMAN	HP	406	Homo sapiens	Haptoglobin	1:Experimental evidence at protein level	FALSE	78.82	1	0.999	66	37	66	348	213	348	16135142	13046749	16135142	10C(57.0215),4C(57.0215),10C(57.0215),4C(57.0215),10C(57.0215),4C(57.0215),11C(57.0215),11C(57.0215),2M(15.9949),11C(57.0215),7C(57.0215),12C(57.0215),12C(57.0215),3M(15.9949),13C(57.0215),9C(57.0215),13C(57.0215),9C(57.0215),15C(57.0215),15C(57.0215),15C(57.0215),15C(57.0215),15C(57.0215),18M(15.9949),15C(57.0215),18M(15.9949),15C(57.0215),18M(15.9949),2C(57.0215),2M(15.9949),5C(57.0215),2M(15.9…
sp|P51149|RAB7A_HUMAN	P51149	RAB7A_HUMAN	RAB7A	207	Homo sapiens	Ras-related protein Rab-7a	1:Experimental evidence at protein level	FALSE	78.74	1	0.999	21	19	21	94	92	94	2.37192e+06	2.37192e+06	2.37192e+06	13M(15.9949),13M(15.9949),3M(15.9949),4C(57.0215),5C(57.0215),4M(15.9949),4M(15.9949),6C(57.0215)
sp|P29401|TKT_HUMAN	P29401	TKT_HUMAN	TKT	623	Homo sapiens	Transketolase	1:Experimental evidence at protein level	FALSE	78.65	1	0.999	72	68	72	320	298	320	8.35981e+06	8.35981e+06	8.35981e+06	13M(15.9949),13M(15.9949),13M(15.9949),18C(57.0215),19C(57.0215),18C(57.0215),19C(57.0215),25M(15.9949),18C(57.0215),19C(57.0215),33M(15.9949),19C(57.0215),19C(57.0215),21M(15.9949),1M(15.9949),1M(15.9949),21C(57.0215),2C(57.0215),2M(15.9949),2M(15.9949),5C(57.0215),5C(57.0215),5C(57.0215),7M(15.9949),N-term(42.0106),N-term(42.0106)
sp|Q9NZN4|EHD2_HUMAN	Q9NZN4	EHD2_HUMAN	EHD2	543	Homo sapiens	EH domain-containing protein 2	1:Experimental evidence at protein level	FALSE	78.64	1	0.999	72	66	72	486	422	486	11375132	10312459	11375132	10M(15.9949),14M(15.9949),9C(57.0215),19M(15.9949),19M(15.9949),1M(15.9949),1M(15.9949),1M(15.9949),21M(15.9949),2M(15.9949),2M(15.9949),2M(15.9949),3C(57.0215),3M(15.9949),3M(15.9949),3M(15.9949),3M(15.9949),3M(15.9949),4M(15.9949),5M(15.9949),6M(15.9949),6M(15.9949),6M(15.9949),6M(15.9949),6M(15.9949),8M(15.9949),8M(15.9949),9C(57.0215),9M(15.9949),9M(15.9949)
sp|O95865|DDAH2_HUMAN	O95865	DDAH2_HUMAN	DDAH2	285	Homo sapiens	Putative hydrolase DDAH2	1:Experimental evidence at protein level	FALSE	78.6	1	0.999	24	23	24	114	110	114	7517158	7517158	7517158	11C(57.0215),2M(15.9949),2M(15.9949),N-term(42.0106)
sp|P18206|VINC_HUMAN	P18206	VINC_HUMAN	VCL	1134	Homo sapiens	Vinculin	1:Experimental evidence at protein level	FALSE	78.57	1	0.999	175	174	175	942	941	942	18474794	18474794	18474794	10M(15.9949),10M(15.9949),10M(15.9949),10M(15.9949),10M(15.9949),11M(15.9949),12M(15.9949),14M(15.9949),14M(15.9949),14M(15.9949),14M(15.9949),14M(15.9949),14M(15.9949),15M(15.9949),15M(15.9949),19M(15.9949),19M(15.9949),19M(15.9949),1M(15.9949),1M(15.9949),1M(15.9949),1M(15.9949),1M(15.9949),1M(15.9949),1M(15.9949),1M(15.9949),23M(15.9949),2M(15.9949),2M(15.9949),3M(15.9949),3M(15.9949),3M(15.99…
sp|Q8N257|H2B3B_HUMAN	Q8N257	H2B3B_HUMAN	H2BC26	126	Homo sapiens	Histone H2B type 3-B	1:Experimental evidence at protein level	FALSE	78.57	1	0.9965	31	1	2	256	1	2	22080970	50926.6	72148.9
sp|P17540|KCRS_HUMAN	P17540	KCRS_HUMAN	CKMT2	419	Homo sapiens	Creatine kinase S-type, mitochondrial	1:Experimental evidence at protein level	FALSE	78.52	1	0.999	120	95	120	925	744	925	34315140	34315140	34315140	10M(15.9949),10M(15.9949),11C(57.0215),11C(57.0215),11M(15.9949),8C(57.0215),13C(57.0215),19C(57.0215),19C(57.0215),1M(15.9949),1M(15.9949),2C(57.0215),2M(15.9949),2M(15.9949),2M(15.9949),3M(15.9949),3M(15.9949),4C(57.0215),4M(15.9949),4M(15.9949),4M(15.9949),4M(15.9949),4M(15.9949),4M(15.9949),4M(15.9949),4M(15.9949),4M(15.9949),5C(57.0215),5C(57.0215),5M(15.9949),5M(15.9949),6M(15.9949),7C(57.0…
sp|P47985|UCRI_HUMAN	P47985	UCRI_HUMAN	UQCRFS1	274	Homo sapiens	Cytochrome b-c1 complex subunit Rieske, mitochondrial	1:Experimental evidence at protein level	FALSE	78.47	1	0.999	46	9	45	323	68	321	16513903	6227284	16513903	10M(15.9949),10M(15.9949),10M(15.9949),10M(15.9949),10M(15.9949),14M(15.9949),16C(57.0215),20M(15.9949),20M(15.9949),4M(15.9949),9M(15.9949)
sp|P08238|HS90B_HUMAN	P08238	HS90B_HUMAN	HSP90AB1	724	Homo sapiens	Heat shock protein HSP 90-beta	1:Experimental evidence at protein level	FALSE	78.45	1	0.999	110	34	59	663	185	314	20568690	8381054	9513663	10M(15.9949),10M(15.9949),10M(15.9949),15C(57.0215),15C(57.0215),7M(15.9949),16C(57.0215),16C(57.0215),8M(15.9949),19M(15.9949),6C(57.0215),7C(57.0215),1C(57.0215),35M(15.9949),4M(15.9949),7C(57.0215),4M(15.9949),7C(57.0215),5M(15.9949),5M(15.9949),5M(15.9949),8C(57.0215),6C(57.0215),7C(57.0215),7C(57.0215),7C(57.0215),7C(57.0215),8C(57.0215),8M(15.9949),8M(15.9949)
sp|P51911|CNN1_HUMAN	P51911	CNN1_HUMAN	CNN1	297	Homo sapiens	Calponin-1	1:Experimental evidence at protein level	FALSE	78.45	1	0.999	62	59	62	352	346	352	23993568	23993568	23993568	10M(15.9949),16M(15.9949),16M(15.9949),16M(15.9949),16M(15.9949),16M(15.9949),16M(15.9949),22M(15.9949),27M(15.9949),29M(15.9949),29M(15.9949),29M(15.9949),2M(15.9949),5M(15.9949),6C(57.0215),6M(15.9949),6M(15.9949),6M(15.9949),7M(15.9949),7M(15.9949),7M(15.9949),7M(15.9949),7M(15.9949),7M(15.9949),7M(15.9949),9M(15.9949),N-term(42.0106),N-term(42.0106),N-term(42.0106)
sp|P07954|FUMH_HUMAN	P07954	FUMH_HUMAN	FH	510	Homo sapiens	Fumarate hydratase, mitochondrial	1:Experimental evidence at protein level	FALSE	78.43	1	0.999	95	94	95	531	525	531	17676696	17676696	17676696	10M(15.9949),12M(15.9949),12M(15.9949),12M(15.9949),12M(15.9949),12M(15.9949),12M(15.9949),12M(15.9949),13C(57.0215),17M(15.9949),17M(15.9949),17M(15.9949),17M(15.9949),22C(57.0215),18M(15.9949),18M(15.9949),1M(15.9949),1M(15.9949),1M(15.9949),1M(15.9949),20M(15.9949),20M(15.9949),22C(57.0215),25M(15.9949),2M(15.9949),2M(15.9949),2M(15.9949),3M(15.9949),4M(15.9949),4M(15.9949),6M(15.9949),7M(15.9…
sp|P52565|GDIR1_HUMAN	P52565	GDIR1_HUMAN	ARHGDIA	204	Homo sapiens	Rho GDP-dissociation inhibitor 1	1:Experimental evidence at protein level	FALSE	78.43	1	0.999	24	21	24	87	83	87	7288119	7288119	7288119	17M(15.9949),17M(15.9949),1M(15.9949),21C(57.0215),4M(15.9949),6M(15.9949),7M(15.9949),N-term(42.0106),N-term(42.0106),N-term(42.0106),N-term(42.0106)
sp|P00325|ADH1B_HUMAN	P00325	ADH1B_HUMAN	ADH1B	375	Homo sapiens	All-trans-retinol dehydrogenase [NAD(+)] ADH1B	1:Experimental evidence at protein level	FALSE	78.4	1	0.999	99	28	99	799	297	799	42274512	15656391	42274512	11M(15.9949),1C(57.0215),2M(15.9949),5M(15.9949),6M(15.9949),6M(15.9949),6M(15.9949),6M(15.9949),7C(57.0215),7C(57.0215),7C(57.0215),7C(57.0215),7M(15.9949),9C(57.0215),9C(57.0215),N-term(42.0106)
sp|P25786|PSA1_HUMAN	P25786	PSA1_HUMAN	PSMA1	263	Homo sapiens	Proteasome subunit alpha type-1	1:Experimental evidence at protein level	FALSE	78.33	1	0.999	31	30	31	148	146	148	5524856	5524856	5524856	15M(15.9949),15M(15.9949),15M(15.9949),18M(15.9949),3C(57.0215),8M(15.9949),8M(15.9949)
sp|P07585|PGS2_HUMAN	P07585	PGS2_HUMAN	DCN	359	Homo sapiens	Decorin	1:Experimental evidence at protein level	FALSE	78.27	1	0.999	101	99	99	694	674	674	25509080	21962904	21962904	10C(57.0215),10C(57.0215),10M(15.9949),12M(15.9949),12M(15.9949),12M(15.9949),1M(15.9949),1M(15.9949),1M(15.9949),2M(15.9949),4C(57.0215),4C(57.0215),4C(57.0215),5M(15.9949),6C(57.0215),6M(15.9949),6M(15.9949),9M(15.9949),9M(15.9949)
sp|P06396|GELS_HUMAN	P06396	GELS_HUMAN	GSN	782	Homo sapiens	Gelsolin	1:Experimental evidence at protein level	FALSE	78.13	1	0.999	164	162	164	783	777	783	23799664	23799664	23799664	11M(15.9949),11M(15.9949),11M(15.9949),11M(15.9949),13M(15.9949),13M(15.9949),13M(15.9949),13M(15.9949),13M(15.9949),14M(15.9949),14M(15.9949),14M(15.9949),14M(15.9949),14M(15.9949),14M(15.9949),1M(15.9949),1M(15.9949),20M(15.9949),20M(15.9949),21M(15.9949),2M(15.9949),2M(15.9949),2M(15.9949),4C(57.0215),4C(57.0215),4C(57.0215),4M(15.9949),5M(15.9949),6M(15.9949),6M(15.9949),6M(15.9949),6M(15.994…
sp|Q14315|FLNC_HUMAN	Q14315	FLNC_HUMAN	FLNC	2725	Homo sapiens	Filamin-C	1:Experimental evidence at protein level	FALSE	77.98	1	0.999	301	260	268	1384	1097	1120	20861996	10786005	10786005	11C(57.0215),11C(57.0215),11C(57.0215),11C(57.0215),11C(57.0215),11C(57.0215),11C(57.0215),16C(57.0215),11M(15.9949),11M(15.9949),12C(57.0215),13C(57.0215),5C(57.0215),13C(57.0215),5C(57.0215),8M(15.9949),13M(15.9949),13M(15.9949),2C(57.0215),14M(15.9949),15C(57.0215),15C(57.0215),15M(15.9949),17M(15.9949),19M(15.9949),1M(15.9949),2C(57.0215),2M(15.9949),30C(57.0215),3C(57.0215),3C(57.0215),3M(15…
sp|P06744|G6PI_HUMAN	P06744	G6PI_HUMAN	GPI	558	Homo sapiens	Glucose-6-phosphate isomerase	1:Experimental evidence at protein level	TRUE	77.96	1	0.999	93	90	92	616	596	606	15029041	11966802	15029041	10M(15.9949),11M(15.9949),12M(15.9949),12M(15.9949),13M(15.9949),14M(15.9949),14M(15.9949),19M(15.9949),19M(15.9949),19M(15.9949),19M(15.9949),19M(15.9949),19M(15.9949),19M(15.9949),1M(15.9949),1M(15.9949),1M(15.9949),1M(15.9949),1M(15.9949),1M(15.9949),4C(57.0215),2M(15.9949),2M(15.9949),3M(15.9949),3M(15.9949),3M(15.9949),4C(57.0215),5M(15.9949),5M(15.9949),7M(15.9949),8M(15.9949),8M(15.9949),8…
sp|P27797|CALR_HUMAN	P27797	CALR_HUMAN	CALR	417	Homo sapiens	Calreticulin	1:Experimental evidence at protein level	FALSE	77.94	1	0.999	59	57	59	209	207	209	4.08021e+06	4.08021e+06	4.08021e+06	22C(57.0215),7M(15.9949),7C(57.0215),7C(57.0215),7C(57.0215),9M(15.9949)
sp|Q16698|DECR_HUMAN	Q16698	DECR_HUMAN	DECR1	335	Homo sapiens	2,4-dienoyl-CoA reductase [(3E)-enoyl-CoA-producing], mitochondrial	1:Experimental evidence at protein level	FALSE	77.91	1	0.999	53	53	53	362	362	362	11300156	11300156	11300156	11M(15.9949),11M(15.9949),13C(57.0215),13C(57.0215),2M(15.9949),2M(15.9949),4M(15.9949),6C(57.0215)
sp|P63208|SKP1_HUMAN	P63208	SKP1_HUMAN	SKP1	163	Homo sapiens	S-phase kinase-associated protein 1	1:Experimental evidence at protein level	FALSE	77.91	1	0.999	13	13	13	31	31	31	1.60476e+06	1.60476e+06	1.60476e+06	2M(15.9949),5C(57.0215),5C(57.0215),5M(15.9949),8M(15.9949),8M(15.9949)
sp|Q8WWM9|CYGB_HUMAN	Q8WWM9	CYGB_HUMAN	CYGB	190	Homo sapiens	Cytoglobin	1:Experimental evidence at protein level	FALSE	77.89	1	0.999	18	18	18	55	55	55	1.26513e+06	1.26513e+06	1.26513e+06	2M(15.9949),2M(15.9949),2M(15.9949),5M(15.9949),5M(15.9949),8M(15.9949)
sp|O60240|PLIN1_HUMAN	O60240	PLIN1_HUMAN	PLIN1	522	Homo sapiens	Perilipin-1	1:Experimental evidence at protein level	TRUE	77.78	1	0.999	53	53	53	214	214	214	8428364	8428364	8428364	10M(15.9949),10M(15.9949),11M(15.9949),11M(15.9949),12M(15.9949),13C(57.0215),13M(15.9949),19M(15.9949),19M(15.9949),2M(15.9949),2M(15.9949),3M(15.9949),4M(15.9949),4M(15.9949),6M(15.9949),6M(15.9949),N-term(42.0106),N-term(42.0106)
sp|P35749|MYH11_HUMAN	P35749	MYH11_HUMAN	MYH11	1972	Homo sapiens	Myosin-11	1:Experimental evidence at protein level	FALSE	77.74	1	0.999	340	258	335	2114	1594	2105	61145488	56951932	61145488	10M(15.9949),10M(15.9949),10M(15.9949),10M(15.9949),11M(15.9949),11M(15.9949),11M(15.9949),11M(15.9949),11M(15.9949),11M(15.9949),11M(15.9949),12M(15.9949),12M(15.9949),12M(15.9949),13C(57.0215),13C(57.0215),13C(57.0215),2M(15.9949),13M(15.9949),15M(15.9949),15M(15.9949),15M(15.9949),18M(15.9949),18M(15.9949),1M(15.9949),1M(15.9949),1M(15.9949),1M(15.9949),1M(15.9949),1M(15.9949),1M(15.9949),20M(…
sp|O75964|ATP5L_HUMAN	O75964	ATP5L_HUMAN	ATP5MG	103	Homo sapiens	ATP synthase subunit g, mitochondrial	1:Experimental evidence at protein level	TRUE	77.67	1	0.999	14	9	14	84	62	84	7097788	2632541	7097788	N-term(42.0106)
sp|P01040|CYTA_HUMAN	P01040	CYTA_HUMAN	CSTA	98	Homo sapiens	Cystatin-A	1:Experimental evidence at protein level	FALSE	77.55	1	0.999	9	9	9	58	58	58	8462002	8462002	8462002	N-term(42.0106)
sp|P04040|CATA_HUMAN	P04040	CATA_HUMAN	CAT	527	Homo sapiens	Catalase	1:Experimental evidence at protein level	FALSE	77.42	1	0.999	62	62	62	291	291	291	7505575	7505575	7505575	11C(57.0215),11M(15.9949),11M(15.9949),12C(57.0215),14C(57.0215),14M(15.9949),14M(15.9949),14M(15.9949),14M(15.9949),19M(15.9949),19M(15.9949),2M(15.9949),4M(15.9949),7M(15.9949),N-term(42.0106),11M(15.9949)
sp|P54819|KAD2_HUMAN	P54819	KAD2_HUMAN	AK2	239	Homo sapiens	Adenylate kinase 2, mitochondrial	1:Experimental evidence at protein level	FALSE	77.41	1	0.999	37	34	37	144	136	144	5.39409e+06	5.39409e+06	5.39409e+06	2M(15.9949),3M(15.9949),3M(15.9949),4M(15.9949),6C(57.0215),8C(57.0215),6M(15.9949),6M(15.9949),7C(57.0215),9M(15.9949)
sp|Q16891|MIC60_HUMAN	Q16891	MIC60_HUMAN	IMMT	758	Homo sapiens	MICOS complex subunit MIC60	1:Experimental evidence at protein level	FALSE	77.18	1	0.999	107	107	107	486	486	486	25128756	25128756	25128756	12M(15.9949),16M(15.9949),1M(15.9949),2M(15.9949),2M(15.9949),2M(15.9949),3C(57.0215),3M(15.9949),3M(15.9949),3M(15.9949),4M(15.9949),4M(15.9949),4M(15.9949),4M(15.9949),4M(15.9949),4M(15.9949),7M(15.9949),8M(15.9949),8M(15.9949),8M(15.9949)
sp|Q04760|LGUL_HUMAN	Q04760	LGUL_HUMAN	GLO1	184	Homo sapiens	Lactoylglutathione lyase	1:Experimental evidence at protein level	FALSE	77.17	1	0.999	17	17	17	73	73	73	2.44582e+06	2.44582e+06	2.44582e+06	4M(15.9949),8M(15.9949),N-term(42.0106),18C(57.0215),N-term(42.0106),18C(57.0215),19C(57.0215),N-term(42.0106),18C(57.0215),19C(57.0215)
sp|P27348|1433T_HUMAN	P27348	1433T_HUMAN	YWHAQ	245	Homo sapiens	14-3-3 protein theta	1:Experimental evidence at protein level	FALSE	77.14	1	0.999	34	18	18	161	77	77	19611834	6064624	6064624	15C(57.0215),3C(57.0215),7C(57.0215),7C(57.0215),9C(57.0215)
sp|O43707|ACTN4_HUMAN	O43707	ACTN4_HUMAN	ACTN4	911	Homo sapiens	Alpha-actinin-4	1:Experimental evidence at protein level	FALSE	76.95	1	0.999	115	72	93	560	276	396	11377952	4.95038e+06	10998035	10M(15.9949),12M(15.9949),12M(15.9949),1M(15.9949),1M(15.9949),1M(15.9949),1M(15.9949),1M(15.9949),1M(15.9949),2M(15.9949),2M(15.9949),3M(15.9949),3M(15.9949),3M(15.9949),5M(15.9949),5M(15.9949),7M(15.9949),7M(15.9949)
sp|Q96CX2|KCD12_HUMAN	Q96CX2	KCD12_HUMAN	KCTD12	325	Homo sapiens	BTB/POZ domain-containing protein KCTD12	1:Experimental evidence at protein level	FALSE	76.92	1	0.999	26	23	26	85	76	85	4.15824e+06	3449954	4.15824e+06	11C(57.0215),1M(15.9949),6C(57.0215)
sp|Q9Y2V2|CHSP1_HUMAN	Q9Y2V2	CHSP1_HUMAN	CARHSP1	147	Homo sapiens	Calcium-regulated heat-stable protein 1	1:Experimental evidence at protein level	FALSE	76.87	1	0.999	12	12	12	29	29	29	480751	480751	480751	N-term(42.0106)
sp|P02679|FIBG_HUMAN	P02679	FIBG_HUMAN	FGG	453	Homo sapiens	Fibrinogen gamma chain	1:Experimental evidence at protein level	FALSE	76.82	1	0.999	108	107	108	682	677	682	23402476	23402476	23402476	12C(57.0215),8C(57.0215),13C(57.0215),13C(57.0215),13C(57.0215),15M(15.9949),5C(57.0215),16M(15.9949),17M(15.9949),17M(15.9949),1M(15.9949),1M(15.9949),1M(15.9949),2C(57.0215),2C(57.0215),2M(15.9949),3C(57.0215),4C(57.0215),3M(15.9949),3M(15.9949),3M(15.9949),5C(57.0215),5C(57.0215),9C(57.0215),5C(57.0215),9C(57.0215),6M(15.9949),7M(15.9949),8M(15.9949),8M(15.9949),8M(15.9949),8M(15.9949),8M(15.9…
sp|P35609|ACTN2_HUMAN	P35609	ACTN2_HUMAN	ACTN2	894	Homo sapiens	Alpha-actinin-2	1:Experimental evidence at protein level	FALSE	76.73	1	0.999	126	84	125	762	495	755	17773792	17773792	17773792	10M(15.9949),10M(15.9949),10M(15.9949),11M(15.9949),12M(15.9949),13M(15.9949),13M(15.9949),14M(15.9949),1M(15.9949),1M(15.9949),1M(15.9949),1M(15.9949),1M(15.9949),1M(15.9949),1M(15.9949),1M(15.9949),23M(15.9949),2C(57.0215),2M(15.9949),2M(15.9949),2M(15.9949),2M(15.9949),2M(15.9949),2M(15.9949),3M(15.9949),3M(15.9949),3M(15.9949),4M(15.9949),4M(15.9949),4M(15.9949),4M(15.9949),4M(15.9949),4M(15.…
sp|P01857|IGHG1_HUMAN	P01857	IGHG1_HUMAN	IGHG1	399	Homo sapiens	Immunoglobulin heavy constant gamma 1	1:Experimental evidence at protein level	TRUE	76.69	1	0.999	114	34	114	731	183	731	39615152	26796904	39615152	10C(57.0215),10C(57.0215),11C(57.0215),11C(57.0215),13C(57.0215),13C(57.0215),13C(57.0215),4M(15.9949),17C(57.0215),18C(57.0215),18C(57.0215),1M(15.9949),20C(57.0215),23C(57.0215),23C(57.0215),23C(57.0215),2C(57.0215),2C(57.0215),2C(57.0215),2C(57.0215),2C(57.0215),5M(15.9949),2C(57.0215),5M(15.9949),2C(57.0215),5M(15.9949),3M(15.9949),3M(15.9949),3M(15.9949),41C(57.0215),4C(57.0215),4C(57.0215),…
sp|P09211|GSTP1_HUMAN	P09211	GSTP1_HUMAN	GSTP1	210	Homo sapiens	Glutathione S-transferase P	1:Experimental evidence at protein level	FALSE	76.67	1	0.999	43	42	43	250	241	250	9041834	9041834	9041834	10M(15.9949),10M(15.9949),17M(15.9949),1M(15.9949),1M(15.9949),1M(15.9949),3C(57.0215),5M(15.9949),6M(15.9949),7M(15.9949),9M(15.9949)
sp|P21810|PGS1_HUMAN	P21810	PGS1_HUMAN	BGN	368	Homo sapiens	Biglycan	1:Experimental evidence at protein level	FALSE	76.63	1	0.999	124	121	124	865	843	865	57316500	57316500	57316500	10M(15.9949),1C(57.0215),1C(57.0215),4M(15.9949),1M(15.9949),1M(15.9949),2M(15.9949),4C(57.0215),2M(15.9949),4C(57.0215),3M(15.9949),4C(57.0215),4C(57.0215),4C(57.0215),4C(57.0215),4C(57.0215),4C(57.0215),7M(15.9949),4C(57.0215),7M(15.9949),7C(57.0215),7C(57.0215),7C(57.0215),9M(15.9949),7C(57.0215),9M(15.9949)
sp|Q9NPC6|MYOZ2_HUMAN	Q9NPC6	MYOZ2_HUMAN	MYOZ2	264	Homo sapiens	Myozenin-2	1:Experimental evidence at protein level	FALSE	76.52	1	0.999	16	16	16	49	49	49	1459066	1459066	1459066	10M(15.9949),10M(15.9949),2M(15.9949),3M(15.9949),3M(15.9949),7M(15.9949),N-term(42.0106),N-term(42.0106),8M(15.9949)
sp|Q9UBY9|HSPB7_HUMAN	Q9UBY9	HSPB7_HUMAN	HSPB7	170	Homo sapiens	Heat shock protein beta-7	1:Experimental evidence at protein level	FALSE	76.47	1	0.999	17	17	17	69	69	69	4.54182e+06	4.54182e+06	4.54182e+06	13M(15.9949),6M(15.9949),8M(15.9949),8M(15.9949),8M(15.9949),9M(15.9949)
sp|P61106|RAB14_HUMAN	P61106	RAB14_HUMAN	RAB14	215	Homo sapiens	Ras-related protein Rab-14	1:Experimental evidence at protein level	FALSE	76.28	1	0.999	17	15	16	80	66	79	3.03752e+06	2.34448e+06	3.03752e+06	2C(57.0215),7M(15.9949),7M(15.9949),N-term(42.0106)
sp|P59998|ARPC4_HUMAN	P59998	ARPC4_HUMAN	ARPC4	168	Homo sapiens	Actin-related protein 2/3 complex subunit 4	1:Experimental evidence at protein level	FALSE	76.19	1	0.999	18	18	18	87	87	87	6843669	6843669	6843669	20M(15.9949),20M(15.9949),8C(57.0215),9M(15.9949),9M(15.9949),N-term(42.0106),N-term(42.0106)
sp|P49773|HINT1_HUMAN	P49773	HINT1_HUMAN	HINT1	126	Homo sapiens	Adenosine 5'-monophosphoramidase HINT1	1:Experimental evidence at protein level	FALSE	76.19	1	0.999	11	11	11	44	44	44	1.86729e+06	1.86729e+06	1.86729e+06	1M(15.9949),1M(15.9949),1M(15.9949),1M(15.9949),20M(15.9949),20M(15.9949),N-term(42.0106)
sp|P09525|ANXA4_HUMAN	P09525	ANXA4_HUMAN	ANXA4	319	Homo sapiens	Annexin A4	1:Experimental evidence at protein level	FALSE	76.18	1	0.999	42	38	40	209	198	202	7812067	7812067	7812067	14M(15.9949),14M(15.9949),15M(15.9949),1M(15.9949),2M(15.9949),2M(15.9949),3M(15.9949),5M(15.9949),6M(15.9949),6M(15.9949),8C(57.0215),8M(15.9949),8M(15.9949),8M(15.9949)
sp|P12111|CO6A3_HUMAN	P12111	CO6A3_HUMAN	COL6A3	3177	Homo sapiens	Collagen alpha-3(VI) chain	1:Experimental evidence at protein level	FALSE	76.17	1	0.999	911	909	911	6606	6599	6606	120564392	120564392	120564392	10C(57.0215),10M(15.9949),10M(15.9949),10M(15.9949),11C(57.0215),11M(15.9949),11M(15.9949),11M(15.9949),11M(15.9949),11M(15.9949),12C(57.0215),12C(57.0215),12C(57.0215),13C(57.0215),15M(15.9949),16M(15.9949),16M(15.9949),16M(15.9949),17C(57.0215),17C(57.0215),17C(57.0215),17M(15.9949),17M(15.9949),17M(15.9949),17M(15.9949),17M(15.9949),18M(15.9949),18M(15.9949),18M(15.9949),18M(15.9949),18M(15.99…
sp|O95182|NDUA7_HUMAN	O95182	NDUA7_HUMAN	NDUFA7	113	Homo sapiens	NADH dehydrogenase [ubiquinone] 1 alpha subcomplex subunit 7	1:Experimental evidence at protein level	FALSE	76.11	1	0.999	11	11	11	42	42	42	5145403	5145403	5145403	7C(57.0215),9M(15.9949)
sp|P0C0L4|CO4A_HUMAN	P0C0L4	CO4A_HUMAN	C4A	1744	Homo sapiens	Complement C4-A	1:Experimental evidence at protein level	FALSE	75.97	1	0.999	233	13	233	1079	61	1079	11037620	2.03144e+06	11037620	11C(57.0215),13C(57.0215),6C(57.0215),11M(15.9949),11M(15.9949),11M(15.9949),12M(15.9949),12M(15.9949),12M(15.9949),12M(15.9949),13M(15.9949),14C(57.0215),14M(15.9949),14M(15.9949),14M(15.9949),14M(15.9949),14M(15.9949),14M(15.9949),18C(57.0215),3C(57.0215),18M(15.9949),1M(15.9949),1M(15.9949),1M(15.9949),22C(57.0215),2C(57.0215),2C(57.0215),2C(57.0215),2C(57.0215),2C(57.0215),2C(57.0215),2C(57.0…
sp|P02794|FRIH_HUMAN	P02794	FRIH_HUMAN	FTH1	183	Homo sapiens	Ferritin heavy chain	1:Experimental evidence at protein level	FALSE	75.96	1	0.999	35	34	35	209	207	209	21494566	21494566	21494566	1M(15.9949),2M(15.9949),2M(15.9949),3M(15.9949),5M(15.9949),6C(57.0215),N-term(42.0106),N-term(42.0106)
sp|Q15019|SEPT2_HUMAN	Q15019	SEPT2_HUMAN	SEPTIN2	361	Homo sapiens	Septin-2	1:Experimental evidence at protein level	FALSE	75.9	1	0.999	40	35	40	107	94	107	6755961	6755961	6755961	15C(57.0215),1M(15.9949),1M(15.9949),2M(15.9949),2M(15.9949),3M(15.9949),4M(15.9949),6M(15.9949),7M(15.9949),7M(15.9949),7M(15.9949)
sp|P01619|KV320_HUMAN	P01619	KV320_HUMAN	IGKV3-20	116	Homo sapiens	Immunoglobulin kappa variable 3-20	1:Experimental evidence at protein level	FALSE	75.86	1	0.999	32	9	30	127	50	123	9827740	5615705	9827740	11C(57.0215)
sp|Q9BUF5|TBB6_HUMAN	Q9BUF5	TBB6_HUMAN	TUBB6	446	Homo sapiens	Tubulin beta-6 chain	1:Experimental evidence at protein level	FALSE	75.78	1	0.999	75	12	22	482	70	121	18632148	2.8803e+06	3.04625e+06	11M(15.9949),11M(15.9949),17M(15.9949),2M(15.9949),6M(15.9949),8M(15.9949),8M(15.9949),9M(15.9949)
sp|P55809|SCOT1_HUMAN	P55809	SCOT1_HUMAN	OXCT1	520	Homo sapiens	Succinyl-CoA:3-ketoacid coenzyme A transferase 1, mitochondrial	1:Experimental evidence at protein level	FALSE	75.77	1	0.999	80	72	80	445	422	445	9812146	9812146	9812146	12M(15.9949),12M(15.9949),12M(15.9949),1M(15.9949),1M(15.9949),20M(15.9949),20M(15.9949),20M(15.9949),2M(15.9949),2M(15.9949),3M(15.9949),4C(57.0215),4M(15.9949),4M(15.9949),4M(15.9949),5M(15.9949),5M(15.9949),6M(15.9949),8M(15.9949),8M(15.9949),8M(15.9949),8M(15.9949),9M(15.9949),9M(15.9949),9M(15.9949),9M(15.9949),9M(15.9949),9M(15.9949)
sp|P26641|EF1G_HUMAN	P26641	EF1G_HUMAN	EEF1G	437	Homo sapiens	Elongation factor 1-gamma	1:Experimental evidence at protein level	FALSE	75.74	1	0.999	44	44	44	156	156	156	4962212	4962212	4962212	10M(15.9949),13C(57.0215),13C(57.0215),1M(15.9949),36M(15.9949),5C(57.0215),5M(15.9949),N-term(42.0106)
sp|P0C0L5|CO4B_HUMAN	P0C0L5	CO4B_HUMAN	C4B	1744	Homo sapiens	Complement C4-B	1:Experimental evidence at protein level	FALSE	75.63	1	0.999	233	13	13	1076	58	58	11037620	1.13095e+06	1.13095e+06	3M(15.9949),8M(15.9949)
sp|Q16864|VATF_HUMAN	Q16864	VATF_HUMAN	ATP6V1F	119	Homo sapiens	V-type proton ATPase subunit F	1:Experimental evidence at protein level	FALSE	75.63	1	0.999	6	6	6	18	18	18	389555	389555	389555	15M(15.9949),2M(15.9949)
sp|Q13011|ECH1_HUMAN	Q13011	ECH1_HUMAN	ECH1	328	Homo sapiens	Delta(3,5)-Delta(2,4)-dienoyl-CoA isomerase, mitochondrial	1:Experimental evidence at protein level	FALSE	75.61	1	0.999	65	65	65	382	382	382	16783956	16783956	16783956	10C(57.0215),10C(57.0215),21C(57.0215),11M(15.9949),16M(15.9949),16M(15.9949),16M(15.9949),18M(15.9949),1M(15.9949),1M(15.9949),1M(15.9949),1M(15.9949),1M(15.9949),1M(15.9949),2C(57.0215),2M(15.9949),2M(15.9949),2M(15.9949),2M(15.9949),3M(15.9949),3M(15.9949),3M(15.9949),3M(15.9949),3M(15.9949),7M(15.9949),8M(15.9949),9M(15.9949),9M(15.9949)
sp|P29966|MARCS_HUMAN	P29966	MARCS_HUMAN	MARCKS	332	Homo sapiens	Myristoylated alanine-rich C-kinase substrate	1:Experimental evidence at protein level	FALSE	75.6	1	0.999	30	30	30	95	95	95	6813128	6813128	6813128	11C(57.0215),11C(57.0215)
sp|P68104|EF1A1_HUMAN	P68104	EF1A1_HUMAN	EEF1A1	462	Homo sapiens	Elongation factor 1-alpha 1	1:Experimental evidence at protein level	FALSE	75.54	1	0.999	60	3	60	427	14	427	11246121	244193	11246121	10M(15.9949),10M(15.9949),11C(57.0215),11C(57.0215),11C(57.0215),2M(15.9949),11C(57.0215),2M(15.9949),15C(57.0215),15C(57.0215),15M(15.9949),16C(57.0215),1M(15.9949),21M(15.9949),21M(15.9949),23C(57.0215),30C(57.0215),28M(15.9949),2M(15.9949),2M(15.9949),3C(57.0215),31C(57.0215),38C(57.0215),31C(57.0215),38C(57.0215),3M(15.9949),33C(57.0215),40C(57.0215),33C(57.0215),40C(57.0215),5M(15.9949),33C(…
sp|Q9H4M9|EHD1_HUMAN	Q9H4M9	EHD1_HUMAN	EHD1	534	Homo sapiens	EH domain-containing protein 1	1:Experimental evidence at protein level	FALSE	75.47	1	0.999	41	22	34	191	70	120	5.4667e+06	1.74869e+06	2.27307e+06	10M(15.9949),10M(15.9949),14M(15.9949),14M(15.9949),14M(15.9949),19M(15.9949),1M(15.9949),2M(15.9949),2M(15.9949),3C(57.0215),6M(15.9949),8M(15.9949)
sp|P36871|PGM1_HUMAN	P36871	PGM1_HUMAN	PGM1	562	Homo sapiens	Phosphoglucomutase-1	1:Experimental evidence at protein level	FALSE	75.27	1	0.999	70	68	70	332	330	332	7.95066e+06	7.95066e+06	7.95066e+06	11M(15.9949),14M(15.9949),14M(15.9949),16M(15.9949),16M(15.9949),18M(15.9949),18M(15.9949),18M(15.9949),2M(15.9949),4C(57.0215),4C(57.0215),4M(15.9949),4M(15.9949),4M(15.9949),4M(15.9949),6M(15.9949),6M(15.9949),8C(57.0215),8M(15.9949),8M(15.9949),8M(15.9949)
sp|Q6NZI2|CAVN1_HUMAN	Q6NZI2	CAVN1_HUMAN	CAVIN1	390	Homo sapiens	Caveolae-associated protein 1	1:Experimental evidence at protein level	FALSE	75.13	1	0.999	74	74	74	343	343	343	14102452	14102452	14102452	2M(15.9949),2M(15.9949),3M(15.9949),4M(15.9949),4M(15.9949),4M(15.9949),4M(15.9949),4M(15.9949),4M(15.9949),N-term(42.0106),N-term(42.0106),N-term(42.0106)
sp|Q9H0U4|RAB1B_HUMAN	Q9H0U4	RAB1B_HUMAN	RAB1B	201	Homo sapiens	Ras-related protein Rab-1B	1:Experimental evidence at protein level	FALSE	75.12	1	0.999	20	4	17	96	11	81	3399881	390183	3.20947e+06	10M(15.9949),1M(15.9949),1M(15.9949),1M(15.9949),1M(15.9949),N-term(42.0106)
sp|Q96AB3|ISOC2_HUMAN	Q96AB3	ISOC2_HUMAN	ISOC2	205	Homo sapiens	Isochorismatase domain-containing protein 2	1:Experimental evidence at protein level	FALSE	75.12	1	0.999	18	18	18	66	66	66	1495841	1495841	1495841	11C(57.0215),11C(57.0215),4C(57.0215),2M(15.9949),7M(15.9949),7M(15.9949),N-term(42.0106)
sp|Q9Y5Z4|HEBP2_HUMAN	Q9Y5Z4	HEBP2_HUMAN	HEBP2	205	Homo sapiens	Heme-binding protein 2	1:Experimental evidence at protein level	FALSE	75.12	1	0.999	15	15	15	57	57	57	3.72775e+06	3.72775e+06	3.72775e+06	3M(15.9949),9M(15.9949),N-term(42.0106),N-term(42.0106)
sp|P15531|NDKA_HUMAN	P15531	NDKA_HUMAN	NME1	152	Homo sapiens	Nucleoside diphosphate kinase A	1:Experimental evidence at protein level	FALSE	75	1	0.999	17	6	6	100	25	25	6309676	1.49542e+06	1.49542e+06	2M(15.9949),2M(15.9949)
sp|P04632|CPNS1_HUMAN	P04632	CPNS1_HUMAN	CAPNS1	268	Homo sapiens	Calpain small subunit 1	1:Experimental evidence at protein level	FALSE	75	1	0.999	21	18	21	95	85	95	4.20905e+06	3.07946e+06	4.20905e+06	10M(15.9949),10M(15.9949),16C(57.0215),8M(15.9949),18M(15.9949),18M(15.9949),27M(15.9949),2M(15.9949),32M(15.9949),32M(15.9949),4M(15.9949),6M(15.9949),9C(57.0215),N-term(42.0106)
sp|Q15691|MARE1_HUMAN	Q15691	MARE1_HUMAN	MAPRE1	268	Homo sapiens	Microtubule-associated protein RP/EB family member 1	1:Experimental evidence at protein level	FALSE	75	1	0.999	18	16	18	34	31	34	1420403	1420403	1420403	6C(57.0215),8C(57.0215),N-term(42.0106)
sp|P63313|TYB10_HUMAN	P63313	TYB10_HUMAN	TMSB10	44	Homo sapiens	Thymosin beta-10	1:Experimental evidence at protein level	FALSE	75	0.9997	0.999	3	2	2	13	11	11	1.10056e+06	915284	915284	N-term(42.0106),N-term(42.0106),6M(15.9949)
sp|P13639|EF2_HUMAN	P13639	EF2_HUMAN	EEF2	858	Homo sapiens	Elongation factor 2	1:Experimental evidence at protein level	FALSE	74.94	1	0.999	78	77	78	408	404	408	4421855	4265662	4421855	10C(57.0215),10C(57.0215),10C(57.0215),11C(57.0215),11C(57.0215),16C(57.0215),11C(57.0215),16C(57.0215),11M(15.9949),11M(15.9949),12C(57.0215),12C(57.0215),12C(57.0215),2M(15.9949),12C(57.0215),2M(15.9949),12C(57.0215),2M(15.9949),12M(15.9949),13M(15.9949),13M(15.9949),14M(15.9949),14M(15.9949),14M(15.9949),15M(15.9949),15M(15.9949),1C(57.0215),17M(15.9949),3C(57.0215),20M(15.9949),20M(15.9949),2…
sp|P0C7P4|UCRIL_HUMAN	P0C7P4	UCRIL_HUMAN	UQCRFS1P1	283	Homo sapiens	Putative cytochrome b-c1 complex subunit Rieske-like protein 1	5:Protein uncertain	FALSE	74.91	1	0.9946	39	2	3	257	2	4	16513903	43867.4	595328	20M(15.9949)
sp|P05783|K1C18_HUMAN	P05783	K1C18_HUMAN	KRT18	430	Homo sapiens	Keratin, type I cytoskeletal 18	1:Experimental evidence at protein level	FALSE	74.88	1	0.999	38	33	36	159	141	156	3.60373e+06	3.60373e+06	3.60373e+06	12M(15.9949),12M(15.9949),13M(15.9949),19M(15.9949),20M(15.9949),20M(15.9949),21M(15.9949),3M(15.9949),3M(15.9949),3M(15.9949),5M(15.9949),6M(15.9949),7M(15.9949),9M(15.9949)
sp|P10301|RRAS_HUMAN	P10301	RRAS_HUMAN	RRAS	218	Homo sapiens	Ras-related protein R-Ras	1:Experimental evidence at protein level	FALSE	74.77	1	0.999	30	27	30	123	92	123	3.39997e+06	2.40247e+06	3.39997e+06	15M(15.9949),15M(15.9949)
sp|P07919|QCR6_HUMAN	P07919	QCR6_HUMAN	UQCRH	91	Homo sapiens	Cytochrome b-c1 complex subunit 6, mitochondrial	1:Experimental evidence at protein level	FALSE	74.73	1	0.999	15	3	15	80	18	80	4.35052e+06	2.09863e+06	4.35052e+06	1M(15.9949),1M(15.9949),1M(15.9949),3C(57.0215),4C(57.0215),6C(57.0215),6C(57.0215),7C(57.0215),7C(57.0215),7C(57.0215),7C(57.0215),8M(15.9949)
sp|O00299|CLIC1_HUMAN	O00299	CLIC1_HUMAN	CLIC1	241	Homo sapiens	Chloride intracellular channel protein 1	1:Experimental evidence at protein level	FALSE	74.69	1	0.999	22	22	22	77	77	77	2.1826e+06	2.1826e+06	2.1826e+06	12C(57.0215),2C(57.0215),3M(15.9949),7C(57.0215),7C(57.0215),N-term(42.0106),N-term(42.0106),N-term(42.0106)
sp|P11177|ODPB_HUMAN	P11177	ODPB_HUMAN	PDHB	359	Homo sapiens	Pyruvate dehydrogenase E1 component subunit beta, mitochondrial	1:Experimental evidence at protein level	FALSE	74.65	1	0.999	57	56	57	439	435	439	13406656	13406656	13406656	10M(15.9949),10M(15.9949),5C(57.0215),12M(15.9949),13M(15.9949),13M(15.9949),13M(15.9949),15M(15.9949),15M(15.9949),16C(57.0215),16C(57.0215),24C(57.0215),16C(57.0215),24C(57.0215),17M(15.9949),1M(15.9949),20M(15.9949),20M(15.9949),2M(15.9949),2M(15.9949),2M(15.9949),2M(15.9949),2M(15.9949),2M(15.9949),32C(57.0215),40C(57.0215),32C(57.0215),40C(57.0215),4M(15.9949),3M(15.9949),4M(15.9949),4M(15.9…
sp|P80723|BASP1_HUMAN	P80723	BASP1_HUMAN	BASP1	227	Homo sapiens	Brain acid soluble protein 1	1:Experimental evidence at protein level	FALSE	74.45	1	0.999	14	14	14	33	33	33	1.76981e+06	1.76981e+06	1.76981e+06
sp|Q01082|SPTB2_HUMAN	Q01082	SPTB2_HUMAN	SPTBN1	2364	Homo sapiens	Spectrin beta chain, non-erythrocytic 1	1:Experimental evidence at protein level	FALSE	74.41	1	0.999	257	234	257	1261	1168	1261	11312096	11312096	11312096	10M(15.9949),10M(15.9949),10M(15.9949),10M(15.9949),10M(15.9949),10M(15.9949),10M(15.9949),11M(15.9949),11M(15.9949),13M(15.9949),16C(57.0215),16M(15.9949),16M(15.9949),16M(15.9949),16M(15.9949),16M(15.9949),18M(15.9949),18M(15.9949),18M(15.9949),1M(15.9949),1M(15.9949),1M(15.9949),1M(15.9949),1M(15.9949),1M(15.9949),1M(15.9949),1M(15.9949),1M(15.9949),1M(15.9949),1M(15.9949),21M(15.9949),2M(15.9…
sp|P61088|UBE2N_HUMAN	P61088	UBE2N_HUMAN	UBE2N	152	Homo sapiens	Ubiquitin-conjugating enzyme E2 N	1:Experimental evidence at protein level	FALSE	74.34	1	0.999	15	6	15	61	24	61	3305133	1.19722e+06	3305133	11M(15.9949)
sp|Q9GZT3|SLIRP_HUMAN	Q9GZT3	SLIRP_HUMAN	SLIRP	109	Homo sapiens	SRA stem-loop-interacting RNA-binding protein, mitochondrial	1:Experimental evidence at protein level	FALSE	74.31	1	0.999	9	9	9	33	33	33	1.13688e+06	1.13688e+06	1.13688e+06	N-term(42.0106)
sp|P02792|FRIL_HUMAN	P02792	FRIL_HUMAN	FTL	175	Homo sapiens	Ferritin light chain	1:Experimental evidence at protein level	FALSE	74.29	1	0.999	28	28	28	172	172	172	14662936	14662936	14662936	1M(15.9949),1M(15.9949),2M(15.9949),6C(57.0215),6C(57.0215)
sp|Q9NZ45|CISD1_HUMAN	Q9NZ45	CISD1_HUMAN	CISD1	108	Homo sapiens	CDGSH iron-sulfur domain-containing protein 1	1:Experimental evidence at protein level	TRUE	74.07	1	0.999	17	17	17	106	106	106	14273998	14273998	14273998	1M(15.9949),2M(15.9949),2M(15.9949),2M(15.9949),4C(57.0215),4M(15.9949),5C(57.0215),7M(15.9949),7M(15.9949),7M(15.9949),N-term(42.0106),N-term(42.0106)
sp|Q01469|FABP5_HUMAN	Q01469	FABP5_HUMAN	FABP5	135	Homo sapiens	Fatty acid-binding protein 5	1:Experimental evidence at protein level	FALSE	74.07	1	0.999	15	12	15	55	49	55	10100041	10100041	10100041	11M(15.9949),12C(57.0215),5C(57.0215),5C(57.0215),6C(57.0215),6M(15.9949),N-term(42.0106),N-term(42.0106)
sp|P00367|DHE3_HUMAN	P00367	DHE3_HUMAN	GLUD1	558	Homo sapiens	Glutamate dehydrogenase 1, mitochondrial	1:Experimental evidence at protein level	FALSE	74.01	1	0.999	83	9	83	482	61	482	13275126	6481146	13275126	11C(57.0215),11M(15.9949),11M(15.9949),12M(15.9949),13C(57.0215),13M(15.9949),13M(15.9949),14M(15.9949),14M(15.9949),15M(15.9949),15M(15.9949),15M(15.9949),16M(15.9949),16M(15.9949),16M(15.9949),17M(15.9949),1C(57.0215),1M(15.9949),21M(15.9949),2C(57.0215),2C(57.0215),2M(15.9949),2M(15.9949),2M(15.9949),3M(15.9949),3M(15.9949),4M(15.9949),5M(15.9949),6M(15.9949),6M(15.9949),7M(15.9949),8M(15.9949…
sp|P16152|CBR1_HUMAN	P16152	CBR1_HUMAN	CBR1	277	Homo sapiens	Carbonyl reductase [NADPH] 1	1:Experimental evidence at protein level	FALSE	74.01	1	0.999	26	20	26	141	92	141	4863834	3.2326e+06	4863834	13M(15.9949),15M(15.9949),15M(15.9949),15M(15.9949),2C(57.0215),3C(57.0215),8M(15.9949),8M(15.9949),N-term(42.0106),N-term(42.0106)
sp|Q6IAA8|LTOR1_HUMAN	Q6IAA8	LTOR1_HUMAN	LAMTOR1	161	Homo sapiens	Ragulator complex protein LAMTOR1	1:Experimental evidence at protein level	FALSE	73.91	1	0.999	10	10	10	19	19	19	413596	413596	413596	16M(15.9949)
sp|P08590|MYL3_HUMAN	P08590	MYL3_HUMAN	MYL3	195	Homo sapiens	Myosin light chain 3	1:Experimental evidence at protein level	FALSE	73.85	1	0.999	28	21	21	159	96	96	9605238	6899025	6899025	10M(15.9949),1M(15.9949),4M(15.9949)
sp|Q16853|AOC3_HUMAN	Q16853	AOC3_HUMAN	AOC3	763	Homo sapiens	Amine oxidase [copper-containing] 3	1:Experimental evidence at protein level	FALSE	73.79	1	0.999	146	135	146	979	894	979	37718712	37718712	37718712	11M(15.9949),13M(15.9949),13M(15.9949),14M(15.9949),14M(15.9949),14M(15.9949),14M(15.9949),15C(57.0215),8C(57.0215),15C(57.0215),8C(57.0215),16M(15.9949),19M(15.9949),22M(15.9949),22M(15.9949),22M(15.9949),2M(15.9949),2M(15.9949),4C(57.0215),4C(57.0215),4C(57.0215),4C(57.0215),4M(15.9949),4M(15.9949),4M(15.9949),4M(15.9949),5M(15.9949),5M(15.9949),5M(15.9949),6M(15.9949),7M(15.9949),7M(15.9949),8…
sp|P09104|ENOG_HUMAN	P09104	ENOG_HUMAN	ENO2	434	Homo sapiens	Gamma-enolase	1:Experimental evidence at protein level	FALSE	73.73	1	0.999	53	33	33	204	120	120	9247445	3681226	3681226	10M(15.9949),1M(15.9949),3M(15.9949),5M(15.9949),5M(15.9949),7M(15.9949),N-term(42.0106)
sp|P15121|ALDR_HUMAN	P15121	ALDR_HUMAN	AKR1B1	316	Homo sapiens	Aldo-keto reductase family 1 member B1	1:Experimental evidence at protein level	FALSE	73.73	1	0.999	30	25	30	135	101	135	6363353	6363353	6363353	10C(57.0215),11M(15.9949),11M(15.9949),14M(15.9949),14M(15.9949),14M(15.9949),14M(15.9949),15M(15.9949),1M(15.9949),25M(15.9949),3M(15.9949),4C(57.0215),4C(57.0215),8M(15.9949)
sp|O75506|HSBP1_HUMAN	O75506	HSBP1_HUMAN	HSBP1	76	Homo sapiens	Heat shock factor-binding protein 1	1:Experimental evidence at protein level	FALSE	73.68	1	0.999	4	4	4	11	11	11	390292	390292	390292	16M(15.9949),4M(15.9949),6M(15.9949)
sp|Q9Y2Q5|LTOR2_HUMAN	Q9Y2Q5	LTOR2_HUMAN	LAMTOR2	125	Homo sapiens	Ragulator complex protein LAMTOR2	1:Experimental evidence at protein level	FALSE	73.6	1	0.999	6	6	6	18	18	18	619524	619524	619524	7M(15.9949)
sp|P35754|GLRX1_HUMAN	P35754	GLRX1_HUMAN	GLRX	106	Homo sapiens	Glutaredoxin-1	1:Experimental evidence at protein level	FALSE	73.58	1	0.999	8	8	8	17	17	17	913622	913622	913622	1C(57.0215),5C(57.0215),2C(57.0215),6C(57.0215),N-term(42.0106),7C(57.0215)
sp|P40939|ECHA_HUMAN	P40939	ECHA_HUMAN	HADHA	763	Homo sapiens	Trifunctional enzyme subunit alpha, mitochondrial	1:Experimental evidence at protein level	FALSE	73.53	1	0.999	125	125	125	893	893	893	24501516	24501516	24501516	10C(57.0215),10C(57.0215),10C(57.0215),10C(57.0215),10C(57.0215),10M(15.9949),10M(15.9949),10M(15.9949),10M(15.9949),10M(15.9949),10M(15.9949),11M(15.9949),11M(15.9949),12C(57.0215),3M(15.9949),12M(15.9949),12M(15.9949),12M(15.9949),13C(57.0215),13C(57.0215),17M(15.9949),1M(15.9949),1M(15.9949),1M(15.9949),1M(15.9949),1M(15.9949),2M(15.9949),2M(15.9949),3M(15.9949),3M(15.9949),3M(15.9949),3M(15.9…
sp|P01011|AACT_HUMAN	P01011	AACT_HUMAN	SERPINA3	423	Homo sapiens	Alpha-1-antichymotrypsin	1:Experimental evidence at protein level	FALSE	73.52	1	0.999	73	69	72	381	375	380	23359352	23359352	23359352	13M(15.9949),15M(15.9949),1M(15.9949),1M(15.9949),1M(15.9949),20M(15.9949),2M(15.9949),2M(15.9949),3M(15.9949),3M(15.9949),5M(15.9949),6C(57.0215),7M(15.9949),7M(15.9949),7M(15.9949),7M(15.9949),7M(15.9949),7M(15.9949),7M(15.9949),8C(57.0215),8M(15.9949),8M(15.9949)
sp|P13929|ENOB_HUMAN	P13929	ENOB_HUMAN	ENO3	434	Homo sapiens	Beta-enolase	1:Experimental evidence at protein level	FALSE	73.5	1	0.999	54	31	36	210	114	121	8518502	4204883	4204883	10M(15.9949),1M(15.9949),1M(15.9949),2M(15.9949),3M(15.9949),5M(15.9949),7M(15.9949)
sp|Q99584|S10AD_HUMAN	Q99584	S10AD_HUMAN	S100A13	98	Homo sapiens	Protein S100-A13	1:Experimental evidence at protein level	FALSE	73.47	1	0.999	10	10	10	37	37	37	4.0336e+06	4.0336e+06	4.0336e+06	N-term(42.0106)
sp|Q96DE0|NUD16_HUMAN	Q96DE0	NUD16_HUMAN	NUDT16	195	Homo sapiens	U8 snoRNA-decapping enzyme	1:Experimental evidence at protein level	FALSE	73.33	1	0.999	14	13	14	33	29	33	566797	518144	566797	7M(15.9949)
sp|P00352|AL1A1_HUMAN	P00352	AL1A1_HUMAN	ALDH1A1	501	Homo sapiens	Aldehyde dehydrogenase 1A1	1:Experimental evidence at protein level	FALSE	73.25	1	0.999	70	62	64	390	357	361	15130632	11419092	11419092	11M(15.9949),11M(15.9949),12M(15.9949),12M(15.9949),13C(57.0215),13C(57.0215),14C(57.0215),14M(15.9949),16M(15.9949),17M(15.9949),17M(15.9949),27M(15.9949),2C(57.0215),2M(15.9949),3C(57.0215),6M(15.9949),7C(57.0215),7C(57.0215),9M(15.9949),9M(15.9949),N-term(42.0106),N-term(42.0106),N-term(42.0106)
sp|P01861|IGHG4_HUMAN	P01861	IGHG4_HUMAN	IGHG4	396	Homo sapiens	Immunoglobulin heavy constant gamma 4	1:Experimental evidence at protein level	TRUE	73.23	1	0.999	94	25	25	534	109	109	34497340	6780377	6780377	14M(15.9949),5C(57.0215),8C(57.0215),6C(57.0215),9M(15.9949)
sp|O75874|IDHC_HUMAN	O75874	IDHC_HUMAN	IDH1	414	Homo sapiens	Isocitrate dehydrogenase [NADP] cytoplasmic	1:Experimental evidence at protein level	FALSE	73.19	1	0.999	47	40	40	189	163	163	6.30332e+06	6.30332e+06	6.30332e+06	10M(15.9949),10M(15.9949),10M(15.9949),12M(15.9949),12M(15.9949),12M(15.9949),12M(15.9949),14M(15.9949),15M(15.9949),15M(15.9949),16M(15.9949),16M(15.9949),18M(15.9949),18M(15.9949),20M(15.9949),5M(15.9949),5M(15.9949),9M(15.9949)
sp|P36542|ATPG_HUMAN	P36542	ATPG_HUMAN	ATP5F1C	298	Homo sapiens	ATP synthase subunit gamma, mitochondrial	1:Experimental evidence at protein level	FALSE	73.15	1	0.999	52	51	52	376	374	376	19772460	19772460	19772460	14M(15.9949),14M(15.9949),14M(15.9949),1M(15.9949),3C(57.0215),3C(57.0215),3M(15.9949),3M(15.9949),3M(15.9949),4M(15.9949),5M(15.9949),5M(15.9949),5M(15.9949)
sp|P12814|ACTN1_HUMAN	P12814	ACTN1_HUMAN	ACTN1	892	Homo sapiens	Alpha-actinin-1	1:Experimental evidence at protein level	FALSE	73.09	1	0.999	111	64	64	654	366	366	11605824	5451194	5451194	10M(15.9949),12M(15.9949),12M(15.9949),12M(15.9949),12M(15.9949),12M(15.9949),12M(15.9949),13M(15.9949),17M(15.9949),17M(15.9949),1M(15.9949),1M(15.9949),1M(15.9949),1M(15.9949),1M(15.9949),1M(15.9949),1M(15.9949),2M(15.9949),4M(15.9949),5M(15.9949),5M(15.9949),5M(15.9949),6M(15.9949),6M(15.9949),7M(15.9949),8M(15.9949),8M(15.9949),9M(15.9949),9M(15.9949),9M(15.9949)
sp|P02743|SAMP_HUMAN	P02743	SAMP_HUMAN	APCS	223	Homo sapiens	Serum amyloid P-component	1:Experimental evidence at protein level	FALSE	73.09	1	0.999	36	36	36	250	250	250	20697538	20697538	20697538	13M(15.9949)
sp|P20340|RAB6A_HUMAN	P20340	RAB6A_HUMAN	RAB6A	208	Homo sapiens	Ras-related protein Rab-6A	1:Experimental evidence at protein level	FALSE	73.08	1	0.999	20	6	18	81	25	67	2928918	2376822	2.52195e+06	2M(15.9949),2M(15.9949),5M(15.9949),5M(15.9949),7M(15.9949),8M(15.9949),N-term(42.0106),N-term(42.0106)
sp|P31150|GDIA_HUMAN	P31150	GDIA_HUMAN	GDI1	447	Homo sapiens	Rab GDP dissociation inhibitor alpha	1:Experimental evidence at protein level	FALSE	72.93	1	0.999	50	25	25	235	106	106	5652515	5652515	5652515	11M(15.9949),11M(15.9949),12M(15.9949),12M(15.9949),14M(15.9949),14M(15.9949),15C(57.0215),16M(15.9949),16M(15.9949),1M(15.9949),7M(15.9949),9C(57.0215)
sp|P02787|TRFE_HUMAN	P02787	TRFE_HUMAN	TF	698	Homo sapiens	Serotransferrin	1:Experimental evidence at protein level	FALSE	72.92	1	0.999	125	118	125	749	723	749	26592506	26592506	26592506	10C(57.0215),10C(57.0215),10C(57.0215),10C(57.0215),10C(57.0215),13C(57.0215),11C(57.0215),11C(57.0215),12C(57.0215),12C(57.0215),12C(57.0215),12C(57.0215),3C(57.0215),12C(57.0215),4C(57.0215),12C(57.0215),4C(57.0215),12C(57.0215),4C(57.0215),13C(57.0215),13C(57.0215),1M(15.9949),2C(57.0215),2C(57.0215),2C(57.0215),2C(57.0215),2C(57.0215),2C(57.0215),2C(57.0215),2C(57.0215),2C(57.0215),2C(57.0215…
sp|Q99436|PSB7_HUMAN	Q99436	PSB7_HUMAN	PSMB7	277	Homo sapiens	Proteasome subunit beta type-7	1:Experimental evidence at protein level	FALSE	72.92	1	0.999	25	25	25	99	99	99	3.14577e+06	3.14577e+06	3.14577e+06	10C(57.0215),11C(57.0215),10C(57.0215),11C(57.0215),21M(15.9949),14M(15.9949),14M(15.9949),16M(15.9949),16M(15.9949),16M(15.9949),24C(57.0215),24C(57.0215),25M(15.9949),5M(15.9949),5M(15.9949),5M(15.9949),6M(15.9949)
sp|P21266|GSTM3_HUMAN	P21266	GSTM3_HUMAN	GSTM3	225	Homo sapiens	Glutathione S-transferase Mu 3	1:Experimental evidence at protein level	FALSE	72.89	1	0.999	22	20	22	146	123	146	5548470	4516874	5548470	11C(57.0215),11M(15.9949),11M(15.9949),3C(57.0215),3M(15.9949),4C(57.0215),4C(57.0215),9M(15.9949),N-term(42.0106),2C(57.0215),N-term(42.0106),2C(57.0215),6M(15.9949)
sp|O00483|NDUA4_HUMAN	O00483	NDUA4_HUMAN	NDUFA4	81	Homo sapiens	Cytochrome c oxidase subunit NDUFA4	1:Experimental evidence at protein level	TRUE	72.84	1	0.999	12	12	12	46	46	46	8559748	8559748	8559748
sp|P37108|SRP14_HUMAN	P37108	SRP14_HUMAN	SRP14	136	Homo sapiens	Signal recognition particle 14 kDa protein	1:Experimental evidence at protein level	FALSE	72.79	1	0.999	10	10	10	19	19	19	775698	775698	775698	N-term(42.0106)
sp|Q13509|TBB3_HUMAN	Q13509	TBB3_HUMAN	TUBB3	450	Homo sapiens	Tubulin beta-3 chain	1:Experimental evidence at protein level	FALSE	72.67	1	0.999	70	12	14	523	52	77	24566584	1.28452e+06	3.45088e+06	11M(15.9949),11M(15.9949),17M(15.9949),1M(15.9949),5M(15.9949),9M(15.9949)
sp|O14818|PSA7_HUMAN	O14818	PSA7_HUMAN	PSMA7	248	Homo sapiens	Proteasome subunit alpha type-7	1:Experimental evidence at protein level	FALSE	72.58	1	0.999	33	19	33	123	60	123	3932492	2492409	3932492	10M(15.9949),2C(57.0215),9C(57.0215),1C(57.0215),8C(57.0215),9M(15.9949),7M(15.9949)
sp|P61978|HNRPK_HUMAN	P61978	HNRPK_HUMAN	HNRNPK	463	Homo sapiens	Heterogeneous nuclear ribonucleoprotein K	1:Experimental evidence at protein level	FALSE	72.57	1	0.999	42	42	42	213	213	213	6190330	6190330	6190330	20M(15.9949),21M(15.9949),29C(57.0215),29C(57.0215),5C(57.0215),6C(57.0215),5C(57.0215),6C(57.0215),5M(15.9949),5M(15.9949),5M(15.9949),5M(15.9949),6C(57.0215),6M(15.9949),6M(15.9949),6M(15.9949),7M(15.9949),N-term(42.0106)
sp|P51888|PRELP_HUMAN	P51888	PRELP_HUMAN	PRELP	382	Homo sapiens	Prolargin	1:Experimental evidence at protein level	FALSE	72.51	1	0.999	104	104	104	833	833	833	60383632	60383632	60383632	10C(57.0215),13M(15.9949),13M(15.9949),14C(57.0215),2C(57.0215),4C(57.0215),15M(15.9949),1M(15.9949),1M(15.9949),2M(15.9949),2M(15.9949),3M(15.9949),3M(15.9949),3M(15.9949),3M(15.9949),3M(15.9949),4C(57.0215),7M(15.9949),8M(15.9949),9M(15.9949)
sp|P36957|ODO2_HUMAN	P36957	ODO2_HUMAN	DLST	453	Homo sapiens	Dihydrolipoyllysine-residue succinyltransferase component of 2-oxoglutarate dehydrogenase complex, mitochondrial	1:Experimental evidence at protein level	FALSE	72.41	1	0.999	64	64	64	507	507	507	13824772	13824772	13824772	15M(15.9949),19M(15.9949),1M(15.9949),1M(15.9949),2M(15.9949),2M(15.9949),2M(15.9949),3M(15.9949),4M(15.9949),4M(15.9949),5M(15.9949),6M(15.9949),6M(15.9949),6M(15.9949),7M(15.9949),7M(15.9949),7M(15.9949),8M(15.9949),9M(15.9949),9M(15.9949),9M(15.9949),9M(15.9949),9M(15.9949)
sp|O43399|TPD54_HUMAN	O43399	TPD54_HUMAN	TPD52L2	206	Homo sapiens	Tumor protein D54	1:Experimental evidence at protein level	FALSE	72.33	1	0.999	16	16	16	63	63	63	4361837	4361837	4361837	7M(15.9949),N-term(42.0106)
sp|Q6YN16|HSDL2_HUMAN	Q6YN16	HSDL2_HUMAN	HSDL2	418	Homo sapiens	Hydroxysteroid dehydrogenase-like protein 2	1:Experimental evidence at protein level	FALSE	72.25	1	0.999	44	44	44	148	148	148	4.38776e+06	4.38776e+06	4.38776e+06	17M(15.9949),19M(15.9949),2M(15.9949),3M(15.9949),4C(57.0215),4M(15.9949),4M(15.9949),5M(15.9949),5M(15.9949),5M(15.9949)
sp|P43686|PRS6B_HUMAN	P43686	PRS6B_HUMAN	PSMC4	418	Homo sapiens	26S proteasome regulatory subunit 6B	1:Experimental evidence at protein level	FALSE	72.25	1	0.999	36	34	35	90	84	85	1.83894e+06	1.83894e+06	1.83894e+06	10C(57.0215),1M(15.9949),1M(15.9949),7M(15.9949),9M(15.9949),N-term(42.0106)
sp|P78417|GSTO1_HUMAN	P78417	GSTO1_HUMAN	GSTO1	241	Homo sapiens	Glutathione S-transferase omega-1	1:Experimental evidence at protein level	FALSE	72.2	1	0.999	26	25	26	86	85	86	8.38244e+06	8.38244e+06	8.38244e+06	1M(15.9949),24C(57.0215),2C(57.0215),3M(15.9949),4C(57.0215),4M(15.9949),6C(57.0215),6M(15.9949),N-term(42.0106)
sp|P41219|PERI_HUMAN	P41219	PERI_HUMAN	PRPH	470	Homo sapiens	Peripherin	1:Experimental evidence at protein level	FALSE	72.13	1	0.999	58	43	44	338	176	177	46432752	10356380	10356380	5C(57.0215),5M(15.9949),5M(15.9949),6M(15.9949),6M(15.9949),7C(57.0215),N-term(42.0106)
sp|P11216|PYGB_HUMAN	P11216	PYGB_HUMAN	PYGB	843	Homo sapiens	Glycogen phosphorylase, brain form	1:Experimental evidence at protein level	FALSE	72.12	1	0.999	97	64	97	508	366	508	20926750	19659712	20926750	10M(15.9949),10M(15.9949),11C(57.0215),11C(57.0215),9M(15.9949),12M(15.9949),14M(15.9949),15M(15.9949),18M(15.9949),18M(15.9949),1M(15.9949),9C(57.0215),24M(15.9949),24M(15.9949),2C(57.0215),2C(57.0215),2M(15.9949),2M(15.9949),3C(57.0215),3M(15.9949),4M(15.9949),5M(15.9949),6M(15.9949),6M(15.9949),6M(15.9949),6M(15.9949),6M(15.9949),7M(15.9949),7M(15.9949),9C(57.0215),9C(57.0215),N-term(42.0106)
sp|P02766|TTHY_HUMAN	P02766	TTHY_HUMAN	TTR	147	Homo sapiens	Transthyretin	1:Experimental evidence at protein level	FALSE	72.11	1	0.999	41	41	41	267	267	267	10011158	10011158	10011158
sp|P61020|RAB5B_HUMAN	P61020	RAB5B_HUMAN	RAB5B	215	Homo sapiens	Ras-related protein Rab-5B	1:Experimental evidence at protein level	FALSE	72.09	1	0.999	17	9	9	76	30	30	2341720	1.22635e+06	1.22635e+06	19M(15.9949),1M(15.9949),3M(15.9949),6C(57.0215)
sp|P08559|ODPA_HUMAN	P08559	ODPA_HUMAN	PDHA1	390	Homo sapiens	Pyruvate dehydrogenase E1 component subunit alpha, somatic form, mitochondrial	1:Experimental evidence at protein level	FALSE	72.05	1	0.999	58	45	58	361	237	361	19770164	10861579	19770164	10C(57.0215),11C(57.0215),1C(57.0215),4C(57.0215),1M(15.9949),1M(15.9949),23C(57.0215),2M(15.9949),2M(15.9949),3M(15.9949),4M(15.9949),4M(15.9949),4M(15.9949),8C(57.0215),5M(15.9949),5M(15.9949),6C(57.0215),6M(15.9949),6M(15.9949),6M(15.9949),6M(15.9949),6M(15.9949),8C(57.0215),8M(15.9949)
sp|Q02952|AKA12_HUMAN	Q02952	AKA12_HUMAN	AKAP12	1782	Homo sapiens	A-kinase anchor protein 12	1:Experimental evidence at protein level	FALSE	72.05	1	0.999	122	122	122	292	292	292	6300387	6300387	6300387	10C(57.0215),10M(15.9949),10M(15.9949),12C(57.0215),20C(57.0215),14M(15.9949),16C(57.0215),16C(57.0215),17C(57.0215),17C(57.0215),18M(15.9949),18M(15.9949),18M(15.9949),18M(15.9949),19C(57.0215),1M(15.9949),1M(15.9949),2M(15.9949),2M(15.9949),3C(57.0215),8M(15.9949),8M(15.9949),8M(15.9949),9C(57.0215),9M(15.9949)
sp|P05089|ARGI1_HUMAN	P05089	ARGI1_HUMAN	ARG1	322	Homo sapiens	Arginase-1	1:Experimental evidence at protein level	FALSE	72.05	1	0.999	29	28	29	157	154	157	6.04617e+06	6.04617e+06	6.04617e+06	10M(15.9949),10M(15.9949),10M(15.9949),2M(15.9949),4M(15.9949)
sp|P61086|UBE2K_HUMAN	P61086	UBE2K_HUMAN	UBE2K	200	Homo sapiens	Ubiquitin-conjugating enzyme E2 K	1:Experimental evidence at protein level	FALSE	72	1	0.999	15	15	15	22	22	22	1294496	1294496	1294496	14C(57.0215),4M(15.9949),7M(15.9949),N-term(42.0106)
sp|P22626|ROA2_HUMAN	P22626	ROA2_HUMAN	HNRNPA2B1	353	Homo sapiens	Heterogeneous nuclear ribonucleoproteins A2/B1	1:Experimental evidence at protein level	FALSE	71.95	1	0.999	51	46	51	236	212	236	7.92558e+06	7.92558e+06	7.92558e+06	10M(15.9949),10M(15.9949),17M(15.9949),17M(15.9949),17M(15.9949),1M(15.9949),2M(15.9949),2M(15.9949),3M(15.9949),3M(15.9949),4C(57.0215),4C(57.0215),7M(15.9949)
sp|P62701|RS4X_HUMAN	P62701	RS4X_HUMAN	RPS4X	263	Homo sapiens	Small ribosomal subunit protein eS4, X isoform	1:Experimental evidence at protein level	FALSE	71.86	1	0.999	29	10	29	196	71	196	3.46813e+06	2.95969e+06	3.46813e+06	10M(15.9949),12M(15.9949),4C(57.0215),4C(57.0215),7C(57.0215),7C(57.0215),8M(15.9949)
sp|O75431|MTX2_HUMAN	O75431	MTX2_HUMAN	MTX2	263	Homo sapiens	Metaxin-2	1:Experimental evidence at protein level	FALSE	71.86	1	0.999	23	23	23	58	58	58	2805227	2805227	2805227	12C(57.0215),13C(57.0215),6M(15.9949),6M(15.9949),N-term(42.0106),N-term(42.0106),N-term(42.0106)
sp|P01764|HV323_HUMAN	P01764	HV323_HUMAN	IGHV3-23	117	Homo sapiens	Immunoglobulin heavy variable 3-23	1:Experimental evidence at protein level	FALSE	71.79	0.9998	0.999	25	2	2	90	3	3	2.13832e+06	67652.8	67652.8	5M(15.9949)
sp|P35580|MYH10_HUMAN	P35580	MYH10_HUMAN	MYH10	1976	Homo sapiens	Myosin-10	1:Experimental evidence at protein level	FALSE	71.71	1	0.999	244	164	185	1151	687	792	21643762	8.13149e+06	10750841	10M(15.9949),10M(15.9949),10M(15.9949),10M(15.9949),12M(15.9949),15M(15.9949),15M(15.9949),15M(15.9949),16M(15.9949),1M(15.9949),1M(15.9949),20M(15.9949),20M(15.9949),2M(15.9949),2M(15.9949),2M(15.9949),2M(15.9949),2M(15.9949),3M(15.9949),3M(15.9949),3M(15.9949),3M(15.9949),4C(57.0215),4M(15.9949),4M(15.9949),4M(15.9949),4M(15.9949),4M(15.9949),4M(15.9949),4M(15.9949),9C(57.0215),5M(15.9949),5M(1…
sp|O60664|PLIN3_HUMAN	O60664	PLIN3_HUMAN	PLIN3	434	Homo sapiens	Perilipin-3	1:Experimental evidence at protein level	FALSE	71.66	1	0.999	24	24	24	59	59	59	1.23662e+06	1.23662e+06	1.23662e+06	10C(57.0215),11M(15.9949),4M(15.9949),4M(15.9949),6M(15.9949),7M(15.9949),N-term(42.0106)
sp|P10768|ESTD_HUMAN	P10768	ESTD_HUMAN	ESD	282	Homo sapiens	S-formylglutathione hydrolase	1:Experimental evidence at protein level	FALSE	71.63	1	0.999	37	37	37	134	134	134	4422159	4422159	4422159	11C(57.0215),11C(57.0215),14C(57.0215),9C(57.0215),19C(57.0215),19C(57.0215),1M(15.9949),1M(15.9949),1M(15.9949),N-term(42.0106)
sp|Q86YZ3|HORN_HUMAN	Q86YZ3	HORN_HUMAN	HRNR	2850	Homo sapiens	Hornerin	1:Experimental evidence at protein level	FALSE	71.61	1	0.999	253	252	253	1064	1046	1064	10893486	10893486	10893486	24C(57.0215),2C(57.0215)
sp|Q07960|RHG01_HUMAN	Q07960	RHG01_HUMAN	ARHGAP1	439	Homo sapiens	Rho GTPase-activating protein 1	1:Experimental evidence at protein level	TRUE	71.53	1	0.999	38	37	38	118	115	118	3.67453e+06	3.67453e+06	3.67453e+06	1M(15.9949),2M(15.9949),3M(15.9949),7C(57.0215),N-term(42.0106)
sp|Q8WW59|SPRY4_HUMAN	Q8WW59	SPRY4_HUMAN	SPRYD4	207	Homo sapiens	SPRY domain-containing protein 4	1:Experimental evidence at protein level	FALSE	71.5	1	0.999	18	18	18	47	47	47	1.22115e+06	1.22115e+06	1.22115e+06	3C(57.0215),8M(15.9949)
sp|Q9NPJ3|ACO13_HUMAN	Q9NPJ3	ACO13_HUMAN	ACOT13	140	Homo sapiens	Acyl-coenzyme A thioesterase 13	1:Experimental evidence at protein level	FALSE	71.43	1	0.999	15	15	15	79	79	79	4.40448e+06	4.40448e+06	4.40448e+06	14M(15.9949),27M(15.9949),27M(15.9949),9M(15.9949),9M(15.9949),N-term(42.0106),N-term(42.0106),3M(15.9949)
sp|Q16082|HSPB2_HUMAN	Q16082	HSPB2_HUMAN	HSPB2	182	Homo sapiens	Heat shock protein beta-2	1:Experimental evidence at protein level	FALSE	71.43	1	0.999	19	19	19	62	62	62	3.60119e+06	3.60119e+06	3.60119e+06
sp|P49327|FAS_HUMAN	P49327	FAS_HUMAN	FASN	2511	Homo sapiens	Fatty acid synthase	1:Experimental evidence at protein level	FALSE	71.37	1	0.999	222	221	222	944	942	944	6380501	6380501	6380501	10C(57.0215),10C(57.0215),10C(57.0215),10C(57.0215),3M(15.9949),10M(15.9949),10M(15.9949),10M(15.9949),10M(15.9949),13C(57.0215),10M(15.9949),2C(57.0215),11C(57.0215),2C(57.0215),11M(15.9949),11M(15.9949),11M(15.9949),11M(15.9949),12C(57.0215),6C(57.0215),12M(15.9949),12M(15.9949),13M(15.9949),15C(57.0215),4C(57.0215),15M(15.9949),16C(57.0215),17C(57.0215),17C(57.0215),3C(57.0215),19C(57.0215),1C…
sp|P31327|CPSM_HUMAN	P31327	CPSM_HUMAN	CPS1	1500	Homo sapiens	Carbamoyl-phosphate synthase [ammonia], mitochondrial	1:Experimental evidence at protein level	FALSE	71.33	1	0.999	130	126	130	575	554	575	5026381	4963590	5026381	10C(57.0215),13C(57.0215),10M(15.9949),10M(15.9949),11M(15.9949),11M(15.9949),11M(15.9949),19C(57.0215),12M(15.9949),4C(57.0215),13C(57.0215),13C(57.0215),18C(57.0215),6C(57.0215),19C(57.0215),19M(15.9949),19M(15.9949),1M(15.9949),1M(15.9949),1M(15.9949),20M(15.9949),23M(15.9949),23M(15.9949),23M(15.9949),25M(15.9949),28M(15.9949),6C(57.0215),2M(15.9949),2M(15.9949),2M(15.9949),2M(15.9949),3M(15.…
sp|P00488|F13A_HUMAN	P00488	F13A_HUMAN	F13A1	732	Homo sapiens	Coagulation factor XIII A chain	1:Experimental evidence at protein level	FALSE	71.31	1	0.999	62	62	62	239	239	239	6795630	6795630	6795630	14C(57.0215),14C(57.0215),14M(15.9949),15M(15.9949),17M(15.9949),17M(15.9949),1M(15.9949),26M(15.9949),3M(15.9949),5M(15.9949),5M(15.9949),5M(15.9949),7M(15.9949),8M(15.9949),8M(15.9949),8M(15.9949),8M(15.9949),9M(15.9949),9M(15.9949),N-term(42.0106)
sp|P13861|KAP2_HUMAN	P13861	KAP2_HUMAN	PRKAR2A	404	Homo sapiens	cAMP-dependent protein kinase type II-alpha regulatory subunit	1:Experimental evidence at protein level	FALSE	71.29	1	0.999	29	26	29	107	83	107	2.76652e+06	2.76652e+06	2.76652e+06	14M(15.9949),1M(15.9949),1M(15.9949),4C(57.0215),9M(15.9949),N-term(42.0106),N-term(42.0106),N-term(42.0106)
sp|P22314|UBA1_HUMAN	P22314	UBA1_HUMAN	UBA1	1058	Homo sapiens	Ubiquitin-like modifier-activating enzyme 1	1:Experimental evidence at protein level	TRUE	71.27	1	0.999	92	90	92	410	405	410	5.47195e+06	5.47195e+06	5.47195e+06	10C(57.0215),10M(15.9949),10M(15.9949),11C(57.0215),13C(57.0215),18C(57.0215),13M(15.9949),17C(57.0215),17C(57.0215),1M(15.9949),20M(15.9949),2C(57.0215),22M(15.9949),22M(15.9949),25M(15.9949),25M(15.9949),3C(57.0215),5C(57.0215),5C(57.0215),5M(15.9949),7C(57.0215),8C(57.0215),7M(15.9949),8C(57.0215),8M(15.9949),8M(15.9949)
sp|P62834|RAP1A_HUMAN	P62834	RAP1A_HUMAN	RAP1A	184	Homo sapiens	Ras-related protein Rap-1A	1:Experimental evidence at protein level	FALSE	71.2	1	0.999	25	2	24	135	7	134	4318064	783779	4318064	1C(57.0215),1M(15.9949),3M(15.9949),7M(15.9949)
sp|Q14896|MYPC3_HUMAN	Q14896	MYPC3_HUMAN	MYBPC3	1274	Homo sapiens	Myosin-binding protein C, cardiac-type	1:Experimental evidence at protein level	FALSE	71.19	1	0.999	139	138	139	738	735	738	10147067	10147067	10147067	10C(57.0215),10M(15.9949),11M(15.9949),12M(15.9949),12M(15.9949),16M(15.9949),17C(57.0215),7C(57.0215),17M(15.9949),1M(15.9949),1M(15.9949),23C(57.0215),24M(15.9949),2M(15.9949),2M(15.9949),2M(15.9949),2M(15.9949),3C(57.0215),3C(57.0215),3M(15.9949),4M(15.9949),4M(15.9949),4M(15.9949),4M(15.9949),4M(15.9949),4M(15.9949),4M(15.9949),4M(15.9949),4M(15.9949),5C(57.0215),5C(57.0215),6M(15.9949),7M(15…
sp|O60936|NOL3_HUMAN	O60936	NOL3_HUMAN	NOL3	208	Homo sapiens	Nucleolar protein 3	1:Experimental evidence at protein level	FALSE	71.15	1	0.999	9	9	9	27	27	27	2.11625e+06	2.11625e+06	2.11625e+06	5C(57.0215)
sp|P01859|IGHG2_HUMAN	P01859	IGHG2_HUMAN	IGHG2	395	Homo sapiens	Immunoglobulin heavy constant gamma 2	1:Experimental evidence at protein level	TRUE	71.14	1	0.999	77	20	24	504	105	119	36321080	6422295	8634055	10C(57.0215),10C(57.0215),11C(57.0215),18C(57.0215),20C(57.0215),2C(57.0215),2C(57.0215),4C(57.0215),5M(15.9949),6C(57.0215),8C(57.0215),8C(57.0215)
sp|Q16762|THTR_HUMAN	Q16762	THTR_HUMAN	TST	297	Homo sapiens	Thiosulfate sulfurtransferase	1:Experimental evidence at protein level	FALSE	71.04	1	0.999	31	30	31	127	126	127	4977955	4977955	4977955	11C(57.0215),13C(57.0215),13C(57.0215),1M(15.9949),1M(15.9949),5M(15.9949),8M(15.9949),8M(15.9949),8M(15.9949),9M(15.9949),N-term(42.0106)
sp|P98160|PGBM_HUMAN	P98160	PGBM_HUMAN	HSPG2	4391	Homo sapiens	Basement membrane-specific heparan sulfate proteoglycan core protein	1:Experimental evidence at protein level	FALSE	70.99	1	0.999	531	530	531	2734	2732	2734	19742142	19742142	19742142	10C(57.0215),10C(57.0215),10C(57.0215),10C(57.0215),10C(57.0215),10C(57.0215),10C(57.0215),10C(57.0215),10C(57.0215),10C(57.0215),3M(15.9949),10C(57.0215),8C(57.0215),10M(15.9949),10M(15.9949),10M(15.9949),2C(57.0215),11C(57.0215),11C(57.0215),11C(57.0215),11C(57.0215),11C(57.0215),17C(57.0215),11C(57.0215),4C(57.0215),11C(57.0215),4C(57.0215),11M(15.9949),11M(15.9949),11M(15.9949),11M(15.9949),1…
sp|P31040|SDHA_HUMAN	P31040	SDHA_HUMAN	SDHA	664	Homo sapiens	Succinate dehydrogenase [ubiquinone] flavoprotein subunit, mitochondrial	1:Experimental evidence at protein level	FALSE	70.93	1	0.999	85	85	85	471	471	471	9110405	9110405	9110405	10C(57.0215),2C(57.0215),10M(15.9949),11M(15.9949),13M(15.9949),13M(15.9949),13M(15.9949),13M(15.9949),13M(15.9949),13M(15.9949),14C(57.0215),14M(15.9949),14M(15.9949),15C(57.0215),16M(15.9949),17M(15.9949),18M(15.9949),5C(57.0215),18M(15.9949),5C(57.0215),1M(15.9949),1M(15.9949),2C(57.0215),7C(57.0215),2M(15.9949),2M(15.9949),2M(15.9949),2M(15.9949),30M(15.9949),30M(15.9949),3M(15.9949),5C(57.02…
sp|P00491|PNPH_HUMAN	P00491	PNPH_HUMAN	PNP	289	Homo sapiens	Purine nucleoside phosphorylase	1:Experimental evidence at protein level	FALSE	70.93	1	0.999	18	18	18	80	80	80	1.72491e+06	1.72491e+06	1.72491e+06	21C(57.0215),21C(57.0215),9M(15.9949),3M(15.9949),4M(15.9949),7M(15.9949),8M(15.9949),8M(15.9949),9C(57.0215),9C(57.0215),9M(15.9949)
sp|P02774|VTDB_HUMAN	P02774	VTDB_HUMAN	GC	474	Homo sapiens	Vitamin D-binding protein	1:Experimental evidence at protein level	FALSE	70.89	1	0.999	51	51	51	171	171	171	6.16761e+06	6.16761e+06	6.16761e+06	10C(57.0215),18C(57.0215),9C(57.0215),10C(57.0215),18C(57.0215),9C(57.0215),14C(57.0215),14C(57.0215),5C(57.0215),6C(57.0215),17C(57.0215),18C(57.0215),2C(57.0215),18C(57.0215),18C(57.0215),2C(57.0215),2C(57.0215),2M(15.9949),2M(15.9949),2M(15.9949),2M(15.9949),3C(57.0215),4C(57.0215),5C(57.0215),5C(57.0215),5C(57.0215),6C(57.0215),9C(57.0215)
sp|P62805|H4_HUMAN	P62805	H4_HUMAN	H4C1	103	Homo sapiens	Histone H4	1:Experimental evidence at protein level	FALSE	70.87	1	0.999	30	29	30	421	406	421	80856984	80856984	80856984	2M(15.9949),3M(15.9949),5M(15.9949),5M(15.9949),5M(15.9949),5M(15.9949),5M(15.9949),6M(15.9949),6M(15.9949),6M(15.9949)
sp|Q13404|UB2V1_HUMAN	Q13404	UB2V1_HUMAN	UBE2V1	147	Homo sapiens	Ubiquitin-conjugating enzyme E2 variant 1	1:Experimental evidence at protein level	FALSE	70.75	1	0.999	10	5	5	38	18	18	2.96004e+06	956655	956655	3M(15.9949),9C(57.0215),N-term(42.0106)
sp|Q01518|CAP1_HUMAN	Q01518	CAP1_HUMAN	CAP1	475	Homo sapiens	Adenylyl cyclase-associated protein 1	1:Experimental evidence at protein level	FALSE	70.74	1	0.999	59	58	59	207	201	207	7070032	7070032	7070032	10M(15.9949),12M(15.9949),20M(15.9949),20M(15.9949),2M(15.9949),4C(57.0215),4C(57.0215),4M(15.9949),4M(15.9949),4M(15.9949),4M(15.9949),5C(57.0215),6M(15.9949),7M(15.9949),7M(15.9949),8M(15.9949),9C(57.0215),9C(57.0215),9C(57.0215),9M(15.9949),N-term(42.0106),N-term(42.0106),3M(15.9949)
sp|P35237|SPB6_HUMAN	P35237	SPB6_HUMAN	SERPINB6	376	Homo sapiens	Serpin B6	1:Experimental evidence at protein level	FALSE	70.74	1	0.999	29	28	29	156	150	156	3.83709e+06	3.83709e+06	3.83709e+06	1M(15.9949),1M(15.9949),20M(15.9949),2C(57.0215),2C(57.0215),2C(57.0215),3M(15.9949),4M(15.9949),4M(15.9949),4M(15.9949),4M(15.9949),6M(15.9949),6M(15.9949),7M(15.9949),7M(15.9949),7M(15.9949),9M(15.9949),9M(15.9949),N-term(42.0106),N-term(42.0106)
sp|Q04917|1433F_HUMAN	Q04917	1433F_HUMAN	YWHAH	246	Homo sapiens	14-3-3 protein eta	1:Experimental evidence at protein level	FALSE	70.73	1	0.999	28	15	15	159	58	58	19611834	2969945	2969945	3M(15.9949),3M(15.9949),4M(15.9949),6C(57.0215),8M(15.9949),N-term(42.0106)
sp|Q15582|BGH3_HUMAN	Q15582	BGH3_HUMAN	TGFBI	683	Homo sapiens	Transforming growth factor-beta-induced protein ig-h3	1:Experimental evidence at protein level	FALSE	70.72	1	0.999	104	102	104	533	530	533	18674440	18674440	18674440	10M(15.9949),11M(15.9949),11M(15.9949),11M(15.9949),11M(15.9949),11M(15.9949),11M(15.9949),11M(15.9949),1C(57.0215),2C(57.0215),2C(57.0215),2C(57.0215),2C(57.0215),2M(15.9949),3C(57.0215),8C(57.0215),3M(15.9949),3M(15.9949),3M(15.9949),4C(57.0215),9C(57.0215),4C(57.0215),9C(57.0215),4C(57.0215),9C(57.0215),5M(15.9949),5M(15.9949),6M(15.9949),7C(57.0215),7C(57.0215),7M(15.9949),8C(57.0215),9C(57.0…
sp|P00326|ADH1G_HUMAN	P00326	ADH1G_HUMAN	ADH1C	375	Homo sapiens	Alcohol dehydrogenase 1C	1:Experimental evidence at protein level	FALSE	70.67	1	0.999	79	18	18	444	50	50	38757236	4.65912e+06	4.65912e+06
sp|P20674|COX5A_HUMAN	P20674	COX5A_HUMAN	COX5A	150	Homo sapiens	Cytochrome c oxidase subunit 5A, mitochondrial	1:Experimental evidence at protein level	FALSE	70.67	1	0.999	39	39	39	323	323	323	50340304	50340304	50340304	10M(15.9949),10M(15.9949),10M(15.9949),10M(15.9949),11M(15.9949),11M(15.9949),2M(15.9949),2M(15.9949),5M(15.9949),7M(15.9949)
sp|P02753|RET4_HUMAN	P02753	RET4_HUMAN	RBP4	201	Homo sapiens	Retinol-binding protein 4	1:Experimental evidence at protein level	FALSE	70.65	1	0.999	14	14	14	43	43	43	1.51785e+06	1.51785e+06	1.51785e+06	11M(15.9949),8C(57.0215),21C(57.0215),23M(15.9949),23M(15.9949),24M(15.9949),5C(57.0215),8C(57.0215),8C(57.0215),8M(15.9949),8M(15.9949)
sp|P11310|ACADM_HUMAN	P11310	ACADM_HUMAN	ACADM	421	Homo sapiens	Medium-chain specific acyl-CoA dehydrogenase, mitochondrial	1:Experimental evidence at protein level	FALSE	70.55	1	0.999	64	64	64	415	415	415	13113662	13113662	13113662	11M(15.9949),11M(15.9949),15M(15.9949),17M(15.9949),17M(15.9949),1C(57.0215),1M(15.9949),3C(57.0215),3M(15.9949),5M(15.9949),5M(15.9949),5M(15.9949),5M(15.9949),7M(15.9949)
sp|P01714|LV319_HUMAN	P01714	LV319_HUMAN	IGLV3-19	112	Homo sapiens	Immunoglobulin lambda variable 3-19	1:Experimental evidence at protein level	FALSE	70.54	1	0.999	12	10	12	42	23	42	2.56406e+06	765757	2.56406e+06	15C(57.0215),19C(57.0215),27C(57.0215),3C(57.0215)
sp|P99999|CYC_HUMAN	P99999	CYC_HUMAN	CYCS	105	Homo sapiens	Cytochrome c	1:Experimental evidence at protein level	FALSE	70.48	1	0.999	28	17	28	252	167	252	16203597	9668856	16203597	10M(15.9949),10M(15.9949),10M(15.9949),10M(15.9949),12M(15.9949),1M(15.9949),1M(15.9949),6M(15.9949),7M(15.9949)
sp|O94788|AL1A2_HUMAN	O94788	AL1A2_HUMAN	ALDH1A2	518	Homo sapiens	Retinal dehydrogenase 2	1:Experimental evidence at protein level	FALSE	70.46	1	0.999	39	32	35	185	146	157	9104980	1.88918e+06	2.19951e+06	12M(15.9949),14C(57.0215),16M(15.9949),2M(15.9949),2M(15.9949),3M(15.9949),4M(15.9949),4M(15.9949),4M(15.9949),5M(15.9949),6C(57.0215),6M(15.9949),7M(15.9949),7M(15.9949),N-term(42.0106),N-term(42.0106),7M(15.9949)
sp|P12109|CO6A1_HUMAN	P12109	CO6A1_HUMAN	COL6A1	1028	Homo sapiens	Collagen alpha-1(VI) chain	1:Experimental evidence at protein level	FALSE	70.43	1	0.999	314	312	314	2249	2239	2249	98023168	98023168	98023168	10C(57.0215),10M(15.9949),10M(15.9949),10M(15.9949),11M(15.9949),11M(15.9949),11M(15.9949),11M(15.9949),11M(15.9949),12C(57.0215),7C(57.0215),8C(57.0215),12M(15.9949),13M(15.9949),15M(15.9949),15M(15.9949),15M(15.9949),16M(15.9949),16M(15.9949),16M(15.9949),16M(15.9949),16M(15.9949),17C(57.0215),17C(57.0215),17C(57.0215),17C(57.0215),17C(57.0215),17C(57.0215),17C(57.0215),17C(57.0215),17C(57.0215…
sp|Q03154|ACY1_HUMAN	Q03154	ACY1_HUMAN	ACY1	408	Homo sapiens	Aminoacylase-1	1:Experimental evidence at protein level	FALSE	70.34	1	0.999	33	33	33	111	111	111	3312454	3312454	3312454	11M(15.9949),12M(15.9949),12M(15.9949),14M(15.9949),14M(15.9949),2M(15.9949),2M(15.9949),2M(15.9949),7M(15.9949),N-term(42.0106)
sp|P31323|KAP3_HUMAN	P31323	KAP3_HUMAN	PRKAR2B	418	Homo sapiens	cAMP-dependent protein kinase type II-beta regulatory subunit	1:Experimental evidence at protein level	FALSE	70.33	1	0.999	19	17	17	61	40	40	1.00377e+06	825969	825969	17M(15.9949),17M(15.9949),1M(15.9949),4C(57.0215),9M(15.9949),N-term(42.0106)
sp|P13489|RINI_HUMAN	P13489	RINI_HUMAN	RNH1	461	Homo sapiens	Ribonuclease inhibitor	1:Experimental evidence at protein level	FALSE	70.28	1	0.999	28	28	28	84	84	84	5309584	5309584	5309584	10C(57.0215),6M(15.9949),11C(57.0215),21C(57.0215),11C(57.0215),3C(57.0215),11C(57.0215),3C(57.0215),11C(57.0215),4C(57.0215),13C(57.0215),6C(57.0215),7C(57.0215),14C(57.0215),7C(57.0215),24C(57.0215),32C(57.0215),24C(57.0215),32C(57.0215),3C(57.0215),3C(57.0215),4C(57.0215),4C(57.0215),8C(57.0215),8C(57.0215),N-term(42.0106),11C(57.0215)
sp|P30740|ILEU_HUMAN	P30740	ILEU_HUMAN	SERPINB1	379	Homo sapiens	Leukocyte elastase inhibitor	1:Experimental evidence at protein level	FALSE	70.18	1	0.999	30	29	30	112	108	112	3184534	3184534	3184534	13M(15.9949),13M(15.9949),2M(15.9949),6M(15.9949),9M(15.9949),N-term(42.0106)
sp|P36955|PEDF_HUMAN	P36955	PEDF_HUMAN	SERPINF1	418	Homo sapiens	Pigment epithelium-derived factor	1:Experimental evidence at protein level	FALSE	70.1	1	0.999	34	33	34	89	88	89	2.63863e+06	2.63863e+06	2.63863e+06	10M(15.9949),3M(15.9949),4M(15.9949),9C(57.0215)
sp|Q15365|PCBP1_HUMAN	Q15365	PCBP1_HUMAN	PCBP1	356	Homo sapiens	Poly(rC)-binding protein 1	1:Experimental evidence at protein level	FALSE	69.94	1	0.999	22	14	14	104	67	67	2763101	2245666	2245666	14C(57.0215),1M(15.9949),25C(57.0215),8C(57.0215),9M(15.9949),N-term(42.0106)
sp|P13667|PDIA4_HUMAN	P13667	PDIA4_HUMAN	PDIA4	645	Homo sapiens	Protein disulfide-isomerase A4	1:Experimental evidence at protein level	FALSE	69.92	1	0.999	55	55	55	179	179	179	2815754	2815754	2815754	1M(15.9949),1M(15.9949),3M(15.9949),3M(15.9949),4M(15.9949),4M(15.9949),7M(15.9949),7M(15.9949),9M(15.9949)
sp|Q9Y6M9|NDUB9_HUMAN	Q9Y6M9	NDUB9_HUMAN	NDUFB9	179	Homo sapiens	NADH dehydrogenase [ubiquinone] 1 beta subcomplex subunit 9	1:Experimental evidence at protein level	FALSE	69.83	1	0.999	22	22	22	108	108	108	11224135	11224135	11224135	2M(15.9949),2M(15.9949),5C(57.0215),N-term(42.0106),N-term(42.0106),N-term(42.0106),N-term(42.0106),N-term(42.0106)
sp|A0A0C4DH25|KVD20_HUMAN	A0A0C4DH25	KVD20_HUMAN	IGKV3D-20	116	Homo sapiens	Immunoglobulin kappa variable 3D-20	1:Experimental evidence at protein level	FALSE	69.83	0.9993	0.9989	27	1	1	103	7	7	7123902	744597	744597
sp|P38646|GRP75_HUMAN	P38646	GRP75_HUMAN	HSPA9	679	Homo sapiens	Stress-70 protein, mitochondrial	1:Experimental evidence at protein level	FALSE	69.81	1	0.999	97	86	86	546	491	491	10559514	10559514	10559514	10M(15.9949),11M(15.9949),11M(15.9949),12M(15.9949),12M(15.9949),12M(15.9949),13M(15.9949),13M(15.9949),14C(57.0215),14C(57.0215),18M(15.9949),18M(15.9949),1M(15.9949),1M(15.9949),2M(15.9949),3M(15.9949),3M(15.9949),4M(15.9949),4M(15.9949),5C(57.0215),6M(15.9949),6M(15.9949),6M(15.9949),8C(57.0215),8M(15.9949),8M(15.9949)
sp|Q9UQ80|PA2G4_HUMAN	Q9UQ80	PA2G4_HUMAN	PA2G4	394	Homo sapiens	Proliferation-associated protein 2G4	1:Experimental evidence at protein level	FALSE	69.8	1	0.999	29	28	28	107	84	84	2.71962e+06	2.45527e+06	2.45527e+06	11M(15.9949),13C(57.0215),15C(57.0215),13C(57.0215),15C(57.0215),16C(57.0215),3M(15.9949),4M(15.9949),4M(15.9949),5M(15.9949),6M(15.9949),N-term(42.0106),N-term(42.0106)
sp|Q9NY65|TBA8_HUMAN	Q9NY65	TBA8_HUMAN	TUBA8	449	Homo sapiens	Tubulin alpha-8 chain	1:Experimental evidence at protein level	TRUE	69.71	1	0.999	61	6	10	411	18	26	22394748	806799	810135	15C(57.0215),15C(57.0215),3M(15.9949),3M(15.9949),8C(57.0215),9C(57.0215)
sp|P52943|CRIP2_HUMAN	P52943	CRIP2_HUMAN	CRIP2	208	Homo sapiens	Cysteine-rich protein 2	1:Experimental evidence at protein level	FALSE	69.71	1	0.999	32	31	32	135	133	135	7555899	7555899	7555899	12C(57.0215),14C(57.0215),16C(57.0215),2C(57.0215)
sp|Q15404|RSU1_HUMAN	Q15404	RSU1_HUMAN	RSU1	277	Homo sapiens	Ras suppressor protein 1	1:Experimental evidence at protein level	FALSE	69.68	1	0.999	19	19	19	68	68	68	3.45138e+06	3.45138e+06	3.45138e+06	2M(15.9949),5M(15.9949),5M(15.9949),6M(15.9949),7M(15.9949)
sp|Q9Y277|VDAC3_HUMAN	Q9Y277	VDAC3_HUMAN	VDAC3	283	Homo sapiens	Non-selective voltage-gated ion channel VDAC3	1:Experimental evidence at protein level	FALSE	69.61	1	0.999	44	38	38	194	158	158	4396885	3.42997e+06	3.42997e+06	11M(15.9949),11M(15.9949),2C(57.0215),6M(15.9949),N-term(42.0106),1C(57.0215),7C(57.0215)
sp|P04899|GNAI2_HUMAN	P04899	GNAI2_HUMAN	GNAI2	355	Homo sapiens	Guanine nucleotide-binding protein G(i) subunit alpha-2	1:Experimental evidence at protein level	FALSE	69.58	1	0.999	31	15	26	144	69	93	6636079	3980986	3980986	10M(15.9949),12C(57.0215),12C(57.0215),12M(15.9949),13M(15.9949),2M(15.9949),7C(57.0215),7C(57.0215),8C(57.0215),8C(57.0215),9C(57.0215)
sp|O00429|DNM1L_HUMAN	O00429	DNM1L_HUMAN	DNM1L	736	Homo sapiens	Dynamin-1-like protein	1:Experimental evidence at protein level	FALSE	69.57	1	0.999	51	51	51	167	167	167	1.73207e+06	1.73207e+06	1.73207e+06	11C(57.0215),11C(57.0215),11C(57.0215),12M(15.9949),13M(15.9949),14M(15.9949),17M(15.9949),19M(15.9949),19M(15.9949),2C(57.0215),3M(15.9949),4M(15.9949),7M(15.9949),8C(57.0215),N-term(42.0106)
sp|P04433|KV311_HUMAN	P04433	KV311_HUMAN	IGKV3-11	115	Homo sapiens	Immunoglobulin kappa variable 3-11	1:Experimental evidence at protein level	FALSE	69.57	1	0.999	17	1	7	62	1	35	3.53835e+06	45448.9	3.49759e+06	12C(57.0215)
sp|P08237|PFKAM_HUMAN	P08237	PFKAM_HUMAN	PFKM	780	Homo sapiens	ATP-dependent 6-phosphofructokinase, muscle type	1:Experimental evidence at protein level	FALSE	69.49	1	0.999	75	66	75	405	335	405	6815454	6815454	6815454	10C(57.0215),10C(57.0215),14M(15.9949),10M(15.9949),14M(15.9949),14M(15.9949),14M(15.9949),18C(57.0215),18C(57.0215),22M(15.9949),18M(15.9949),18M(15.9949),18M(15.9949),18M(15.9949),19C(57.0215),1C(57.0215),1M(15.9949),1M(15.9949),2M(15.9949),2M(15.9949),2M(15.9949),3M(15.9949),5M(15.9949),5M(15.9949),6C(57.0215),6M(15.9949),6M(15.9949),6M(15.9949),7M(15.9949),7M(15.9949),8M(15.9949),9M(15.9949),…
sp|P19404|NDUV2_HUMAN	P19404	NDUV2_HUMAN	NDUFV2	249	Homo sapiens	NADH dehydrogenase [ubiquinone] flavoprotein 2, mitochondrial	1:Experimental evidence at protein level	FALSE	69.48	1	0.999	30	30	30	143	143	143	7.50309e+06	7.50309e+06	7.50309e+06	10M(15.9949),10M(15.9949),10M(15.9949),10M(15.9949),10M(15.9949),2C(57.0215),3C(57.0215),3M(15.9949)
sp|P51148|RAB5C_HUMAN	P51148	RAB5C_HUMAN	RAB5C	216	Homo sapiens	Ras-related protein Rab-5C	1:Experimental evidence at protein level	FALSE	69.44	1	0.999	17	9	16	79	33	78	2489923	1.68464e+06	2489923	10M(15.9949),19M(15.9949),19M(15.9949),7M(15.9949),7M(15.9949),9M(15.9949)
sp|P21291|CSRP1_HUMAN	P21291	CSRP1_HUMAN	CSRP1	193	Homo sapiens	Cysteine and glycine-rich protein 1	1:Experimental evidence at protein level	FALSE	69.43	1	0.999	25	24	25	119	117	119	7883398	7883398	7883398	10C(57.0215),10C(57.0215),10C(57.0215),16C(57.0215),16C(57.0215),1C(57.0215),6C(57.0215),7C(57.0215),7C(57.0215)
sp|P00966|ASSY_HUMAN	P00966	ASSY_HUMAN	ASS1	412	Homo sapiens	Argininosuccinate synthase	1:Experimental evidence at protein level	FALSE	69.42	1	0.999	44	44	44	169	169	169	5328327	5328327	5328327	11C(57.0215),11C(57.0215),11M(15.9949),13M(15.9949),14M(15.9949),14M(15.9949),14M(15.9949),15C(57.0215),15C(57.0215),1M(15.9949),1M(15.9949),23M(15.9949),23M(15.9949),23M(15.9949),4M(15.9949),5C(57.0215),6M(15.9949),6M(15.9949)
sp|O95831|AIFM1_HUMAN	O95831	AIFM1_HUMAN	AIFM1	613	Homo sapiens	Apoptosis-inducing factor 1, mitochondrial	1:Experimental evidence at protein level	TRUE	69.33	1	0.999	55	55	55	296	296	296	10392602	10392602	10392602	11C(57.0215),11M(15.9949),13M(15.9949),13M(15.9949),13M(15.9949),16C(57.0215),16C(57.0215),16C(57.0215),16M(15.9949),2M(15.9949),6M(15.9949)
sp|Q9BX68|HINT2_HUMAN	Q9BX68	HINT2_HUMAN	HINT2	163	Homo sapiens	Adenosine 5'-monophosphoramidase HINT2	1:Experimental evidence at protein level	FALSE	69.33	1	0.999	12	12	12	35	35	35	2.40713e+06	2.40713e+06	2.40713e+06	13C(57.0215)
sp|Q6P587|FAHD1_HUMAN	Q6P587	FAHD1_HUMAN	FAHD1	221	Homo sapiens	Oxaloacetate tautomerase FAHD1, mitochondrial	1:Experimental evidence at protein level	FALSE	69.23	1	0.999	15	15	15	66	66	66	905015	905015	905015	12M(15.9949),12M(15.9949),14M(15.9949),15M(15.9949),15M(15.9949),6C(57.0215),8M(15.9949),8M(15.9949),8M(15.9949),8M(15.9949),N-term(42.0106)
sp|P62070|RRAS2_HUMAN	P62070	RRAS2_HUMAN	RRAS2	204	Homo sapiens	Ras-related protein R-Ras2	1:Experimental evidence at protein level	FALSE	69.12	1	0.999	13	10	10	46	15	15	2.54801e+06	337024	337024	1M(15.9949),2C(57.0215),4M(15.9949),7M(15.9949),N-term(42.0106)
sp|P60981|DEST_HUMAN	P60981	DEST_HUMAN	DSTN	165	Homo sapiens	Destrin	1:Experimental evidence at protein level	FALSE	69.09	1	0.999	21	19	19	115	100	100	6800727	6.75313e+06	6.75313e+06	12C(57.0215),1C(57.0215),21M(15.9949),3C(57.0215),3M(15.9949),4M(15.9949),4M(15.9949),5M(15.9949),5M(15.9949),5M(15.9949),5M(15.9949),N-term(42.0106),11C(57.0215)
sp|P84077|ARF1_HUMAN	P84077	ARF1_HUMAN	ARF1	181	Homo sapiens	ADP-ribosylation factor 1	1:Experimental evidence at protein level	FALSE	69.06	1	0.999	27	1	27	127	2	127	6932894	39444	6932894	1M(15.9949),1M(15.9949),2M(15.9949),3M(15.9949),7M(15.9949),N-term(42.0106)
sp|P38117|ETFB_HUMAN	P38117	ETFB_HUMAN	ETFB	255	Homo sapiens	Electron transfer flavoprotein subunit beta	1:Experimental evidence at protein level	FALSE	69.02	1	0.999	29	29	29	190	190	190	11052546	11052546	11052546	12C(57.0215),7C(57.0215),5M(15.9949)
sp|P00813|ADA_HUMAN	P00813	ADA_HUMAN	ADA	363	Homo sapiens	Adenosine deaminase	1:Experimental evidence at protein level	TRUE	68.87	1	0.999	20	20	20	46	46	46	623422	623422	623422	18M(15.9949),2M(15.9949),4M(15.9949),8M(15.9949),9M(15.9949),N-term(42.0106)
sp|P23381|SYWC_HUMAN	P23381	SYWC_HUMAN	WARS1	471	Homo sapiens	Tryptophan--tRNA ligase, cytoplasmic	1:Experimental evidence at protein level	FALSE	68.79	1	0.999	42	42	42	159	159	159	2.89226e+06	2.89226e+06	2.89226e+06	10C(57.0215),10M(15.9949),12M(15.9949),1M(15.9949),2M(15.9949),2M(15.9949),5C(57.0215),9C(57.0215),7M(15.9949),7M(15.9949),7M(15.9949),7M(15.9949),7M(15.9949),8M(15.9949),N-term(42.0106),N-term(42.0106)
sp|P11413|G6PD_HUMAN	P11413	G6PD_HUMAN	G6PD	515	Homo sapiens	Glucose-6-phosphate 1-dehydrogenase	1:Experimental evidence at protein level	FALSE	68.74	1	0.999	39	37	39	143	138	143	2467078	2467078	2467078	11M(15.9949),7C(57.0215),2M(15.9949),3M(15.9949),4M(15.9949),5M(15.9949),5M(15.9949),7M(15.9949),9M(15.9949),N-term(42.0106)
sp|Q04828|AK1C1_HUMAN	Q04828	AK1C1_HUMAN	AKR1C1	323	Homo sapiens	Aldo-keto reductase family 1 member C1	1:Experimental evidence at protein level	FALSE	68.73	0.9998	0.999	29	1	1	131	1	1	5221548	19038.4	19038.4	9C(57.0215)
sp|P49006|MRP_HUMAN	P49006	MRP_HUMAN	MARCKSL1	195	Homo sapiens	MARCKS-related protein	1:Experimental evidence at protein level	FALSE	68.72	1	0.999	6	6	6	12	12	12	735191	735191	735191	24C(57.0215)
sp|O75223|GGCT_HUMAN	O75223	GGCT_HUMAN	GGCT	188	Homo sapiens	Gamma-glutamylcyclotransferase	1:Experimental evidence at protein level	FALSE	68.62	1	0.999	9	9	9	27	27	27	2223252	2223252	2223252	3M(15.9949),4M(15.9949)
sp|P50213|IDH3A_HUMAN	P50213	IDH3A_HUMAN	IDH3A	366	Homo sapiens	Isocitrate dehydrogenase [NAD] subunit alpha, mitochondrial	1:Experimental evidence at protein level	FALSE	68.58	1	0.999	35	35	35	218	218	218	7.0723e+06	7.0723e+06	7.0723e+06	10C(57.0215),4M(15.9949),10M(15.9949),10M(15.9949),10M(15.9949),11C(57.0215),14M(15.9949),15M(15.9949),15M(15.9949),1M(15.9949),1M(15.9949),24M(15.9949),24M(15.9949),2M(15.9949),2M(15.9949),2M(15.9949),2M(15.9949),5C(57.0215)
sp|P48643|TCPE_HUMAN	P48643	TCPE_HUMAN	CCT5	541	Homo sapiens	T-complex protein 1 subunit epsilon	1:Experimental evidence at protein level	FALSE	68.58	1	0.999	37	35	36	126	119	123	2.4653e+06	2.4653e+06	2.4653e+06	10C(57.0215),10C(57.0215),11M(15.9949),11M(15.9949),11M(15.9949),12C(57.0215),12C(57.0215),14M(15.9949),16M(15.9949),19M(15.9949),25M(15.9949),2M(15.9949),2M(15.9949),4M(15.9949),4M(15.9949),6C(57.0215),7C(57.0215),7M(15.9949),8M(15.9949),8M(15.9949),9C(57.0215),9M(15.9949),N-term(42.0106),N-term(42.0106),N-term(42.0106),N-term(42.0106),3M(15.9949),N-term(42.0106),3M(15.9949),N-term(42.0106),3M(1…
sp|Q969G5|CAVN3_HUMAN	Q969G5	CAVN3_HUMAN	CAVIN3	261	Homo sapiens	Caveolae-associated protein 3	1:Experimental evidence at protein level	FALSE	68.58	1	0.999	18	18	18	73	73	73	2323060	2323060	2323060	41M(15.9949),41M(15.9949),4M(15.9949)
sp|Q9Y2Q3|GSTK1_HUMAN	Q9Y2Q3	GSTK1_HUMAN	GSTK1	226	Homo sapiens	Glutathione S-transferase kappa 1	1:Experimental evidence at protein level	FALSE	68.58	1	0.999	16	16	16	66	66	66	1.5652e+06	1.5652e+06	1.5652e+06	12M(15.9949),12M(15.9949),19M(15.9949),1M(15.9949),1M(15.9949),3M(15.9949),4M(15.9949),8M(15.9949)
sp|Q9Y5J7|TIM9_HUMAN	Q9Y5J7	TIM9_HUMAN	TIMM9	89	Homo sapiens	Mitochondrial import inner membrane translocase subunit Tim9	1:Experimental evidence at protein level	FALSE	68.54	1	0.999	8	8	8	14	14	14	1.41056e+06	1.41056e+06	1.41056e+06	13C(57.0215),9C(57.0215),N-term(42.0106),N-term(42.0106)
sp|Q8IUE6|H2A2B_HUMAN	Q8IUE6	H2A2B_HUMAN	H2AC21	130	Homo sapiens	Histone H2A type 2-B	1:Experimental evidence at protein level	FALSE	68.46	1	0.999	30	1	18	212	16	169	35013796	548499	14206249
sp|P20618|PSB1_HUMAN	P20618	PSB1_HUMAN	PSMB1	241	Homo sapiens	Proteasome subunit beta type-1	1:Experimental evidence at protein level	FALSE	68.46	1	0.999	31	31	31	164	164	164	5.00287e+06	5.00287e+06	5.00287e+06	10M(15.9949),12C(57.0215),5C(57.0215),2M(15.9949),2M(15.9949),2M(15.9949),2M(15.9949),2M(15.9949),8M(15.9949),8M(15.9949)
sp|P30043|BLVRB_HUMAN	P30043	BLVRB_HUMAN	BLVRB	206	Homo sapiens	Flavin reductase (NADPH)	1:Experimental evidence at protein level	FALSE	68.45	1	0.999	18	18	18	124	124	124	5915125	5915125	5915125	5M(15.9949),5M(15.9949),7M(15.9949),7M(15.9949),8M(15.9949),9M(15.9949)
sp|P49368|TCPG_HUMAN	P49368	TCPG_HUMAN	CCT3	545	Homo sapiens	T-complex protein 1 subunit gamma	1:Experimental evidence at protein level	FALSE	68.44	1	0.999	39	38	39	132	130	132	2.01316e+06	2.01316e+06	2.01316e+06	10C(57.0215),11M(15.9949),11M(15.9949),11M(15.9949),12C(57.0215),12M(15.9949),12M(15.9949),13C(57.0215),4M(15.9949),17M(15.9949),17M(15.9949),17M(15.9949),17M(15.9949),1M(15.9949),1M(15.9949),2M(15.9949),2M(15.9949),5M(15.9949),6C(57.0215),6M(15.9949),9C(57.0215),9M(15.9949),N-term(42.0106),N-term(42.0106),2M(15.9949)
sp|P01699|LV144_HUMAN	P01699	LV144_HUMAN	IGLV1-44	117	Homo sapiens	Immunoglobulin lambda variable 1-44	1:Experimental evidence at protein level	FALSE	68.38	0.9978	0.999	16	1	1	44	1	1	1.34064e+06	52691	52691
sp|O95295|SNAPN_HUMAN	O95295	SNAPN_HUMAN	SNAPIN	136	Homo sapiens	SNARE-associated protein Snapin	1:Experimental evidence at protein level	FALSE	68.38	1	0.999	7	7	7	13	13	13	765647	765647	765647	2M(15.9949),N-term(42.0106)
sp|P30048|PRDX3_HUMAN	P30048	PRDX3_HUMAN	PRDX3	256	Homo sapiens	Thioredoxin-dependent peroxide reductase, mitochondrial	1:Experimental evidence at protein level	FALSE	68.36	1	0.999	38	35	36	207	186	195	18447728	13183360	18447728	10C(57.0215),12C(57.0215),12C(57.0215),12C(57.0215),12C(57.0215),1M(15.9949),6M(15.9949),7M(15.9949),7M(15.9949),8M(15.9949),8M(15.9949),8M(15.9949),9C(57.0215),9C(57.0215),9C(57.0215)
sp|P00403|COX2_HUMAN	P00403	COX2_HUMAN	MT-CO2	227	Homo sapiens	Cytochrome c oxidase subunit 2	1:Experimental evidence at protein level	TRUE	68.28	1	0.999	55	54	55	359	357	359	67256464	67256464	67256464	11M(15.9949),14M(15.9949),18C(57.0215),22C(57.0215),1M(15.9949),1M(15.9949),1M(15.9949),1M(15.9949),1M(15.9949),1M(15.9949),1M(15.9949),1M(15.9949),2M(15.9949),2M(15.9949),2M(15.9949),3M(15.9949),3M(15.9949),3M(15.9949),4M(15.9949),4M(15.9949),4M(15.9949),4M(15.9949),4M(15.9949),4M(15.9949),4M(15.9949),5M(15.9949),6M(15.9949),7M(15.9949),9M(15.9949)
sp|O75208|COQ9_HUMAN	O75208	COQ9_HUMAN	COQ9	318	Homo sapiens	Ubiquinone biosynthesis protein COQ9, mitochondrial	1:Experimental evidence at protein level	FALSE	68.24	1	0.999	27	27	27	114	114	114	3.86151e+06	3.86151e+06	3.86151e+06	11M(15.9949),11M(15.9949),11M(15.9949),14M(15.9949),1M(15.9949),1M(15.9949),1M(15.9949),1M(15.9949),21M(15.9949),35M(15.9949),5M(15.9949),5M(15.9949),6M(15.9949),6M(15.9949),7M(15.9949),7M(15.9949),7M(15.9949)
sp|Q04837|SSBP_HUMAN	Q04837	SSBP_HUMAN	SSBP1	148	Homo sapiens	Single-stranded DNA-binding protein, mitochondrial	1:Experimental evidence at protein level	FALSE	68.24	1	0.999	12	12	12	86	86	86	4460027	4460027	4460027	13M(15.9949),7M(15.9949),7M(15.9949)
sp|P32969|RL9_HUMAN	P32969	RL9_HUMAN	RPL9	192	Homo sapiens	Large ribosomal subunit protein uL6	1:Experimental evidence at protein level	TRUE	68.23	1	0.999	18	18	18	86	86	86	3266710	3266710	3266710	3C(57.0215),3C(57.0215),9M(15.9949),7C(57.0215)
sp|P52907|CAZA1_HUMAN	P52907	CAZA1_HUMAN	CAPZA1	286	Homo sapiens	F-actin-capping protein subunit alpha-1	1:Experimental evidence at protein level	FALSE	68.18	1	0.999	21	12	12	84	41	41	2386189	1.75275e+06	1.75275e+06	11C(57.0215),11C(57.0215),12M(15.9949),12M(15.9949),20M(15.9949),20M(15.9949),20M(15.9949),5M(15.9949),N-term(42.0106)
sp|Q15181|IPYR_HUMAN	Q15181	IPYR_HUMAN	PPA1	289	Homo sapiens	Inorganic pyrophosphatase	1:Experimental evidence at protein level	FALSE	68.17	1	0.999	22	19	19	82	71	71	2.2679e+06	2.2679e+06	2.2679e+06	10C(57.0215),14C(57.0215),14C(57.0215),4C(57.0215),5C(57.0215),5M(15.9949),5M(15.9949),7M(15.9949)
sp|P52209|6PGD_HUMAN	P52209	6PGD_HUMAN	PGD	483	Homo sapiens	6-phosphogluconate dehydrogenase, decarboxylating	1:Experimental evidence at protein level	FALSE	68.12	1	0.999	35	35	35	110	110	110	2791002	2791002	2791002	3M(15.9949),5M(15.9949),6M(15.9949),7C(57.0215),8C(57.0215),7M(15.9949),9M(15.9949),N-term(42.0106),N-term(42.0106),13M(15.9949),N-term(42.0106),13M(15.9949)
sp|P62857|RS28_HUMAN	P62857	RS28_HUMAN	RPS28	69	Homo sapiens	Small ribosomal subunit protein eS28	1:Experimental evidence at protein level	FALSE	68.12	1	0.999	6	6	6	25	25	25	2.66975e+06	2.66975e+06	2.66975e+06	4M(15.9949),7C(57.0215)
sp|P23141|EST1_HUMAN	P23141	EST1_HUMAN	CES1	567	Homo sapiens	Liver carboxylesterase 1	1:Experimental evidence at protein level	FALSE	68.08	1	0.999	52	45	52	221	179	221	3.88506e+06	3.88506e+06	3.88506e+06	12C(57.0215),13M(15.9949),21M(15.9949),2M(15.9949),3M(15.9949),5C(57.0215),7M(15.9949),7M(15.9949),8M(15.9949),8M(15.9949),8M(15.9949)
sp|P60903|S10AA_HUMAN	P60903	S10AA_HUMAN	S100A10	97	Homo sapiens	Protein S100-A10	1:Experimental evidence at protein level	TRUE	68.04	1	0.999	13	13	13	92	92	92	7673176	7673176	7673176	11M(15.9949),11M(15.9949),12M(15.9949),3M(15.9949),4M(15.9949),4M(15.9949),4M(15.9949),5M(15.9949),5M(15.9949),6M(15.9949),8M(15.9949),8M(15.9949),9M(15.9949),N-term(42.0106),N-term(42.0106),11M(15.9949),N-term(42.0106),4M(15.9949),N-term(42.0106),8M(15.9949)
sp|Q9UBQ7|GRHPR_HUMAN	Q9UBQ7	GRHPR_HUMAN	GRHPR	328	Homo sapiens	Glyoxylate reductase/hydroxypyruvate reductase	1:Experimental evidence at protein level	FALSE	67.99	1	0.999	34	34	34	143	143	143	9623670	9623670	9623670	10C(57.0215),24C(57.0215),2M(15.9949),3M(15.9949),4C(57.0215),4M(15.9949),4M(15.9949),5C(57.0215),5C(57.0215),5M(15.9949),5M(15.9949),5M(15.9949)
sp|P14314|GLU2B_HUMAN	P14314	GLU2B_HUMAN	PRKCSH	528	Homo sapiens	Glucosidase 2 subunit beta	1:Experimental evidence at protein level	FALSE	67.99	1	0.999	35	35	35	128	128	128	3.90163e+06	3.90163e+06	3.90163e+06	11C(57.0215),11C(57.0215),11C(57.0215),18C(57.0215),11C(57.0215),18C(57.0215),1M(15.9949),1M(15.9949),21C(57.0215),25C(57.0215),6C(57.0215),8C(57.0215),9C(57.0215),2C(57.0215),2M(15.9949),3M(15.9949),5C(57.0215),6M(15.9949),6M(15.9949),7C(57.0215),8M(15.9949),8M(15.9949)
sp|P00450|CERU_HUMAN	P00450	CERU_HUMAN	CP	1065	Homo sapiens	Ceruloplasmin	1:Experimental evidence at protein level	FALSE	67.98	1	0.999	103	101	103	395	390	395	8.10024e+06	8.10024e+06	8.10024e+06	10C(57.0215),10C(57.0215),10M(15.9949),10M(15.9949),11C(57.0215),13C(57.0215),13C(57.0215),16C(57.0215),17C(57.0215),17C(57.0215),1M(15.9949),17M(15.9949),17M(15.9949),17M(15.9949),1M(15.9949),1M(15.9949),1M(15.9949),1M(15.9949),20M(15.9949),20M(15.9949),6C(57.0215)
sp|P82909|KGD4_HUMAN	P82909	KGD4_HUMAN	KGD4	103	Homo sapiens	Alpha-ketoglutarate dehydrogenase component 4	1:Experimental evidence at protein level	FALSE	67.96	1	0.999	11	11	11	62	62	62	3.37684e+06	3.37684e+06	3.37684e+06	6M(15.9949),6M(15.9949),7M(15.9949),7M(15.9949),8M(15.9949),8M(15.9949)
sp|P04083|ANXA1_HUMAN	P04083	ANXA1_HUMAN	ANXA1	346	Homo sapiens	Annexin A1	1:Experimental evidence at protein level	FALSE	67.92	1	0.999	57	55	55	345	342	342	18676076	18676076	18676076	3M(15.9949),3M(15.9949),3M(15.9949),3M(15.9949),5M(15.9949),N-term(42.0106),N-term(42.0106),2M(15.9949)
sp|P51858|HDGF_HUMAN	P51858	HDGF_HUMAN	HDGF	240	Homo sapiens	Hepatoma-derived growth factor	1:Experimental evidence at protein level	FALSE	67.92	1	0.999	22	19	22	61	51	61	1833766	1833766	1833766	13M(15.9949),13M(15.9949),2C(57.0215),2C(57.0215),4M(15.9949)
sp|P60900|PSA6_HUMAN	P60900	PSA6_HUMAN	PSMA6	246	Homo sapiens	Proteasome subunit alpha type-6	1:Experimental evidence at protein level	FALSE	67.89	1	0.999	19	19	19	101	101	101	2432321	2432321	2432321	14M(15.9949),14M(15.9949),2C(57.0215),7C(57.0215),N-term(42.0106)
sp|O75323|NIPS2_HUMAN	O75323	NIPS2_HUMAN	NIPSNAP2	286	Homo sapiens	Protein NipSnap homolog 2	1:Experimental evidence at protein level	FALSE	67.83	1	0.999	37	30	37	210	182	210	13230990	13230990	13230990	12M(15.9949),12M(15.9949),17M(15.9949),17M(15.9949),19M(15.9949),19M(15.9949),2C(57.0215),2M(15.9949),3M(15.9949),4M(15.9949),4M(15.9949),8M(15.9949),9M(15.9949),9M(15.9949),9M(15.9949)
sp|O75306|NDUS2_HUMAN	O75306	NDUS2_HUMAN	NDUFS2	463	Homo sapiens	NADH dehydrogenase [ubiquinone] iron-sulfur protein 2, mitochondrial	1:Experimental evidence at protein level	TRUE	67.82	1	0.999	53	53	53	458	458	458	9866139	9866139	9866139	13M(15.9949),13M(15.9949),13M(15.9949),18M(15.9949),18M(15.9949),1M(15.9949),1M(15.9949),1M(15.9949),1M(15.9949),1M(15.9949),1M(15.9949),21M(15.9949),21M(15.9949),21M(15.9949),3M(15.9949),3M(15.9949),3M(15.9949),3M(15.9949),3M(15.9949),3M(15.9949),3M(15.9949),3M(15.9949),5M(15.9949),6M(15.9949),6M(15.9949),6M(15.9949),6M(15.9949),8C(57.0215),7M(15.9949),7M(15.9949),8C(57.0215),9M(15.9949)
sp|P27816|MAP4_HUMAN	P27816	MAP4_HUMAN	MAP4	1152	Homo sapiens	Microtubule-associated protein 4	1:Experimental evidence at protein level	FALSE	67.8	1	0.999	94	93	94	308	302	308	5336058	5336058	5336058	10M(15.9949),18M(15.9949),1M(15.9949),1M(15.9949),1M(15.9949),23M(15.9949),23M(15.9949),2C(57.0215),2M(15.9949),2M(15.9949),2M(15.9949),2M(15.9949),2M(15.9949),2M(15.9949),2M(15.9949),3C(57.0215),3C(57.0215),3M(15.9949),4M(15.9949),4M(15.9949),N-term(42.0106),N-term(42.0106),N-term(42.0106)
sp|Q9Y241|HIG1A_HUMAN	Q9Y241	HIG1A_HUMAN	HIGD1A	93	Homo sapiens	HIG1 domain family member 1A, mitochondrial	1:Experimental evidence at protein level	TRUE	67.74	1	0.999	8	6	8	29	18	29	2.43663e+06	2414006	2.43663e+06	11M(15.9949),1M(15.9949),1M(15.9949),8M(15.9949),N-term(42.0106),N-term(42.0106)
sp|Q12905|ILF2_HUMAN	Q12905	ILF2_HUMAN	ILF2	390	Homo sapiens	Interleukin enhancer-binding factor 2	1:Experimental evidence at protein level	FALSE	67.69	1	0.999	23	23	23	80	80	80	1679458	1679458	1679458	10M(15.9949),10M(15.9949),11M(15.9949),22M(15.9949),3M(15.9949)
sp|Q99536|VAT1_HUMAN	Q99536	VAT1_HUMAN	VAT1	393	Homo sapiens	Synaptic vesicle membrane protein VAT-1 homolog	1:Experimental evidence at protein level	FALSE	67.68	1	0.999	44	44	44	244	244	244	7.86265e+06	7.86265e+06	7.86265e+06	10M(15.9949),10M(15.9949),10M(15.9949),10M(15.9949),2M(15.9949),3C(57.0215),3M(15.9949),3M(15.9949),4C(57.0215),6M(15.9949),6M(15.9949),N-term(42.0106),N-term(42.0106)
sp|P04843|RPN1_HUMAN	P04843	RPN1_HUMAN	RPN1	607	Homo sapiens	Dolichyl-diphosphooligosaccharide--protein glycosyltransferase subunit 1	1:Experimental evidence at protein level	TRUE	67.55	1	0.999	49	49	49	151	151	151	3.23839e+06	3.23839e+06	3.23839e+06	15M(15.9949),15M(15.9949),15M(15.9949),7C(57.0215)
sp|P09488|GSTM1_HUMAN	P09488	GSTM1_HUMAN	GSTM1	218	Homo sapiens	Glutathione S-transferase Mu 1	1:Experimental evidence at protein level	FALSE	67.43	1	0.9984	20	4	4	83	12	12	4320480	153278	153278	9M(15.9949)
sp|Q13423|NNTM_HUMAN	Q13423	NNTM_HUMAN	NNT	1086	Homo sapiens	NAD(P) transhydrogenase, mitochondrial	1:Experimental evidence at protein level	TRUE	67.4	1	0.999	127	127	127	873	873	873	15955566	15955566	15955566	13M(15.9949),13M(15.9949),13M(15.9949),13M(15.9949),13M(15.9949),14C(57.0215),14M(15.9949),17M(15.9949),19M(15.9949),1M(15.9949),1M(15.9949),1M(15.9949),21M(15.9949),2C(57.0215),2M(15.9949),2M(15.9949),2M(15.9949),2M(15.9949),2M(15.9949),38M(15.9949),3M(15.9949),3M(15.9949),3M(15.9949),3M(15.9949),3M(15.9949),3M(15.9949),5M(15.9949),5M(15.9949),5M(15.9949),5M(15.9949),5M(15.9949),6M(15.9949),6M(1…
sp|Q9P0J0|NDUAD_HUMAN	Q9P0J0	NDUAD_HUMAN	NDUFA13	144	Homo sapiens	NADH dehydrogenase [ubiquinone] 1 alpha subcomplex subunit 13	1:Experimental evidence at protein level	TRUE	67.36	1	0.999	19	19	19	154	154	154	10350620	10350620	10350620	10M(15.9949),13M(15.9949),13M(15.9949),3M(15.9949),5M(15.9949)
sp|P50991|TCPD_HUMAN	P50991	TCPD_HUMAN	CCT4	539	Homo sapiens	T-complex protein 1 subunit delta	1:Experimental evidence at protein level	FALSE	67.35	1	0.999	43	39	42	144	131	142	3520145	3520145	3520145	11C(57.0215),12M(15.9949),12M(15.9949),15M(15.9949),18M(15.9949),1M(15.9949),2M(15.9949),3M(15.9949),4M(15.9949),4M(15.9949),5M(15.9949),9C(57.0215),6M(15.9949),6M(15.9949),7C(57.0215),7C(57.0215),8C(57.0215),8M(15.9949),8M(15.9949),9C(57.0215)
sp|P02671|FIBA_HUMAN	P02671	FIBA_HUMAN	FGA	866	Homo sapiens	Fibrinogen alpha chain	1:Experimental evidence at protein level	FALSE	67.32	1	0.999	156	156	156	732	732	732	17213220	17213220	17213220	10M(15.9949),10M(15.9949),10M(15.9949),11C(57.0215),11C(57.0215),11C(57.0215),11C(57.0215),11C(57.0215),11C(57.0215),15M(15.9949),11C(57.0215),15M(15.9949),11C(57.0215),15M(15.9949),11C(57.0215),15M(15.9949),11C(57.0215),15M(15.9949),11C(57.0215),15M(15.9949),11C(57.0215),15M(15.9949),1M(15.9949),1M(15.9949),1M(15.9949),1M(15.9949),1M(15.9949),1M(15.9949),1M(15.9949),1M(15.9949),1M(15.9949),3M(15…
sp|O95810|CAVN2_HUMAN	O95810	CAVN2_HUMAN	CAVIN2	425	Homo sapiens	Caveolae-associated protein 2	1:Experimental evidence at protein level	FALSE	67.29	1	0.999	43	43	43	130	130	130	4.16756e+06	4.16756e+06	4.16756e+06	10M(15.9949),10M(15.9949),4M(15.9949),4M(15.9949),7M(15.9949),7M(15.9949),8M(15.9949),N-term(42.0106)
sp|Q96KP4|CNDP2_HUMAN	Q96KP4	CNDP2_HUMAN	CNDP2	475	Homo sapiens	Cytosolic non-specific dipeptidase	1:Experimental evidence at protein level	FALSE	67.16	1	0.999	33	32	33	93	91	93	2.46229e+06	2.46229e+06	2.46229e+06	1M(15.9949),1M(15.9949),1M(15.9949),1M(15.9949),2C(57.0215),6M(15.9949),2M(15.9949),3M(15.9949),3M(15.9949),3M(15.9949),5M(15.9949),5M(15.9949),N-term(42.0106),N-term(42.0106)
sp|P13797|PLST_HUMAN	P13797	PLST_HUMAN	PLS3	630	Homo sapiens	Plastin-3	1:Experimental evidence at protein level	FALSE	67.14	1	0.999	48	39	48	188	134	188	4591747	3.19396e+06	4591747	10C(57.0215),18C(57.0215),19C(57.0215),19C(57.0215),19C(57.0215),1M(15.9949),1M(15.9949),23C(57.0215),2M(15.9949),4C(57.0215),4C(57.0215),4M(15.9949),4M(15.9949),5M(15.9949),5M(15.9949),5M(15.9949),5M(15.9949),5M(15.9949),5M(15.9949),8C(57.0215),9M(15.9949),9M(15.9949),N-term(42.0106),N-term(42.0106),4M(15.9949)
sp|P47755|CAZA2_HUMAN	P47755	CAZA2_HUMAN	CAPZA2	286	Homo sapiens	F-actin-capping protein subunit alpha-2	1:Experimental evidence at protein level	FALSE	67.13	1	0.999	25	16	25	102	59	102	3936057	3460584	3936057	20M(15.9949),20M(15.9949),20M(15.9949),4M(15.9949),8C(57.0215),8M(15.9949),N-term(42.0106),N-term(42.0106)
sp|P24534|EF1B_HUMAN	P24534	EF1B_HUMAN	EEF1B2	225	Homo sapiens	Elongation factor 1-beta	1:Experimental evidence at protein level	FALSE	67.11	1	0.999	16	13	13	49	41	41	1.92996e+06	1.92996e+06	1.92996e+06	16M(15.9949),16M(15.9949),28C(57.0215),8M(15.9949)
sp|P62879|GBB2_HUMAN	P62879	GBB2_HUMAN	GNB2	340	Homo sapiens	Guanine nucleotide-binding protein G(I)/G(S)/G(T) subunit beta-2	1:Experimental evidence at protein level	FALSE	67.06	1	0.999	30	17	20	172	45	60	9650802	2094392	4.46448e+06	11C(57.0215),11C(57.0215),11C(57.0215),17M(15.9949),12M(15.9949),15C(57.0215),15C(57.0215),7M(15.9949),16C(57.0215),2C(57.0215),2C(57.0215),5M(15.9949),7C(57.0215),8M(15.9949),8M(15.9949),9C(57.0215),N-term(42.0106),N-term(42.0106)
sp|P07203|GPX1_HUMAN	P07203	GPX1_HUMAN	GPX1	203	Homo sapiens	Glutathione peroxidase 1	1:Experimental evidence at protein level	FALSE	67	1	0.999	24	23	24	107	105	107	3.70689e+06	3.70689e+06	3.70689e+06	10M(15.9949),13M(15.9949),14M(15.9949),14M(15.9949),20C(57.0215),20C(57.0215),21C(57.0215),5M(15.9949),8C(57.0215)
sp|P02652|APOA2_HUMAN	P02652	APOA2_HUMAN	APOA2	100	Homo sapiens	Apolipoprotein A-II	1:Experimental evidence at protein level	FALSE	67	1	0.999	13	13	13	27	27	27	4565581	4565581	4565581	3C(57.0215),3C(57.0215)
sp|P35579|MYH9_HUMAN	P35579	MYH9_HUMAN	MYH9	1960	Homo sapiens	Myosin-9	1:Experimental evidence at protein level	FALSE	66.94	1	0.999	210	142	144	1108	668	674	12121206	7700689	7700689	10M(15.9949),10M(15.9949),10M(15.9949),10M(15.9949),10M(15.9949),10M(15.9949),12C(57.0215),12M(15.9949),12M(15.9949),12M(15.9949),12M(15.9949),12M(15.9949),12M(15.9949),12M(15.9949),13C(57.0215),14C(57.0215),14C(57.0215),14C(57.0215),1M(15.9949),1M(15.9949),1M(15.9949),7C(57.0215),2M(15.9949),2M(15.9949),2M(15.9949),2M(15.9949),2M(15.9949),2M(15.9949),2M(15.9949),2M(15.9949),3M(15.9949),3M(15.994…
sp|O14958|CASQ2_HUMAN	O14958	CASQ2_HUMAN	CASQ2	399	Homo sapiens	Calsequestrin-2	1:Experimental evidence at protein level	FALSE	66.92	1	0.999	38	38	38	165	165	165	8432422	8432422	8432422	11M(15.9949),11M(15.9949),1M(15.9949),1M(15.9949),6M(15.9949),6M(15.9949)
sp|P62263|RS14_HUMAN	P62263	RS14_HUMAN	RPS14	151	Homo sapiens	Small ribosomal subunit protein uS11	1:Experimental evidence at protein level	FALSE	66.89	1	0.999	16	16	16	64	64	64	2712073	2712073	2712073	12M(15.9949),22C(57.0215),3M(15.9949),9M(15.9949)
sp|O15511|ARPC5_HUMAN	O15511	ARPC5_HUMAN	ARPC5	151	Homo sapiens	Actin-related protein 2/3 complex subunit 5	1:Experimental evidence at protein level	FALSE	66.89	1	0.999	10	9	10	33	32	33	1.76452e+06	1.76452e+06	1.76452e+06	12M(15.9949),12M(15.9949),22C(57.0215),4M(15.9949)
sp|Q05707|COEA1_HUMAN	Q05707	COEA1_HUMAN	COL14A1	1796	Homo sapiens	Collagen alpha-1(XIV) chain	1:Experimental evidence at protein level	FALSE	66.87	1	0.999	218	216	218	1042	1030	1042	13864170	13864170	13864170	10C(57.0215),17C(57.0215),10M(15.9949),10M(15.9949),10M(15.9949),10M(15.9949),10M(15.9949),10M(15.9949),10M(15.9949),10M(15.9949),10M(15.9949),20C(57.0215),10M(15.9949),20C(57.0215),11M(15.9949),12C(57.0215),5C(57.0215),12M(15.9949),14M(15.9949),14M(15.9949),16M(15.9949),16M(15.9949),17M(15.9949),19M(15.9949),19M(15.9949),19M(15.9949),19M(15.9949),19M(15.9949),19M(15.9949),1M(15.9949),1M(15.9949)…
sp|P30085|KCY_HUMAN	P30085	KCY_HUMAN	CMPK1	196	Homo sapiens	UMP-CMP kinase	1:Experimental evidence at protein level	FALSE	66.84	1	0.999	14	12	12	46	41	41	1172862	1.10536e+06	1.10536e+06	2M(15.9949),6M(15.9949),9M(15.9949)
sp|P21399|ACOHC_HUMAN	P21399	ACOHC_HUMAN	ACO1	889	Homo sapiens	Cytoplasmic aconitate hydratase	1:Experimental evidence at protein level	FALSE	66.82	1	0.999	69	68	69	283	281	283	3702371	3702371	3702371	10M(15.9949),13M(15.9949),18M(15.9949),18M(15.9949),20M(15.9949),5C(57.0215),5C(57.0215),6M(15.9949),6M(15.9949),6M(15.9949),6M(15.9949),7M(15.9949),7M(15.9949),7M(15.9949),7M(15.9949),9M(15.9949),9M(15.9949),N-term(42.0106),N-term(42.0106),N-term(42.0106),N-term(42.0106)
sp|Q9Y696|CLIC4_HUMAN	Q9Y696	CLIC4_HUMAN	CLIC4	253	Homo sapiens	Chloride intracellular channel protein 4	1:Experimental evidence at protein level	FALSE	66.8	1	0.999	25	23	25	93	85	93	2.69715e+06	2.69715e+06	2.69715e+06	11C(57.0215),12M(15.9949),18M(15.9949),18M(15.9949),2M(15.9949),3M(15.9949),7C(57.0215),9M(15.9949),9M(15.9949),9M(15.9949),N-term(42.0106),N-term(42.0106),4M(15.9949)
sp|P62873|GBB1_HUMAN	P62873	GBB1_HUMAN	GNB1	340	Homo sapiens	Guanine nucleotide-binding protein G(I)/G(S)/G(T) subunit beta-1	1:Experimental evidence at protein level	FALSE	66.76	1	0.999	26	13	26	171	55	171	9498338	1.98628e+06	9498338	11C(57.0215),11C(57.0215),11M(15.9949),3C(57.0215),15C(57.0215),6M(15.9949),16C(57.0215),2C(57.0215),3C(57.0215),4M(15.9949),4M(15.9949),5M(15.9949),7C(57.0215),8M(15.9949),8M(15.9949),N-term(42.0106)
sp|Q02218|ODO1_HUMAN	Q02218	ODO1_HUMAN	OGDH	1023	Homo sapiens	2-oxoglutarate dehydrogenase complex component E1	1:Experimental evidence at protein level	FALSE	66.67	1	0.999	134	108	134	840	634	840	24127152	19993212	24127152	10M(15.9949),10M(15.9949),10M(15.9949),11M(15.9949),11M(15.9949),13M(15.9949),13M(15.9949),15M(15.9949),16M(15.9949),17M(15.9949),18M(15.9949),21M(15.9949),21M(15.9949),21M(15.9949),25M(15.9949),2C(57.0215),2M(15.9949),2M(15.9949),2M(15.9949),2M(15.9949),4C(57.0215),2M(15.9949),4C(57.0215),2M(15.9949),4C(57.0215),4C(57.0215),4M(15.9949),4M(15.9949),4M(15.9949),5C(57.0215),5C(57.0215),5M(15.9949),…
sp|P25787|PSA2_HUMAN	P25787	PSA2_HUMAN	PSMA2	234	Homo sapiens	Proteasome subunit alpha type-2	1:Experimental evidence at protein level	FALSE	66.67	1	0.999	20	20	20	120	120	120	2.11926e+06	2.11926e+06	2.11926e+06	17C(57.0215),17C(57.0215),7M(15.9949),3M(15.9949),5M(15.9949),5M(15.9949),8M(15.9949),9M(15.9949),9M(15.9949)
sp|Q9NRV9|HEBP1_HUMAN	Q9NRV9	HEBP1_HUMAN	HEBP1	189	Homo sapiens	Heme-binding protein 1	1:Experimental evidence at protein level	FALSE	66.67	1	0.999	11	11	11	32	32	32	1.85952e+06	1.85952e+06	1.85952e+06	4M(15.9949),8M(15.9949)
sp|Q14697|GANAB_HUMAN	Q14697	GANAB_HUMAN	GANAB	944	Homo sapiens	Neutral alpha-glucosidase AB	1:Experimental evidence at protein level	FALSE	66.53	1	0.999	103	103	103	539	539	539	5.57292e+06	5.57292e+06	5.57292e+06	11M(15.9949),11M(15.9949),12M(15.9949),12M(15.9949),12M(15.9949),15M(15.9949),15M(15.9949),15M(15.9949),15M(15.9949),1M(15.9949),1M(15.9949),2C(57.0215),8C(57.0215),2M(15.9949),4M(15.9949),4M(15.9949),4M(15.9949),4M(15.9949),6M(15.9949),6M(15.9949),7M(15.9949),9M(15.9949)
sp|Q9UBE0|SAE1_HUMAN	Q9UBE0	SAE1_HUMAN	SAE1	346	Homo sapiens	SUMO-activating enzyme subunit 1	1:Experimental evidence at protein level	FALSE	66.47	1	0.999	18	18	18	32	32	32	605770	605770	605770	10C(57.0215),2C(57.0215),10C(57.0215),2C(57.0215),6M(15.9949),13M(15.9949),4M(15.9949),7M(15.9949),8M(15.9949)
sp|P52272|HNRPM_HUMAN	P52272	HNRPM_HUMAN	HNRNPM	730	Homo sapiens	Heterogeneous nuclear ribonucleoprotein M	1:Experimental evidence at protein level	FALSE	66.44	1	0.999	47	46	47	188	183	188	3.55803e+06	3.55803e+06	3.55803e+06	11M(15.9949),12M(15.9949),14M(15.9949),19M(15.9949),1M(15.9949),1M(15.9949),1M(15.9949),1M(15.9949),1M(15.9949),1M(15.9949),1M(15.9949),1M(15.9949),1M(15.9949),1M(15.9949),1M(15.9949),1M(15.9949),1M(15.9949),1M(15.9949),1M(15.9949),2M(15.9949),30M(15.9949),5M(15.9949),5M(15.9949),5M(15.9949),5M(15.9949),5M(15.9949),5M(15.9949),5M(15.9949),5M(15.9949),6M(15.9949),7M(15.9949),9M(15.9949),9M(15.9949…
sp|P24539|AT5F1_HUMAN	P24539	AT5F1_HUMAN	ATP5PB	256	Homo sapiens	ATP synthase F(0) complex subunit B1, mitochondrial	1:Experimental evidence at protein level	TRUE	66.41	1	0.999	60	60	60	423	423	423	17084722	17084722	17084722	10M(15.9949),10M(15.9949),10M(15.9949),10M(15.9949),11M(15.9949),11M(15.9949),11M(15.9949),12M(15.9949),12M(15.9949),13M(15.9949),13M(15.9949),1M(15.9949),3M(15.9949),3M(15.9949),4M(15.9949),5M(15.9949),5M(15.9949),5M(15.9949),5M(15.9949),5M(15.9949),6M(15.9949),7M(15.9949)
sp|P07327|ADH1A_HUMAN	P07327	ADH1A_HUMAN	ADH1A	375	Homo sapiens	Alcohol dehydrogenase 1A	1:Experimental evidence at protein level	FALSE	66.4	1	0.999	63	6	11	446	15	48	42274512	764914	3.60388e+06	10M(15.9949)
sp|P17987|TCPA_HUMAN	P17987	TCPA_HUMAN	TCP1	556	Homo sapiens	T-complex protein 1 subunit alpha	1:Experimental evidence at protein level	FALSE	66.37	1	0.999	40	39	40	159	157	159	3.67734e+06	3.67734e+06	3.67734e+06	10M(15.9949),7C(57.0215),18M(15.9949),19C(57.0215),19C(57.0215),1M(15.9949),1M(15.9949),23M(15.9949),23M(15.9949),23M(15.9949),24M(15.9949),24M(15.9949),2C(57.0215),5M(15.9949),7C(57.0215),7C(57.0215),8M(15.9949),N-term(42.0106)
sp|P27144|KAD4_HUMAN	P27144	KAD4_HUMAN	AK4	223	Homo sapiens	Adenylate kinase 4, mitochondrial	1:Experimental evidence at protein level	FALSE	66.37	1	0.999	16	15	15	71	70	70	3.76028e+06	3.76028e+06	3.76028e+06	2M(15.9949),3M(15.9949),8M(15.9949)
sp|P30044|PRDX5_HUMAN	P30044	PRDX5_HUMAN	PRDX5	214	Homo sapiens	Peroxiredoxin-5, mitochondrial	1:Experimental evidence at protein level	FALSE	66.36	1	0.999	33	33	33	180	180	180	9109611	9109611	9109611	13C(57.0215),13C(57.0215),14C(57.0215),2M(15.9949),3M(15.9949),4M(15.9949)
sp|P18077|RL35A_HUMAN	P18077	RL35A_HUMAN	RPL35A	110	Homo sapiens	Large ribosomal subunit protein eL33	1:Experimental evidence at protein level	FALSE	66.36	1	0.999	11	11	11	69	69	69	3.07061e+06	3.07061e+06	3.07061e+06	2C(57.0215),2M(15.9949),2M(15.9949)
sp|P54652|HSP72_HUMAN	P54652	HSP72_HUMAN	HSPA2	639	Homo sapiens	Heat shock-related 70 kDa protein 2	1:Experimental evidence at protein level	FALSE	66.35	1	0.999	98	24	25	441	79	81	39483328	1.35351e+06	1.51833e+06	10M(15.9949),10M(15.9949),11M(15.9949),11M(15.9949),1M(15.9949),1M(15.9949),1M(15.9949),5M(15.9949),5M(15.9949)
sp|Q14624|ITIH4_HUMAN	Q14624	ITIH4_HUMAN	ITIH4	930	Homo sapiens	Inter-alpha-trypsin inhibitor heavy chain H4	1:Experimental evidence at protein level	FALSE	66.34	1	0.999	90	89	90	336	335	336	6105447	6105447	6105447	11M(15.9949),12M(15.9949),12M(15.9949),14C(57.0215),15C(57.0215),15C(57.0215),18M(15.9949),20M(15.9949),26M(15.9949),2M(15.9949),3M(15.9949),4M(15.9949),4M(15.9949),7M(15.9949),7M(15.9949),7M(15.9949),9M(15.9949),9M(15.9949)
sp|P02790|HEMO_HUMAN	P02790	HEMO_HUMAN	HPX	462	Homo sapiens	Hemopexin	1:Experimental evidence at protein level	FALSE	66.23	1	0.999	61	60	61	258	236	258	7367400	7367400	7367400	11M(15.9949),11M(15.9949),11M(15.9949),13C(57.0215),13C(57.0215),19C(57.0215),19C(57.0215),19C(57.0215),19C(57.0215),19C(57.0215),19C(57.0215),19C(57.0215),3C(57.0215),3C(57.0215),3C(57.0215),3C(57.0215),3C(57.0215),4M(15.9949),4M(15.9949),6C(57.0215),6C(57.0215),6C(57.0215),6C(57.0215),7M(15.9949)
sp|Q562R1|ACTBL_HUMAN	Q562R1	ACTBL_HUMAN	ACTBL2	376	Homo sapiens	Beta-actin-like protein 2	1:Experimental evidence at protein level	FALSE	66.22	1	0.999	109	17	17	829	74	74	147641216	1.04635e+06	1.04635e+06	13C(57.0215),13C(57.0215),13C(57.0215),5M(15.9949),13M(15.9949),14M(15.9949),15M(15.9949),6M(15.9949),6M(15.9949),6M(15.9949),6M(15.9949),6M(15.9949),8M(15.9949),9M(15.9949)
sp|P02765|FETUA_HUMAN	P02765	FETUA_HUMAN	AHSG	367	Homo sapiens	Alpha-2-HS-glycoprotein	1:Experimental evidence at protein level	FALSE	66.21	1	0.999	27	27	27	91	91	91	4932483	4932483	4932483	10C(57.0215),11M(15.9949),18C(57.0215),1M(15.9949),21C(57.0215),21C(57.0215),21C(57.0215),22C(57.0215),4C(57.0215),4M(15.9949),7C(57.0215),7C(57.0215),8C(57.0215),8C(57.0215)
sp|P46782|RS5_HUMAN	P46782	RS5_HUMAN	RPS5	204	Homo sapiens	Small ribosomal subunit protein uS7	1:Experimental evidence at protein level	FALSE	66.18	1	0.999	16	16	16	49	49	49	1.22932e+06	1.22932e+06	1.22932e+06	10C(57.0215),5C(57.0215),5C(57.0215),5M(15.9949),7M(15.9949),9C(57.0215),N-term(42.0106),N-term(42.0106),N-term(42.0106)
sp|Q13347|EIF3I_HUMAN	Q13347	EIF3I_HUMAN	EIF3I	325	Homo sapiens	Eukaryotic translation initiation factor 3 subunit I	1:Experimental evidence at protein level	FALSE	66.15	1	0.999	21	21	21	54	54	54	1330930	1330930	1330930	11C(57.0215),12C(57.0215),12M(15.9949),26M(15.9949),2M(15.9949),4M(15.9949)
sp|Q96CN7|ISOC1_HUMAN	Q96CN7	ISOC1_HUMAN	ISOC1	298	Homo sapiens	Isochorismatase domain-containing protein 1	1:Experimental evidence at protein level	FALSE	66.11	1	0.999	23	23	23	124	124	124	2.83982e+06	2.83982e+06	2.83982e+06	11M(15.9949),11M(15.9949),2M(15.9949),2M(15.9949),3M(15.9949),3M(15.9949),5M(15.9949),N-term(42.0106)
sp|O00231|PSD11_HUMAN	O00231	PSD11_HUMAN	PSMD11	422	Homo sapiens	26S proteasome non-ATPase regulatory subunit 11	1:Experimental evidence at protein level	FALSE	66.11	1	0.999	29	29	29	76	76	76	1.71818e+06	1.71818e+06	1.71818e+06	12M(15.9949),2M(15.9949),4M(15.9949),7M(15.9949),N-term(42.0106)
sp|P01703|LV140_HUMAN	P01703	LV140_HUMAN	IGLV1-40	118	Homo sapiens	Immunoglobulin lambda variable 1-40	1:Experimental evidence at protein level	FALSE	66.1	1	0.999	13	3	8	31	5	14	1164733	139917	372510	22C(57.0215)
sp|P46926|GNPI1_HUMAN	P46926	GNPI1_HUMAN	GNPDA1	289	Homo sapiens	Glucosamine-6-phosphate deaminase 1	1:Experimental evidence at protein level	FALSE	66.09	1	0.999	20	11	20	64	24	64	1.64411e+06	931871	1.64411e+06	14M(15.9949),15C(57.0215),2M(15.9949),3M(15.9949),3M(15.9949),4M(15.9949),4M(15.9949),4M(15.9949),5C(57.0215),8M(15.9949),9M(15.9949),9M(15.9949)
sp|P62888|RL30_HUMAN	P62888	RL30_HUMAN	RPL30	115	Homo sapiens	Large ribosomal subunit protein eL30	1:Experimental evidence at protein level	FALSE	66.09	1	0.999	11	11	11	47	47	47	989317	989317	989317	17C(57.0215),2C(57.0215),2M(15.9949),8C(57.0215),8C(57.0215),8C(57.0215),8M(15.9949),9M(15.9949),9M(15.9949)
sp|Q8NFU3|TSTD1_HUMAN	Q8NFU3	TSTD1_HUMAN	TSTD1	115	Homo sapiens	Thiosulfate:glutathione sulfurtransferase	1:Experimental evidence at protein level	FALSE	66.09	1	0.999	8	8	8	15	15	15	577946	577946	577946	25M(15.9949),27M(15.9949),N-term(42.0106)
sp|P31939|PUR9_HUMAN	P31939	PUR9_HUMAN	ATIC	592	Homo sapiens	Bifunctional purine biosynthesis protein ATIC	1:Experimental evidence at protein level	FALSE	66.05	1	0.999	33	33	33	87	87	87	1.21282e+06	1.21282e+06	1.21282e+06	11M(15.9949),14C(57.0215),16C(57.0215),5C(57.0215),5M(15.9949),9M(15.9949)
sp|P28289|TMOD1_HUMAN	P28289	TMOD1_HUMAN	TMOD1	359	Homo sapiens	Tropomodulin-1	1:Experimental evidence at protein level	FALSE	66.02	1	0.999	25	23	25	82	71	82	2.11716e+06	2.11716e+06	2.11716e+06	12M(15.9949),14M(15.9949),3M(15.9949),5M(15.9949),6M(15.9949),8M(15.9949)
sp|P61247|RS3A_HUMAN	P61247	RS3A_HUMAN	RPS3A	264	Homo sapiens	Small ribosomal subunit protein eS1	1:Experimental evidence at protein level	FALSE	65.91	1	0.999	26	26	26	86	86	86	3.80017e+06	3.80017e+06	3.80017e+06	2C(57.0215),2C(57.0215),2C(57.0215),2C(57.0215),2C(57.0215),2M(15.9949),2M(15.9949),2M(15.9949),3C(57.0215),4M(15.9949),5M(15.9949)
sp|Q9NRW1|RAB6B_HUMAN	Q9NRW1	RAB6B_HUMAN	RAB6B	208	Homo sapiens	Ras-related protein Rab-6B	1:Experimental evidence at protein level	FALSE	65.87	1	0.999	15	3	3	59	7	7	2133529	490899	490899	8M(15.9949)
sp|Q92905|CSN5_HUMAN	Q92905	CSN5_HUMAN	COPS5	334	Homo sapiens	COP9 signalosome complex subunit 5	1:Experimental evidence at protein level	FALSE	65.87	1	0.999	20	20	20	55	55	55	1.36823e+06	1.36823e+06	1.36823e+06	10M(15.9949),10M(15.9949),11M(15.9949),11M(15.9949),1M(15.9949),4M(15.9949),6M(15.9949),8M(15.9949),9M(15.9949),N-term(42.0106)
sp|P63316|TNNC1_HUMAN	P63316	TNNC1_HUMAN	TNNC1	161	Homo sapiens	Troponin C, slow skeletal and cardiac muscles	1:Experimental evidence at protein level	FALSE	65.84	1	0.999	18	17	17	148	145	145	11298886	11298886	11298886	10M(15.9949),10M(15.9949),14C(57.0215),15M(15.9949),15M(15.9949),15M(15.9949),16M(15.9949),17M(15.9949),19M(15.9949),19M(15.9949),2M(15.9949),8C(57.0215),N-term(42.0106),N-term(42.0106)
sp|Q6PCB0|VWA1_HUMAN	Q6PCB0	VWA1_HUMAN	VWA1	445	Homo sapiens	von Willebrand factor A domain-containing protein 1	1:Experimental evidence at protein level	FALSE	65.84	1	0.999	32	31	32	103	101	103	1.27546e+06	1.21293e+06	1.27546e+06	18M(15.9949),1M(15.9949),4M(15.9949),4M(15.9949),7M(15.9949),7M(15.9949)
sp|P18859|ATP5J_HUMAN	P18859	ATP5J_HUMAN	ATP5PF	108	Homo sapiens	ATP synthase-coupling factor 6, mitochondrial	1:Experimental evidence at protein level	FALSE	65.74	1	0.999	21	21	21	110	110	110	8619904	8619904	8619904	2M(15.9949),3M(15.9949),4M(15.9949),5M(15.9949),6M(15.9949),8M(15.9949)
sp|P49821|NDUV1_HUMAN	P49821	NDUV1_HUMAN	NDUFV1	464	Homo sapiens	NADH dehydrogenase [ubiquinone] flavoprotein 1, mitochondrial	1:Experimental evidence at protein level	FALSE	65.73	1	0.999	42	42	42	194	194	194	9045816	9045816	9045816	11M(15.9949),12C(57.0215),12C(57.0215),18M(15.9949),12C(57.0215),18M(15.9949),13C(57.0215),13M(15.9949),14C(57.0215),2C(57.0215),2C(57.0215),3C(57.0215),3C(57.0215),5C(57.0215),6M(15.9949),6M(15.9949),7C(57.0215)
sp|P15311|EZRI_HUMAN	P15311	EZRI_HUMAN	EZR	586	Homo sapiens	Ezrin	1:Experimental evidence at protein level	FALSE	65.7	1	0.999	59	37	40	287	121	129	12379378	3.90939e+06	8.05984e+06	11M(15.9949),11M(15.9949),12M(15.9949),4M(15.9949),6M(15.9949),7M(15.9949),N-term(42.0106)
sp|P17568|NDUB7_HUMAN	P17568	NDUB7_HUMAN	NDUFB7	137	Homo sapiens	NADH dehydrogenase [ubiquinone] 1 beta subcomplex subunit 7	1:Experimental evidence at protein level	FALSE	65.69	1	0.999	11	11	11	34	34	34	2388361	2388361	2388361	10M(15.9949),14M(15.9949),14M(15.9949),2M(15.9949),3C(57.0215),4M(15.9949),6C(57.0215),9C(57.0215),9M(15.9949)
sp|P51884|LUM_HUMAN	P51884	LUM_HUMAN	LUM	338	Homo sapiens	Lumican	1:Experimental evidence at protein level	FALSE	65.68	1	0.999	87	87	87	560	560	560	50399872	50399872	50399872	10M(15.9949),13C(57.0215),13C(57.0215),2M(15.9949),4M(15.9949),4M(15.9949),6M(15.9949)
sp|P14621|ACYP2_HUMAN	P14621	ACYP2_HUMAN	ACYP2	99	Homo sapiens	Acylphosphatase-2	1:Experimental evidence at protein level	FALSE	65.66	1	0.999	8	8	8	21	21	21	1780383	1780383	1780383	1M(15.9949),N-term(42.0106)
sp|P19367|HXK1_HUMAN	P19367	HXK1_HUMAN	HK1	917	Homo sapiens	Hexokinase-1	1:Experimental evidence at protein level	FALSE	65.65	1	0.999	114	94	113	772	597	771	26301982	26301982	26301982	10C(57.0215),17C(57.0215),10M(15.9949),10M(15.9949),10M(15.9949),11C(57.0215),12C(57.0215),12C(57.0215),12C(57.0215),14M(15.9949),18M(15.9949),19M(15.9949),1M(15.9949),1M(15.9949),1M(15.9949),1M(15.9949),1M(15.9949),1M(15.9949),2C(57.0215),2C(57.0215),2C(57.0215),2C(57.0215),4M(15.9949),2M(15.9949),2M(15.9949),3M(15.9949),3M(15.9949),4C(57.0215),4C(57.0215),4M(15.9949),4M(15.9949),4M(15.9949),4M(…
sp|P52895|AK1C2_HUMAN	P52895	AK1C2_HUMAN	AKR1C2	323	Homo sapiens	Aldo-keto reductase family 1 member C2	1:Experimental evidence at protein level	FALSE	65.63	1	0.999	25	5	25	108	15	108	5221548	648466	5221548	15M(15.9949),15M(15.9949),19C(57.0215),19C(57.0215),2M(15.9949),4M(15.9949),7M(15.9949),7M(15.9949),7M(15.9949)
sp|Q9Y276|BCS1_HUMAN	Q9Y276	BCS1_HUMAN	BCS1L	419	Homo sapiens	Mitochondrial chaperone BCS1	1:Experimental evidence at protein level	TRUE	65.63	1	0.999	25	24	24	81	76	76	1.00369e+06	1.00369e+06	1.00369e+06	10C(57.0215),15M(15.9949),3M(15.9949),4M(15.9949),4M(15.9949)
sp|P04844|RPN2_HUMAN	P04844	RPN2_HUMAN	RPN2	631	Homo sapiens	Dolichyl-diphosphooligosaccharide--protein glycosyltransferase subunit 2	1:Experimental evidence at protein level	TRUE	65.61	1	0.999	48	48	48	131	131	131	2.40188e+06	2.40188e+06	2.40188e+06	15M(15.9949),1M(15.9949),2M(15.9949),2M(15.9949),8M(15.9949)
sp|P28482|MK01_HUMAN	P28482	MK01_HUMAN	MAPK1	360	Homo sapiens	Mitogen-activated protein kinase 1	1:Experimental evidence at protein level	FALSE	65.56	1	0.999	29	21	29	86	58	86	4418119	4418119	4418119	10C(57.0215),10C(57.0215),14M(15.9949),16C(57.0215),3M(15.9949),5M(15.9949),7M(15.9949),9M(15.9949),N-term(42.0106),N-term(42.0106),12M(15.9949)
sp|Q9BXN1|ASPN_HUMAN	Q9BXN1	ASPN_HUMAN	ASPN	380	Homo sapiens	Asporin	1:Experimental evidence at protein level	FALSE	65.53	1	0.999	37	37	37	137	137	137	2280839	2280839	2280839	10M(15.9949),18M(15.9949),1M(15.9949),4C(57.0215),4C(57.0215),4M(15.9949),4M(15.9949),7C(57.0215)
sp|Q15819|UB2V2_HUMAN	Q15819	UB2V2_HUMAN	UBE2V2	145	Homo sapiens	Ubiquitin-conjugating enzyme E2 variant 2	1:Experimental evidence at protein level	FALSE	65.52	1	0.999	9	4	9	31	11	31	3.13488e+06	1.01835e+06	3.13488e+06	12M(15.9949),17M(15.9949),3M(15.9949),4M(15.9949),8M(15.9949),N-term(42.0106)
sp|O43491|E41L2_HUMAN	O43491	E41L2_HUMAN	EPB41L2	1005	Homo sapiens	Band 4.1-like protein 2	1:Experimental evidence at protein level	TRUE	65.47	1	0.999	75	71	75	217	192	217	4.25537e+06	4.25537e+06	4.25537e+06	10M(15.9949),11C(57.0215),15M(15.9949),3M(15.9949),3M(15.9949),3M(15.9949),3M(15.9949),3M(15.9949),3M(15.9949),3M(15.9949),5M(15.9949),6M(15.9949),N-term(42.0106),N-term(42.0106)
sp|P50461|CSRP3_HUMAN	P50461	CSRP3_HUMAN	CSRP3	194	Homo sapiens	Cysteine and glycine-rich protein 3	1:Experimental evidence at protein level	FALSE	65.46	1	0.999	19	17	18	54	51	52	5.35446e+06	5.35446e+06	5.35446e+06	10C(57.0215),10C(57.0215),10C(57.0215),10C(57.0215),16C(57.0215),16C(57.0215)
sp|Q9Y490|TLN1_HUMAN	Q9Y490	TLN1_HUMAN	TLN1	2541	Homo sapiens	Talin-1	1:Experimental evidence at protein level	FALSE	65.45	1	0.999	200	178	200	693	617	693	5618598	5618598	5618598	11C(57.0215),11M(15.9949),12M(15.9949),12M(15.9949),12M(15.9949),12M(15.9949),12M(15.9949),13M(15.9949),13M(15.9949),13M(15.9949),15M(15.9949),15M(15.9949),15M(15.9949),15M(15.9949),15M(15.9949),15M(15.9949),16M(15.9949),19M(15.9949),19M(15.9949),1M(15.9949),1M(15.9949),25M(15.9949),25M(15.9949),2C(57.0215),2C(57.0215),5M(15.9949),2M(15.9949),2M(15.9949),3C(57.0215),3M(15.9949),3M(15.9949),3M(15.…
sp|Q16181|SEPT7_HUMAN	Q16181	SEPT7_HUMAN	SEPTIN7	437	Homo sapiens	Septin-7	1:Experimental evidence at protein level	FALSE	65.45	1	0.999	37	30	32	130	93	109	4.15165e+06	4.15165e+06	4.15165e+06	3M(15.9949),3M(15.9949),6M(15.9949),6M(15.9949),6M(15.9949),7M(15.9949),7M(15.9949),9C(57.0215),N-term(42.0106)
sp|Q6DD88|ATLA3_HUMAN	Q6DD88	ATLA3_HUMAN	ATL3	541	Homo sapiens	Atlastin-3	1:Experimental evidence at protein level	TRUE	65.43	1	0.999	33	32	33	99	97	99	1120445	1120445	1120445	11C(57.0215),7M(15.9949),16M(15.9949),2M(15.9949),3M(15.9949),6M(15.9949),7M(15.9949),9M(15.9949)
sp|P49753|ACOT2_HUMAN	P49753	ACOT2_HUMAN	ACOT2	483	Homo sapiens	Acyl-coenzyme A thioesterase 2, mitochondrial	1:Experimental evidence at protein level	FALSE	65.42	1	0.999	62	1	62	284	17	284	10184810	389886	10184810	14M(15.9949),14M(15.9949),14M(15.9949),14M(15.9949),14M(15.9949),14M(15.9949),14M(15.9949),18M(15.9949),18M(15.9949),18M(15.9949),1M(15.9949),25M(15.9949),2M(15.9949),2M(15.9949),2M(15.9949),3M(15.9949),4M(15.9949),4M(15.9949),5M(15.9949),8M(15.9949),9C(57.0215),N-term(42.0106)
sp|Q9NX55|HYPK_HUMAN	Q9NX55	HYPK_HUMAN	HYPK	121	Homo sapiens	Huntingtin-interacting protein K	1:Experimental evidence at protein level	FALSE	65.29	1	0.999	5	5	5	13	13	13	280808	280808	280808	11M(15.9949),3M(15.9949),7M(15.9949),N-term(42.0106)
sp|P28072|PSB6_HUMAN	P28072	PSB6_HUMAN	PSMB6	239	Homo sapiens	Proteasome subunit beta type-6	1:Experimental evidence at protein level	FALSE	65.27	1	0.999	19	19	19	72	72	72	4.44928e+06	4.44928e+06	4.44928e+06	4M(15.9949),4M(15.9949),6M(15.9949)
sp|Q9Y5L4|TIM13_HUMAN	Q9Y5L4	TIM13_HUMAN	TIMM13	95	Homo sapiens	Mitochondrial import inner membrane translocase subunit Tim13	1:Experimental evidence at protein level	FALSE	65.26	1	0.999	5	5	5	20	20	20	987950	987950	987950	2M(15.9949),7M(15.9949),N-term(42.0106)
sp|Q9Y512|SAM50_HUMAN	Q9Y512	SAM50_HUMAN	SAMM50	469	Homo sapiens	Sorting and assembly machinery component 50 homolog	1:Experimental evidence at protein level	FALSE	65.25	1	0.999	35	35	35	162	162	162	5781574	5781574	5781574	16M(15.9949),2C(57.0215),2M(15.9949),2M(15.9949),4M(15.9949),6C(57.0215),6C(57.0215),9M(15.9949),6M(15.9949),7M(15.9949),7M(15.9949),8C(57.0215),8M(15.9949)
sp|Q96K17|BT3L4_HUMAN	Q96K17	BT3L4_HUMAN	BTF3L4	158	Homo sapiens	Transcription factor BTF3 homolog 4	1:Experimental evidence at protein level	FALSE	65.19	1	0.999	8	8	8	22	22	22	488909	488909	488909	14M(15.9949),5M(15.9949)
sp|P61163|ACTZ_HUMAN	P61163	ACTZ_HUMAN	ACTR1A	376	Homo sapiens	Alpha-centractin	1:Experimental evidence at protein level	FALSE	65.16	1	0.999	35	20	34	143	57	134	2160911	2160911	2160911	24M(15.9949),24M(15.9949),24M(15.9949),24M(15.9949),29M(15.9949),29M(15.9949),2M(15.9949),3M(15.9949),5M(15.9949),N-term(42.0106)
sp|P30626|SORCN_HUMAN	P30626	SORCN_HUMAN	SRI	198	Homo sapiens	Sorcin	1:Experimental evidence at protein level	FALSE	65.15	1	0.999	14	14	14	61	61	61	3.70755e+06	3.70755e+06	3.70755e+06	2M(15.9949),2M(15.9949),5M(15.9949),5M(15.9949),6M(15.9949),N-term(42.0106)
sp|Q9NR31|SAR1A_HUMAN	Q9NR31	SAR1A_HUMAN	SAR1A	198	Homo sapiens	Small COPII coat GTPase SAR1A	1:Experimental evidence at protein level	FALSE	65.15	1	0.999	16	11	16	52	35	52	1.14038e+06	1.14038e+06	1.14038e+06	15C(57.0215),20M(15.9949),20M(15.9949),3M(15.9949),6M(15.9949),7M(15.9949),7M(15.9949),7M(15.9949)
sp|O95336|6PGL_HUMAN	O95336	6PGL_HUMAN	PGLS	258	Homo sapiens	6-phosphogluconolactonase	1:Experimental evidence at protein level	FALSE	65.12	1	0.999	14	14	14	49	49	49	2.41103e+06	2.41103e+06	2.41103e+06	13M(15.9949),N-term(42.0106),N-term(42.0106)
sp|P27482|CALL3_HUMAN	P27482	CALL3_HUMAN	CALML3	149	Homo sapiens	Calmodulin-like protein 3	1:Experimental evidence at protein level	FALSE	65.1	1	0.999	9	6	6	34	11	11	6995146	397584	397584	9M(15.9949),N-term(42.0106)
sp|A0M8Q6|IGLC7_HUMAN	A0M8Q6	IGLC7_HUMAN	IGLC7	106	Homo sapiens	Immunoglobulin lambda constant 7	1:Experimental evidence at protein level	FALSE	65.09	1	0.9987	23	1	1	114	3	3	15612989	121224	121224
sp|P15954|COX7C_HUMAN	P15954	COX7C_HUMAN	COX7C	63	Homo sapiens	Cytochrome c oxidase subunit 7C, mitochondrial	1:Experimental evidence at protein level	TRUE	65.08	1	0.999	5	5	5	16	16	16	1509869	1509869	1509869	1M(15.9949),2C(57.0215),2C(57.0215)
sp|P07339|CATD_HUMAN	P07339	CATD_HUMAN	CTSD	412	Homo sapiens	Cathepsin D	1:Experimental evidence at protein level	FALSE	65.05	1	0.999	48	47	48	260	248	260	14104289	14104289	14104289	10M(15.9949),10M(15.9949),11M(15.9949),11M(15.9949),11M(15.9949),11M(15.9949),13M(15.9949),16C(57.0215),13M(15.9949),16C(57.0215),14M(15.9949),14M(15.9949),14M(15.9949),3C(57.0215),14M(15.9949),3C(57.0215),16C(57.0215),19C(57.0215),19C(57.0215),19C(57.0215),3M(15.9949),1M(15.9949),24M(15.9949),2M(15.9949),3C(57.0215),3C(57.0215),6C(57.0215),6M(15.9949),6M(15.9949),9C(57.0215),7M(15.9949),8M(15.99…
sp|Q9NWV4|CZIB_HUMAN	Q9NWV4	CZIB_HUMAN	CZIB	160	Homo sapiens	CXXC motif containing zinc binding protein	1:Experimental evidence at protein level	FALSE	65	1	0.999	13	13	13	28	28	28	867686	867686	867686	2M(15.9949),7C(57.0215)
sp|A0A0C4DH68|KV224_HUMAN	A0A0C4DH68	KV224_HUMAN	IGKV2-24	120	Homo sapiens	Immunoglobulin kappa variable 2-24	1:Experimental evidence at protein level	FALSE	65	1	0.999	13	1	9	27	1	23	3079218	66672.5	3079218	14C(57.0215)
sp|O75369|FLNB_HUMAN	O75369	FLNB_HUMAN	FLNB	2602	Homo sapiens	Filamin-B	1:Experimental evidence at protein level	FALSE	64.95	1	0.999	163	121	121	534	276	276	13517268	960999	960999	11C(57.0215),11C(57.0215),11C(57.0215),11C(57.0215),11C(57.0215),3C(57.0215),11M(15.9949),11M(15.9949),11M(15.9949),13C(57.0215),13M(15.9949),13M(15.9949),29M(15.9949),2M(15.9949),3C(57.0215),4C(57.0215),4C(57.0215),4M(15.9949),5C(57.0215),5M(15.9949),6M(15.9949),6M(15.9949),7C(57.0215),9M(15.9949),9M(15.9949),9M(15.9949),9M(15.9949)
sp|Q13162|PRDX4_HUMAN	Q13162	PRDX4_HUMAN	PRDX4	271	Homo sapiens	Peroxiredoxin-4	1:Experimental evidence at protein level	FALSE	64.94	1	0.999	29	20	20	180	97	97	29574986	4.66139e+06	4.66139e+06	4C(57.0215),6C(57.0215),9C(57.0215),9C(57.0215)
sp|P08574|CY1_HUMAN	P08574	CY1_HUMAN	CYC1	325	Homo sapiens	Cytochrome c1, heme protein, mitochondrial	1:Experimental evidence at protein level	TRUE	64.92	1	0.999	38	38	38	194	194	194	10636044	10636044	10636044	14M(15.9949),15C(57.0215),15C(57.0215),16M(15.9949),16M(15.9949),18M(15.9949),18M(15.9949),18M(15.9949),18M(15.9949),18M(15.9949),19M(15.9949),19M(15.9949),20M(15.9949),20M(15.9949),20M(15.9949),2M(15.9949),3C(57.0215),6C(57.0215)
sp|P60953|CDC42_HUMAN	P60953	CDC42_HUMAN	CDC42	191	Homo sapiens	Cell division control protein 42 homolog	1:Experimental evidence at protein level	FALSE	64.92	1	0.999	17	15	16	69	67	68	4.51926e+06	4.51926e+06	4.51926e+06	18M(15.9949),2C(57.0215),4C(57.0215)
sp|Q14764|MVP_HUMAN	Q14764	MVP_HUMAN	MVP	893	Homo sapiens	Major vault protein	1:Experimental evidence at protein level	FALSE	64.84	1	0.999	72	72	72	211	211	211	2.66192e+06	2.66192e+06	2.66192e+06	10M(15.9949),10M(15.9949),1M(15.9949),1M(15.9949),23M(15.9949),2M(15.9949),3C(57.0215),5M(15.9949),5M(15.9949),5M(15.9949),8M(15.9949),9M(15.9949),N-term(42.0106)
sp|P57105|SYJ2B_HUMAN	P57105	SYJ2B_HUMAN	SYNJ2BP	145	Homo sapiens	Synaptojanin-2-binding protein	1:Experimental evidence at protein level	TRUE	64.83	1	0.999	10	10	10	31	31	31	501783	501783	501783
sp|P62826|RAN_HUMAN	P62826	RAN_HUMAN	RAN	216	Homo sapiens	GTP-binding nuclear protein Ran	1:Experimental evidence at protein level	FALSE	64.81	1	0.999	21	21	21	106	106	106	2.22378e+06	2.22378e+06	2.22378e+06	10C(57.0215),2C(57.0215),N-term(42.0106)
sp|P08865|RSSA_HUMAN	P08865	RSSA_HUMAN	RPSA	295	Homo sapiens	Small ribosomal subunit protein uS2	1:Experimental evidence at protein level	FALSE	64.75	1	0.999	24	4	24	134	30	134	4.40211e+06	1.03607e+06	4.40211e+06	17M(15.9949),17M(15.9949),20C(57.0215),7M(15.9949),7M(15.9949),7M(15.9949),7M(15.9949),8C(57.0215),8M(15.9949),N-term(42.0106),N-term(42.0106),N-term(42.0106),9M(15.9949),N-term(42.0106),9M(15.9949)
sp|P16930|FAAA_HUMAN	P16930	FAAA_HUMAN	FAH	419	Homo sapiens	Fumarylacetoacetase	1:Experimental evidence at protein level	FALSE	64.68	1	0.999	27	27	27	92	92	92	4277473	4277473	4277473	11C(57.0215),4M(15.9949),13M(15.9949),14C(57.0215),17M(15.9949),1M(15.9949),3M(15.9949),3M(15.9949),5M(15.9949),8M(15.9949),8M(15.9949),8M(15.9949),9M(15.9949),9M(15.9949),N-term(42.0106),N-term(42.0106),N-term(42.0106),N-term(42.0106)
sp|P04217|A1BG_HUMAN	P04217	A1BG_HUMAN	A1BG	495	Homo sapiens	Alpha-1B-glycoprotein	1:Experimental evidence at protein level	FALSE	64.65	1	0.999	36	36	36	158	158	158	3075476	3075476	3075476	1C(57.0215),1C(57.0215),28M(15.9949),28M(15.9949),5C(57.0215),9M(15.9949)
sp|Q15121|PEA15_HUMAN	Q15121	PEA15_HUMAN	PEA15	130	Homo sapiens	Astrocytic phosphoprotein PEA-15	1:Experimental evidence at protein level	FALSE	64.62	1	0.999	9	9	9	37	37	37	2.99028e+06	2.99028e+06	2.99028e+06	7M(15.9949),7M(15.9949),N-term(42.0106)
sp|Q5T440|CAF17_HUMAN	Q5T440	CAF17_HUMAN	IBA57	356	Homo sapiens	Putative transferase CAF17, mitochondrial	1:Experimental evidence at protein level	FALSE	64.61	1	0.999	20	20	20	53	53	53	1.35478e+06	1.35478e+06	1.35478e+06	12C(57.0215),17M(15.9949),17M(15.9949)
sp|P05166|PCCB_HUMAN	P05166	PCCB_HUMAN	PCCB	539	Homo sapiens	Propionyl-CoA carboxylase beta chain, mitochondrial	1:Experimental evidence at protein level	FALSE	64.56	1	0.999	42	42	42	184	184	184	3.78574e+06	3.78574e+06	3.78574e+06	10C(57.0215),15M(15.9949),15M(15.9949),1M(15.9949),1M(15.9949),2C(57.0215),2C(57.0215),2M(15.9949),2M(15.9949),2M(15.9949),3M(15.9949),4M(15.9949),4M(15.9949),5C(57.0215),5M(15.9949),5M(15.9949),6M(15.9949),9M(15.9949),9M(15.9949)
sp|Q9H492|MLP3A_HUMAN	Q9H492	MLP3A_HUMAN	MAP1LC3A	121	Homo sapiens	Microtubule-associated protein 1 light chain 3 alpha	1:Experimental evidence at protein level	FALSE	64.46	1	0.999	7	4	7	23	12	23	1.00428e+06	464885	1.00428e+06	2M(15.9949),8M(15.9949),9M(15.9949)
sp|P61457|PHS_HUMAN	P61457	PHS_HUMAN	PCBD1	104	Homo sapiens	Pterin-4-alpha-carbinolamine dehydratase	1:Experimental evidence at protein level	FALSE	64.42	1	0.999	11	10	11	43	41	43	4061102	3.77845e+06	4061102	15M(15.9949)
sp|P49411|EFTU_HUMAN	P49411	EFTU_HUMAN	TUFM	455	Homo sapiens	Elongation factor Tu, mitochondrial	1:Experimental evidence at protein level	FALSE	64.4	1	0.999	40	40	40	199	199	199	5353673	5353673	5353673	13C(57.0215),13M(15.9949),4C(57.0215),4M(15.9949),4M(15.9949),4M(15.9949),5C(57.0215),7C(57.0215),7C(57.0215),8M(15.9949),8M(15.9949),8M(15.9949),9M(15.9949),9M(15.9949),9M(15.9949)
sp|O75083|WDR1_HUMAN	O75083	WDR1_HUMAN	WDR1	606	Homo sapiens	WD repeat-containing protein 1	1:Experimental evidence at protein level	FALSE	64.36	1	0.999	44	44	44	170	170	170	3752372	3752372	3752372	12C(57.0215),12C(57.0215),14M(15.9949),12C(57.0215),1M(15.9949),14C(57.0215),1C(57.0215),14C(57.0215),1C(57.0215),5M(15.9949)
sp|P46940|IQGA1_HUMAN	P46940	IQGA1_HUMAN	IQGAP1	1657	Homo sapiens	Ras GTPase-activating-like protein IQGAP1	1:Experimental evidence at protein level	FALSE	64.33	1	0.999	120	113	120	449	422	449	4.14873e+06	4.14873e+06	4.14873e+06	10M(15.9949),11M(15.9949),11M(15.9949),12M(15.9949),12M(15.9949),13C(57.0215),16M(15.9949),17C(57.0215),18M(15.9949),19M(15.9949),1M(15.9949),1M(15.9949),1M(15.9949),1M(15.9949),1M(15.9949),2M(15.9949),2M(15.9949),2M(15.9949),2M(15.9949),2M(15.9949),2M(15.9949),3M(15.9949),5M(15.9949),5M(15.9949),5M(15.9949),5M(15.9949),6C(57.0215),6M(15.9949),6M(15.9949),6M(15.9949),6M(15.9949),6M(15.9949),6M(15…
sp|P35611|ADDA_HUMAN	P35611	ADDA_HUMAN	ADD1	737	Homo sapiens	Alpha-adducin	1:Experimental evidence at protein level	FALSE	64.31	1	0.999	52	51	52	141	133	141	3.49773e+06	3.49773e+06	3.49773e+06	11C(57.0215),12M(15.9949),19M(15.9949),1M(15.9949),1M(15.9949),2M(15.9949),2M(15.9949),4M(15.9949),5M(15.9949),6M(15.9949),6M(15.9949),9M(15.9949)
sp|P39656|OST48_HUMAN	P39656	OST48_HUMAN	DDOST	456	Homo sapiens	Dolichyl-diphosphooligosaccharide--protein glycosyltransferase 48 kDa subunit	1:Experimental evidence at protein level	TRUE	64.25	1	0.999	37	37	37	133	133	133	1.86583e+06	1.86583e+06	1.86583e+06	4M(15.9949),4M(15.9949),4M(15.9949),4M(15.9949),4M(15.9949),6C(57.0215)
sp|Q15149|PLEC_HUMAN	Q15149	PLEC_HUMAN	PLEC	4684	Homo sapiens	Plectin	1:Experimental evidence at protein level	FALSE	64.24	1	0.999	345	329	345	1115	1023	1115	5.68383e+06	5.64981e+06	5.68383e+06	10C(57.0215),10C(57.0215),12M(15.9949),13M(15.9949),14M(15.9949),14M(15.9949),14M(15.9949),14M(15.9949),15C(57.0215),17M(15.9949),17M(15.9949),19M(15.9949),19M(15.9949),1M(15.9949),1M(15.9949),1M(15.9949),1M(15.9949),20M(15.9949),20M(15.9949),2C(57.0215),2M(15.9949),2M(15.9949),2M(15.9949),3M(15.9949),3M(15.9949),3M(15.9949),3M(15.9949),3M(15.9949),4C(57.0215),4M(15.9949),4M(15.9949),4M(15.9949),…
sp|P50990|TCPQ_HUMAN	P50990	TCPQ_HUMAN	CCT8	548	Homo sapiens	T-complex protein 1 subunit theta	1:Experimental evidence at protein level	FALSE	64.23	1	0.999	39	39	39	174	174	174	4697174	4697174	4697174	15M(15.9949),15M(15.9949),1M(15.9949),2M(15.9949),4M(15.9949),4M(15.9949),4M(15.9949),6M(15.9949),6M(15.9949),6M(15.9949),7M(15.9949),7M(15.9949),8M(15.9949),9C(57.0215)
sp|Q9H223|EHD4_HUMAN	Q9H223	EHD4_HUMAN	EHD4	541	Homo sapiens	EH domain-containing protein 4	1:Experimental evidence at protein level	FALSE	64.14	1	0.999	45	32	40	199	118	161	3.54778e+06	3.34313e+06	3.34313e+06	10M(15.9949),10M(15.9949),14M(15.9949),14M(15.9949),14M(15.9949),19M(15.9949),2M(15.9949),4M(15.9949),6M(15.9949),8M(15.9949)
sp|A0A0B4J1X5|HV374_HUMAN	A0A0B4J1X5	HV374_HUMAN	IGHV3-74	117	Homo sapiens	Immunoglobulin heavy variable 3-74	1:Experimental evidence at protein level	FALSE	64.1	1	0.999	17	3	10	83	9	38	2.85875e+06	370796	1.77266e+06	11M(15.9949),1C(57.0215)
sp|Q99653|CHP1_HUMAN	Q99653	CHP1_HUMAN	CHP1	195	Homo sapiens	Calcineurin B homologous protein 1	1:Experimental evidence at protein level	FALSE	64.1	1	0.999	11	11	11	35	35	35	739349	739349	739349	1M(15.9949)
sp|A0A0C4DH38|HV551_HUMAN	A0A0C4DH38	HV551_HUMAN	IGHV5-51	117	Homo sapiens	Immunoglobulin heavy variable 5-51	1:Experimental evidence at protein level	FALSE	64.1	1	0.999	10	4	7	32	16	24	1.17841e+06	601765	853177	5M(15.9949),6M(15.9949),9C(57.0215)
sp|P01701|LV151_HUMAN	P01701	LV151_HUMAN	IGLV1-51	117	Homo sapiens	Immunoglobulin lambda variable 1-51	1:Experimental evidence at protein level	FALSE	64.1	1	0.9989	10	5	5	32	8	8	2.41902e+06	485204	485204
sp|Q96FQ6|S10AG_HUMAN	Q96FQ6	S10AG_HUMAN	S100A16	103	Homo sapiens	Protein S100-A16	1:Experimental evidence at protein level	FALSE	64.08	1	0.999	8	8	8	29	29	29	1.09426e+06	1.09426e+06	1.09426e+06	5M(15.9949),5M(15.9949),5M(15.9949)
sp|P56556|NDUA6_HUMAN	P56556	NDUA6_HUMAN	NDUFA6	128	Homo sapiens	NADH dehydrogenase [ubiquinone] 1 alpha subcomplex subunit 6	1:Experimental evidence at protein level	FALSE	64.06	1	0.999	15	15	15	100	100	100	8497095	8497095	8497095	N-term(42.0106),N-term(42.0106)
sp|P47756|CAPZB_HUMAN	P47756	CAPZB_HUMAN	CAPZB	272	Homo sapiens	F-actin-capping protein subunit beta	1:Experimental evidence at protein level	FALSE	63.97	1	0.999	22	22	22	106	106	106	4674192	4674192	4674192	10M(15.9949),13C(57.0215),5C(57.0215),5M(15.9949),5M(15.9949),6M(15.9949),7C(57.0215),7C(57.0215),7C(57.0215),8M(15.9949),N-term(42.0106),12M(15.9949),7C(57.0215)
sp|Q8NC51|SERB1_HUMAN	Q8NC51	SERB1_HUMAN	SERBP1	408	Homo sapiens	SERPINE1 mRNA-binding protein 1	1:Experimental evidence at protein level	FALSE	63.97	1	0.999	24	23	24	76	74	76	1.98738e+06	1.98738e+06	1.98738e+06	10C(57.0215),10C(57.0215),11M(15.9949),11M(15.9949),2M(15.9949)
sp|P18085|ARF4_HUMAN	P18085	ARF4_HUMAN	ARF4	180	Homo sapiens	ADP-ribosylation factor 4	1:Experimental evidence at protein level	FALSE	63.89	1	0.999	19	5	6	90	17	20	3.77154e+06	1.11568e+06	1.29427e+06	1M(15.9949),8C(57.0215)
sp|Q9UBI6|GBG12_HUMAN	Q9UBI6	GBG12_HUMAN	GNG12	72	Homo sapiens	Guanine nucleotide-binding protein G(I)/G(S)/G(O) subunit gamma-12	1:Experimental evidence at protein level	FALSE	63.89	1	0.999	7	7	7	47	47	47	3.60829e+06	3.60829e+06	3.60829e+06	6M(15.9949),9C(57.0215),9C(57.0215),N-term(42.0106)
sp|P62942|FKB1A_HUMAN	P62942	FKB1A_HUMAN	FKBP1A	108	Homo sapiens	Peptidyl-prolyl cis-trans isomerase FKBP1A	1:Experimental evidence at protein level	TRUE	63.89	1	0.999	6	3	6	27	18	27	1.75374e+06	1.75374e+06	1.75374e+06	2M(15.9949),9M(15.9949),9M(15.9949),N-term(42.0106)
sp|P63220|RS21_HUMAN	P63220	RS21_HUMAN	RPS21	83	Homo sapiens	Small ribosomal subunit protein eS21	1:Experimental evidence at protein level	FALSE	63.86	1	0.999	8	8	8	37	37	37	3620805	3620805	3620805	1M(15.9949),2M(15.9949),2M(15.9949),5C(57.0215),7M(15.9949),7M(15.9949),7M(15.9949),N-term(42.0106)
sp|P00918|CAH2_HUMAN	P00918	CAH2_HUMAN	CA2	260	Homo sapiens	Carbonic anhydrase 2	1:Experimental evidence at protein level	FALSE	63.85	1	0.999	18	15	18	61	51	61	2.17752e+06	2.17752e+06	2.17752e+06	13M(15.9949),N-term(42.0106),N-term(42.0106)
sp|O00217|NDUS8_HUMAN	O00217	NDUS8_HUMAN	NDUFS8	210	Homo sapiens	NADH dehydrogenase [ubiquinone] iron-sulfur protein 8, mitochondrial	1:Experimental evidence at protein level	FALSE	63.81	1	0.999	22	22	22	101	101	101	6111877	6111877	6111877	11M(15.9949),1C(57.0215),5C(57.0215),2C(57.0215),6C(57.0215),4M(15.9949),4M(15.9949),5M(15.9949),8M(15.9949),9M(15.9949)
sp|Q8TDQ7|GNPI2_HUMAN	Q8TDQ7	GNPI2_HUMAN	GNPDA2	276	Homo sapiens	Glucosamine-6-phosphate deaminase 2	1:Experimental evidence at protein level	FALSE	63.77	1	0.999	17	8	8	55	15	15	1.64411e+06	462998	462998	4M(15.9949),5C(57.0215),8M(15.9949)
sp|Q15063|POSTN_HUMAN	Q15063	POSTN_HUMAN	POSTN	836	Homo sapiens	Periostin	1:Experimental evidence at protein level	FALSE	63.76	1	0.999	90	89	89	398	397	397	8699694	8699694	8699694	10M(15.9949),4C(57.0215),9C(57.0215),17M(15.9949),18M(15.9949),18M(15.9949),18M(15.9949),18M(15.9949),27M(15.9949),2C(57.0215),2C(57.0215),4C(57.0215),9C(57.0215),5M(15.9949),5M(15.9949),7C(57.0215),7M(15.9949),7M(15.9949),9C(57.0215),9M(15.9949)
sp|P00492|HPRT_HUMAN	P00492	HPRT_HUMAN	HPRT1	218	Homo sapiens	Hypoxanthine-guanine phosphoribosyltransferase	1:Experimental evidence at protein level	FALSE	63.76	1	0.999	13	11	13	32	29	32	769059	704895	769059	19C(57.0215),2M(15.9949),3C(57.0215),4M(15.9949),9M(15.9949)
sp|P48735|IDHP_HUMAN	P48735	IDHP_HUMAN	IDH2	452	Homo sapiens	Isocitrate dehydrogenase [NADP], mitochondrial	1:Experimental evidence at protein level	FALSE	63.72	1	0.999	52	45	52	290	264	290	9959307	9959307	9959307	10M(15.9949),11M(15.9949),2C(57.0215),21M(15.9949),21M(15.9949),27C(57.0215),27C(57.0215),2C(57.0215),4M(15.9949),5M(15.9949),5M(15.9949),6C(57.0215),8M(15.9949),9C(57.0215)
sp|O75489|NDUS3_HUMAN	O75489	NDUS3_HUMAN	NDUFS3	264	Homo sapiens	NADH dehydrogenase [ubiquinone] iron-sulfur protein 3, mitochondrial	1:Experimental evidence at protein level	FALSE	63.64	1	0.999	39	39	39	250	250	250	17069768	17069768	17069768	5M(15.9949),5M(15.9949),5M(15.9949)
sp|P25325|THTM_HUMAN	P25325	THTM_HUMAN	MPST	297	Homo sapiens	3-mercaptopyruvate sulfurtransferase	1:Experimental evidence at protein level	FALSE	63.64	1	0.999	22	22	22	86	86	86	2.44145e+06	2.44145e+06	2.44145e+06	13C(57.0215),13C(57.0215),7M(15.9949),7M(15.9949)
sp|Q13561|DCTN2_HUMAN	Q13561	DCTN2_HUMAN	DCTN2	401	Homo sapiens	Dynactin subunit 2	1:Experimental evidence at protein level	FALSE	63.59	1	0.999	22	22	22	90	90	90	3243343	3243343	3243343	10M(15.9949),13M(15.9949),13M(15.9949),N-term(42.0106)
sp|Q00610|CLH1_HUMAN	Q00610	CLH1_HUMAN	CLTC	1675	Homo sapiens	Clathrin heavy chain 1	1:Experimental evidence at protein level	FALSE	63.52	1	0.999	151	120	151	581	444	581	4479113	4474891	4479113	10M(15.9949),10M(15.9949),11C(57.0215),3C(57.0215),12M(15.9949),12M(15.9949),13C(57.0215),15M(15.9949),16M(15.9949),18C(57.0215),18M(15.9949),18M(15.9949),18M(15.9949),1M(15.9949),1M(15.9949),20M(15.9949),24M(15.9949),2M(15.9949),2M(15.9949),3C(57.0215),3M(15.9949),3M(15.9949),4C(57.0215),4C(57.0215),4M(15.9949),4M(15.9949),5C(57.0215),5C(57.0215),5M(15.9949),5M(15.9949),5M(15.9949),7C(57.0215),7…
sp|Q9NTX5|ECHD1_HUMAN	Q9NTX5	ECHD1_HUMAN	ECHDC1	307	Homo sapiens	Ethylmalonyl-CoA decarboxylase	1:Experimental evidence at protein level	FALSE	63.52	1	0.999	17	17	17	49	49	49	1.41321e+06	1.41321e+06	1.41321e+06	12C(57.0215),2M(15.9949),2M(15.9949),7M(15.9949)
sp|P13073|COX41_HUMAN	P13073	COX41_HUMAN	COX4I1	169	Homo sapiens	Cytochrome c oxidase subunit 4 isoform 1, mitochondrial	1:Experimental evidence at protein level	TRUE	63.31	1	0.999	32	32	32	286	286	286	30064352	30064352	30064352	10M(15.9949),10M(15.9949),10M(15.9949),10M(15.9949),6M(15.9949),6M(15.9949),8M(15.9949),8M(15.9949),8M(15.9949),8M(15.9949),8M(15.9949)
sp|P46952|3HAO_HUMAN	P46952	3HAO_HUMAN	HAAO	286	Homo sapiens	3-hydroxyanthranilate 3,4-dioxygenase	1:Experimental evidence at protein level	FALSE	63.29	1	0.999	16	16	16	56	56	56	2.54676e+06	2.54676e+06	2.54676e+06	15C(57.0215),18M(15.9949),18M(15.9949),2M(15.9949),7M(15.9949)
sp|P01721|LV657_HUMAN	P01721	LV657_HUMAN	IGLV6-57	117	Homo sapiens	Immunoglobulin lambda variable 6-57	1:Experimental evidence at protein level	FALSE	63.25	1	0.999	12	8	8	38	24	24	1.85748e+06	1.10379e+06	1.10379e+06	3M(15.9949)
sp|P0CF74|IGLC6_HUMAN	P0CF74	IGLC6_HUMAN	IGLC6	106	Homo sapiens	Immunoglobulin lambda constant 6	1:Experimental evidence at protein level	FALSE	63.21	0.9915	0.9859	31	1	1	155	2	2	17701724	30378.2	30378.2
sp|Q99733|NP1L4_HUMAN	Q99733	NP1L4_HUMAN	NAP1L4	375	Homo sapiens	Nucleosome assembly protein 1-like 4	1:Experimental evidence at protein level	FALSE	63.2	1	0.999	19	17	19	71	54	71	3382323	2.30867e+06	3382323	14C(57.0215),17C(57.0215),4M(15.9949),6M(15.9949),N-term(42.0106),N-term(42.0106)
sp|Q9NRX4|PHP14_HUMAN	Q9NRX4	PHP14_HUMAN	PHPT1	125	Homo sapiens	14 kDa phosphohistidine phosphatase	1:Experimental evidence at protein level	FALSE	63.2	1	0.999	12	12	12	52	52	52	3.28165e+06	3.28165e+06	3.28165e+06	2M(15.9949),2M(15.9949),8M(15.9949),N-term(42.0106),N-term(42.0106),N-term(42.0106),N-term(42.0106),N-term(42.0106),N-term(42.0106)
sp|P02751|FINC_HUMAN	P02751	FINC_HUMAN	FN1	2477	Homo sapiens	Fibronectin	1:Experimental evidence at protein level	FALSE	63.18	1	0.999	275	275	275	1197	1197	1197	21260970	21260970	21260970	10C(57.0215),11C(57.0215),13M(15.9949),7C(57.0215),11C(57.0215),9C(57.0215),14C(57.0215),14C(57.0215),4C(57.0215),14C(57.0215),4C(57.0215),14M(15.9949),7C(57.0215),14M(15.9949),7C(57.0215),17M(15.9949),17M(15.9949),17M(15.9949),1M(15.9949),22C(57.0215),22C(57.0215),24C(57.0215),3C(57.0215),4C(57.0215),4C(57.0215),4C(57.0215),4C(57.0215),6C(57.0215),4M(15.9949),4M(15.9949),4M(15.9949),5C(57.0215),…
sp|P49721|PSB2_HUMAN	P49721	PSB2_HUMAN	PSMB2	201	Homo sapiens	Proteasome subunit beta type-2	1:Experimental evidence at protein level	FALSE	63.18	1	0.999	21	21	21	107	107	107	2.76525e+06	2.76525e+06	2.76525e+06	1M(15.9949),5C(57.0215),9M(15.9949),N-term(42.0106),N-term(42.0106)
sp|O75822|EIF3J_HUMAN	O75822	EIF3J_HUMAN	EIF3J	258	Homo sapiens	Eukaryotic translation initiation factor 3 subunit J	1:Experimental evidence at protein level	FALSE	63.18	1	0.999	15	15	15	23	23	23	929217	929217	929217	15M(15.9949),21M(15.9949),N-term(42.0106),N-term(42.0106)
sp|P62269|RS18_HUMAN	P62269	RS18_HUMAN	RPS18	152	Homo sapiens	Small ribosomal subunit protein uS13	1:Experimental evidence at protein level	FALSE	63.16	1	0.999	16	14	16	117	113	117	2.69182e+06	2.69182e+06	2.69182e+06	5M(15.9949),N-term(42.0106),N-term(42.0106)
sp|P11233|RALA_HUMAN	P11233	RALA_HUMAN	RALA	206	Homo sapiens	Ras-related protein Ral-A	1:Experimental evidence at protein level	FALSE	63.11	1	0.999	17	9	17	55	15	55	958142	487753	958142	1M(15.9949),3M(15.9949),5M(15.9949),5M(15.9949),6M(15.9949),8M(15.9949)
sp|P12532|KCRU_HUMAN	P12532	KCRU_HUMAN	CKMT1A	417	Homo sapiens	Creatine kinase U-type, mitochondrial	1:Experimental evidence at protein level	FALSE	63.07	1	0.999	44	16	16	308	93	93	15858039	1.88683e+06	1.88683e+06	11M(15.9949),13C(57.0215),13C(57.0215),4M(15.9949),4M(15.9949),4M(15.9949)
sp|P01876|IGHA1_HUMAN	P01876	IGHA1_HUMAN	IGHA1	398	Homo sapiens	Immunoglobulin heavy constant alpha 1	1:Experimental evidence at protein level	TRUE	63.07	1	0.999	48	23	48	283	139	283	20390964	16206907	20390964	13C(57.0215),19C(57.0215),19C(57.0215),26C(57.0215),29C(57.0215),29C(57.0215),29C(57.0215),2C(57.0215),4C(57.0215),4C(57.0215),4C(57.0215),6C(57.0215),6C(57.0215),6C(57.0215),6C(57.0215),7M(15.9949),6C(57.0215),7M(15.9949),6C(57.0215),7M(15.9949),6C(57.0215),7M(15.9949),7C(57.0215),7C(57.0215),7C(57.0215),8M(15.9949),7C(57.0215),8M(15.9949)
sp|P09210|GSTA2_HUMAN	P09210	GSTA2_HUMAN	GSTA2	222	Homo sapiens	Glutathione S-transferase A2	1:Experimental evidence at protein level	FALSE	63.06	1	0.999	24	2	24	96	8	96	7.83631e+06	530078	7.83631e+06	12M(15.9949),18M(15.9949),6M(15.9949)
sp|P60842|IF4A1_HUMAN	P60842	IF4A1_HUMAN	EIF4A1	406	Homo sapiens	Eukaryotic initiation factor 4A-I	1:Experimental evidence at protein level	FALSE	63.05	1	0.999	33	16	33	145	72	145	2.19632e+06	796147	2.19632e+06	10M(15.9949),11M(15.9949),11M(15.9949),13M(15.9949),13M(15.9949),14M(15.9949),16M(15.9949),1M(15.9949),3M(15.9949),3M(15.9949),4M(15.9949),6M(15.9949),6M(15.9949),6M(15.9949),6M(15.9949),7M(15.9949),8M(15.9949)
sp|P26599|PTBP1_HUMAN	P26599	PTBP1_HUMAN	PTBP1	557	Homo sapiens	Polypyrimidine tract-binding protein 1	1:Experimental evidence at protein level	FALSE	63.02	1	0.999	33	31	33	94	91	94	1.26681e+06	1.26681e+06	1.26681e+06	12C(57.0215),13C(57.0215),1M(15.9949),20M(15.9949),20M(15.9949),29M(15.9949),31M(15.9949),7M(15.9949),N-term(42.0106)
sp|O95861|BPNT1_HUMAN	O95861	BPNT1_HUMAN	BPNT1	308	Homo sapiens	3'(2'),5'-bisphosphate nucleotidase 1	1:Experimental evidence at protein level	FALSE	62.99	1	0.999	17	17	17	42	42	42	1114533	1114533	1114533	2C(57.0215),2M(15.9949),N-term(42.0106),N-term(42.0106),8M(15.9949)
sp|Q15008|PSMD6_HUMAN	Q15008	PSMD6_HUMAN	PSMD6	389	Homo sapiens	26S proteasome non-ATPase regulatory subunit 6	1:Experimental evidence at protein level	FALSE	62.98	1	0.999	26	26	26	91	91	91	1.56639e+06	1.56639e+06	1.56639e+06	10M(15.9949),15M(15.9949),19M(15.9949),19M(15.9949),1M(15.9949),4M(15.9949),6M(15.9949),N-term(42.0106)
sp|Q96I99|SUCB2_HUMAN	Q96I99	SUCB2_HUMAN	SUCLG2	432	Homo sapiens	Succinate--CoA ligase [GDP-forming] subunit beta, mitochondrial	1:Experimental evidence at protein level	FALSE	62.96	1	0.999	32	32	32	125	125	125	3.80309e+06	3.80309e+06	3.80309e+06	1M(15.9949),21C(57.0215),21C(57.0215),2C(57.0215),2M(15.9949),2M(15.9949),5M(15.9949),8M(15.9949)
sp|P01767|HV353_HUMAN	P01767	HV353_HUMAN	IGHV3-53	116	Homo sapiens	Immunoglobulin heavy variable 3-53	1:Experimental evidence at protein level	FALSE	62.93	1	0.999	17	2	3	66	3	5	2.59744e+06	61581.8	95336.4
sp|P63027|VAMP2_HUMAN	P63027	VAMP2_HUMAN	VAMP2	116	Homo sapiens	Vesicle-associated membrane protein 2	1:Experimental evidence at protein level	TRUE	62.93	1	0.999	8	3	6	32	14	30	2654191	1.10822e+06	2654191	15M(15.9949),15M(15.9949),9M(15.9949),N-term(42.0106),N-term(42.0106),N-term(42.0106)
sp|P05062|ALDOB_HUMAN	P05062	ALDOB_HUMAN	ALDOB	364	Homo sapiens	Fructose-bisphosphate aldolase B	1:Experimental evidence at protein level	FALSE	62.91	1	0.999	47	41	41	226	181	181	9462118	7794639	7794639	12M(15.9949),12M(15.9949),12M(15.9949),3M(15.9949),5C(57.0215),5C(57.0215),6M(15.9949),8M(15.9949),8M(15.9949),8M(15.9949),8M(15.9949),9M(15.9949),9M(15.9949),9M(15.9949),N-term(42.0106),N-term(42.0106)
sp|P16989|YBOX3_HUMAN	P16989	YBOX3_HUMAN	YBX3	372	Homo sapiens	Y-box-binding protein 3	1:Experimental evidence at protein level	FALSE	62.9	1	0.999	16	12	16	37	25	37	2855029	1.36606e+06	2855029	9M(15.9949),N-term(42.0106)
sp|Q15907|RB11B_HUMAN	Q15907	RB11B_HUMAN	RAB11B	218	Homo sapiens	Ras-related protein Rab-11B	1:Experimental evidence at protein level	FALSE	62.84	1	0.999	18	4	17	76	15	75	2733310	1.10697e+06	2733310	10M(15.9949),10M(15.9949),10M(15.9949),N-term(42.0106)
sp|P06312|KV401_HUMAN	P06312	KV401_HUMAN	IGKV4-1	121	Homo sapiens	Immunoglobulin kappa variable 4-1	1:Experimental evidence at protein level	FALSE	62.81	1	0.999	18	11	13	67	45	51	1.56444e+06	1.37744e+06	1.37744e+06	3M(15.9949),4M(15.9949),4M(15.9949),5M(15.9949),8M(15.9949)
sp|P42025|ACTY_HUMAN	P42025	ACTY_HUMAN	ACTR1B	376	Homo sapiens	Beta-centractin	1:Experimental evidence at protein level	FALSE	62.77	1	0.999	26	12	12	118	41	41	1.851e+06	1.18787e+06	1.18787e+06	3M(15.9949),3M(15.9949),N-term(42.0106),N-term(42.0106)
sp|P20774|MIME_HUMAN	P20774	MIME_HUMAN	OGN	298	Homo sapiens	Mimecan	1:Experimental evidence at protein level	FALSE	62.75	1	0.999	88	87	88	542	540	542	43213128	43213128	43213128	10C(57.0215),11C(57.0215),12C(57.0215),13C(57.0215),17C(57.0215),17C(57.0215),18C(57.0215),18C(57.0215),7C(57.0215),7C(57.0215)
sp|Q9UFN0|NPS3A_HUMAN	Q9UFN0	NPS3A_HUMAN	NIPSNAP3A	247	Homo sapiens	Protein NipSnap homolog 3A	1:Experimental evidence at protein level	FALSE	62.75	1	0.999	26	21	26	151	114	151	5471964	2.83144e+06	5471964	11M(15.9949),11M(15.9949),12M(15.9949),12M(15.9949),12M(15.9949),1M(15.9949),1M(15.9949)
sp|Q02790|FKBP4_HUMAN	Q02790	FKBP4_HUMAN	FKBP4	459	Homo sapiens	Peptidyl-prolyl cis-trans isomerase FKBP4	1:Experimental evidence at protein level	FALSE	62.75	1	0.999	30	30	30	71	71	71	1.94473e+06	1.94473e+06	1.94473e+06	11C(57.0215),12M(15.9949),13M(15.9949),13M(15.9949),13M(15.9949),14M(15.9949),5M(15.9949),5M(15.9949),7M(15.9949),9M(15.9949)
sp|Q7Z4H3|HDDC2_HUMAN	Q7Z4H3	HDDC2_HUMAN	HDDC2	204	Homo sapiens	5'-deoxynucleotidase HDDC2	1:Experimental evidence at protein level	FALSE	62.75	1	0.999	10	10	10	13	13	13	968094	968094	968094	10M(15.9949),8C(57.0215),N-term(42.0106)
sp|Q8N4H5|TOM5_HUMAN	Q8N4H5	TOM5_HUMAN	TOMM5	51	Homo sapiens	Mitochondrial import receptor subunit TOM5 homolog	1:Experimental evidence at protein level	TRUE	62.75	1	0.9944	6	6	6	8	8	8	763987	763987	763987	1M(15.9949),6M(15.9949),6M(15.9949)
sp|Q9HCC0|MCCB_HUMAN	Q9HCC0	MCCB_HUMAN	MCCC2	563	Homo sapiens	Methylcrotonoyl-CoA carboxylase beta chain, mitochondrial	1:Experimental evidence at protein level	FALSE	62.7	1	0.999	46	46	46	139	139	139	2.93344e+06	2.93344e+06	2.93344e+06	14M(15.9949),19C(57.0215),19C(57.0215),1M(15.9949),3C(57.0215),4M(15.9949),6C(57.0215),6C(57.0215),7M(15.9949),6M(15.9949),8M(15.9949)
sp|P09417|DHPR_HUMAN	P09417	DHPR_HUMAN	QDPR	244	Homo sapiens	Dihydropteridine reductase	1:Experimental evidence at protein level	FALSE	62.7	1	0.999	19	19	19	102	102	102	8117148	8117148	8117148	14M(15.9949),1M(15.9949),22M(15.9949),22M(15.9949),4M(15.9949),4M(15.9949),9M(15.9949),9M(15.9949),N-term(42.0106),N-term(42.0106)
sp|P52566|GDIR2_HUMAN	P52566	GDIR2_HUMAN	ARHGDIB	201	Homo sapiens	Rho GDP-dissociation inhibitor 2	1:Experimental evidence at protein level	FALSE	62.69	1	0.999	19	15	16	47	42	43	2.66482e+06	2.66482e+06	2.66482e+06	1M(15.9949),4M(15.9949),4M(15.9949),5M(15.9949),5M(15.9949),N-term(42.0106)
sp|A0A075B6K4|LV310_HUMAN	A0A075B6K4	LV310_HUMAN	IGLV3-10	115	Homo sapiens	Immunoglobulin lambda variable 3-10	1:Experimental evidence at protein level	FALSE	62.61	1	0.999	11	2	8	34	2	10	5843217	214802	1.06919e+06	3C(57.0215),9M(15.9949)
sp|P54296|MYOM2_HUMAN	P54296	MYOM2_HUMAN	MYOM2	1465	Homo sapiens	Myomesin-2	1:Experimental evidence at protein level	FALSE	62.59	1	0.999	98	97	98	265	263	265	2421986	2421986	2421986	12M(15.9949),13M(15.9949),13M(15.9949),18C(57.0215),19M(15.9949),19M(15.9949),1M(15.9949),2M(15.9949),4M(15.9949),4M(15.9949),5M(15.9949),6C(57.0215),6M(15.9949),6M(15.9949),7M(15.9949),7M(15.9949),7M(15.9949),7M(15.9949),9M(15.9949),9M(15.9949),N-term(42.0106)
sp|P22061|PIMT_HUMAN	P22061	PIMT_HUMAN	PCMT1	227	Homo sapiens	Protein-L-isoaspartate(D-aspartate) O-methyltransferase	1:Experimental evidence at protein level	TRUE	62.56	1	0.999	18	18	18	115	115	115	4.22364e+06	4.22364e+06	4.22364e+06	13M(15.9949),13M(15.9949),1M(15.9949),1M(15.9949),1M(15.9949),3M(15.9949),5M(15.9949)
sp|P12110|CO6A2_HUMAN	P12110	CO6A2_HUMAN	COL6A2	1019	Homo sapiens	Collagen alpha-2(VI) chain	1:Experimental evidence at protein level	FALSE	62.51	1	0.999	277	276	277	2034	2031	2034	108253880	108253880	108253880	10C(57.0215),10C(57.0215),17C(57.0215),10C(57.0215),17C(57.0215),22C(57.0215),31C(57.0215),5M(15.9949),10C(57.0215),17C(57.0215),5M(15.9949),10C(57.0215),17C(57.0215),5M(15.9949),10C(57.0215),5M(15.9949),10M(15.9949),10M(15.9949),10M(15.9949),10M(15.9949),10M(15.9949),10M(15.9949),10M(15.9949),10M(15.9949),10M(15.9949),10M(15.9949),11C(57.0215),11C(57.0215),11C(57.0215),11C(57.0215),11C(57.0215),…
sp|P27338|AOFB_HUMAN	P27338	AOFB_HUMAN	MAOB	520	Homo sapiens	Amine oxidase [flavin-containing] B	1:Experimental evidence at protein level	TRUE	62.5	1	0.999	41	34	41	278	236	278	13469139	7966143	13469139	10M(15.9949),12M(15.9949),12M(15.9949),12M(15.9949),12M(15.9949),15M(15.9949),16M(15.9949),1M(15.9949),2M(15.9949),3M(15.9949),4M(15.9949),5M(15.9949),6M(15.9949),9M(15.9949),9M(15.9949)
sp|Q8TDB4|HUMMR_HUMAN	Q8TDB4	HUMMR_HUMAN	MGARP	240	Homo sapiens	Protein MGARP	1:Experimental evidence at protein level	TRUE	62.5	1	0.999	18	18	18	39	39	39	2.74894e+06	2.74894e+06	2.74894e+06	5C(57.0215)
sp|P30039|PBLD_HUMAN	P30039	PBLD_HUMAN	PBLD	288	Homo sapiens	Phenazine biosynthesis-like domain-containing protein	1:Experimental evidence at protein level	FALSE	62.5	1	0.999	15	15	15	37	37	37	1.0813e+06	1.0813e+06	1.0813e+06	12C(57.0215),2M(15.9949),2M(15.9949)
sp|O96033|MOC2A_HUMAN	O96033	MOC2A_HUMAN	MOCS2	88	Homo sapiens	Molybdopterin synthase sulfur carrier subunit	1:Experimental evidence at protein level	FALSE	62.5	1	0.9988	4	4	4	4	4	4	240202	240202	240202
sp|P20042|IF2B_HUMAN	P20042	IF2B_HUMAN	EIF2S2	333	Homo sapiens	Eukaryotic translation initiation factor 2 subunit 2	1:Experimental evidence at protein level	FALSE	62.46	1	0.999	21	21	21	35	35	35	1.02411e+06	1.02411e+06	1.02411e+06	18M(15.9949),1M(15.9949),3M(15.9949),4M(15.9949),5C(57.0215),8C(57.0215)
sp|P48681|NEST_HUMAN	P48681	NEST_HUMAN	NES	1621	Homo sapiens	Nestin	1:Experimental evidence at protein level	FALSE	62.43	1	0.999	103	102	103	288	286	288	7093746	7093746	7093746	10C(57.0215),11M(15.9949),12M(15.9949),1M(15.9949),4M(15.9949),4M(15.9949),4M(15.9949),9C(57.0215)
sp|P17655|CAN2_HUMAN	P17655	CAN2_HUMAN	CAPN2	700	Homo sapiens	Calpain-2 catalytic subunit	1:Experimental evidence at protein level	FALSE	62.43	1	0.999	45	44	45	136	134	136	3393214	3393214	3393214	15C(57.0215),1M(15.9949),2M(15.9949),3C(57.0215),3C(57.0215),4C(57.0215),4M(15.9949),5M(15.9949),6C(57.0215),6C(57.0215),8M(15.9949),8M(15.9949),9M(15.9949),9M(15.9949)
sp|Q05639|EF1A2_HUMAN	Q05639	EF1A2_HUMAN	EEF1A2	463	Homo sapiens	Elongation factor 1-alpha 2	1:Experimental evidence at protein level	FALSE	62.42	1	0.999	53	26	26	328	127	127	10268010	4.68034e+06	4.68034e+06	10M(15.9949),15M(15.9949),1M(15.9949),1M(15.9949),21M(15.9949),28M(15.9949),3M(15.9949),9M(15.9949)
sp|P25311|ZA2G_HUMAN	P25311	ZA2G_HUMAN	AZGP1	298	Homo sapiens	Zinc-alpha-2-glycoprotein	1:Experimental evidence at protein level	FALSE	62.42	1	0.999	28	28	28	115	115	115	3.02451e+06	3.02451e+06	3.02451e+06	4M(15.9949),5M(15.9949),5M(15.9949),7C(57.0215),7M(15.9949),7M(15.9949)
sp|P67809|YBOX1_HUMAN	P67809	YBOX1_HUMAN	YBX1	324	Homo sapiens	Y-box-binding protein 1	1:Experimental evidence at protein level	FALSE	62.35	1	0.999	15	11	11	39	27	27	2.85516e+06	1.6523e+06	1.6523e+06	14M(15.9949),N-term(42.0106),N-term(42.0106)
sp|Q9NR28|DBLOH_HUMAN	Q9NR28	DBLOH_HUMAN	DIABLO	239	Homo sapiens	Diablo IAP-binding mitochondrial protein	1:Experimental evidence at protein level	TRUE	62.34	1	0.999	15	15	15	49	49	49	3071608	3071608	3071608	12M(15.9949),12M(15.9949),14M(15.9949),1M(15.9949),6M(15.9949)
sp|O75112|LDB3_HUMAN	O75112	LDB3_HUMAN	LDB3	727	Homo sapiens	LIM domain-binding protein 3	1:Experimental evidence at protein level	FALSE	62.31	1	0.999	56	56	56	194	194	194	3.25431e+06	3.25431e+06	3.25431e+06	11M(15.9949),11M(15.9949),1M(15.9949),23M(15.9949),23M(15.9949),2M(15.9949),2M(15.9949),2M(15.9949),4M(15.9949),5M(15.9949),5M(15.9949),5M(15.9949),6M(15.9949),6M(15.9949),6M(15.9949),7M(15.9949),9M(15.9949),N-term(42.0106),N-term(42.0106)
sp|Q9H7C9|AAMDC_HUMAN	Q9H7C9	AAMDC_HUMAN	AAMDC	122	Homo sapiens	Mth938 domain-containing protein	1:Experimental evidence at protein level	FALSE	62.3	1	0.999	7	7	7	18	18	18	809665	809665	809665	N-term(42.0106),N-term(42.0106),13M(15.9949)
sp|Q92629|SGCD_HUMAN	Q92629	SGCD_HUMAN	SGCD	289	Homo sapiens	Delta-sarcoglycan	1:Experimental evidence at protein level	TRUE	62.28	1	0.999	19	18	19	79	78	79	3.97234e+06	3.97234e+06	3.97234e+06	11M(15.9949),15C(57.0215),12C(57.0215),19C(57.0215),15C(57.0215),3M(15.9949),4M(15.9949)
sp|P84085|ARF5_HUMAN	P84085	ARF5_HUMAN	ARF5	180	Homo sapiens	ADP-ribosylation factor 5	1:Experimental evidence at protein level	FALSE	62.22	1	0.9989	19	4	4	84	8	8	5607731	765289	765289	1M(15.9949),7M(15.9949)
sp|Q9Y6C2|EMIL1_HUMAN	Q9Y6C2	EMIL1_HUMAN	EMILIN1	1016	Homo sapiens	EMILIN-1	1:Experimental evidence at protein level	FALSE	62.11	1	0.999	96	95	96	464	463	464	15973639	15973639	15973639	12C(57.0215),12C(57.0215),12M(15.9949),14C(57.0215),16C(57.0215),19C(57.0215),5M(15.9949)
sp|Q9UHA4|LTOR3_HUMAN	Q9UHA4	LTOR3_HUMAN	LAMTOR3	124	Homo sapiens	Ragulator complex protein LAMTOR3	1:Experimental evidence at protein level	FALSE	62.1	1	0.999	10	10	10	16	16	16	777345	777345	777345
sp|O75828|CBR3_HUMAN	O75828	CBR3_HUMAN	CBR3	277	Homo sapiens	Carbonyl reductase [NADPH] 3	1:Experimental evidence at protein level	FALSE	62.09	1	0.999	16	10	10	77	28	28	3.51791e+06	428995	428995	15M(15.9949),15M(15.9949),5C(57.0215),5M(15.9949)
sp|O75955|FLOT1_HUMAN	O75955	FLOT1_HUMAN	FLOT1	427	Homo sapiens	Flotillin-1	1:Experimental evidence at protein level	FALSE	62.06	1	0.999	25	25	25	84	84	84	1491788	1491788	1491788	11M(15.9949),11M(15.9949),15M(15.9949),15M(15.9949),1M(15.9949),5M(15.9949),5M(15.9949),9M(15.9949),9M(15.9949)
sp|P11217|PYGM_HUMAN	P11217	PYGM_HUMAN	PYGM	842	Homo sapiens	Glycogen phosphorylase, muscle form	1:Experimental evidence at protein level	FALSE	62	1	0.999	68	36	38	265	120	126	7.96252e+06	2777438	3.0921e+06	10M(15.9949),18M(15.9949),18M(15.9949),1M(15.9949),24M(15.9949),24M(15.9949),2M(15.9949),7M(15.9949),7M(15.9949),N-term(42.0106)
sp|O43169|CYB5B_HUMAN	O43169	CYB5B_HUMAN	CYB5B	150	Homo sapiens	Cytochrome b5 type B	1:Experimental evidence at protein level	TRUE	62	1	0.999	11	11	11	37	37	37	1.7935e+06	1.7935e+06	1.7935e+06	N-term(42.0106),N-term(42.0106),4M(15.9949)
sp|Q9UN36|NDRG2_HUMAN	Q9UN36	NDRG2_HUMAN	NDRG2	371	Homo sapiens	Protein NDRG2	1:Experimental evidence at protein level	TRUE	61.99	1	0.999	34	34	34	106	106	106	2.67952e+06	2.67952e+06	2.67952e+06	11M(15.9949),1M(15.9949),20M(15.9949),20M(15.9949),20M(15.9949),20M(15.9949),20M(15.9949),24C(57.0215),8M(15.9949),8M(15.9949),N-term(42.0106),N-term(42.0106),N-term(42.0106)
sp|Q7KZF4|SND1_HUMAN	Q7KZF4	SND1_HUMAN	SND1	910	Homo sapiens	Staphylococcal nuclease domain-containing protein 1	1:Experimental evidence at protein level	FALSE	61.98	1	0.999	50	50	50	139	139	139	2.29448e+06	2.29448e+06	2.29448e+06	10M(15.9949),13M(15.9949),14C(57.0215),3C(57.0215),14C(57.0215),3C(57.0215),14M(15.9949),2C(57.0215),2M(15.9949),4C(57.0215),4M(15.9949),5M(15.9949),9C(57.0215),9M(15.9949),N-term(42.0106),N-term(42.0106)
sp|Q15435|PP1R7_HUMAN	Q15435	PP1R7_HUMAN	PPP1R7	360	Homo sapiens	Protein phosphatase 1 regulatory subunit 7	1:Experimental evidence at protein level	FALSE	61.94	1	0.999	17	17	17	52	52	52	927628	927628	927628	12M(15.9949),15M(15.9949),15M(15.9949),2M(15.9949),3M(15.9949)
sp|O75821|EIF3G_HUMAN	O75821	EIF3G_HUMAN	EIF3G	320	Homo sapiens	Eukaryotic translation initiation factor 3 subunit G	1:Experimental evidence at protein level	FALSE	61.88	1	0.999	18	18	18	45	45	45	1.35606e+06	1.35606e+06	1.35606e+06	12M(15.9949),12M(15.9949),5C(57.0215),24M(15.9949),5C(57.0215)
sp|P10915|HPLN1_HUMAN	P10915	HPLN1_HUMAN	HAPLN1	354	Homo sapiens	Hyaluronan and proteoglycan link protein 1	1:Experimental evidence at protein level	FALSE	61.86	1	0.999	27	26	27	120	107	120	5.39256e+06	5.39256e+06	5.39256e+06	10C(57.0215),1C(57.0215),3C(57.0215),6C(57.0215),6C(57.0215),8M(15.9949),8M(15.9949)
sp|Q14568|HS902_HUMAN	Q14568	HS902_HUMAN	HSP90AA2P	343	Homo sapiens	Heat shock protein HSP 90-alpha A2	1:Experimental evidence at protein level	FALSE	61.81	1	0.999	39	2	2	231	5	5	14447018	25285.2	25285.2
sp|P27105|STOM_HUMAN	P27105	STOM_HUMAN	STOM	288	Homo sapiens	Stomatin	1:Experimental evidence at protein level	TRUE	61.81	1	0.999	21	19	21	117	105	117	7.07474e+06	7.07474e+06	7.07474e+06	10C(57.0215),12M(15.9949),12M(15.9949),16M(15.9949),2M(15.9949),4M(15.9949),4M(15.9949),4M(15.9949),7M(15.9949),8M(15.9949)
sp|A6NMZ7|CO6A6_HUMAN	A6NMZ7	CO6A6_HUMAN	COL6A6	2263	Homo sapiens	Collagen alpha-6(VI) chain	1:Experimental evidence at protein level	FALSE	61.73	1	0.999	294	285	294	1526	1495	1526	22923330	22923330	22923330	10C(57.0215),10M(15.9949),10M(15.9949),10M(15.9949),10M(15.9949),11M(15.9949),11M(15.9949),11M(15.9949),11M(15.9949),11M(15.9949),12M(15.9949),12M(15.9949),12M(15.9949),3C(57.0215),13C(57.0215),8C(57.0215),13M(15.9949),13M(15.9949),13M(15.9949),13M(15.9949),14M(15.9949),15M(15.9949),16M(15.9949),16M(15.9949),16M(15.9949),17M(15.9949),17M(15.9949),1M(15.9949),1M(15.9949),1M(15.9949),20M(15.9949),2…
sp|Q86TD4|SRCA_HUMAN	Q86TD4	SRCA_HUMAN	SRL	473	Homo sapiens	Sarcalumenin	1:Experimental evidence at protein level	FALSE	61.73	1	0.999	41	41	41	203	203	203	4481025	4481025	4481025	10M(15.9949),14M(15.9949),18M(15.9949),18M(15.9949),1M(15.9949),2M(15.9949),3M(15.9949),3M(15.9949),3M(15.9949),3M(15.9949),3M(15.9949),7C(57.0215),7M(15.9949),8M(15.9949),9M(15.9949)
sp|P35268|RL22_HUMAN	P35268	RL22_HUMAN	RPL22	128	Homo sapiens	Large ribosomal subunit protein eL22	1:Experimental evidence at protein level	FALSE	61.72	1	0.999	7	7	7	39	39	39	4721456	4721456	4721456	14M(15.9949),5C(57.0215)
sp|O43181|NDUS4_HUMAN	O43181	NDUS4_HUMAN	NDUFS4	175	Homo sapiens	NADH dehydrogenase [ubiquinone] iron-sulfur protein 4, mitochondrial	1:Experimental evidence at protein level	FALSE	61.71	1	0.999	16	16	16	83	83	83	9347101	9347101	9347101	10M(15.9949),3M(15.9949),8M(15.9949)
sp|O15498|YKT6_HUMAN	O15498	YKT6_HUMAN	YKT6	198	Homo sapiens	Synaptobrevin homolog YKT6	1:Experimental evidence at protein level	FALSE	61.62	1	0.999	11	11	11	25	25	25	585707	585707	585707	7M(15.9949),7M(15.9949)
sp|P05165|PCCA_HUMAN	P05165	PCCA_HUMAN	PCCA	728	Homo sapiens	Propionyl-CoA carboxylase alpha chain, mitochondrial	1:Experimental evidence at protein level	FALSE	61.54	1	0.999	51	50	51	202	201	202	3.82293e+06	3.82293e+06	3.82293e+06	18M(15.9949),18M(15.9949),1M(15.9949),1M(15.9949),1M(15.9949),7C(57.0215),25C(57.0215),30M(15.9949),2M(15.9949),3M(15.9949),3M(15.9949),4C(57.0215),5M(15.9949),6M(15.9949),7C(57.0215),7M(15.9949),7M(15.9949),9M(15.9949)
sp|P01700|LV147_HUMAN	P01700	LV147_HUMAN	IGLV1-47	117	Homo sapiens	Immunoglobulin lambda variable 1-47	1:Experimental evidence at protein level	FALSE	61.54	1	0.999	16	2	16	58	16	58	2296912	1187072	2296912	5C(57.0215)
sp|Q9NP97|DLRB1_HUMAN	Q9NP97	DLRB1_HUMAN	DYNLRB1	96	Homo sapiens	Dynein light chain roadblock-type 1	1:Experimental evidence at protein level	FALSE	61.46	1	0.999	8	4	8	26	14	26	1466996	642549	1466996	4M(15.9949),5M(15.9949),N-term(42.0106),N-term(42.0106)
sp|O95210|STBD1_HUMAN	O95210	STBD1_HUMAN	STBD1	358	Homo sapiens	Starch-binding domain-containing protein 1	1:Experimental evidence at protein level	FALSE	61.45	1	0.999	20	19	20	58	57	58	1.26352e+06	1.26352e+06	1.26352e+06	10M(15.9949),3M(15.9949),4M(15.9949),8M(15.9949),8M(15.9949),8M(15.9949)
sp|P09936|UCHL1_HUMAN	P09936	UCHL1_HUMAN	UCHL1	223	Homo sapiens	Ubiquitin carboxyl-terminal hydrolase isozyme L1	1:Experimental evidence at protein level	FALSE	61.43	1	0.999	21	21	21	65	65	65	3.14704e+06	3.14704e+06	3.14704e+06	17C(57.0215),17C(57.0215),1M(15.9949),1M(15.9949),2M(15.9949),8M(15.9949)
sp|P35080|PROF2_HUMAN	P35080	PROF2_HUMAN	PFN2	140	Homo sapiens	Profilin-2	1:Experimental evidence at protein level	TRUE	61.43	1	0.999	7	7	7	22	22	22	804768	804768	804768	11M(15.9949),9C(57.0215),21M(15.9949),6M(15.9949),9C(57.0215)
sp|P10644|KAP0_HUMAN	P10644	KAP0_HUMAN	PRKAR1A	381	Homo sapiens	cAMP-dependent protein kinase type I-alpha regulatory subunit	1:Experimental evidence at protein level	FALSE	61.42	1	0.999	26	23	26	114	96	114	4097857	4097857	4097857	14M(15.9949),14M(15.9949),14M(15.9949),1M(15.9949),2C(57.0215),3M(15.9949),5M(15.9949),N-term(42.0106),N-term(42.0106)
sp|Q9H0R4|HDHD2_HUMAN	Q9H0R4	HDHD2_HUMAN	HDHD2	259	Homo sapiens	Haloacid dehalogenase-like hydrolase domain-containing protein 2	1:Experimental evidence at protein level	FALSE	61.39	1	0.999	13	13	13	41	41	41	891885	891885	891885	11M(15.9949),12M(15.9949),2M(15.9949),5M(15.9949)
sp|Q15084|PDIA6_HUMAN	Q15084	PDIA6_HUMAN	PDIA6	440	Homo sapiens	Protein disulfide-isomerase A6	1:Experimental evidence at protein level	TRUE	61.36	1	0.999	41	41	41	181	181	181	6631521	6631521	6631521	2C(57.0215),8C(57.0215)
sp|O43837|IDH3B_HUMAN	O43837	IDH3B_HUMAN	IDH3B	385	Homo sapiens	Isocitrate dehydrogenase [NAD] subunit beta, mitochondrial	1:Experimental evidence at protein level	FALSE	61.3	1	0.999	32	32	32	123	123	123	4439564	4439564	4439564	10M(15.9949),10M(15.9949),15M(15.9949),19M(15.9949),19M(15.9949),20M(15.9949),20M(15.9949),23M(15.9949),2M(15.9949),5M(15.9949),6M(15.9949),7M(15.9949),8M(15.9949),8M(15.9949),8M(15.9949),8M(15.9949),8M(15.9949),8M(15.9949),9M(15.9949)
sp|Q14847|LASP1_HUMAN	Q14847	LASP1_HUMAN	LASP1	261	Homo sapiens	LIM and SH3 domain protein 1	1:Experimental evidence at protein level	FALSE	61.3	1	0.999	20	20	20	53	53	53	2272399	2272399	2272399	1M(15.9949),1M(15.9949),2M(15.9949),4C(57.0215),5M(15.9949),6M(15.9949),9M(15.9949),9M(15.9949)
sp|Q9H7Z7|PGES2_HUMAN	Q9H7Z7	PGES2_HUMAN	PTGES2	377	Homo sapiens	Prostaglandin E synthase 2	1:Experimental evidence at protein level	FALSE	61.27	1	0.999	26	26	26	82	82	82	2.55927e+06	2.55927e+06	2.55927e+06	19M(15.9949),2M(15.9949),2M(15.9949),4M(15.9949),5M(15.9949)
sp|P08294|SODE_HUMAN	P08294	SODE_HUMAN	SOD3	240	Homo sapiens	Extracellular superoxide dismutase [Cu-Zn]	1:Experimental evidence at protein level	FALSE	61.25	1	0.999	32	32	32	154	154	154	18056180	18056180	18056180	10C(57.0215),11C(57.0215),14C(57.0215),14C(57.0215),14C(57.0215),14C(57.0215),14C(57.0215),14C(57.0215),3C(57.0215),9M(15.9949),9M(15.9949)
sp|Q9BTV4|TMM43_HUMAN	Q9BTV4	TMM43_HUMAN	TMEM43	400	Homo sapiens	Transmembrane protein 43	1:Experimental evidence at protein level	TRUE	61.25	1	0.999	25	25	25	94	94	94	2.06852e+06	2.06852e+06	2.06852e+06	11M(15.9949),1M(15.9949),4M(15.9949),4M(15.9949),5M(15.9949),N-term(42.0106)
sp|Q9NP72|RAB18_HUMAN	Q9NP72	RAB18_HUMAN	RAB18	206	Homo sapiens	Ras-related protein Rab-18	1:Experimental evidence at protein level	FALSE	61.17	1	0.999	12	10	10	33	29	29	887417	887417	887417	3M(15.9949),6M(15.9949),N-term(42.0106)
sp|P35244|RFA3_HUMAN	P35244	RFA3_HUMAN	RPA3	121	Homo sapiens	Replication protein A 14 kDa subunit	1:Experimental evidence at protein level	FALSE	61.16	1	0.999	5	5	5	20	20	20	471171	471171	471171	1M(15.9949),7M(15.9949),7M(15.9949),N-term(42.0106),N-term(42.0106),3M(15.9949)
sp|P31948|STIP1_HUMAN	P31948	STIP1_HUMAN	STIP1	543	Homo sapiens	Stress-induced-phosphoprotein 1	1:Experimental evidence at protein level	FALSE	61.14	1	0.999	42	41	42	120	119	120	2.64124e+06	2.17468e+06	2.64124e+06	11M(15.9949),13C(57.0215),16M(15.9949),2C(57.0215),5C(57.0215),2M(15.9949),2M(15.9949),2M(15.9949),6M(15.9949),6M(15.9949),7M(15.9949),7M(15.9949),7M(15.9949),7M(15.9949),7M(15.9949),8C(57.0215),N-term(42.0106)
sp|Q07065|CKAP4_HUMAN	Q07065	CKAP4_HUMAN	CKAP4	602	Homo sapiens	Cytoskeleton-associated protein 4	1:Experimental evidence at protein level	TRUE	61.13	1	0.999	35	35	35	89	89	89	2.25621e+06	2.25621e+06	2.25621e+06	11M(15.9949),11M(15.9949),22C(57.0215),4M(15.9949),6M(15.9949)
sp|Q9BUP0|EFHD1_HUMAN	Q9BUP0	EFHD1_HUMAN	EFHD1	239	Homo sapiens	EF-hand domain-containing protein D1	1:Experimental evidence at protein level	FALSE	61.09	1	0.999	14	12	14	27	19	27	519638	519638	519638	13M(15.9949),7M(15.9949)
sp|Q9UMX5|NENF_HUMAN	Q9UMX5	NENF_HUMAN	NENF	172	Homo sapiens	Neudesin	1:Experimental evidence at protein level	FALSE	61.05	1	0.999	9	9	9	21	21	21	1317998	1317998	1317998	1M(15.9949),1M(15.9949)
sp|Q9H4G4|GAPR1_HUMAN	Q9H4G4	GAPR1_HUMAN	GLIPR2	154	Homo sapiens	Golgi-associated plant pathogenesis-related protein 1	1:Experimental evidence at protein level	FALSE	61.04	1	0.999	7	7	7	22	22	22	4.25701e+06	4.25701e+06	4.25701e+06	3C(57.0215)
sp|Q5T013|HYI_HUMAN	Q5T013	HYI_HUMAN	HYI	277	Homo sapiens	Putative hydroxypyruvate isomerase	1:Experimental evidence at protein level	FALSE	61.01	1	0.999	13	12	12	56	34	34	1667624	665022	665022	3M(15.9949),3M(15.9949)
sp|P50454|SERPH_HUMAN	P50454	SERPH_HUMAN	SERPINH1	418	Homo sapiens	Serpin H1	1:Experimental evidence at protein level	FALSE	61	1	0.999	36	36	36	97	97	97	2191750	2191750	2191750	10M(15.9949),12M(15.9949),6M(15.9949),6M(15.9949),8M(15.9949),8M(15.9949)
sp|P61026|RAB10_HUMAN	P61026	RAB10_HUMAN	RAB10	200	Homo sapiens	Ras-related protein Rab-10	1:Experimental evidence at protein level	FALSE	61	1	0.999	17	12	14	62	31	35	3.09519e+06	1.75054e+06	1.75054e+06
sp|P01860|IGHG3_HUMAN	P01860	IGHG3_HUMAN	IGHG3	446	Homo sapiens	Immunoglobulin heavy constant gamma 3	1:Experimental evidence at protein level	TRUE	60.99	1	0.999	79	11	17	515	41	113	36819092	5744147	8247747	10C(57.0215),10C(57.0215),10C(57.0215),10C(57.0215),13C(57.0215),14M(15.9949),14M(15.9949),1M(15.9949),2C(57.0215),2C(57.0215),8C(57.0215),3M(15.9949),5M(15.9949),6C(57.0215),6C(57.0215),6C(57.0215),8C(57.0215),9M(15.9949)
sp|Q9Y3I0|RTCB_HUMAN	Q9Y3I0	RTCB_HUMAN	RTCB	505	Homo sapiens	RNA-splicing ligase RtcB homolog	1:Experimental evidence at protein level	FALSE	60.99	1	0.999	25	25	25	99	99	99	1917734	1917734	1917734	11M(15.9949),14M(15.9949),14M(15.9949),1M(15.9949),1M(15.9949),2M(15.9949),2M(15.9949),3M(15.9949),3M(15.9949),4M(15.9949),5M(15.9949),6M(15.9949),7M(15.9949),7M(15.9949),8M(15.9949),8M(15.9949),9C(57.0215),9C(57.0215)
sp|O00159|MYO1C_HUMAN	O00159	MYO1C_HUMAN	MYO1C	1063	Homo sapiens	Unconventional myosin-Ic	1:Experimental evidence at protein level	FALSE	60.96	1	0.999	89	82	88	297	279	296	4.11014e+06	4.11014e+06	4.11014e+06	10C(57.0215),1C(57.0215),1M(15.9949),2M(15.9949),3M(15.9949),5M(15.9949),6M(15.9949),9C(57.0215),N-term(42.0106)
sp|O43852|CALU_HUMAN	O43852	CALU_HUMAN	CALU	315	Homo sapiens	Calumenin	1:Experimental evidence at protein level	FALSE	60.95	1	0.999	22	22	22	56	56	56	2369833	2369833	2369833	15M(15.9949),15M(15.9949),8M(15.9949),9M(15.9949),9M(15.9949)
sp|O95139|NDUB6_HUMAN	O95139	NDUB6_HUMAN	NDUFB6	128	Homo sapiens	NADH dehydrogenase [ubiquinone] 1 beta subcomplex subunit 6	1:Experimental evidence at protein level	TRUE	60.94	1	0.999	11	11	11	68	68	68	6.85201e+06	6.85201e+06	6.85201e+06	17M(15.9949),17M(15.9949),1M(15.9949),N-term(42.0106),N-term(42.0106)
sp|Q9NZN3|EHD3_HUMAN	Q9NZN3	EHD3_HUMAN	EHD3	535	Homo sapiens	EH domain-containing protein 3	1:Experimental evidence at protein level	FALSE	60.93	1	0.999	36	12	12	169	29	29	5.4667e+06	1.24517e+06	1.24517e+06	1M(15.9949),3M(15.9949),3M(15.9949)
sp|P30038|AL4A1_HUMAN	P30038	AL4A1_HUMAN	ALDH4A1	563	Homo sapiens	Delta-1-pyrroline-5-carboxylate dehydrogenase, mitochondrial	1:Experimental evidence at protein level	FALSE	60.92	1	0.999	44	44	44	161	161	161	14465685	14465685	14465685	10M(15.9949),16M(15.9949),2M(15.9949),4M(15.9949),6M(15.9949),7M(15.9949)
sp|P36269|GGT5_HUMAN	P36269	GGT5_HUMAN	GGT5	586	Homo sapiens	Glutathione hydrolase 5 proenzyme	1:Experimental evidence at protein level	FALSE	60.92	1	0.999	39	39	39	149	149	149	3657889	3657889	3657889	13C(57.0215),14C(57.0215),1M(15.9949),20M(15.9949),20M(15.9949),27M(15.9949),27M(15.9949),2C(57.0215),2C(57.0215),3M(15.9949),4M(15.9949),5M(15.9949)
sp|P14174|MIF_HUMAN	P14174	MIF_HUMAN	MIF	115	Homo sapiens	Macrophage migration inhibitory factor	1:Experimental evidence at protein level	FALSE	60.87	1	0.999	18	18	18	102	102	102	2332389	2332389	2332389	1M(15.9949),2M(15.9949),3C(57.0215),8M(15.9949),8M(15.9949),N-term(42.0106),N-term(42.0106),2M(15.9949)
sp|P21281|VATB2_HUMAN	P21281	VATB2_HUMAN	ATP6V1B2	511	Homo sapiens	V-type proton ATPase subunit B, brain isoform	1:Experimental evidence at protein level	FALSE	60.86	1	0.999	26	17	26	94	59	94	2.3558e+06	1.95971e+06	2.3558e+06	17M(15.9949),17M(15.9949),3C(57.0215),3M(15.9949),6M(15.9949),6M(15.9949),6M(15.9949),7M(15.9949),7M(15.9949),7M(15.9949),9M(15.9949)
sp|Q15124|PGM5_HUMAN	Q15124	PGM5_HUMAN	PGM5	567	Homo sapiens	Phosphoglucomutase-like protein 5	1:Experimental evidence at protein level	FALSE	60.85	1	0.999	49	47	47	240	238	238	3469957	3469957	3469957	2M(15.9949),3C(57.0215),3C(57.0215),5M(15.9949),4M(15.9949),4M(15.9949),4M(15.9949),6M(15.9949),6M(15.9949),6M(15.9949),8C(57.0215),8M(15.9949),8M(15.9949),9M(15.9949),9M(15.9949),N-term(42.0106),N-term(42.0106)
sp|P49419|AL7A1_HUMAN	P49419	AL7A1_HUMAN	ALDH7A1	539	Homo sapiens	Alpha-aminoadipic semialdehyde dehydrogenase	1:Experimental evidence at protein level	FALSE	60.85	1	0.999	48	47	48	175	174	175	4.09103e+06	4.09103e+06	4.09103e+06	12M(15.9949),14M(15.9949),1M(15.9949),2M(15.9949),2M(15.9949),2M(15.9949),3C(57.0215),4C(57.0215),4C(57.0215),5M(15.9949),5M(15.9949),8C(57.0215)
sp|Q99807|COQ7_HUMAN	Q99807	COQ7_HUMAN	COQ7	217	Homo sapiens	5-demethoxyubiquinone hydroxylase, mitochondrial	1:Experimental evidence at protein level	TRUE	60.83	1	0.999	13	13	13	60	60	60	1.44091e+06	1.44091e+06	1.44091e+06	3M(15.9949),3M(15.9949),4M(15.9949),5M(15.9949),6M(15.9949)
sp|O14737|PDCD5_HUMAN	O14737	PDCD5_HUMAN	PDCD5	125	Homo sapiens	Programmed cell death protein 5	1:Experimental evidence at protein level	FALSE	60.8	1	0.999	8	8	8	15	15	15	910054	910054	910054	9M(15.9949),N-term(42.0106),N-term(42.0106)
sp|P30153|2AAA_HUMAN	P30153	2AAA_HUMAN	PPP2R1A	589	Homo sapiens	Serine/threonine-protein phosphatase 2A 65 kDa regulatory subunit A alpha isoform	1:Experimental evidence at protein level	FALSE	60.78	1	0.999	44	33	44	180	152	180	3.10984e+06	3.10984e+06	3.10984e+06	10C(57.0215),3C(57.0215),11M(15.9949),15M(15.9949),1M(15.9949),2C(57.0215),2M(15.9949),2M(15.9949),3C(57.0215),9M(15.9949),4M(15.9949),4M(15.9949),6M(15.9949),7M(15.9949),8M(15.9949),9C(57.0215),9C(57.0215),N-term(42.0106),N-term(42.0106)
sp|Q9BPX5|ARP5L_HUMAN	Q9BPX5	ARP5L_HUMAN	ARPC5L	153	Homo sapiens	Actin-related protein 2/3 complex subunit 5-like protein	1:Experimental evidence at protein level	FALSE	60.78	1	0.999	10	9	9	27	26	26	830417	830417	830417
sp|P11766|ADHX_HUMAN	P11766	ADHX_HUMAN	ADH5	374	Homo sapiens	Alcohol dehydrogenase class-3	1:Experimental evidence at protein level	FALSE	60.7	1	0.999	36	35	36	141	139	141	6396237	6396237	6396237	13C(57.0215),16C(57.0215),1M(15.9949),21M(15.9949),23C(57.0215),7C(57.0215),23C(57.0215),7C(57.0215),23C(57.0215),7C(57.0215),2M(15.9949),3M(15.9949),5M(15.9949),6M(15.9949),6M(15.9949),6M(15.9949),7C(57.0215)
sp|Q14240|IF4A2_HUMAN	Q14240	IF4A2_HUMAN	EIF4A2	407	Homo sapiens	Eukaryotic initiation factor 4A-II	1:Experimental evidence at protein level	FALSE	60.69	1	0.999	29	12	13	124	49	52	2313841	1.85027e+06	1.85027e+06	11M(15.9949),11M(15.9949),13M(15.9949),14M(15.9949),14M(15.9949),15M(15.9949)
sp|P54920|SNAA_HUMAN	P54920	SNAA_HUMAN	NAPA	295	Homo sapiens	Alpha-soluble NSF attachment protein	1:Experimental evidence at protein level	FALSE	60.68	1	0.999	16	14	16	54	43	54	1985678	1.88769e+06	1985678	12C(57.0215),9C(57.0215),13M(15.9949),5M(15.9949),8M(15.9949),8M(15.9949)
sp|Q9UJZ1|STML2_HUMAN	Q9UJZ1	STML2_HUMAN	STOML2	356	Homo sapiens	Stomatin-like protein 2, mitochondrial	1:Experimental evidence at protein level	FALSE	60.67	1	0.999	23	22	23	84	82	84	4391613	4391613	4391613	17M(15.9949),20M(15.9949),20M(15.9949),3M(15.9949),5M(15.9949)
sp|P54727|RD23B_HUMAN	P54727	RD23B_HUMAN	RAD23B	409	Homo sapiens	UV excision repair protein RAD23 homolog B	1:Experimental evidence at protein level	FALSE	60.64	1	0.999	21	17	21	61	49	61	2.29375e+06	2135370	2.29375e+06	6M(15.9949),7M(15.9949),8M(15.9949)
sp|Q15631|TSN_HUMAN	Q15631	TSN_HUMAN	TSN	228	Homo sapiens	Translin	1:Experimental evidence at protein level	TRUE	60.53	1	0.999	18	18	18	67	67	67	2.48802e+06	2.48802e+06	2.48802e+06	6C(57.0215)
sp|P29508|SPB3_HUMAN	P29508	SPB3_HUMAN	SERPINB3	390	Homo sapiens	Serpin B3	1:Experimental evidence at protein level	FALSE	60.51	1	0.999	25	11	24	80	38	76	2126316	1931602	2126316	17M(15.9949),17M(15.9949),2M(15.9949),2M(15.9949),4M(15.9949),4M(15.9949),N-term(42.0106)
sp|P17677|NEUM_HUMAN	P17677	NEUM_HUMAN	GAP43	238	Homo sapiens	Neuromodulin	1:Experimental evidence at protein level	FALSE	60.5	1	0.999	16	16	16	23	23	23	657867	657867	657867
sp|Q9H2U2|IPYR2_HUMAN	Q9H2U2	IPYR2_HUMAN	PPA2	334	Homo sapiens	Inorganic pyrophosphatase 2, mitochondrial	1:Experimental evidence at protein level	FALSE	60.48	1	0.999	25	22	25	88	77	88	3.80323e+06	3.80323e+06	3.80323e+06	10M(15.9949),14C(57.0215),4C(57.0215),1M(15.9949),3M(15.9949),7M(15.9949)
sp|Q9Y2B0|CNPY2_HUMAN	Q9Y2B0	CNPY2_HUMAN	CNPY2	182	Homo sapiens	Protein canopy homolog 2	1:Experimental evidence at protein level	FALSE	60.44	1	0.999	10	10	10	20	20	20	892155	892155	892155	13C(57.0215),4C(57.0215),4M(15.9949),5C(57.0215),5C(57.0215)
sp|P07360|CO8G_HUMAN	P07360	CO8G_HUMAN	C8G	202	Homo sapiens	Complement component C8 gamma chain	1:Experimental evidence at protein level	FALSE	60.4	1	0.999	12	12	12	62	62	62	3.19463e+06	3.19463e+06	3.19463e+06	15M(15.9949),15M(15.9949),15M(15.9949),4C(57.0215),8M(15.9949)
sp|Q99471|PFD5_HUMAN	Q99471	PFD5_HUMAN	PFDN5	154	Homo sapiens	Prefoldin subunit 5	1:Experimental evidence at protein level	FALSE	60.39	1	0.999	7	7	7	23	23	23	674356	674356	674356	10M(15.9949),N-term(42.0106),N-term(42.0106),16M(15.9949)
sp|P42330|AK1C3_HUMAN	P42330	AK1C3_HUMAN	AKR1C3	323	Homo sapiens	Aldo-keto reductase family 1 member C3	1:Experimental evidence at protein level	FALSE	60.37	1	0.999	26	9	20	112	25	69	5217152	635477	2.38541e+06	15M(15.9949),15M(15.9949),15M(15.9949),15M(15.9949),4M(15.9949),7M(15.9949)
sp|Q9Y5S9|RBM8A_HUMAN	Q9Y5S9	RBM8A_HUMAN	RBM8A	174	Homo sapiens	RNA-binding protein 8A	1:Experimental evidence at protein level	FALSE	60.34	1	0.999	10	10	10	17	17	17	408903	408903	408903	1M(15.9949),N-term(42.0106),N-term(42.0106),16M(15.9949)
sp|P02649|APOE_HUMAN	P02649	APOE_HUMAN	APOE	317	Homo sapiens	Apolipoprotein E	1:Experimental evidence at protein level	FALSE	60.25	1	0.999	22	22	22	59	59	59	2479476	2479476	2479476	10M(15.9949),3M(15.9949),6M(15.9949),7M(15.9949)
sp|P21695|GPDA_HUMAN	P21695	GPDA_HUMAN	GPD1	349	Homo sapiens	Glycerol-3-phosphate dehydrogenase [NAD(+)], cytoplasmic	1:Experimental evidence at protein level	FALSE	60.17	1	0.999	34	32	34	167	162	167	5758095	5214400	5758095	2C(57.0215),8C(57.0215),3M(15.9949),3M(15.9949),4M(15.9949),4M(15.9949),5M(15.9949),5M(15.9949),5M(15.9949),9M(15.9949),9M(15.9949)
sp|P28066|PSA5_HUMAN	P28066	PSA5_HUMAN	PSMA5	241	Homo sapiens	Proteasome subunit alpha type-5	1:Experimental evidence at protein level	FALSE	60.17	1	0.999	24	23	23	101	99	99	6.33729e+06	6.33729e+06	6.33729e+06	12M(15.9949),14M(15.9949),15M(15.9949),16M(15.9949),19M(15.9949),19M(15.9949),19M(15.9949),6M(15.9949),7M(15.9949)
sp|P01782|HV309_HUMAN	P01782	HV309_HUMAN	IGHV3-9	118	Homo sapiens	Immunoglobulin heavy variable 3-9	1:Experimental evidence at protein level	FALSE	60.17	1	0.999	13	3	10	45	3	33	986060	228348	986060	11M(15.9949),6M(15.9949),7M(15.9949),9C(57.0215)
sp|P13010|XRCC5_HUMAN	P13010	XRCC5_HUMAN	XRCC5	732	Homo sapiens	X-ray repair cross-complementing protein 5	1:Experimental evidence at protein level	FALSE	60.11	1	0.999	44	44	44	134	134	134	1.60092e+06	1.60092e+06	1.60092e+06	18M(15.9949),18M(15.9949),18M(15.9949),21M(15.9949),21M(15.9949),23M(15.9949),27M(15.9949),3M(15.9949),3M(15.9949),3M(15.9949),4M(15.9949),5C(57.0215),7M(15.9949)
sp|P06727|APOA4_HUMAN	P06727	APOA4_HUMAN	APOA4	396	Homo sapiens	Apolipoprotein A-IV	1:Experimental evidence at protein level	FALSE	60.1	1	0.999	32	32	32	71	71	71	2.85517e+06	2.85517e+06	2.85517e+06	6M(15.9949)
sp|P62241|RS8_HUMAN	P62241	RS8_HUMAN	RPS8	208	Homo sapiens	Small ribosomal subunit protein eS8	1:Experimental evidence at protein level	FALSE	60.1	1	0.999	16	16	16	65	65	65	2.39742e+06	2.39742e+06	2.39742e+06	12C(57.0215),13C(57.0215),12C(57.0215),4C(57.0215),12C(57.0215),4C(57.0215),2C(57.0215),2C(57.0215)
sp|P46439|GSTM5_HUMAN	P46439	GSTM5_HUMAN	GSTM5	218	Homo sapiens	Glutathione S-transferase Mu 5	1:Experimental evidence at protein level	FALSE	60.09	1	0.999	14	5	10	60	10	32	2.93287e+06	366066	1.3505e+06	13M(15.9949),14M(15.9949),14M(15.9949),4C(57.0215)
sp|P18124|RL7_HUMAN	P18124	RL7_HUMAN	RPL7	248	Homo sapiens	Large ribosomal subunit protein uL30	1:Experimental evidence at protein level	FALSE	60.08	1	0.999	23	23	23	114	114	114	5.23398e+06	5.23398e+06	5.23398e+06	5C(57.0215),5C(57.0215),5C(57.0215),6M(15.9949),5M(15.9949)
sp|P34932|HSP74_HUMAN	P34932	HSP74_HUMAN	HSPA4	840	Homo sapiens	Heat shock 70 kDa protein 4	1:Experimental evidence at protein level	FALSE	60	1	0.999	48	44	48	126	102	126	2694457	2694457	2694457	10M(15.9949),10M(15.9949),10M(15.9949),13C(57.0215),13C(57.0215),3M(15.9949),1M(15.9949),2M(15.9949),2M(15.9949),2M(15.9949),2M(15.9949),4M(15.9949),5M(15.9949),5M(15.9949),6C(57.0215),6M(15.9949),8M(15.9949),N-term(42.0106),12C(57.0215)
sp|O75396|SC22B_HUMAN	O75396	SC22B_HUMAN	SEC22B	215	Homo sapiens	Vesicle-trafficking protein SEC22b	1:Experimental evidence at protein level	TRUE	60	1	0.999	14	14	14	58	58	58	1.92591e+06	1.92591e+06	1.92591e+06	11M(15.9949),2M(15.9949),5M(15.9949)
sp|P39019|RS19_HUMAN	P39019	RS19_HUMAN	RPS19	145	Homo sapiens	Small ribosomal subunit protein eS19	1:Experimental evidence at protein level	FALSE	60	1	0.999	12	12	12	55	55	55	3.35189e+06	3.35189e+06	3.35189e+06	4M(15.9949),4M(15.9949)
sp|Q9UNZ2|NSF1C_HUMAN	Q9UNZ2	NSF1C_HUMAN	NSFL1C	370	Homo sapiens	NSFL1 cofactor p47	1:Experimental evidence at protein level	FALSE	60	1	0.999	23	23	23	54	54	54	1250701	1250701	1250701	11M(15.9949),11M(15.9949),11M(15.9949)
sp|P62829|RL23_HUMAN	P62829	RL23_HUMAN	RPL23	140	Homo sapiens	Large ribosomal subunit protein uL14	1:Experimental evidence at protein level	FALSE	60	1	0.999	9	9	9	48	48	48	2.04608e+06	2.04608e+06	2.04608e+06	11M(15.9949),12M(15.9949),13C(57.0215),15C(57.0215),9M(15.9949)
sp|P09455|RET1_HUMAN	P09455	RET1_HUMAN	RBP1	135	Homo sapiens	Retinol-binding protein 1	1:Experimental evidence at protein level	FALSE	60	1	0.999	9	9	9	41	41	41	1.76313e+06	1.76313e+06	1.76313e+06	15M(15.9949),15M(15.9949),1M(15.9949),4M(15.9949),9M(15.9949),9M(15.9949)
sp|Q9BXV9|GON7_HUMAN	Q9BXV9	GON7_HUMAN	GON7	100	Homo sapiens	EKC/KEOPS complex subunit GON7	1:Experimental evidence at protein level	FALSE	60	1	0.999	3	3	3	3	3	3	75614.4	75614.4	75614.4	N-term(42.0106)
sp|P06737|PYGL_HUMAN	P06737	PYGL_HUMAN	PYGL	847	Homo sapiens	Glycogen phosphorylase, liver form	1:Experimental evidence at protein level	FALSE	59.98	1	0.999	65	36	37	260	144	146	7.96252e+06	2299020	2299020	14M(15.9949),14M(15.9949),1M(15.9949),1M(15.9949),24M(15.9949),24M(15.9949),30M(15.9949),5M(15.9949),5M(15.9949),6M(15.9949),6M(15.9949),6M(15.9949),N-term(42.0106)
sp|Q14204|DYHC1_HUMAN	Q14204	DYHC1_HUMAN	DYNC1H1	4646	Homo sapiens	Cytoplasmic dynein 1 heavy chain 1	1:Experimental evidence at protein level	FALSE	59.86	1	0.999	322	322	322	1132	1132	1132	3.76275e+06	3.76275e+06	3.76275e+06	10C(57.0215),10M(15.9949),10M(15.9949),10M(15.9949),10M(15.9949),10M(15.9949),11M(15.9949),11M(15.9949),11M(15.9949),11M(15.9949),12M(15.9949),12M(15.9949),12M(15.9949),12M(15.9949),13M(15.9949),13M(15.9949),13M(15.9949),13M(15.9949),14M(15.9949),15C(57.0215),16M(15.9949),16M(15.9949),16M(15.9949),1M(15.9949),1M(15.9949),23M(15.9949),2C(57.0215),2M(15.9949),2M(15.9949),2M(15.9949),2M(15.9949),2M(…
sp|Q8IXM3|RM41_HUMAN	Q8IXM3	RM41_HUMAN	MRPL41	137	Homo sapiens	Large ribosomal subunit protein mL41	1:Experimental evidence at protein level	FALSE	59.85	1	0.999	7	7	7	10	10	10	209480	209480	209480	2M(15.9949)
sp|Q8N0Y7|PGAM4_HUMAN	Q8N0Y7	PGAM4_HUMAN	PGAM4	254	Homo sapiens	Probable phosphoglycerate mutase 4	1:Experimental evidence at protein level	FALSE	59.84	0.9963	0.9938	24	1	1	123	2	2	5514285	143542	143542
sp|A0A075B6S5|KV127_HUMAN	A0A075B6S5	KV127_HUMAN	IGKV1-27	117	Homo sapiens	Immunoglobulin kappa variable 1-27	1:Experimental evidence at protein level	FALSE	59.83	1	0.999	27	3	15	115	3	43	5.08347e+06	69557.1	3.60359e+06
sp|A0A0C4DH72|KV106_HUMAN	A0A0C4DH72	KV106_HUMAN	IGKV1-6	117	Homo sapiens	Immunoglobulin kappa variable 1-6	1:Experimental evidence at protein level	FALSE	59.83	1	0.999	24	2	3	92	7	9	4214367	199716	254339	1C(57.0215),4M(15.9949)
sp|P17612|KAPCA_HUMAN	P17612	KAPCA_HUMAN	PRKACA	351	Homo sapiens	cAMP-dependent protein kinase catalytic subunit alpha	1:Experimental evidence at protein level	FALSE	59.83	1	0.999	27	6	27	77	15	77	3.42635e+06	728199	3.42635e+06	8M(15.9949),8M(15.9949),8M(15.9949)
sp|P07099|HYEP_HUMAN	P07099	HYEP_HUMAN	EPHX1	455	Homo sapiens	Epoxide hydrolase 1	1:Experimental evidence at protein level	FALSE	59.78	1	0.999	38	38	38	158	158	158	5994552	5994552	5994552	11M(15.9949),1M(15.9949),4M(15.9949),6M(15.9949),7M(15.9949),8M(15.9949)
sp|P15880|RS2_HUMAN	P15880	RS2_HUMAN	RPS2	293	Homo sapiens	Small ribosomal subunit protein uS5	1:Experimental evidence at protein level	FALSE	59.73	1	0.999	18	18	18	98	98	98	2858872	2858872	2858872	10C(57.0215),10C(57.0215),3M(15.9949),2C(57.0215),3M(15.9949),N-term(42.0106),N-term(42.0106),18M(15.9949)
sp|Q9BRG1|VPS25_HUMAN	Q9BRG1	VPS25_HUMAN	VPS25	176	Homo sapiens	Vacuolar protein-sorting-associated protein 25	1:Experimental evidence at protein level	FALSE	59.66	1	0.999	10	10	10	19	19	19	374973	374973	374973
sp|Q96C23|GALM_HUMAN	Q96C23	GALM_HUMAN	GALM	342	Homo sapiens	Galactose mutarotase	1:Experimental evidence at protein level	FALSE	59.65	1	0.999	15	15	15	35	35	35	2040797	2040797	2040797
sp|P62979|RS27A_HUMAN	P62979	RS27A_HUMAN	RPS27A	156	Homo sapiens	Ubiquitin-40S ribosomal protein S27a	1:Experimental evidence at protein level	FALSE	59.62	1	0.999	22	1	22	239	1	239	35940672	36530.8	35940672	13M(15.9949),2C(57.0215),7C(57.0215),1M(15.9949)
sp|Q9NTK5|OLA1_HUMAN	Q9NTK5	OLA1_HUMAN	OLA1	396	Homo sapiens	Obg-like ATPase 1	1:Experimental evidence at protein level	FALSE	59.6	1	0.999	27	27	27	67	67	67	2.89509e+06	2.89509e+06	2.89509e+06	2M(15.9949),4M(15.9949),6M(15.9949),8M(15.9949)
sp|O00151|PDLI1_HUMAN	O00151	PDLI1_HUMAN	PDLIM1	329	Homo sapiens	PDZ and LIM domain protein 1	1:Experimental evidence at protein level	FALSE	59.57	1	0.999	18	17	18	46	45	46	1.5157e+06	1.5157e+06	1.5157e+06	1M(15.9949),3M(15.9949),N-term(42.0106)
sp|Q9UJ68|MSRA_HUMAN	Q9UJ68	MSRA_HUMAN	MSRA	235	Homo sapiens	Mitochondrial peptide methionine sulfoxide reductase	1:Experimental evidence at protein level	FALSE	59.57	1	0.999	12	12	12	39	39	39	1.19006e+06	1.19006e+06	1.19006e+06	12M(15.9949),2M(15.9949),8M(15.9949)
sp|Q9BS92|NPS3B_HUMAN	Q9BS92	NPS3B_HUMAN	NIPSNAP3B	247	Homo sapiens	Protein NipSnap homolog 3B	1:Experimental evidence at protein level	FALSE	59.51	1	0.999	22	17	17	116	79	79	5470556	2383882	2383882	11M(15.9949),12M(15.9949),12M(15.9949),12M(15.9949),1M(15.9949)
sp|P01871|IGHM_HUMAN	P01871	IGHM_HUMAN	IGHM	474	Homo sapiens	Immunoglobulin heavy constant mu	1:Experimental evidence at protein level	TRUE	59.49	1	0.999	41	41	41	193	193	193	10964816	10964816	10964816	12C(57.0215),12C(57.0215),3M(15.9949),12C(57.0215),3M(15.9949),15M(15.9949),18C(57.0215),22C(57.0215),22C(57.0215),22M(15.9949),7C(57.0215),22M(15.9949),7C(57.0215),3C(57.0215),3C(57.0215),3C(57.0215),3C(57.0215),4M(15.9949),6M(15.9949),7M(15.9949),9C(57.0215)
sp|P62280|RS11_HUMAN	P62280	RS11_HUMAN	RPS11	158	Homo sapiens	Small ribosomal subunit protein uS17	1:Experimental evidence at protein level	FALSE	59.49	1	0.999	14	14	14	58	58	58	3.41123e+06	3.41123e+06	3.41123e+06	13C(57.0215),13C(57.0215),2C(57.0215),9C(57.0215)
sp|Q16134|ETFD_HUMAN	Q16134	ETFD_HUMAN	ETFDH	617	Homo sapiens	Electron transfer flavoprotein-ubiquinone oxidoreductase, mitochondrial	1:Experimental evidence at protein level	TRUE	59.48	1	0.999	43	43	43	161	161	161	7.03104e+06	7.03104e+06	7.03104e+06	11M(15.9949),11M(15.9949),22M(15.9949),2C(57.0215),2M(15.9949),3C(57.0215),7M(15.9949),8C(57.0215)
sp|P43490|NAMPT_HUMAN	P43490	NAMPT_HUMAN	NAMPT	491	Homo sapiens	Nicotinamide phosphoribosyltransferase	1:Experimental evidence at protein level	FALSE	59.47	1	0.999	28	28	28	59	59	59	859814	859814	859814	19M(15.9949),1M(15.9949),N-term(42.0106)
sp|Q08188|TGM3_HUMAN	Q08188	TGM3_HUMAN	TGM3	693	Homo sapiens	Protein-glutamine gamma-glutamyltransferase E	1:Experimental evidence at protein level	FALSE	59.45	1	0.999	36	36	36	121	121	121	2356115	2356115	2356115	10M(15.9949),10M(15.9949),11M(15.9949),11M(15.9949),13M(15.9949),15M(15.9949),16M(15.9949),3M(15.9949),4M(15.9949),5M(15.9949),5M(15.9949),5M(15.9949),5M(15.9949),6M(15.9949),9M(15.9949),N-term(42.0106)
sp|Q15366|PCBP2_HUMAN	Q15366	PCBP2_HUMAN	PCBP2	365	Homo sapiens	Poly(rC)-binding protein 2	1:Experimental evidence at protein level	FALSE	59.45	1	0.999	20	11	20	90	49	90	2.23652e+06	1.63793e+06	2.23652e+06	13M(15.9949),13M(15.9949),13M(15.9949),14C(57.0215),4M(15.9949),5M(15.9949),8C(57.0215),8C(57.0215),9M(15.9949)
sp|P30050|RL12_HUMAN	P30050	RL12_HUMAN	RPL12	165	Homo sapiens	Large ribosomal subunit protein uL11	1:Experimental evidence at protein level	FALSE	59.39	1	0.999	11	11	11	50	50	50	2518035	2518035	2518035	11C(57.0215),11C(57.0215),32C(57.0215),16C(57.0215),16C(57.0215),1C(57.0215)
sp|P10620|MGST1_HUMAN	P10620	MGST1_HUMAN	MGST1	155	Homo sapiens	Microsomal glutathione S-transferase 1	1:Experimental evidence at protein level	TRUE	59.35	1	0.999	12	12	12	36	36	36	1.04338e+06	1.04338e+06	1.04338e+06	1M(15.9949),8C(57.0215)
sp|Q9H9B4|SFXN1_HUMAN	Q9H9B4	SFXN1_HUMAN	SFXN1	322	Homo sapiens	Sideroflexin-1	1:Experimental evidence at protein level	TRUE	59.32	1	0.999	19	17	19	51	44	51	1.76308e+06	1.76308e+06	1.76308e+06	12C(57.0215),12C(57.0215),18M(15.9949),3M(15.9949),8M(15.9949),N-term(42.0106)
sp|P62316|SMD2_HUMAN	P62316	SMD2_HUMAN	SNRPD2	118	Homo sapiens	Small nuclear ribonucleoprotein Sm D2	1:Experimental evidence at protein level	FALSE	59.32	1	0.999	8	8	8	19	19	19	895002	895002	895002	2C(57.0215),4M(15.9949),2M(15.9949),3M(15.9949),N-term(42.0106)
sp|P16083|NQO2_HUMAN	P16083	NQO2_HUMAN	NQO2	231	Homo sapiens	Ribosyldihydronicotinamide dehydrogenase [quinone]	1:Experimental evidence at protein level	FALSE	59.31	1	0.999	14	14	14	38	38	38	1.98028e+06	1.98028e+06	1.98028e+06	14C(57.0215),14M(15.9949),2M(15.9949),3C(57.0215)
sp|P11234|RALB_HUMAN	P11234	RALB_HUMAN	RALB	206	Homo sapiens	Ras-related protein Ral-B	1:Experimental evidence at protein level	FALSE	59.22	1	0.999	14	6	6	54	14	14	1.01172e+06	658064	658064
sp|O95433|AHSA1_HUMAN	O95433	AHSA1_HUMAN	AHSA1	338	Homo sapiens	Activator of 90 kDa heat shock protein ATPase homolog 1	1:Experimental evidence at protein level	FALSE	59.17	1	0.999	18	18	18	42	42	42	675550	675550	675550	11M(15.9949),3M(15.9949),3M(15.9949),3M(15.9949),7C(57.0215)
sp|Q13232|NDK3_HUMAN	Q13232	NDK3_HUMAN	NME3	169	Homo sapiens	Nucleoside diphosphate kinase 3	1:Experimental evidence at protein level	FALSE	59.17	1	0.999	9	8	9	23	21	23	1.65144e+06	1.65144e+06	1.65144e+06	2M(15.9949)
sp|Q8N183|NDUF2_HUMAN	Q8N183	NDUF2_HUMAN	NDUFAF2	169	Homo sapiens	NADH dehydrogenase [ubiquinone] 1 alpha subcomplex assembly factor 2	1:Experimental evidence at protein level	FALSE	59.17	1	0.999	11	11	11	21	21	21	1.19932e+06	1.19932e+06	1.19932e+06	5M(15.9949)
sp|P40227|TCPZ_HUMAN	P40227	TCPZ_HUMAN	CCT6A	531	Homo sapiens	T-complex protein 1 subunit zeta	1:Experimental evidence at protein level	FALSE	59.13	1	0.999	35	24	35	138	96	138	2.62513e+06	2.62513e+06	2.62513e+06	1M(15.9949),22M(15.9949),2M(15.9949),7C(57.0215),8M(15.9949),9M(15.9949),9M(15.9949)
sp|P20339|RAB5A_HUMAN	P20339	RAB5A_HUMAN	RAB5A	215	Homo sapiens	Ras-related protein Rab-5A	1:Experimental evidence at protein level	FALSE	59.07	1	0.999	13	7	7	64	22	22	2.2364e+06	1.12364e+06	1.12364e+06	10M(15.9949),19M(15.9949)
sp|P50402|EMD_HUMAN	P50402	EMD_HUMAN	EMD	254	Homo sapiens	Emerin	1:Experimental evidence at protein level	TRUE	59.06	1	0.999	14	14	14	27	27	27	926215	926215	926215	5M(15.9949),N-term(42.0106),N-term(42.0106)
sp|P0DJI9|SAA2_HUMAN	P0DJI9	SAA2_HUMAN	SAA2	122	Homo sapiens	Serum amyloid A-2 protein	1:Experimental evidence at protein level	FALSE	59.02	1	0.999	14	3	14	41	8	41	2.61644e+06	142570	2.61644e+06
sp|P13796|PLSL_HUMAN	P13796	PLSL_HUMAN	LCP1	627	Homo sapiens	Plastin-2	1:Experimental evidence at protein level	FALSE	59.01	1	0.999	39	32	32	129	94	94	3.56961e+06	1438533	1438533	13M(15.9949),2M(15.9949),3C(57.0215),4M(15.9949),3M(15.9949),5M(15.9949),7M(15.9949),7M(15.9949),8M(15.9949),9M(15.9949),9M(15.9949),9M(15.9949)
sp|P01780|HV307_HUMAN	P01780	HV307_HUMAN	IGHV3-7	117	Homo sapiens	Immunoglobulin heavy variable 3-7	1:Experimental evidence at protein level	FALSE	58.97	1	0.9987	18	3	3	88	9	9	2.85875e+06	660404	660404
sp|P61956|SUMO2_HUMAN	P61956	SUMO2_HUMAN	SUMO2	95	Homo sapiens	Small ubiquitin-related modifier 2	1:Experimental evidence at protein level	FALSE	58.95	1	0.999	4	1	4	16	2	16	1.52096e+06	404378	1.52096e+06	17M(15.9949),19M(15.9949)
sp|O15061|SYNEM_HUMAN	O15061	SYNEM_HUMAN	SYNM	1565	Homo sapiens	Synemin	1:Experimental evidence at protein level	FALSE	58.91	1	0.999	86	84	86	203	200	203	3334561	3334561	3334561	12M(15.9949),14M(15.9949),15M(15.9949),1M(15.9949),1M(15.9949),1M(15.9949),21M(15.9949),2C(57.0215),2C(57.0215),2C(57.0215),5M(15.9949),5M(15.9949),6M(15.9949),7M(15.9949)
sp|Q9HDC9|APMAP_HUMAN	Q9HDC9	APMAP_HUMAN	APMAP	416	Homo sapiens	Adipocyte plasma membrane-associated protein	1:Experimental evidence at protein level	TRUE	58.89	1	0.999	25	25	25	75	75	75	1652251	1652251	1652251	10M(15.9949),10M(15.9949),19M(15.9949),21M(15.9949),21M(15.9949),5M(15.9949),6C(57.0215),7M(15.9949),7M(15.9949),8M(15.9949),8M(15.9949)
sp|P84157|MXRA7_HUMAN	P84157	MXRA7_HUMAN	MXRA7	204	Homo sapiens	Matrix-remodeling-associated protein 7	1:Experimental evidence at protein level	FALSE	58.82	1	0.999	21	21	21	57	57	57	5.09593e+06	5.09593e+06	5.09593e+06	21C(57.0215),6M(15.9949)
sp|P61960|UFM1_HUMAN	P61960	UFM1_HUMAN	UFM1	85	Homo sapiens	Ubiquitin-fold modifier 1	1:Experimental evidence at protein level	FALSE	58.82	1	0.999	5	5	5	20	20	20	782595	782595	782595
sp|P80404|GABT_HUMAN	P80404	GABT_HUMAN	ABAT	500	Homo sapiens	4-aminobutyrate aminotransferase, mitochondrial	1:Experimental evidence at protein level	FALSE	58.8	1	0.999	30	30	30	109	109	109	2.20712e+06	2.20712e+06	2.20712e+06	10M(15.9949),11C(57.0215),12M(15.9949),1M(15.9949),1M(15.9949),1M(15.9949),4C(57.0215),4M(15.9949),7C(57.0215)
sp|Q8TCD5|NT5C_HUMAN	Q8TCD5	NT5C_HUMAN	NT5C	201	Homo sapiens	5'(3')-deoxyribonucleotidase, cytosolic type	1:Experimental evidence at protein level	FALSE	58.71	1	0.999	12	12	12	39	39	39	1.10221e+06	1.10221e+06	1.10221e+06	13C(57.0215),2M(15.9949),5M(15.9949),5M(15.9949)
sp|P00390|GSHR_HUMAN	P00390	GSHR_HUMAN	GSR	522	Homo sapiens	Glutathione reductase, mitochondrial	1:Experimental evidence at protein level	FALSE	58.62	1	0.999	27	27	27	63	63	63	1.41382e+06	1.41382e+06	1.41382e+06	10C(57.0215),10C(57.0215),5M(15.9949),13M(15.9949),4M(15.9949),9C(57.0215),5C(57.0215),8M(15.9949),9M(15.9949),9M(15.9949)
sp|Q9Y266|NUDC_HUMAN	Q9Y266	NUDC_HUMAN	NUDC	331	Homo sapiens	Nuclear migration protein nudC	1:Experimental evidence at protein level	TRUE	58.61	1	0.999	19	19	19	46	46	46	1.18855e+06	1.18855e+06	1.18855e+06	11M(15.9949),15C(57.0215),2M(15.9949),2M(15.9949)
sp|O43678|NDUA2_HUMAN	O43678	NDUA2_HUMAN	NDUFA2	99	Homo sapiens	NADH dehydrogenase [ubiquinone] 1 alpha subcomplex subunit 2	1:Experimental evidence at protein level	FALSE	58.59	1	0.999	15	15	15	81	81	81	10967912	10967912	10967912	N-term(42.0106)
sp|P52597|HNRPF_HUMAN	P52597	HNRPF_HUMAN	HNRNPF	415	Homo sapiens	Heterogeneous nuclear ribonucleoprotein F	1:Experimental evidence at protein level	FALSE	58.55	1	0.999	19	15	18	51	27	39	2.59263e+06	666348	1.66417e+06	19M(15.9949),19M(15.9949),1M(15.9949),20C(57.0215),8C(57.0215),3M(15.9949),N-term(42.0106)
sp|P31025|LCN1_HUMAN	P31025	LCN1_HUMAN	LCN1	176	Homo sapiens	Lipocalin-1	1:Experimental evidence at protein level	FALSE	58.52	1	0.999	12	6	12	62	33	62	3.1357e+06	823566	3.1357e+06	11M(15.9949),13M(15.9949),13M(15.9949),19M(15.9949),2M(15.9949),3M(15.9949),5M(15.9949),5M(15.9949)
sp|P23327|SRCH_HUMAN	P23327	SRCH_HUMAN	HRC	699	Homo sapiens	Sarcoplasmic reticulum histidine-rich calcium-binding protein	1:Experimental evidence at protein level	FALSE	58.51	1	0.999	40	40	40	115	115	115	4204523	4204523	4204523	11M(15.9949)
sp|P16219|ACADS_HUMAN	P16219	ACADS_HUMAN	ACADS	412	Homo sapiens	Short-chain specific acyl-CoA dehydrogenase, mitochondrial	1:Experimental evidence at protein level	FALSE	58.5	1	0.999	24	24	24	127	127	127	3487908	3487908	3487908	12C(57.0215),21M(15.9949),21M(15.9949),27M(15.9949),27M(15.9949),3C(57.0215),3M(15.9949),4M(15.9949),4M(15.9949),4M(15.9949),8M(15.9949),9M(15.9949),9M(15.9949)
sp|P29992|GNA11_HUMAN	P29992	GNA11_HUMAN	GNA11	359	Homo sapiens	Guanine nucleotide-binding protein subunit alpha-11	1:Experimental evidence at protein level	FALSE	58.5	1	0.999	22	8	21	76	31	73	1.27283e+06	768199	1.27283e+06	1M(15.9949),1M(15.9949)
sp|O43920|NDUS5_HUMAN	O43920	NDUS5_HUMAN	NDUFS5	106	Homo sapiens	NADH dehydrogenase [ubiquinone] iron-sulfur protein 5	1:Experimental evidence at protein level	FALSE	58.49	1	0.999	8	8	8	48	48	48	2.76999e+06	2.76999e+06	2.76999e+06	5C(57.0215),9C(57.0215)
sp|Q6UWY5|OLFL1_HUMAN	Q6UWY5	OLFL1_HUMAN	OLFML1	402	Homo sapiens	Olfactomedin-like protein 1	1:Experimental evidence at protein level	FALSE	58.46	1	0.999	21	21	21	63	63	63	1.9303e+06	1.9303e+06	1.9303e+06	16C(57.0215),1M(15.9949),3C(57.0215),3M(15.9949),3M(15.9949),4M(15.9949),4M(15.9949),5C(57.0215),5M(15.9949)
sp|Q14019|COTL1_HUMAN	Q14019	COTL1_HUMAN	COTL1	142	Homo sapiens	Coactosin-like protein	1:Experimental evidence at protein level	FALSE	58.45	1	0.999	9	9	9	13	13	13	688405	688405	688405	22C(57.0215),7M(15.9949)
sp|P21397|AOFA_HUMAN	P21397	AOFA_HUMAN	MAOA	527	Homo sapiens	Amine oxidase [flavin-containing] A	1:Experimental evidence at protein level	TRUE	58.44	1	0.999	43	36	36	227	185	185	14338121	9118938	9118938	16M(15.9949),1M(15.9949),27C(57.0215),2M(15.9949),3M(15.9949),7M(15.9949),7M(15.9949)
sp|P50238|CRIP1_HUMAN	P50238	CRIP1_HUMAN	CRIP1	77	Homo sapiens	Cysteine-rich protein 1	1:Experimental evidence at protein level	FALSE	58.44	1	0.999	12	11	11	41	39	39	9470104	9470104	9470104	6C(57.0215)
sp|P41222|PTGDS_HUMAN	P41222	PTGDS_HUMAN	PTGDS	190	Homo sapiens	Prostaglandin-H2 D-isomerase	1:Experimental evidence at protein level	FALSE	58.42	1	0.999	11	11	11	53	53	53	2.2057e+06	2.2057e+06	2.2057e+06	1M(15.9949),2M(15.9949)
sp|Q9Y3A5|SBDS_HUMAN	Q9Y3A5	SBDS_HUMAN	SBDS	250	Homo sapiens	Ribosome maturation protein SBDS	1:Experimental evidence at protein level	FALSE	58.4	1	0.999	15	15	15	36	36	36	1.38883e+06	1.38883e+06	1.38883e+06	15C(57.0215),21C(57.0215),16C(57.0215),7M(15.9949),N-term(42.0106)
sp|Q16539|MK14_HUMAN	Q16539	MK14_HUMAN	MAPK14	360	Homo sapiens	Mitogen-activated protein kinase 14	1:Experimental evidence at protein level	FALSE	58.33	1	0.999	15	14	14	28	22	22	663772	272898	272898	1M(15.9949),20M(15.9949),6M(15.9949),N-term(42.0106)
sp|P42677|RS27_HUMAN	P42677	RS27_HUMAN	RPS27	84	Homo sapiens	Small ribosomal subunit protein eS27	1:Experimental evidence at protein level	FALSE	58.33	1	0.999	8	2	8	24	7	24	1.58512e+06	1.3443e+06	1.58512e+06	10M(15.9949),4M(15.9949),5C(57.0215),7C(57.0215),7C(57.0215)
sp|Q6UWP8|SBSN_HUMAN	Q6UWP8	SBSN_HUMAN	SBSN	590	Homo sapiens	Suprabasin	1:Experimental evidence at protein level	FALSE	58.31	1	0.999	27	27	27	63	63	63	1019787	1019787	1019787	8M(15.9949),9M(15.9949)
sp|P26440|IVD_HUMAN	P26440	IVD_HUMAN	IVD	426	Homo sapiens	Isovaleryl-CoA dehydrogenase, mitochondrial	1:Experimental evidence at protein level	FALSE	58.22	1	0.999	28	28	28	132	132	132	2.89376e+06	2.89376e+06	2.89376e+06	11M(15.9949),12M(15.9949),14M(15.9949),14M(15.9949),1M(15.9949),1M(15.9949),24M(15.9949),2M(15.9949),30M(15.9949),3M(15.9949),4M(15.9949),4M(15.9949),6M(15.9949),6M(15.9949),7M(15.9949),7M(15.9949)
sp|P28838|AMPL_HUMAN	P28838	AMPL_HUMAN	LAP3	519	Homo sapiens	Cytosol aminopeptidase	1:Experimental evidence at protein level	FALSE	58.19	1	0.999	29	29	29	140	140	140	4333380	4333380	4333380	10M(15.9949),10M(15.9949),12M(15.9949),1M(15.9949),1M(15.9949),2M(15.9949),3M(15.9949),5M(15.9949),8M(15.9949),8M(15.9949)
sp|O43447|PPIH_HUMAN	O43447	PPIH_HUMAN	PPIH	177	Homo sapiens	Peptidyl-prolyl cis-trans isomerase H	1:Experimental evidence at protein level	FALSE	58.19	1	0.999	10	8	8	37	28	28	2.19448e+06	2.00542e+06	2.00542e+06	3M(15.9949),9M(15.9949),N-term(42.0106),N-term(42.0106)
sp|Q9NUJ1|ABHDA_HUMAN	Q9NUJ1	ABHDA_HUMAN	ABHD10	306	Homo sapiens	Palmitoyl-protein thioesterase ABHD10, mitochondrial	1:Experimental evidence at protein level	FALSE	58.17	1	0.999	25	25	25	102	102	102	3.35345e+06	3.35345e+06	3.35345e+06	10M(15.9949),10M(15.9949),14M(15.9949),14M(15.9949),5M(15.9949)
sp|P61160|ARP2_HUMAN	P61160	ARP2_HUMAN	ACTR2	394	Homo sapiens	Actin-related protein 2	1:Experimental evidence at protein level	FALSE	58.12	1	0.999	30	29	29	139	130	130	3822893	3822893	3822893	10M(15.9949),10M(15.9949),10M(15.9949),14M(15.9949),2C(57.0215),2M(15.9949),2M(15.9949),2M(15.9949),3M(15.9949),4C(57.0215),5M(15.9949),6M(15.9949),8M(15.9949),9M(15.9949),9M(15.9949)
sp|P01601|KVD16_HUMAN	P01601	KVD16_HUMAN	IGKV1D-16	117	Homo sapiens	Immunoglobulin kappa variable 1D-16	1:Experimental evidence at protein level	FALSE	58.12	0.9958	0.999	24	1	1	109	3	3	5.57204e+06	73101.3	73101.3
sp|A0A0J9YXX1|HV5X1_HUMAN	A0A0J9YXX1	HV5X1_HUMAN	IGHV5-10-1	117	Homo sapiens	Immunoglobulin heavy variable 5-10-1	1:Experimental evidence at protein level	FALSE	58.12	1	0.9988	10	4	4	24	8	8	1.24078e+06	585089	585089	5M(15.9949)
sp|P19429|TNNI3_HUMAN	P19429	TNNI3_HUMAN	TNNI3	210	Homo sapiens	Troponin I, cardiac muscle	1:Experimental evidence at protein level	FALSE	58.1	1	0.999	25	23	25	199	194	199	7.96404e+06	7.96404e+06	7.96404e+06	6M(15.9949),6M(15.9949),7M(15.9949),7M(15.9949),8M(15.9949),8M(15.9949),9M(15.9949),9M(15.9949),N-term(42.0106)
sp|O60701|UGDH_HUMAN	O60701	UGDH_HUMAN	UGDH	494	Homo sapiens	UDP-glucose 6-dehydrogenase	1:Experimental evidence at protein level	FALSE	58.1	1	0.999	26	26	26	89	89	89	1.3264e+06	1.3264e+06	1.3264e+06	11C(57.0215),27M(15.9949),3M(15.9949),8M(15.9949),9C(57.0215)
sp|O75436|VP26A_HUMAN	O75436	VP26A_HUMAN	VPS26A	327	Homo sapiens	Vacuolar protein sorting-associated protein 26A	1:Experimental evidence at protein level	FALSE	58.1	1	0.999	17	15	17	46	44	46	1.3322e+06	1.3322e+06	1.3322e+06	12M(15.9949),15M(15.9949),4M(15.9949),7M(15.9949)
sp|P84243|H33_HUMAN	P84243	H33_HUMAN	H3-3A	136	Homo sapiens	Histone H3.3	1:Experimental evidence at protein level	FALSE	58.09	1	0.999	22	6	9	246	25	35	36293024	569042	947027	23C(57.0215),25C(57.0215),27C(57.0215),27C(57.0215),27C(57.0215),27C(57.0215)
sp|P68431|H31_HUMAN	P68431	H31_HUMAN	H3C1	136	Homo sapiens	Histone H3.1	1:Experimental evidence at protein level	FALSE	58.09	1	0.999	15	1	14	227	11	222	36293024	209534	36293024	13C(57.0215),27C(57.0215),13C(57.0215),27C(57.0215),13C(57.0215),27C(57.0215),7M(15.9949),13C(57.0215),27C(57.0215),7M(15.9949),4M(15.9949),4M(15.9949),5M(15.9949)
sp|Q71DI3|H32_HUMAN	Q71DI3	H32_HUMAN	H3C15	136	Homo sapiens	Histone H3.2	1:Experimental evidence at protein level	FALSE	58.09	1	0.999	15	1	1	227	11	11	36293024	145151	145151	27C(57.0215),27C(57.0215),27C(57.0215),7M(15.9949),27C(57.0215),7M(15.9949)
sp|P19971|TYPH_HUMAN	P19971	TYPH_HUMAN	TYMP	482	Homo sapiens	Thymidine phosphorylase	1:Experimental evidence at protein level	FALSE	58.09	1	0.999	21	21	21	63	63	63	1.99964e+06	1.99964e+06	1.99964e+06	1M(15.9949),8M(15.9949),N-term(42.0106),4M(15.9949)
sp|P49720|PSB3_HUMAN	P49720	PSB3_HUMAN	PSMB3	205	Homo sapiens	Proteasome subunit beta type-3	1:Experimental evidence at protein level	FALSE	58.05	1	0.999	18	18	18	83	83	83	3.77956e+06	3.77956e+06	3.77956e+06	1M(15.9949),2C(57.0215),4M(15.9949),6M(15.9949),6M(15.9949),6M(15.9949),7M(15.9949),N-term(42.0106),3M(15.9949)
sp|P52179|MYOM1_HUMAN	P52179	MYOM1_HUMAN	MYOM1	1685	Homo sapiens	Myomesin-1	1:Experimental evidence at protein level	FALSE	58.04	1	0.999	92	92	92	215	215	215	2477608	2477608	2477608	12C(57.0215),1C(57.0215),1M(15.9949),1M(15.9949),3M(15.9949),3M(15.9949),5M(15.9949),9C(57.0215),6M(15.9949),8C(57.0215),8M(15.9949),N-term(42.0106)
sp|Q15369|ELOC_HUMAN	Q15369	ELOC_HUMAN	ELOC	112	Homo sapiens	Elongin-C	1:Experimental evidence at protein level	FALSE	58.04	1	0.999	5	5	5	19	19	19	1.23702e+06	1.23702e+06	1.23702e+06	11M(15.9949),5C(57.0215),2M(15.9949),5C(57.0215)
sp|O95299|NDUAA_HUMAN	O95299	NDUAA_HUMAN	NDUFA10	355	Homo sapiens	NADH dehydrogenase [ubiquinone] 1 alpha subcomplex subunit 10, mitochondrial	1:Experimental evidence at protein level	FALSE	58.03	1	0.999	27	27	27	122	122	122	4870910	4870910	4870910	10C(57.0215),12M(15.9949),3M(15.9949),6M(15.9949),9C(57.0215)
sp|P30405|PPIF_HUMAN	P30405	PPIF_HUMAN	PPIF	207	Homo sapiens	Peptidyl-prolyl cis-trans isomerase F, mitochondrial	1:Experimental evidence at protein level	FALSE	57.97	1	0.999	20	17	19	56	45	49	2.42858e+06	2.37345e+06	2.42858e+06	24C(57.0215),9M(15.9949),3M(15.9949),6C(57.0215),9M(15.9949),9M(15.9949),9M(15.9949),9M(15.9949)
sp|Q02127|PYRD_HUMAN	Q02127	PYRD_HUMAN	DHODH	395	Homo sapiens	Dihydroorotate dehydrogenase (quinone), mitochondrial	1:Experimental evidence at protein level	TRUE	57.97	1	0.999	20	20	20	33	33	33	1132454	1132454	1132454	2M(15.9949),6M(15.9949)
sp|Q08431|MFGM_HUMAN	Q08431	MFGM_HUMAN	MFGE8	387	Homo sapiens	Lactadherin	1:Experimental evidence at protein level	FALSE	57.88	1	0.999	28	28	28	128	128	128	4.17487e+06	4.17487e+06	4.17487e+06	1M(15.9949),3M(15.9949),3M(15.9949),3M(15.9949)
sp|P23284|PPIB_HUMAN	P23284	PPIB_HUMAN	PPIB	216	Homo sapiens	Peptidyl-prolyl cis-trans isomerase B	1:Experimental evidence at protein level	FALSE	57.87	1	0.999	19	17	19	104	99	104	12827714	12827714	12827714	3M(15.9949),5M(15.9949),5M(15.9949),6M(15.9949),7C(57.0215),9M(15.9949),9M(15.9949),9M(15.9949),9M(15.9949)
sp|P14209|CD99_HUMAN	P14209	CD99_HUMAN	CD99	185	Homo sapiens	CD99 antigen	1:Experimental evidence at protein level	TRUE	57.84	1	0.999	15	15	15	46	46	46	1.25448e+06	1.25448e+06	1.25448e+06	10M(15.9949),10M(15.9949),2M(15.9949)
sp|P14406|CX7A2_HUMAN	P14406	CX7A2_HUMAN	COX7A2	83	Homo sapiens	Cytochrome c oxidase subunit 7A2, mitochondrial	1:Experimental evidence at protein level	TRUE	57.83	1	0.999	6	5	6	30	28	30	3280949	3280949	3280949	3M(15.9949)
sp|O43396|TXNL1_HUMAN	O43396	TXNL1_HUMAN	TXNL1	289	Homo sapiens	Thioredoxin-like protein 1	1:Experimental evidence at protein level	FALSE	57.79	1	0.999	18	18	18	48	48	48	1.72812e+06	1.72812e+06	1.72812e+06	10M(15.9949),16M(15.9949),2M(15.9949),8M(15.9949)
sp|P68036|UB2L3_HUMAN	P68036	UB2L3_HUMAN	UBE2L3	154	Homo sapiens	Ubiquitin-conjugating enzyme E2 L3	1:Experimental evidence at protein level	FALSE	57.79	1	0.999	12	5	12	43	17	43	1.7383e+06	1.37019e+06	1.7383e+06
sp|Q9UHV9|PFD2_HUMAN	Q9UHV9	PFD2_HUMAN	PFDN2	154	Homo sapiens	Prefoldin subunit 2	1:Experimental evidence at protein level	FALSE	57.79	1	0.999	9	9	9	30	30	30	818508	818508	818508	1M(15.9949),6M(15.9949),6M(15.9949),6M(15.9949)
sp|Q99426|TBCB_HUMAN	Q99426	TBCB_HUMAN	TBCB	244	Homo sapiens	Tubulin-folding cofactor B	1:Experimental evidence at protein level	FALSE	57.79	1	0.999	15	15	15	29	29	29	979091	979091	979091	17C(57.0215),N-term(42.0106),N-term(42.0106)
sp|P01008|ANT3_HUMAN	P01008	ANT3_HUMAN	SERPINC1	464	Homo sapiens	Antithrombin-III	1:Experimental evidence at protein level	FALSE	57.76	1	0.999	47	47	47	242	242	242	7.69059e+06	7.69059e+06	7.69059e+06	10M(15.9949),10M(15.9949),6C(57.0215),11M(15.9949),6C(57.0215),18M(15.9949),19M(15.9949),19M(15.9949),19M(15.9949),5C(57.0215),6C(57.0215),6M(15.9949),6M(15.9949),8M(15.9949)
sp|P33121|ACSL1_HUMAN	P33121	ACSL1_HUMAN	ACSL1	698	Homo sapiens	Long-chain-fatty-acid--CoA ligase 1	1:Experimental evidence at protein level	TRUE	57.74	1	0.999	45	42	45	198	187	198	4.02018e+06	3.27679e+06	4.02018e+06	10C(57.0215),10C(57.0215),11M(15.9949),1M(15.9949),20M(15.9949),20M(15.9949),23M(15.9949),9C(57.0215),2M(15.9949),2M(15.9949),2M(15.9949),2M(15.9949),2M(15.9949),2M(15.9949),3M(15.9949),3M(15.9949),5M(15.9949),6C(57.0215),6M(15.9949),6M(15.9949),8M(15.9949),9C(57.0215),9C(57.0215),N-term(42.0106)
sp|P07451|CAH3_HUMAN	P07451	CAH3_HUMAN	CA3	260	Homo sapiens	Carbonic anhydrase 3	1:Experimental evidence at protein level	FALSE	57.69	1	0.999	12	11	11	39	35	35	2.53316e+06	2.53316e+06	2.53316e+06	10M(15.9949),3M(15.9949)
sp|Q6NUK1|SCMC1_HUMAN	Q6NUK1	SCMC1_HUMAN	SLC25A24	477	Homo sapiens	Mitochondrial adenyl nucleotide antiporter SLC25A24	1:Experimental evidence at protein level	TRUE	57.65	1	0.999	25	24	24	63	62	62	1.40922e+06	1.40922e+06	1.40922e+06	13C(57.0215),20C(57.0215),15M(15.9949),1M(15.9949),7M(15.9949),7M(15.9949)
sp|Q99832|TCPH_HUMAN	Q99832	TCPH_HUMAN	CCT7	543	Homo sapiens	T-complex protein 1 subunit eta	1:Experimental evidence at protein level	FALSE	57.64	1	0.999	35	35	35	137	137	137	2749170	2749170	2749170	12C(57.0215),12C(57.0215),12M(15.9949),13M(15.9949),22M(15.9949),2C(57.0215),3C(57.0215),7M(15.9949),7M(15.9949),7M(15.9949),7M(15.9949),9M(15.9949),N-term(42.0106),N-term(42.0106),2M(15.9949)
sp|O96008|TOM40_HUMAN	O96008	TOM40_HUMAN	TOMM40	361	Homo sapiens	Mitochondrial import receptor subunit TOM40 homolog	1:Experimental evidence at protein level	FALSE	57.62	1	0.999	18	18	18	57	57	57	976458	976458	976458	17M(15.9949),1M(15.9949),1M(15.9949),7M(15.9949),8M(15.9949),9M(15.9949),9M(15.9949)
sp|P28070|PSB4_HUMAN	P28070	PSB4_HUMAN	PSMB4	264	Homo sapiens	Proteasome subunit beta type-4	1:Experimental evidence at protein level	FALSE	57.58	1	0.999	16	16	16	79	79	79	2.16969e+06	2.16969e+06	2.16969e+06	11M(15.9949),19M(15.9949),4M(15.9949),5M(15.9949),6M(15.9949),6M(15.9949),6M(15.9949)
sp|Q8N335|GPD1L_HUMAN	Q8N335	GPD1L_HUMAN	GPD1L	351	Homo sapiens	Glycerol-3-phosphate dehydrogenase 1-like protein	1:Experimental evidence at protein level	FALSE	57.55	1	0.999	31	29	29	117	112	112	6031982	5.6405e+06	5.6405e+06	1M(15.9949),1M(15.9949),2C(57.0215),2C(57.0215),2M(15.9949),2M(15.9949),4M(15.9949),5M(15.9949),8C(57.0215),6M(15.9949),8M(15.9949),8M(15.9949),8M(15.9949),8M(15.9949),8M(15.9949),9M(15.9949)
sp|P42704|LPPRC_HUMAN	P42704	LPPRC_HUMAN	LRPPRC	1394	Homo sapiens	Leucine-rich PPR motif-containing protein, mitochondrial	1:Experimental evidence at protein level	FALSE	57.53	1	0.999	76	73	76	236	226	236	1.97932e+06	1.97932e+06	1.97932e+06	10M(15.9949),10M(15.9949),14M(15.9949),14M(15.9949),15C(57.0215),18M(15.9949),17M(15.9949),17M(15.9949),1M(15.9949),1M(15.9949),2M(15.9949),4M(15.9949),4M(15.9949),6C(57.0215),6M(15.9949),6M(15.9949),6M(15.9949),6M(15.9949),7M(15.9949),8M(15.9949)
sp|Q05682|CALD1_HUMAN	Q05682	CALD1_HUMAN	CALD1	793	Homo sapiens	Caldesmon	1:Experimental evidence at protein level	FALSE	57.5	1	0.999	80	78	80	306	304	306	12431610	12431610	12431610	11M(15.9949),11M(15.9949),12M(15.9949),12M(15.9949),1M(15.9949),1M(15.9949),1M(15.9949),7M(15.9949)
sp|P62191|PRS4_HUMAN	P62191	PRS4_HUMAN	PSMC1	440	Homo sapiens	26S proteasome regulatory subunit 4	1:Experimental evidence at protein level	FALSE	57.5	1	0.999	25	22	22	72	57	57	1.27632e+06	1.27632e+06	1.27632e+06	14M(15.9949),19M(15.9949),1M(15.9949),2M(15.9949),5M(15.9949)
sp|P12004|PCNA_HUMAN	P12004	PCNA_HUMAN	PCNA	261	Homo sapiens	Proliferating cell nuclear antigen	1:Experimental evidence at protein level	FALSE	57.47	1	0.999	9	9	9	18	18	18	514428	514428	514428	12M(15.9949),13C(57.0215),18C(57.0215),18C(57.0215),2M(15.9949),1C(57.0215),20M(15.9949),7C(57.0215)
sp|P49588|SYAC_HUMAN	P49588	SYAC_HUMAN	AARS1	968	Homo sapiens	Alanine--tRNA ligase, cytoplasmic	1:Experimental evidence at protein level	FALSE	57.44	1	0.999	44	44	44	101	101	101	1.55485e+06	1.55485e+06	1.55485e+06	11M(15.9949),12C(57.0215),12C(57.0215),1M(15.9949),12M(15.9949),16M(15.9949),1M(15.9949),1M(15.9949),20C(57.0215),21M(15.9949),28C(57.0215),2C(57.0215),2M(15.9949),3C(57.0215),5C(57.0215),4C(57.0215),4C(57.0215),6M(15.9949),6M(15.9949),7C(57.0215),8M(15.9949),9M(15.9949),9M(15.9949),9M(15.9949),N-term(42.0106)
sp|P31944|CASPE_HUMAN	P31944	CASPE_HUMAN	CASP14	242	Homo sapiens	Caspase-14	1:Experimental evidence at protein level	FALSE	57.44	1	0.999	22	22	22	60	60	60	2.78055e+06	2.78055e+06	2.78055e+06	13M(15.9949),13M(15.9949),15M(15.9949),15M(15.9949),1M(15.9949),2M(15.9949)
sp|P17980|PRS6A_HUMAN	P17980	PRS6A_HUMAN	PSMC3	439	Homo sapiens	26S proteasome regulatory subunit 6A	1:Experimental evidence at protein level	FALSE	57.4	1	0.999	26	25	26	74	73	74	1.44579e+06	1.44579e+06	1.44579e+06	11M(15.9949),11M(15.9949),1M(15.9949),1M(15.9949),2M(15.9949),2M(15.9949),4M(15.9949),5M(15.9949),9M(15.9949)
sp|O75608|LYPA1_HUMAN	O75608	LYPA1_HUMAN	LYPLA1	230	Homo sapiens	Acyl-protein thioesterase 1	1:Experimental evidence at protein level	TRUE	57.39	1	0.999	11	11	11	31	31	31	1.19702e+06	1.19702e+06	1.19702e+06	10C(57.0215),17M(15.9949),6C(57.0215),1M(15.9949),3M(15.9949)
sp|O60925|PFD1_HUMAN	O60925	PFD1_HUMAN	PFDN1	122	Homo sapiens	Prefoldin subunit 1	1:Experimental evidence at protein level	TRUE	57.38	1	0.999	7	7	7	12	12	12	516988	516988	516988	10M(15.9949),N-term(42.0106),N-term(42.0106)
sp|Q96AC1|FERM2_HUMAN	Q96AC1	FERM2_HUMAN	FERMT2	680	Homo sapiens	Fermitin family homolog 2	1:Experimental evidence at protein level	FALSE	57.35	1	0.999	43	38	43	166	154	166	2.38366e+06	2.38366e+06	2.38366e+06	10M(15.9949),11M(15.9949),11M(15.9949),11M(15.9949),11M(15.9949),11M(15.9949),11M(15.9949),11M(15.9949),11M(15.9949),1M(15.9949),1M(15.9949),2M(15.9949),2M(15.9949),3M(15.9949),6M(15.9949),9M(15.9949)
sp|Q15113|PCOC1_HUMAN	Q15113	PCOC1_HUMAN	PCOLCE	449	Homo sapiens	Procollagen C-endopeptidase enhancer 1	1:Experimental evidence at protein level	FALSE	57.24	1	0.999	20	20	20	68	68	68	1.16733e+06	1.16733e+06	1.16733e+06	10C(57.0215),10C(57.0215),13C(57.0215),1M(15.9949),3M(15.9949),7M(15.9949),9C(57.0215),9C(57.0215)
sp|P46781|RS9_HUMAN	P46781	RS9_HUMAN	RPS9	194	Homo sapiens	Small ribosomal subunit protein uS4	1:Experimental evidence at protein level	FALSE	57.22	1	0.999	17	17	17	95	95	95	4273928	4273928	4273928
sp|P61158|ARP3_HUMAN	P61158	ARP3_HUMAN	ACTR3	418	Homo sapiens	Actin-related protein 3	1:Experimental evidence at protein level	FALSE	57.18	1	0.999	30	24	30	119	86	119	4.6927e+06	3.85552e+06	4.6927e+06	10C(57.0215),10M(15.9949),10M(15.9949),10M(15.9949),11M(15.9949),11M(15.9949),16C(57.0215),28C(57.0215),2M(15.9949),5C(57.0215),8M(15.9949),9M(15.9949)
sp|Q71UM5|RS27L_HUMAN	Q71UM5	RS27L_HUMAN	RPS27L	84	Homo sapiens	Ribosomal protein eS27-like	1:Experimental evidence at protein level	FALSE	57.14	1	0.999	7	1	1	20	3	3	1.05745e+06	767241	767241
sp|Q14061|COX17_HUMAN	Q14061	COX17_HUMAN	COX17	63	Homo sapiens	Cytochrome c oxidase copper chaperone	1:Experimental evidence at protein level	FALSE	57.14	0.9999	0.999	3	3	3	5	5	5	592191	592191	592191	3C(57.0215),5C(57.0215),N-term(42.0106)
sp|P33176|KINH_HUMAN	P33176	KINH_HUMAN	KIF5B	963	Homo sapiens	Kinesin-1 heavy chain	1:Experimental evidence at protein level	FALSE	57.11	1	0.999	49	34	48	124	88	116	10453455	885668	1.02575e+06	10C(57.0215),15C(57.0215),3C(57.0215),9M(15.9949),3M(15.9949),5M(15.9949),6C(57.0215),7C(57.0215),6M(15.9949),6M(15.9949),7M(15.9949),7M(15.9949),7M(15.9949),7M(15.9949),7M(15.9949)
sp|P45379|TNNT2_HUMAN	P45379	TNNT2_HUMAN	TNNT2	298	Homo sapiens	Troponin T, cardiac muscle	1:Experimental evidence at protein level	FALSE	57.05	1	0.999	49	44	49	324	274	324	19562164	14619873	19562164	3M(15.9949),5M(15.9949),5M(15.9949),5M(15.9949),6M(15.9949),6M(15.9949),6M(15.9949),7M(15.9949),7M(15.9949)
sp|P14923|PLAK_HUMAN	P14923	PLAK_HUMAN	JUP	745	Homo sapiens	Junction plakoglobin	1:Experimental evidence at protein level	FALSE	57.05	1	0.999	51	41	51	314	284	314	5634534	5634534	5634534	16M(15.9949),16M(15.9949),16M(15.9949),16M(15.9949),16M(15.9949),19M(15.9949),1M(15.9949),2M(15.9949),3M(15.9949),3M(15.9949),3M(15.9949),4M(15.9949),6M(15.9949),6M(15.9949),7C(57.0215),9M(15.9949),9M(15.9949),N-term(42.0106)
sp|O95822|DCMC_HUMAN	O95822	DCMC_HUMAN	MLYCD	493	Homo sapiens	Malonyl-CoA decarboxylase, mitochondrial	1:Experimental evidence at protein level	FALSE	57	1	0.999	32	31	32	91	88	91	3.4072e+06	3.4072e+06	3.4072e+06	2M(15.9949),2M(15.9949),2M(15.9949),4M(15.9949),7M(15.9949),9C(57.0215),9C(57.0215)
sp|Q92930|RAB8B_HUMAN	Q92930	RAB8B_HUMAN	RAB8B	207	Homo sapiens	Ras-related protein Rab-8B	1:Experimental evidence at protein level	FALSE	57	1	0.999	13	4	7	59	16	28	2.80153e+06	733816	1.0087e+06	1M(15.9949)
sp|P42126|ECI1_HUMAN	P42126	ECI1_HUMAN	ECI1	302	Homo sapiens	Enoyl-CoA delta isomerase 1, mitochondrial	1:Experimental evidence at protein level	FALSE	56.95	1	0.999	23	23	23	112	112	112	9127081	9127081	9127081	10C(57.0215),9M(15.9949),14M(15.9949),14M(15.9949),14M(15.9949),1M(15.9949),21M(15.9949),22C(57.0215),2C(57.0215),2C(57.0215),4M(15.9949),4M(15.9949)
sp|Q9UEY8|ADDG_HUMAN	Q9UEY8	ADDG_HUMAN	ADD3	706	Homo sapiens	Gamma-adducin	1:Experimental evidence at protein level	FALSE	56.94	1	0.999	56	56	56	187	187	187	4.38007e+06	4.38007e+06	4.38007e+06	10M(15.9949),10M(15.9949),12M(15.9949),16M(15.9949),18M(15.9949),2M(15.9949),2M(15.9949),3M(15.9949),3M(15.9949),5M(15.9949),6M(15.9949),9M(15.9949),9M(15.9949),N-term(42.0106),N-term(42.0106),N-term(42.0106),17M(15.9949),N-term(42.0106),17M(15.9949)
sp|O00264|PGRC1_HUMAN	O00264	PGRC1_HUMAN	PGRMC1	195	Homo sapiens	Membrane-associated progesterone receptor component 1	1:Experimental evidence at protein level	TRUE	56.92	1	0.999	13	13	13	32	32	32	2612900	2612900	2612900	3M(15.9949)
sp|Q8WUM4|PDC6I_HUMAN	Q8WUM4	PDC6I_HUMAN	PDCD6IP	868	Homo sapiens	Programmed cell death 6-interacting protein	1:Experimental evidence at protein level	FALSE	56.91	1	0.999	51	50	51	144	141	144	2.36881e+06	2.36881e+06	2.36881e+06	17C(57.0215),1M(15.9949),2M(15.9949),6M(15.9949),N-term(42.0106)
sp|Q8NBX0|SCPDL_HUMAN	Q8NBX0	SCPDL_HUMAN	SCCPDH	429	Homo sapiens	Saccharopine dehydrogenase-like oxidoreductase	1:Experimental evidence at protein level	TRUE	56.88	1	0.999	31	31	31	107	107	107	1.43154e+06	1.43154e+06	1.43154e+06	13M(15.9949),13M(15.9949),18M(15.9949),18M(15.9949),1M(15.9949),5M(15.9949),7M(15.9949),N-term(42.0106),N-term(42.0106)
sp|Q9C075|K1C23_HUMAN	Q9C075	K1C23_HUMAN	KRT23	422	Homo sapiens	Keratin, type I cytoskeletal 23	1:Experimental evidence at protein level	FALSE	56.87	1	0.999	25	20	22	81	48	56	10748512	1.77008e+06	1.7917e+06	19M(15.9949),19M(15.9949),1M(15.9949),1M(15.9949),4M(15.9949),6M(15.9949),6M(15.9949),6M(15.9949)
sp|Q96FW1|OTUB1_HUMAN	Q96FW1	OTUB1_HUMAN	OTUB1	271	Homo sapiens	Ubiquitin thioesterase OTUB1	1:Experimental evidence at protein level	FALSE	56.83	1	0.999	15	15	15	50	50	50	1143770	1143770	1143770	N-term(42.0106)
sp|P16615|AT2A2_HUMAN	P16615	AT2A2_HUMAN	ATP2A2	1042	Homo sapiens	Sarcoplasmic/endoplasmic reticulum calcium ATPase 2	1:Experimental evidence at protein level	TRUE	56.81	1	0.999	125	79	125	821	526	821	23093888	22669386	23093888	10C(57.0215),13M(15.9949),10C(57.0215),15C(57.0215),10M(15.9949),11C(57.0215),12C(57.0215),12C(57.0215),12C(57.0215),12C(57.0215),1M(15.9949),12C(57.0215),9M(15.9949),14M(15.9949),14M(15.9949),14M(15.9949),14M(15.9949),14M(15.9949),14M(15.9949),16M(15.9949),1M(15.9949),1M(15.9949),1M(15.9949),1M(15.9949),2M(15.9949),2M(15.9949),2M(15.9949),2M(15.9949),2M(15.9949),2M(15.9949),6C(57.0215),3C(57.021…
sp|P12956|XRCC6_HUMAN	P12956	XRCC6_HUMAN	XRCC6	609	Homo sapiens	X-ray repair cross-complementing protein 6	1:Experimental evidence at protein level	FALSE	56.81	1	0.999	40	40	40	127	127	127	2.04989e+06	2.04989e+06	2.04989e+06	10M(15.9949),2M(15.9949),2M(15.9949),2M(15.9949),9M(15.9949),9M(15.9949)
sp|Q96B49|TOM6_HUMAN	Q96B49	TOM6_HUMAN	TOMM6	74	Homo sapiens	Mitochondrial import receptor subunit TOM6 homolog	1:Experimental evidence at protein level	FALSE	56.76	1	0.999	3	3	3	8	8	8	522552	522552	522552	8M(15.9949),N-term(42.0106),N-term(42.0106),N-term(42.0106)
sp|P10515|ODP2_HUMAN	P10515	ODP2_HUMAN	DLAT	647	Homo sapiens	Dihydrolipoyllysine-residue acetyltransferase component of pyruvate dehydrogenase complex, mitochondrial	1:Experimental evidence at protein level	FALSE	56.72	1	0.999	49	49	49	206	206	206	6290607	6290607	6290607	10M(15.9949),10M(15.9949),10M(15.9949),10M(15.9949),16M(15.9949),16M(15.9949),18M(15.9949),18M(15.9949),18M(15.9949),1M(15.9949),4M(15.9949),6C(57.0215),7M(15.9949),8C(57.0215),8M(15.9949),9C(57.0215),9M(15.9949)
sp|P02763|A1AG1_HUMAN	P02763	A1AG1_HUMAN	ORM1	201	Homo sapiens	Alpha-1-acid glycoprotein 1	1:Experimental evidence at protein level	FALSE	56.72	1	0.999	25	16	25	141	86	141	14277450	6207541	14277450	12C(57.0215),1M(15.9949),3M(15.9949),6M(15.9949)
sp|P23368|MAOM_HUMAN	P23368	MAOM_HUMAN	ME2	584	Homo sapiens	NAD-dependent malic enzyme, mitochondrial	1:Experimental evidence at protein level	FALSE	56.68	1	0.999	35	33	35	151	145	151	4719918	4401040	4719918	10M(15.9949),11C(57.0215),12M(15.9949),12M(15.9949),14M(15.9949),14M(15.9949),1M(15.9949),2M(15.9949),2M(15.9949),2M(15.9949),2M(15.9949),3M(15.9949),4M(15.9949),5M(15.9949),5M(15.9949)
sp|P62906|RL10A_HUMAN	P62906	RL10A_HUMAN	RPL10A	217	Homo sapiens	Large ribosomal subunit protein uL1	1:Experimental evidence at protein level	FALSE	56.68	1	0.999	15	15	15	69	69	69	2811372	2811372	2811372	11M(15.9949),11M(15.9949),12C(57.0215),4C(57.0215),12C(57.0215),4C(57.0215),7M(15.9949),7M(15.9949)
sp|P28074|PSB5_HUMAN	P28074	PSB5_HUMAN	PSMB5	263	Homo sapiens	Proteasome subunit beta type-5	1:Experimental evidence at protein level	FALSE	56.65	1	0.999	23	22	23	131	126	131	5.11088e+06	5.11088e+06	5.11088e+06	13M(15.9949),19M(15.9949),5M(15.9949),5M(15.9949)
sp|P14550|AK1A1_HUMAN	P14550	AK1A1_HUMAN	AKR1A1	325	Homo sapiens	Aldo-keto reductase family 1 member A1	1:Experimental evidence at protein level	FALSE	56.62	1	0.999	25	22	23	109	80	86	4.31426e+06	3578329	4.31426e+06	11M(15.9949),5M(15.9949),7C(57.0215),N-term(42.0106),4C(57.0215)
sp|Q16585|SGCB_HUMAN	Q16585	SGCB_HUMAN	SGCB	318	Homo sapiens	Beta-sarcoglycan	1:Experimental evidence at protein level	TRUE	56.6	1	0.999	16	16	16	58	58	58	2.95549e+06	2.95549e+06	2.95549e+06	10C(57.0215),17C(57.0215),10C(57.0215),17C(57.0215),8M(15.9949),10C(57.0215),17C(57.0215),8M(15.9949),8M(15.9949),9M(15.9949),N-term(42.0106),N-term(42.0106)
sp|Q99598|TSNAX_HUMAN	Q99598	TSNAX_HUMAN	TSNAX	290	Homo sapiens	Translin-associated protein X	1:Experimental evidence at protein level	FALSE	56.55	1	0.999	16	16	16	50	50	50	1.42425e+06	1.42425e+06	1.42425e+06	13M(15.9949),18M(15.9949),18M(15.9949),3M(15.9949),5M(15.9949),7M(15.9949),9M(15.9949)
sp|P62760|VISL1_HUMAN	P62760	VISL1_HUMAN	VSNL1	191	Homo sapiens	Visinin-like protein 1	1:Experimental evidence at protein level	FALSE	56.54	1	0.999	11	8	11	29	23	29	2.13939e+06	2.13939e+06	2.13939e+06	1M(15.9949),3M(15.9949),6M(15.9949),7M(15.9949)
sp|A0A087WSY6|KVD15_HUMAN	A0A087WSY6	KVD15_HUMAN	IGKV3D-15	115	Homo sapiens	Immunoglobulin kappa variable 3D-15	1:Experimental evidence at protein level	FALSE	56.52	1	0.999	15	1	12	56	5	49	1.56887e+06	202670	1.56887e+06	2M(15.9949),3M(15.9949),4M(15.9949),4M(15.9949),5M(15.9949)
sp|O43237|DC1L2_HUMAN	O43237	DC1L2_HUMAN	DYNC1LI2	492	Homo sapiens	Cytoplasmic dynein 1 light intermediate chain 2	1:Experimental evidence at protein level	FALSE	56.5	1	0.999	20	20	20	50	50	50	647906	647906	647906	12C(57.0215),6M(15.9949),12M(15.9949),19M(15.9949),19M(15.9949),5M(15.9949)
sp|Q8NBN7|RDH13_HUMAN	Q8NBN7	RDH13_HUMAN	RDH13	331	Homo sapiens	Retinol dehydrogenase 13	1:Experimental evidence at protein level	FALSE	56.5	1	0.999	17	17	17	32	32	32	677888	677888	677888	11M(15.9949)
sp|Q8WZ42|TITIN_HUMAN	Q8WZ42	TITIN_HUMAN	TTN	34350	Homo sapiens	Titin	1:Experimental evidence at protein level	TRUE	56.48	1	0.999	1918	1909	1918	5226	5206	5226	6007635	6007635	6007635	10C(57.0215),10C(57.0215),10C(57.0215),10C(57.0215),10C(57.0215),10C(57.0215),10C(57.0215),10C(57.0215),10C(57.0215),10C(57.0215),10C(57.0215),10C(57.0215),10C(57.0215),12C(57.0215),10C(57.0215),12C(57.0215),10C(57.0215),8C(57.0215),10M(15.9949),10M(15.9949),10M(15.9949),10M(15.9949),10M(15.9949),9C(57.0215),11C(57.0215),11C(57.0215),11C(57.0215),11C(57.0215),11C(57.0215),11C(57.0215),11C(57.0215…
sp|P63098|CANB1_HUMAN	P63098	CANB1_HUMAN	PPP3R1	170	Homo sapiens	Calcineurin subunit B type 1	1:Experimental evidence at protein level	FALSE	56.47	1	0.999	8	7	8	16	14	16	1.03743e+06	1.03743e+06	1.03743e+06	15M(15.9949),16M(15.9949),8M(15.9949)
sp|P35555|FBN1_HUMAN	P35555	FBN1_HUMAN	FBN1	2871	Homo sapiens	Fibrillin-1	1:Experimental evidence at protein level	FALSE	56.43	1	0.999	298	279	298	1264	1187	1264	41727148	41727148	41727148	10C(57.0215),10C(57.0215),10C(57.0215),10C(57.0215),10C(57.0215),14C(57.0215),5C(57.0215),10C(57.0215),16C(57.0215),23C(57.0215),28C(57.0215),10C(57.0215),16C(57.0215),4C(57.0215),10C(57.0215),16C(57.0215),4C(57.0215),10C(57.0215),17C(57.0215),4C(57.0215),10C(57.0215),17C(57.0215),4C(57.0215),10C(57.0215),17C(57.0215),4C(57.0215),10C(57.0215),18C(57.0215),4C(57.0215),10C(57.0215),1M(15.9949),10C(…
sp|P20338|RAB4A_HUMAN	P20338	RAB4A_HUMAN	RAB4A	218	Homo sapiens	Ras-related protein Rab-4A	1:Experimental evidence at protein level	FALSE	56.42	1	0.999	12	8	10	31	12	17	1.53046e+06	472003	615382	1M(15.9949),N-term(42.0106)
sp|P22694|KAPCB_HUMAN	P22694	KAPCB_HUMAN	PRKACB	351	Homo sapiens	cAMP-dependent protein kinase catalytic subunit beta	1:Experimental evidence at protein level	FALSE	56.41	1	0.999	26	7	7	74	16	16	3.42635e+06	326288	326288	8M(15.9949)
sp|O96000|NDUBA_HUMAN	O96000	NDUBA_HUMAN	NDUFB10	172	Homo sapiens	NADH dehydrogenase [ubiquinone] 1 beta subcomplex subunit 10	1:Experimental evidence at protein level	FALSE	56.4	1	0.999	17	17	17	97	97	97	7.18265e+06	7.18265e+06	7.18265e+06	11M(15.9949),12M(15.9949),12M(15.9949),7C(57.0215),8C(57.0215),9C(57.0215),9M(15.9949)
sp|P62195|PRS8_HUMAN	P62195	PRS8_HUMAN	PSMC5	406	Homo sapiens	26S proteasome regulatory subunit 8	1:Experimental evidence at protein level	FALSE	56.4	1	0.999	22	20	21	77	67	76	1.29157e+06	1.29157e+06	1.29157e+06	10M(15.9949),10M(15.9949),11M(15.9949),2M(15.9949),5M(15.9949),5M(15.9949),8M(15.9949),9M(15.9949),9M(15.9949),N-term(42.0106),N-term(42.0106),8M(15.9949)
sp|P23297|S10A1_HUMAN	P23297	S10A1_HUMAN	S100A1	94	Homo sapiens	Protein S100-A1	1:Experimental evidence at protein level	FALSE	56.38	1	0.999	10	10	10	92	92	92	4.17681e+06	4.17681e+06	4.17681e+06	9M(15.9949),N-term(42.0106),N-term(42.0106),N-term(42.0106),N-term(42.0106),N-term(42.0106),N-term(42.0106),N-term(42.0106),N-term(42.0106),8M(15.9949),N-term(42.0106),8M(15.9949),N-term(42.0106),8M(15.9949),N-term(42.0106),8M(15.9949),N-term(42.0106),8M(15.9949),N-term(42.0106),8M(15.9949),N-term(42.0106),8M(15.9949)
sp|P37837|TALDO_HUMAN	P37837	TALDO_HUMAN	TALDO1	337	Homo sapiens	Transaldolase	1:Experimental evidence at protein level	FALSE	56.38	1	0.999	26	26	26	77	77	77	2399027	2399027	2399027	1M(15.9949),4M(15.9949),8C(57.0215),8M(15.9949)
sp|P81605|DCD_HUMAN	P81605	DCD_HUMAN	DCD	110	Homo sapiens	Dermcidin	1:Experimental evidence at protein level	FALSE	56.36	1	0.999	11	11	11	38	38	38	15253735	15253735	15253735	15C(57.0215)
sp|P62314|SMD1_HUMAN	P62314	SMD1_HUMAN	SNRPD1	119	Homo sapiens	Small nuclear ribonucleoprotein Sm D1	1:Experimental evidence at protein level	FALSE	56.3	1	0.999	7	7	7	36	36	36	1.00083e+06	1.00083e+06	1.00083e+06	16M(15.9949)
sp|P49448|DHE4_HUMAN	P49448	DHE4_HUMAN	GLUD2	558	Homo sapiens	Glutamate dehydrogenase 2, mitochondrial	1:Experimental evidence at protein level	FALSE	56.27	1	0.999	55	5	5	305	8	8	13101933	159020	159020	14M(15.9949)
sp|Q9H444|CHM4B_HUMAN	Q9H444	CHM4B_HUMAN	CHMP4B	224	Homo sapiens	Charged multivesicular body protein 4b	1:Experimental evidence at protein level	FALSE	56.25	1	0.999	10	8	10	28	24	28	1.16835e+06	1.16835e+06	1.16835e+06	5M(15.9949),5M(15.9949),5M(15.9949),6M(15.9949),7M(15.9949)
sp|P07910|HNRPC_HUMAN	P07910	HNRPC_HUMAN	HNRNPC	306	Homo sapiens	Heterogeneous nuclear ribonucleoproteins C1/C2	1:Experimental evidence at protein level	FALSE	56.21	1	0.999	18	10	18	84	52	84	2.34568e+06	1.59183e+06	2.34568e+06	1M(15.9949),1M(15.9949),4C(57.0215),5M(15.9949),N-term(42.0106)
sp|Q8IW45|NNRD_HUMAN	Q8IW45	NNRD_HUMAN	NAXD	347	Homo sapiens	ATP-dependent (S)-NAD(P)H-hydrate dehydratase	1:Experimental evidence at protein level	FALSE	56.2	1	0.999	15	15	15	54	54	54	1.46711e+06	1.46711e+06	1.46711e+06	12C(57.0215),2M(15.9949),3M(15.9949),3M(15.9949),7C(57.0215),7M(15.9949)
sp|P12694|ODBA_HUMAN	P12694	ODBA_HUMAN	BCKDHA	445	Homo sapiens	2-oxoisovalerate dehydrogenase subunit alpha, mitochondrial	1:Experimental evidence at protein level	FALSE	56.18	1	0.999	24	24	24	90	90	90	1133947	1133947	1133947	10M(15.9949),13M(15.9949),1M(15.9949),2M(15.9949),2M(15.9949),5M(15.9949),6M(15.9949),7M(15.9949),8M(15.9949)
sp|Q969M1|TM40L_HUMAN	Q969M1	TM40L_HUMAN	TOMM40L	308	Homo sapiens	Mitochondrial import receptor subunit TOM40B	1:Experimental evidence at protein level	FALSE	56.17	1	0.999	15	15	15	25	25	25	576222	576222	576222	22M(15.9949),7M(15.9949)
sp|O14579|COPE_HUMAN	O14579	COPE_HUMAN	COPE	308	Homo sapiens	Coatomer subunit epsilon	1:Experimental evidence at protein level	FALSE	56.17	1	0.999	15	15	15	23	23	23	648945	648945	648945	11M(15.9949),1M(15.9949),1M(15.9949),2M(15.9949)
sp|P11277|SPTB1_HUMAN	P11277	SPTB1_HUMAN	SPTB	2137	Homo sapiens	Spectrin beta chain, erythrocytic	1:Experimental evidence at protein level	FALSE	56.15	1	0.999	121	109	109	307	259	259	4178043	2011874	2011874	12C(57.0215),13M(15.9949),14M(15.9949),16M(15.9949),1M(15.9949),1M(15.9949),20M(15.9949),20M(15.9949),2M(15.9949),3M(15.9949),3M(15.9949),3M(15.9949),5M(15.9949),6M(15.9949),6M(15.9949),7M(15.9949),8M(15.9949),8M(15.9949),8M(15.9949),9M(15.9949),9M(15.9949),9M(15.9949),9M(15.9949),N-term(42.0106)
sp|O60313|OPA1_HUMAN	O60313	OPA1_HUMAN	OPA1	960	Homo sapiens	Dynamin-like GTPase OPA1, mitochondrial	1:Experimental evidence at protein level	FALSE	56.15	1	0.999	66	66	66	204	204	204	3497025	3497025	3497025	10M(15.9949),10M(15.9949),10M(15.9949),17M(15.9949),17M(15.9949),17M(15.9949),17M(15.9949),1M(15.9949),1M(15.9949),2M(15.9949),3C(57.0215),5M(15.9949),6M(15.9949),6M(15.9949),9M(15.9949)
sp|P11586|C1TC_HUMAN	P11586	C1TC_HUMAN	MTHFD1	935	Homo sapiens	C-1-tetrahydrofolate synthase, cytoplasmic	1:Experimental evidence at protein level	FALSE	56.15	1	0.999	46	46	46	117	117	117	1085244	1085244	1085244	13M(15.9949),14M(15.9949),19M(15.9949),1M(15.9949),1M(15.9949),20M(15.9949),20M(15.9949),22C(57.0215),22C(57.0215),8C(57.0215),8M(15.9949)
sp|O14548|CO72L_HUMAN	O14548	CO72L_HUMAN	COX7A2L	114	Homo sapiens	Cytochrome c oxidase subunit 7A2-like, mitochondrial	1:Experimental evidence at protein level	TRUE	56.14	1	0.999	6	6	6	14	14	14	541133	541133	541133	6M(15.9949)
sp|P14868|SYDC_HUMAN	P14868	SYDC_HUMAN	DARS1	501	Homo sapiens	Aspartate--tRNA ligase, cytoplasmic	1:Experimental evidence at protein level	FALSE	56.09	1	0.999	25	25	25	79	79	79	1.7781e+06	1.7781e+06	1.7781e+06	3M(15.9949),3M(15.9949),6M(15.9949),6M(15.9949)
sp|Q00325|S25A3_HUMAN	Q00325	S25A3_HUMAN	SLC25A3	362	Homo sapiens	Solute carrier family 25 member 3	1:Experimental evidence at protein level	TRUE	56.08	1	0.999	41	41	41	289	289	289	12851812	12851812	12851812	14M(15.9949),15M(15.9949),1M(15.9949),1M(15.9949),22M(15.9949),22M(15.9949),3M(15.9949),3M(15.9949),3M(15.9949),6M(15.9949),6M(15.9949),6M(15.9949),7M(15.9949),7M(15.9949),8M(15.9949),9M(15.9949),9M(15.9949),9M(15.9949)
sp|Q9UL46|PSME2_HUMAN	Q9UL46	PSME2_HUMAN	PSME2	239	Homo sapiens	Proteasome activator complex subunit 2	1:Experimental evidence at protein level	FALSE	56.07	1	0.999	14	14	14	66	66	66	3002032	3002032	3002032	2M(15.9949),5M(15.9949)
sp|Q9Y305|ACOT9_HUMAN	Q9Y305	ACOT9_HUMAN	ACOT9	439	Homo sapiens	Acyl-coenzyme A thioesterase 9, mitochondrial	1:Experimental evidence at protein level	FALSE	56.04	1	0.999	32	32	32	212	212	212	5808648	5808648	5808648	10M(15.9949),1M(15.9949),2M(15.9949),5M(15.9949),6M(15.9949),6M(15.9949),6M(15.9949),6M(15.9949),7M(15.9949),8M(15.9949),9M(15.9949),9M(15.9949)
sp|Q9H4A4|AMPB_HUMAN	Q9H4A4	AMPB_HUMAN	RNPEP	650	Homo sapiens	Aminopeptidase B	1:Experimental evidence at protein level	FALSE	56	1	0.999	33	33	33	70	70	70	4.21362e+06	4.21362e+06	4.21362e+06	15M(15.9949),16M(15.9949),1M(15.9949),3M(15.9949),6C(57.0215),6M(15.9949),N-term(42.0106)
sp|Q15836|VAMP3_HUMAN	Q15836	VAMP3_HUMAN	VAMP3	100	Homo sapiens	Vesicle-associated membrane protein 3	1:Experimental evidence at protein level	TRUE	56	1	0.999	8	3	3	32	14	14	3.07515e+06	1.69424e+06	1.69424e+06	15M(15.9949),15M(15.9949),N-term(42.0106),N-term(42.0106)
sp|Q9Y3F4|STRAP_HUMAN	Q9Y3F4	STRAP_HUMAN	STRAP	350	Homo sapiens	Serine-threonine kinase receptor-associated protein	1:Experimental evidence at protein level	FALSE	56	1	0.999	13	13	13	26	26	26	1.00739e+06	1.00739e+06	1.00739e+06	32C(57.0215),6C(57.0215)
sp|P04114|APOB_HUMAN	P04114	APOB_HUMAN	APOB	4563	Homo sapiens	Apolipoprotein B-100	1:Experimental evidence at protein level	FALSE	55.97	1	0.999	263	261	263	690	688	690	2.73028e+06	2.73028e+06	2.73028e+06	10M(15.9949),11M(15.9949),12C(57.0215),12M(15.9949),14M(15.9949),14M(15.9949),14M(15.9949),15M(15.9949),15M(15.9949),16M(15.9949),17M(15.9949),17M(15.9949),17M(15.9949),18M(15.9949),1M(15.9949),1M(15.9949),1M(15.9949),2M(15.9949),2M(15.9949),3M(15.9949),3M(15.9949),3M(15.9949),4M(15.9949),4M(15.9949),4M(15.9949),5M(15.9949),5M(15.9949),5M(15.9949),6M(15.9949),6M(15.9949),6M(15.9949),6M(15.9949),6…
sp|Q12931|TRAP1_HUMAN	Q12931	TRAP1_HUMAN	TRAP1	704	Homo sapiens	Heat shock protein 75 kDa, mitochondrial	1:Experimental evidence at protein level	FALSE	55.97	1	0.999	38	35	35	128	110	110	8181807	4014145	4014145	11M(15.9949),12M(15.9949),12M(15.9949),12M(15.9949),13M(15.9949),19M(15.9949),3M(15.9949),6C(57.0215),7M(15.9949),8M(15.9949),9M(15.9949)
sp|P00167|CYB5_HUMAN	P00167	CYB5_HUMAN	CYB5A	134	Homo sapiens	Cytochrome b5	1:Experimental evidence at protein level	TRUE	55.97	1	0.999	13	13	13	47	47	47	4.3278e+06	4.3278e+06	4.3278e+06	N-term(42.0106),N-term(42.0106),N-term(42.0106)
sp|P61586|RHOA_HUMAN	P61586	RHOA_HUMAN	RHOA	193	Homo sapiens	Transforming protein RhoA	1:Experimental evidence at protein level	FALSE	55.96	1	0.999	19	2	7	65	8	14	3.30415e+06	723119	1.08914e+06
sp|O43809|CPSF5_HUMAN	O43809	CPSF5_HUMAN	NUDT21	227	Homo sapiens	Cleavage and polyadenylation specificity factor subunit 5	1:Experimental evidence at protein level	FALSE	55.95	1	0.999	10	10	10	24	24	24	795058	795058	795058	2M(15.9949)
sp|O43741|AAKB2_HUMAN	O43741	AAKB2_HUMAN	PRKAB2	272	Homo sapiens	5'-AMP-activated protein kinase subunit beta-2	1:Experimental evidence at protein level	FALSE	55.88	1	0.999	10	9	10	17	16	17	281110	281110	281110	11C(57.0215),11C(57.0215),4M(15.9949),2M(15.9949),4M(15.9949)
sp|Q9UNM6|PSD13_HUMAN	Q9UNM6	PSD13_HUMAN	PSMD13	376	Homo sapiens	26S proteasome non-ATPase regulatory subunit 13	1:Experimental evidence at protein level	FALSE	55.85	1	0.999	21	21	21	57	57	57	2.27346e+06	2.27346e+06	2.27346e+06	2M(15.9949),2M(15.9949),2M(15.9949),3M(15.9949),4M(15.9949),9M(15.9949),9M(15.9949)
sp|Q13200|PSMD2_HUMAN	Q13200	PSMD2_HUMAN	PSMD2	908	Homo sapiens	26S proteasome non-ATPase regulatory subunit 2	1:Experimental evidence at protein level	TRUE	55.84	1	0.999	51	51	51	140	140	140	2.02323e+06	2.02323e+06	2.02323e+06	10C(57.0215),11M(15.9949),11M(15.9949),11M(15.9949),12M(15.9949),17M(15.9949),1M(15.9949),1M(15.9949),2C(57.0215),8C(57.0215),5M(15.9949),6M(15.9949),6M(15.9949),7M(15.9949),8M(15.9949)
sp|P22105|TENX_HUMAN	P22105	TENX_HUMAN	TNXB	4244	Homo sapiens	Tenascin-X	1:Experimental evidence at protein level	FALSE	55.8	1	0.999	233	210	233	926	800	926	8742291	8742291	8742291	10M(15.9949),10M(15.9949),11M(15.9949),11M(15.9949),13C(57.0215),4C(57.0215),9C(57.0215),14M(15.9949),14M(15.9949),14M(15.9949),14M(15.9949),14M(15.9949),14M(15.9949),14M(15.9949),14M(15.9949),14M(15.9949),14M(15.9949),15C(57.0215),16M(15.9949),17C(57.0215),18M(15.9949),18M(15.9949),8C(57.0215),1M(15.9949),1M(15.9949),1M(15.9949),1M(15.9949),1M(15.9949),1M(15.9949),1M(15.9949),1M(15.9949),1M(15.9…
sp|Q7Z5L7|PODN_HUMAN	Q7Z5L7	PODN_HUMAN	PODN	613	Homo sapiens	Podocan	1:Experimental evidence at protein level	FALSE	55.79	1	0.999	34	32	34	93	90	93	1.31996e+06	1.31996e+06	1.31996e+06	12C(57.0215),2C(57.0215),4C(57.0215),32C(57.0215),36C(57.0215),3M(15.9949)
sp|Q16658|FSCN1_HUMAN	Q16658	FSCN1_HUMAN	FSCN1	493	Homo sapiens	Fascin	1:Experimental evidence at protein level	FALSE	55.78	1	0.999	30	30	30	111	111	111	2294432	2294432	2294432	10C(57.0215),19M(15.9949),3C(57.0215),3M(15.9949),4M(15.9949),7M(15.9949),7M(15.9949)
sp|P30613|KPYR_HUMAN	P30613	KPYR_HUMAN	PKLR	574	Homo sapiens	Pyruvate kinase PKLR	1:Experimental evidence at protein level	FALSE	55.75	1	0.999	31	24	24	93	54	54	8021110	493860	493860	12M(15.9949)
sp|P61225|RAP2B_HUMAN	P61225	RAP2B_HUMAN	RAP2B	183	Homo sapiens	Ras-related protein Rap-2b	1:Experimental evidence at protein level	FALSE	55.74	1	0.999	8	3	7	19	5	16	1.10345e+06	447993	1.10345e+06	25M(15.9949),25M(15.9949)
sp|Q9BYX7|ACTBM_HUMAN	Q9BYX7	ACTBM_HUMAN	POTEKP	375	Homo sapiens	Putative beta-actin-like protein 3	5:Protein uncertain	FALSE	55.73	1	0.999	85	5	5	591	14	14	102552816	1.70783e+06	1.70783e+06	10M(15.9949),10M(15.9949),10M(15.9949)
sp|Q15286|RAB35_HUMAN	Q15286	RAB35_HUMAN	RAB35	201	Homo sapiens	Ras-related protein Rab-35	1:Experimental evidence at protein level	FALSE	55.72	1	0.999	10	6	7	43	15	16	2504136	529305	547230	5M(15.9949)
sp|Q13510|ASAH1_HUMAN	Q13510	ASAH1_HUMAN	ASAH1	395	Homo sapiens	Acid ceramidase	1:Experimental evidence at protein level	TRUE	55.7	1	0.999	33	32	33	220	218	220	5.78069e+06	5.78069e+06	5.78069e+06	10M(15.9949),10M(15.9949),10M(15.9949),11M(15.9949),11M(15.9949),16M(15.9949),16M(15.9949),1M(15.9949),2M(15.9949),2M(15.9949),3M(15.9949),5M(15.9949),6M(15.9949),6M(15.9949)
sp|Q9UII2|ATIF1_HUMAN	Q9UII2	ATIF1_HUMAN	ATP5IF1	106	Homo sapiens	ATPase inhibitor, mitochondrial	1:Experimental evidence at protein level	FALSE	55.66	1	0.999	19	19	19	114	114	114	1.03909e+06	1.03909e+06	1.03909e+06
sp|P60891|PRPS1_HUMAN	P60891	PRPS1_HUMAN	PRPS1	318	Homo sapiens	Ribose-phosphate pyrophosphokinase 1	1:Experimental evidence at protein level	TRUE	55.66	1	0.999	24	7	24	79	10	79	785742	273526	785742	1M(15.9949),2C(57.0215),5C(57.0215),7C(57.0215),8M(15.9949),8M(15.9949),8M(15.9949)
sp|A0A075B6K5|LV39_HUMAN	A0A075B6K5	LV39_HUMAN	IGLV3-9	115	Homo sapiens	Immunoglobulin lambda variable 3-9	1:Experimental evidence at protein level	FALSE	55.65	1	0.999	13	4	6	61	7	10	7046137	284396	532267
sp|O43242|PSMD3_HUMAN	O43242	PSMD3_HUMAN	PSMD3	534	Homo sapiens	26S proteasome non-ATPase regulatory subunit 3	1:Experimental evidence at protein level	FALSE	55.62	1	0.999	34	34	34	90	90	90	1.87516e+06	1.87516e+06	1.87516e+06	11M(15.9949),11M(15.9949),2M(15.9949),2M(15.9949),3M(15.9949),6M(15.9949)
sp|P80748|LV321_HUMAN	P80748	LV321_HUMAN	IGLV3-21	117	Homo sapiens	Immunoglobulin lambda variable 3-21	1:Experimental evidence at protein level	FALSE	55.56	1	0.999	16	9	16	76	25	76	7046137	1.65094e+06	7046137
sp|P08708|RS17_HUMAN	P08708	RS17_HUMAN	RPS17	135	Homo sapiens	Small ribosomal subunit protein eS17	1:Experimental evidence at protein level	FALSE	55.56	1	0.999	12	12	12	65	65	65	1.68114e+06	1.68114e+06	1.68114e+06	19M(15.9949),19M(15.9949),19M(15.9949),2C(57.0215),9M(15.9949),9M(15.9949)
sp|P05198|IF2A_HUMAN	P05198	IF2A_HUMAN	EIF2S1	315	Homo sapiens	Eukaryotic translation initiation factor 2 subunit 1	1:Experimental evidence at protein level	FALSE	55.56	1	0.999	19	19	19	63	63	63	1.5379e+06	1.5379e+06	1.5379e+06	11M(15.9949),14M(15.9949),3M(15.9949),7C(57.0215),9M(15.9949)
sp|P25789|PSA4_HUMAN	P25789	PSA4_HUMAN	PSMA4	261	Homo sapiens	Proteasome subunit alpha type-4	1:Experimental evidence at protein level	FALSE	55.56	1	0.999	21	21	21	50	50	50	2.7673e+06	2.7673e+06	2.7673e+06	11C(57.0215),19C(57.0215),11C(57.0215),19C(57.0215),5M(15.9949),7C(57.0215),7C(57.0215),8M(15.9949)
sp|Q9H1E3|NUCKS_HUMAN	Q9H1E3	NUCKS_HUMAN	NUCKS1	243	Homo sapiens	Nuclear ubiquitous casein and cyclin-dependent kinase substrate 1	1:Experimental evidence at protein level	FALSE	55.56	1	0.999	12	12	12	31	31	31	2.08847e+06	2.08847e+06	2.08847e+06	10M(15.9949),2M(15.9949)
sp|O75347|TBCA_HUMAN	O75347	TBCA_HUMAN	TBCA	108	Homo sapiens	Tubulin-specific chaperone A	1:Experimental evidence at protein level	FALSE	55.56	1	0.999	10	10	10	17	17	17	1.64693e+06	1.64693e+06	1.64693e+06
sp|P60520|GBRL2_HUMAN	P60520	GBRL2_HUMAN	GABARAPL2	117	Homo sapiens	Gamma-aminobutyric acid receptor-associated protein-like 2	1:Experimental evidence at protein level	FALSE	55.56	1	0.999	9	7	9	14	11	14	688063	284459	688063	9M(15.9949)
sp|Q8TAD7|OCC1_HUMAN	Q8TAD7	OCC1_HUMAN	OCC1	63	Homo sapiens	Overexpressed in colon carcinoma 1 protein	1:Experimental evidence at protein level	FALSE	55.56	0.9999	0.999	3	3	3	5	5	5	344637	344637	344637	16M(15.9949)
sp|P62249|RS16_HUMAN	P62249	RS16_HUMAN	RPS16	146	Homo sapiens	Small ribosomal subunit protein uS9	1:Experimental evidence at protein level	FALSE	55.48	1	0.999	14	14	14	82	82	82	3.77713e+06	3.77713e+06	3.77713e+06	4M(15.9949),8M(15.9949)
sp|P52788|SPSY_HUMAN	P52788	SPSY_HUMAN	SMS	366	Homo sapiens	Spermine synthase	1:Experimental evidence at protein level	FALSE	55.46	1	0.999	16	16	16	33	33	33	847355	847355	847355	11M(15.9949),14C(57.0215),2C(57.0215),7M(15.9949),7M(15.9949)
sp|P26447|S10A4_HUMAN	P26447	S10A4_HUMAN	S100A4	101	Homo sapiens	Protein S100-A4	1:Experimental evidence at protein level	FALSE	55.45	1	0.999	15	15	15	110	110	110	9045710	9045710	9045710	1M(15.9949),2M(15.9949),3M(15.9949),4M(15.9949),5M(15.9949),5M(15.9949),5M(15.9949),N-term(42.0106),2C(57.0215)
sp|P26373|RL13_HUMAN	P26373	RL13_HUMAN	RPL13	211	Homo sapiens	Large ribosomal subunit protein eL13	1:Experimental evidence at protein level	FALSE	55.45	1	0.999	18	17	18	97	96	97	3.78162e+06	3.78162e+06	3.78162e+06	10M(15.9949),3M(15.9949)
sp|Q13424|SNTA1_HUMAN	Q13424	SNTA1_HUMAN	SNTA1	505	Homo sapiens	Alpha-1-syntrophin	1:Experimental evidence at protein level	FALSE	55.45	1	0.999	21	19	20	40	36	38	949668	740279	949668	5C(57.0215)
sp|P98179|RBM3_HUMAN	P98179	RBM3_HUMAN	RBM3	157	Homo sapiens	RNA-binding protein 3	1:Experimental evidence at protein level	FALSE	55.41	1	0.999	6	6	6	36	36	36	476270	476270	476270	17M(15.9949),17M(15.9949),2M(15.9949)
sp|P38606|VATA_HUMAN	P38606	VATA_HUMAN	ATP6V1A	617	Homo sapiens	V-type proton ATPase catalytic subunit A	1:Experimental evidence at protein level	FALSE	55.27	1	0.999	29	29	29	127	127	127	2952602	2952602	2952602	10M(15.9949),10M(15.9949),12C(57.0215),3M(15.9949),4M(15.9949),4M(15.9949),4M(15.9949),5M(15.9949),5M(15.9949),7M(15.9949),7M(15.9949)
sp|P07196|NFL_HUMAN	P07196	NFL_HUMAN	NEFL	543	Homo sapiens	Neurofilament light polypeptide	1:Experimental evidence at protein level	FALSE	55.25	1	0.999	32	28	29	77	56	58	30587646	1.1427e+06	1.37258e+06	13M(15.9949),2M(15.9949),5M(15.9949),8M(15.9949),N-term(42.0106)
sp|Q96IU4|ABHEB_HUMAN	Q96IU4	ABHEB_HUMAN	ABHD14B	210	Homo sapiens	Putative protein-lysine deacylase ABHD14B	1:Experimental evidence at protein level	FALSE	55.24	1	0.999	11	11	11	57	57	57	2578308	2578308	2578308	13M(15.9949),13M(15.9949),N-term(42.0106)
sp|P05023|AT1A1_HUMAN	P05023	AT1A1_HUMAN	ATP1A1	1023	Homo sapiens	Sodium/potassium-transporting ATPase subunit alpha-1	1:Experimental evidence at protein level	TRUE	55.23	1	0.999	79	39	79	425	184	425	8.08943e+06	5.86736e+06	8.08943e+06	10M(15.9949),13M(15.9949),13M(15.9949),13M(15.9949),13M(15.9949),15C(57.0215),1M(15.9949),1M(15.9949),1M(15.9949),2C(57.0215),2M(15.9949),2M(15.9949),3M(15.9949),3M(15.9949),4M(15.9949),4M(15.9949),5C(57.0215),5C(57.0215),5M(15.9949),5M(15.9949),6M(15.9949),7C(57.0215),7M(15.9949),8M(15.9949),8M(15.9949),8M(15.9949),8M(15.9949),9C(57.0215)
sp|P53597|SUCA_HUMAN	P53597	SUCA_HUMAN	SUCLG1	346	Homo sapiens	Succinate--CoA ligase [ADP/GDP-forming] subunit alpha, mitochondrial	1:Experimental evidence at protein level	FALSE	55.2	1	0.999	28	28	28	143	143	143	2723222	2723222	2723222	13M(15.9949),13M(15.9949),15C(57.0215),6C(57.0215),1M(15.9949),1M(15.9949),3M(15.9949),4M(15.9949),4M(15.9949)
sp|P47929|LEG7_HUMAN	P47929	LEG7_HUMAN	LGALS7	136	Homo sapiens	Galectin-7	1:Experimental evidence at protein level	FALSE	55.15	1	0.999	6	6	6	21	21	21	1731646	1731646	1731646
sp|Q9UL25|RAB21_HUMAN	Q9UL25	RAB21_HUMAN	RAB21	225	Homo sapiens	Ras-related protein Rab-21	1:Experimental evidence at protein level	FALSE	55.11	1	0.999	15	13	14	51	47	50	2.68382e+06	2.68382e+06	2.68382e+06	1M(15.9949),8C(57.0215),N-term(42.0106),N-term(42.0106)
sp|P49789|FHIT_HUMAN	P49789	FHIT_HUMAN	FHIT	147	Homo sapiens	Bis(5'-adenosyl)-triphosphatase	1:Experimental evidence at protein level	FALSE	55.1	1	0.999	7	7	7	21	21	21	1.18185e+06	1.18185e+06	1.18185e+06	2M(15.9949),5M(15.9949)
sp|Q9NX63|MIC19_HUMAN	Q9NX63	MIC19_HUMAN	CHCHD3	227	Homo sapiens	MICOS complex subunit MIC19	1:Experimental evidence at protein level	FALSE	55.07	1	0.999	23	23	23	114	114	114	11732964	11732964	11732964	7C(57.0215),7C(57.0215)
sp|Q96P63|SPB12_HUMAN	Q96P63	SPB12_HUMAN	SERPINB12	405	Homo sapiens	Serpin B12	1:Experimental evidence at protein level	FALSE	55.06	1	0.999	25	25	25	118	118	118	2.93434e+06	2.93434e+06	2.93434e+06	15M(15.9949),15M(15.9949),16M(15.9949),16M(15.9949),1M(15.9949),3M(15.9949),3M(15.9949),8M(15.9949),N-term(42.0106)
sp|O95168|NDUB4_HUMAN	O95168	NDUB4_HUMAN	NDUFB4	129	Homo sapiens	NADH dehydrogenase [ubiquinone] 1 beta subcomplex subunit 4	1:Experimental evidence at protein level	TRUE	55.04	1	0.999	12	12	12	121	121	121	12321908	12321908	12321908
sp|Q9P0L0|VAPA_HUMAN	Q9P0L0	VAPA_HUMAN	VAPA	249	Homo sapiens	Vesicle-associated membrane protein-associated protein A	1:Experimental evidence at protein level	TRUE	55.02	1	0.999	18	15	18	53	45	53	2.49933e+06	1248652	2.49933e+06	15M(15.9949),15M(15.9949),2M(15.9949),2M(15.9949),4M(15.9949),6M(15.9949),8M(15.9949)
sp|P27824|CALX_HUMAN	P27824	CALX_HUMAN	CANX	592	Homo sapiens	Calnexin	1:Experimental evidence at protein level	TRUE	54.9	1	0.999	51	48	49	202	199	200	7.1637e+06	7.1637e+06	7.1637e+06	10M(15.9949),10M(15.9949),14M(15.9949),15M(15.9949),15M(15.9949),16C(57.0215),28M(15.9949),2M(15.9949),32M(15.9949),32M(15.9949),3M(15.9949),5M(15.9949),6M(15.9949),8M(15.9949)
sp|P62310|LSM3_HUMAN	P62310	LSM3_HUMAN	LSM3	102	Homo sapiens	U6 snRNA-associated Sm-like protein LSm3	1:Experimental evidence at protein level	FALSE	54.9	1	0.999	6	6	6	16	16	16	927473	927473	927473	4M(15.9949),N-term(42.0106),N-term(42.0106),N-term(42.0106)
sp|P48637|GSHB_HUMAN	P48637	GSHB_HUMAN	GSS	474	Homo sapiens	Glutathione synthetase	1:Experimental evidence at protein level	FALSE	54.85	1	0.999	27	26	27	67	65	67	2.31001e+06	2.31001e+06	2.31001e+06	12M(15.9949),4M(15.9949),6M(15.9949),N-term(42.0106)
sp|O00487|PSDE_HUMAN	O00487	PSDE_HUMAN	PSMD14	310	Homo sapiens	26S proteasome non-ATPase regulatory subunit 14	1:Experimental evidence at protein level	FALSE	54.84	1	0.999	17	17	17	65	65	65	1.00946e+06	1.00946e+06	1.00946e+06	1M(15.9949),1M(15.9949),2M(15.9949),2M(15.9949),3M(15.9949),5M(15.9949),5M(15.9949),5M(15.9949),7M(15.9949),7M(15.9949),7M(15.9949)
sp|Q15056|IF4H_HUMAN	Q15056	IF4H_HUMAN	EIF4H	248	Homo sapiens	Eukaryotic translation initiation factor 4H	1:Experimental evidence at protein level	FALSE	54.84	1	0.999	19	19	19	56	56	56	1.38799e+06	1.38799e+06	1.38799e+06	3C(57.0215),4M(15.9949),4M(15.9949),N-term(42.0106)
sp|O15372|EIF3H_HUMAN	O15372	EIF3H_HUMAN	EIF3H	352	Homo sapiens	Eukaryotic translation initiation factor 3 subunit H	1:Experimental evidence at protein level	FALSE	54.83	1	0.999	16	16	16	28	28	28	703538	703538	703538	3M(15.9949),4M(15.9949),6M(15.9949),8M(15.9949),9M(15.9949)
sp|P10916|MLRV_HUMAN	P10916	MLRV_HUMAN	MYL2	166	Homo sapiens	Myosin regulatory light chain 2, ventricular/cardiac muscle isoform	1:Experimental evidence at protein level	FALSE	54.82	1	0.999	11	6	10	76	39	74	1.51765e+06	1.46119e+06	1.46119e+06	14M(15.9949),2M(15.9949),2M(15.9949),6M(15.9949),7M(15.9949)
sp|P82979|SARNP_HUMAN	P82979	SARNP_HUMAN	SARNP	210	Homo sapiens	SAP domain-containing ribonucleoprotein	1:Experimental evidence at protein level	FALSE	54.76	1	0.999	10	10	10	15	15	15	829155	829155	829155	N-term(42.0106),N-term(42.0106)
sp|O94760|DDAH1_HUMAN	O94760	DDAH1_HUMAN	DDAH1	285	Homo sapiens	N(G),N(G)-dimethylarginine dimethylaminohydrolase 1	1:Experimental evidence at protein level	FALSE	54.74	1	0.999	16	15	15	60	56	56	3.60717e+06	3.1471e+06	3.1471e+06	3M(15.9949),3M(15.9949),8M(15.9949),9M(15.9949),N-term(42.0106),N-term(42.0106),N-term(42.0106),N-term(42.0106)
sp|Q07507|DERM_HUMAN	Q07507	DERM_HUMAN	DPT	201	Homo sapiens	Dermatopontin	1:Experimental evidence at protein level	FALSE	54.73	1	0.999	19	19	19	107	107	107	22643576	22643576	22643576	14C(57.0215),15C(57.0215),1M(15.9949),6C(57.0215),3M(15.9949),9C(57.0215),4C(57.0215),6C(57.0215),7C(57.0215),7C(57.0215),8C(57.0215),8C(57.0215),8C(57.0215),9C(57.0215)
sp|P19652|A1AG2_HUMAN	P19652	A1AG2_HUMAN	ORM2	201	Homo sapiens	Alpha-1-acid glycoprotein 2	1:Experimental evidence at protein level	FALSE	54.73	1	0.999	19	10	10	98	43	43	11304910	2238919	2238919	12C(57.0215),14C(57.0215),3M(15.9949),4M(15.9949)
sp|Q96GD0|PLPP_HUMAN	Q96GD0	PLPP_HUMAN	PDXP	296	Homo sapiens	Chronophin	1:Experimental evidence at protein level	FALSE	54.73	1	0.999	14	11	14	41	33	41	1.29213e+06	1.29213e+06	1.29213e+06	3M(15.9949)
sp|Q14257|RCN2_HUMAN	Q14257	RCN2_HUMAN	RCN2	317	Homo sapiens	Reticulocalbin-2	1:Experimental evidence at protein level	FALSE	54.57	1	0.999	12	12	12	21	21	21	680174	680174	680174	15M(15.9949),20M(15.9949)
sp|Q9NQC3|RTN4_HUMAN	Q9NQC3	RTN4_HUMAN	RTN4	1192	Homo sapiens	Reticulon-4	1:Experimental evidence at protein level	TRUE	54.53	1	0.999	55	55	55	150	150	150	6908484	6908484	6908484	11C(57.0215),11M(15.9949),13M(15.9949),15M(15.9949),22M(15.9949),5M(15.9949),5M(15.9949),6M(15.9949),N-term(42.0106)
sp|O75781|PALM_HUMAN	O75781	PALM_HUMAN	PALM	387	Homo sapiens	Paralemmin-1	1:Experimental evidence at protein level	FALSE	54.52	1	0.999	16	16	16	42	42	42	1.48996e+06	1.48996e+06	1.48996e+06	19M(15.9949),3M(15.9949),3M(15.9949),5M(15.9949),N-term(42.0106)
sp|Q7Z794|K2C1B_HUMAN	Q7Z794	K2C1B_HUMAN	KRT77	578	Homo sapiens	Keratin, type II cytoskeletal 1b	1:Experimental evidence at protein level	FALSE	54.5	1	0.999	56	32	33	264	80	81	78732448	1.79973e+06	1.79973e+06	10M(15.9949),11M(15.9949),1M(15.9949),23M(15.9949),2M(15.9949),4M(15.9949),4M(15.9949),5M(15.9949),5M(15.9949),7M(15.9949),N-term(42.0106),13M(15.9949)
sp|Q01105|SET_HUMAN	Q01105	SET_HUMAN	SET	290	Homo sapiens	Protein SET	1:Experimental evidence at protein level	FALSE	54.48	1	0.999	22	14	22	73	28	73	3.08768e+06	1.05747e+06	3.08768e+06
sp|P62917|RL8_HUMAN	P62917	RL8_HUMAN	RPL8	257	Homo sapiens	Large ribosomal subunit protein uL2	1:Experimental evidence at protein level	FALSE	54.47	1	0.999	18	18	18	85	85	85	8006438	8006438	8006438	14M(15.9949),21C(57.0215),22C(57.0215),14M(15.9949),21C(57.0215),22C(57.0215),19C(57.0215),19C(57.0215),19C(57.0215),21C(57.0215),22C(57.0215),21C(57.0215),22C(57.0215),4M(15.9949),4M(15.9949)
sp|Q02818|NUCB1_HUMAN	Q02818	NUCB1_HUMAN	NUCB1	461	Homo sapiens	Nucleobindin-1	1:Experimental evidence at protein level	FALSE	54.45	1	0.999	24	24	24	46	46	46	972333	972333	972333	14M(15.9949),1M(15.9949),9M(15.9949)
sp|O95817|BAG3_HUMAN	O95817	BAG3_HUMAN	BAG3	575	Homo sapiens	BAG family molecular chaperone regulator 3	1:Experimental evidence at protein level	FALSE	54.43	1	0.999	24	24	24	74	74	74	1.17664e+06	1.17664e+06	1.17664e+06	28M(15.9949),9C(57.0215)
sp|Q3LXA3|TKFC_HUMAN	Q3LXA3	TKFC_HUMAN	TKFC	575	Homo sapiens	Triokinase/FMN cyclase	1:Experimental evidence at protein level	FALSE	54.43	1	0.999	25	25	25	71	71	71	2157194	2157194	2157194	17M(15.9949),1M(15.9949),1M(15.9949),1M(15.9949),2M(15.9949),2M(15.9949),8M(15.9949),8M(15.9949)
sp|P05455|LA_HUMAN	P05455	LA_HUMAN	SSB	408	Homo sapiens	Lupus La protein	1:Experimental evidence at protein level	FALSE	54.41	1	0.999	24	24	24	69	69	69	2.68435e+06	2.68435e+06	2.68435e+06	10C(57.0215),10C(57.0215),11M(15.9949),2C(57.0215),2C(57.0215),4M(15.9949),6M(15.9949),7M(15.9949),8M(15.9949)
sp|P62851|RS25_HUMAN	P62851	RS25_HUMAN	RPS25	125	Homo sapiens	Small ribosomal subunit protein eS25	1:Experimental evidence at protein level	FALSE	54.4	1	0.999	9	9	9	65	65	65	2.22033e+06	2.22033e+06	2.22033e+06
sp|Q99460|PSMD1_HUMAN	Q99460	PSMD1_HUMAN	PSMD1	953	Homo sapiens	26S proteasome non-ATPase regulatory subunit 1	1:Experimental evidence at protein level	TRUE	54.35	1	0.999	47	47	47	120	120	120	16708032	16708032	16708032	11M(15.9949),11M(15.9949),12C(57.0215),1M(15.9949),12M(15.9949),1M(15.9949),22M(15.9949),22M(15.9949),2C(57.0215),2M(15.9949),5C(57.0215),5M(15.9949),6M(15.9949),7M(15.9949),8M(15.9949),8M(15.9949),9M(15.9949),9M(15.9949),N-term(42.0106)
sp|P07384|CAN1_HUMAN	P07384	CAN1_HUMAN	CAPN1	714	Homo sapiens	Calpain-1 catalytic subunit	1:Experimental evidence at protein level	FALSE	54.34	1	0.999	43	43	43	178	178	178	3.56491e+06	3.56491e+06	3.56491e+06	15C(57.0215),1M(15.9949),1M(15.9949),2M(15.9949),2M(15.9949),2M(15.9949),4M(15.9949),6M(15.9949),7M(15.9949),8M(15.9949),9M(15.9949),N-term(42.0106),10C(57.0215)
sp|Q9NVD7|PARVA_HUMAN	Q9NVD7	PARVA_HUMAN	PARVA	372	Homo sapiens	Alpha-parvin	1:Experimental evidence at protein level	TRUE	54.3	1	0.999	21	19	21	50	43	50	1.63593e+06	1204148	1.63593e+06	10M(15.9949),10M(15.9949),19M(15.9949),2M(15.9949),5M(15.9949),5M(15.9949),8M(15.9949),N-term(42.0106)
sp|O00330|ODPX_HUMAN	O00330	ODPX_HUMAN	PDHX	501	Homo sapiens	Pyruvate dehydrogenase protein X component, mitochondrial	1:Experimental evidence at protein level	FALSE	54.29	1	0.999	32	32	32	99	99	99	4.40546e+06	4.40546e+06	4.40546e+06	10M(15.9949),2M(15.9949),3M(15.9949),7M(15.9949)
sp|P10599|THIO_HUMAN	P10599	THIO_HUMAN	TXN	105	Homo sapiens	Thioredoxin	1:Experimental evidence at protein level	FALSE	54.29	1	0.999	11	11	11	68	68	68	11310501	11310501	11310501	11C(57.0215),14C(57.0215)
sp|Q13683|ITA7_HUMAN	Q13683	ITA7_HUMAN	ITGA7	1181	Homo sapiens	Integrin alpha-7	1:Experimental evidence at protein level	TRUE	54.28	1	0.999	67	67	67	234	234	234	5513591	5513591	5513591	11M(15.9949),11M(15.9949),11M(15.9949),12M(15.9949),12M(15.9949),16C(57.0215),7C(57.0215),2C(57.0215),2C(57.0215),2C(57.0215),6M(15.9949),4C(57.0215),6M(15.9949),6M(15.9949),6M(15.9949),7C(57.0215),8M(15.9949),8M(15.9949),9M(15.9949)
sp|Q9UHD1|CHRD1_HUMAN	Q9UHD1	CHRD1_HUMAN	CHORDC1	332	Homo sapiens	Cysteine and histidine-rich domain-containing protein 1	1:Experimental evidence at protein level	FALSE	54.22	1	0.999	14	14	14	20	20	20	274600	274600	274600	11C(57.0215),12C(57.0215),25M(15.9949),13C(57.0215),13C(57.0215),4M(15.9949),5M(15.9949),8M(15.9949)
sp|P30711|GSTT1_HUMAN	P30711	GSTT1_HUMAN	GSTT1	240	Homo sapiens	Glutathione S-transferase theta-1	1:Experimental evidence at protein level	FALSE	54.17	1	0.999	17	16	17	49	46	49	2.06205e+06	2.06205e+06	2.06205e+06	2M(15.9949),2M(15.9949)
sp|P53396|ACLY_HUMAN	P53396	ACLY_HUMAN	ACLY	1101	Homo sapiens	ATP-citrate synthase	1:Experimental evidence at protein level	FALSE	54.13	1	0.999	58	58	58	193	193	193	1.8168e+06	1.8168e+06	1.8168e+06	10M(15.9949),1M(15.9949),22M(15.9949),22M(15.9949),2M(15.9949),2M(15.9949),3C(57.0215),3M(15.9949),4M(15.9949),6M(15.9949),7M(15.9949),7M(15.9949),7M(15.9949),7M(15.9949),8M(15.9949),8M(15.9949),9C(57.0215),9M(15.9949),9M(15.9949),N-term(42.0106)
sp|Q9Y224|RTRAF_HUMAN	Q9Y224	RTRAF_HUMAN	RTRAF	244	Homo sapiens	RNA transcription, translation and transport factor protein	1:Experimental evidence at protein level	FALSE	54.1	1	0.999	13	13	13	39	39	39	880385	880385	880385	4M(15.9949),4M(15.9949),7M(15.9949)
sp|O95881|TXD12_HUMAN	O95881	TXD12_HUMAN	TXNDC12	172	Homo sapiens	Thioredoxin domain-containing protein 12	1:Experimental evidence at protein level	FALSE	54.07	1	0.999	9	9	9	19	19	19	368015	368015	368015	10M(15.9949)
sp|P55884|EIF3B_HUMAN	P55884	EIF3B_HUMAN	EIF3B	814	Homo sapiens	Eukaryotic translation initiation factor 3 subunit B	1:Experimental evidence at protein level	FALSE	54.05	1	0.999	32	32	32	88	88	88	1.66328e+06	1.66328e+06	1.66328e+06	14C(57.0215),14M(15.9949),1M(15.9949),2M(15.9949),4M(15.9949),7M(15.9949),9M(15.9949),N-term(42.0106)
sp|P06454|PTMA_HUMAN	P06454	PTMA_HUMAN	PTMA	111	Homo sapiens	Prothymosin alpha	1:Experimental evidence at protein level	FALSE	54.05	1	0.999	12	12	12	57	57	57	5.43383e+06	5.43383e+06	5.43383e+06	N-term(42.0106),N-term(42.0106)
sp|Q9Y6B6|SAR1B_HUMAN	Q9Y6B6	SAR1B_HUMAN	SAR1B	198	Homo sapiens	Small COPII coat GTPase SAR1B	1:Experimental evidence at protein level	FALSE	54.04	1	0.999	11	6	6	41	24	24	1.30617e+06	1.15289e+06	1.15289e+06	2M(15.9949),7M(15.9949),7M(15.9949),7M(15.9949)
sp|Q9Y3D3|RT16_HUMAN	Q9Y3D3	RT16_HUMAN	MRPS16	137	Homo sapiens	Small ribosomal subunit protein bS16m	1:Experimental evidence at protein level	FALSE	54.01	1	0.999	8	8	8	11	11	11	391317	391317	391317
sp|P22352|GPX3_HUMAN	P22352	GPX3_HUMAN	GPX3	226	Homo sapiens	Glutathione peroxidase 3	1:Experimental evidence at protein level	FALSE	53.98	1	0.999	26	23	26	196	163	196	11266915	11266915	11266915	10M(15.9949),11M(15.9949),1M(15.9949),1M(15.9949),3C(57.0215),1M(15.9949),3C(57.0215),1M(15.9949),3C(57.0215),2C(57.0215),3C(57.0215),3C(57.0215),3C(57.0215),6M(15.9949),6M(15.9949),6M(15.9949),7M(15.9949)
sp|Q96PE7|MCEE_HUMAN	Q96PE7	MCEE_HUMAN	MCEE	176	Homo sapiens	Methylmalonyl-CoA epimerase, mitochondrial	1:Experimental evidence at protein level	FALSE	53.98	1	0.999	10	10	10	29	29	29	1.21998e+06	1.21998e+06	1.21998e+06	1M(15.9949),1M(15.9949)
sp|Q03135|CAV1_HUMAN	Q03135	CAV1_HUMAN	CAV1	178	Homo sapiens	Caveolin-1	1:Experimental evidence at protein level	TRUE	53.93	1	0.999	21	17	21	116	89	116	10001452	7286582	10001452	2M(15.9949),N-term(42.0106),N-term(42.0106)
sp|P60228|EIF3E_HUMAN	P60228	EIF3E_HUMAN	EIF3E	445	Homo sapiens	Eukaryotic translation initiation factor 3 subunit E	1:Experimental evidence at protein level	TRUE	53.93	1	0.999	23	23	23	53	53	53	1.13378e+06	1.13378e+06	1.13378e+06	14M(15.9949),1M(15.9949),1M(15.9949),3M(15.9949),3M(15.9949),5C(57.0215),6M(15.9949),7M(15.9949),9M(15.9949),N-term(42.0106)
sp|Q8WW12|PCNP_HUMAN	Q8WW12	PCNP_HUMAN	PCNP	178	Homo sapiens	PEST proteolytic signal-containing nuclear protein	1:Experimental evidence at protein level	FALSE	53.93	1	0.999	8	8	8	10	10	10	398536	398536	398536	19M(15.9949)
sp|P43304|GPDM_HUMAN	P43304	GPDM_HUMAN	GPD2	727	Homo sapiens	Glycerol-3-phosphate dehydrogenase, mitochondrial	1:Experimental evidence at protein level	FALSE	53.92	1	0.999	33	33	33	79	79	79	1.07758e+06	1.07758e+06	1.07758e+06	13M(15.9949),17M(15.9949),1M(15.9949),1M(15.9949),2M(15.9949),5C(57.0215),5M(15.9949),6M(15.9949),9M(15.9949),9M(15.9949)
sp|P31937|3HIDH_HUMAN	P31937	3HIDH_HUMAN	HIBADH	336	Homo sapiens	3-hydroxyisobutyrate dehydrogenase, mitochondrial	1:Experimental evidence at protein level	FALSE	53.87	1	0.999	33	33	33	228	228	228	7.80678e+06	7.80678e+06	7.80678e+06	10M(15.9949),11M(15.9949),11M(15.9949),15M(15.9949),1M(15.9949),1M(15.9949),4M(15.9949),4M(15.9949),4M(15.9949),4M(15.9949),4M(15.9949),5M(15.9949),6M(15.9949),7M(15.9949)
sp|Q9BPW8|NIPS1_HUMAN	Q9BPW8	NIPS1_HUMAN	NIPSNAP1	284	Homo sapiens	Protein NipSnap homolog 1	1:Experimental evidence at protein level	FALSE	53.87	1	0.999	18	11	11	74	46	46	3031768	1.74089e+06	1.74089e+06	1M(15.9949),3M(15.9949)
sp|O43175|SERA_HUMAN	O43175	SERA_HUMAN	PHGDH	533	Homo sapiens	D-3-phosphoglycerate dehydrogenase	1:Experimental evidence at protein level	FALSE	53.85	1	0.999	25	24	25	110	96	110	2.93545e+06	2.93545e+06	2.93545e+06	10C(57.0215),11C(57.0215),11C(57.0215),12M(15.9949),13M(15.9949),13M(15.9949),18M(15.9949),2M(15.9949),8M(15.9949),8M(15.9949),N-term(42.0106)
sp|P62244|RS15A_HUMAN	P62244	RS15A_HUMAN	RPS15A	130	Homo sapiens	Small ribosomal subunit protein uS8	1:Experimental evidence at protein level	TRUE	53.85	1	0.999	11	11	11	57	57	57	2.3903e+06	2.3903e+06	2.3903e+06	10M(15.9949),10M(15.9949),14M(15.9949),14M(15.9949),1M(15.9949),5M(15.9949),6M(15.9949),7M(15.9949),7M(15.9949)
sp|Q9UBQ0|VPS29_HUMAN	Q9UBQ0	VPS29_HUMAN	VPS29	182	Homo sapiens	Vacuolar protein sorting-associated protein 29	1:Experimental evidence at protein level	FALSE	53.85	1	0.999	9	9	9	20	20	20	701730	701730	701730	1M(15.9949)
sp|Q9HD34|LYRM4_HUMAN	Q9HD34	LYRM4_HUMAN	LYRM4	91	Homo sapiens	LYR motif-containing protein 4	1:Experimental evidence at protein level	FALSE	53.85	1	0.999	8	7	8	19	18	19	876142	876142	876142
sp|Q5HYK3|COQ5_HUMAN	Q5HYK3	COQ5_HUMAN	COQ5	327	Homo sapiens	2-methoxy-6-polyprenyl-1,4-benzoquinol methylase, mitochondrial	1:Experimental evidence at protein level	FALSE	53.82	1	0.999	20	19	19	65	63	63	1.87199e+06	1.87199e+06	1.87199e+06	1M(15.9949),1M(15.9949),2M(15.9949),2M(15.9949)
sp|P50148|GNAQ_HUMAN	P50148	GNAQ_HUMAN	GNAQ	359	Homo sapiens	Guanine nucleotide-binding protein G(q) subunit alpha	1:Experimental evidence at protein level	FALSE	53.76	1	0.999	24	11	13	62	26	29	1087416	853814	857449
sp|Q15185|TEBP_HUMAN	Q15185	TEBP_HUMAN	PTGES3	160	Homo sapiens	Prostaglandin E synthase 3	1:Experimental evidence at protein level	FALSE	53.75	1	0.999	9	9	9	20	20	20	672013	672013	672013	10C(57.0215),10M(15.9949),5C(57.0215),N-term(42.0106)
sp|O60256|KPRB_HUMAN	O60256	KPRB_HUMAN	PRPSAP2	369	Homo sapiens	Phosphoribosyl pyrophosphate synthase-associated protein 2	1:Experimental evidence at protein level	FALSE	53.66	1	0.999	20	16	20	46	33	46	1098365	621705	1098365	13M(15.9949),6M(15.9949),9M(15.9949)
sp|Q9BRA2|TXD17_HUMAN	Q9BRA2	TXD17_HUMAN	TXNDC17	123	Homo sapiens	Thioredoxin domain-containing protein 17	1:Experimental evidence at protein level	FALSE	53.66	1	0.999	5	5	5	19	19	19	1.04534e+06	1.04534e+06	1.04534e+06	14M(15.9949),6C(57.0215),3C(57.0215),6C(57.0215)
sp|P63000|RAC1_HUMAN	P63000	RAC1_HUMAN	RAC1	192	Homo sapiens	Ras-related C3 botulinum toxin substrate 1	1:Experimental evidence at protein level	FALSE	53.65	1	0.999	15	4	15	71	40	71	3956428	659324	3956428	12M(15.9949),12M(15.9949),19M(15.9949),3C(57.0215),5M(15.9949),8M(15.9949)
sp|Q9BV57|MTND_HUMAN	Q9BV57	MTND_HUMAN	ADI1	179	Homo sapiens	Acireductone dioxygenase	1:Experimental evidence at protein level	FALSE	53.63	1	0.999	10	10	10	19	19	19	397373	397373	397373	1M(15.9949),3M(15.9949),6M(15.9949)
sp|P61006|RAB8A_HUMAN	P61006	RAB8A_HUMAN	RAB8A	207	Homo sapiens	Ras-related protein Rab-8A	1:Experimental evidence at protein level	FALSE	53.62	1	0.999	12	4	4	51	9	9	2.80153e+06	603442	603442
sp|P62899|RL31_HUMAN	P62899	RL31_HUMAN	RPL31	125	Homo sapiens	Large ribosomal subunit protein eL31	1:Experimental evidence at protein level	FALSE	53.6	1	0.999	11	11	11	74	74	74	3.50075e+06	3.50075e+06	3.50075e+06	2M(15.9949)
sp|P82932|RT06_HUMAN	P82932	RT06_HUMAN	MRPS6	125	Homo sapiens	Small ribosomal subunit protein bS6m	1:Experimental evidence at protein level	FALSE	53.6	1	0.9988	7	7	7	10	10	10	788925	788925	788925	10M(15.9949),2C(57.0215),2M(15.9949),2M(15.9949)
sp|P55786|PSA_HUMAN	P55786	PSA_HUMAN	NPEPPS	919	Homo sapiens	Puromycin-sensitive aminopeptidase	1:Experimental evidence at protein level	FALSE	53.54	1	0.999	52	32	52	223	149	223	4939901	4195754	4939901	14M(15.9949),1M(15.9949),2M(15.9949),4M(15.9949),4M(15.9949),5C(57.0215),6C(57.0215),6M(15.9949),7M(15.9949),7M(15.9949)
sp|O95563|MPC2_HUMAN	O95563	MPC2_HUMAN	MPC2	127	Homo sapiens	Mitochondrial pyruvate carrier 2	1:Experimental evidence at protein level	TRUE	53.54	1	0.999	8	7	8	70	63	70	1.29699e+06	994701	1.29699e+06	10M(15.9949),10M(15.9949),10M(15.9949),4M(15.9949),9M(15.9949)
sp|P35241|RADI_HUMAN	P35241	RADI_HUMAN	RDX	583	Homo sapiens	Radixin	1:Experimental evidence at protein level	FALSE	53.52	1	0.999	43	20	21	206	37	38	12379378	1.71153e+06	1.71153e+06	10C(57.0215),4M(15.9949),5M(15.9949),7M(15.9949),9M(15.9949)
sp|Q9HB71|CYBP_HUMAN	Q9HB71	CYBP_HUMAN	CACYBP	228	Homo sapiens	Calcyclin-binding protein	1:Experimental evidence at protein level	FALSE	53.51	1	0.999	12	12	12	29	29	29	683978	683978	683978	4M(15.9949),8C(57.0215),9M(15.9949)
sp|P49591|SYSC_HUMAN	P49591	SYSC_HUMAN	SARS1	514	Homo sapiens	Serine--tRNA ligase, cytoplasmic	1:Experimental evidence at protein level	FALSE	53.5	1	0.999	29	29	29	83	83	83	1.47428e+06	1.47428e+06	1.47428e+06	11M(15.9949),3M(15.9949),3M(15.9949),3M(15.9949),3M(15.9949),4M(15.9949),5C(57.0215),8C(57.0215),9M(15.9949)
sp|P51970|NDUA8_HUMAN	P51970	NDUA8_HUMAN	NDUFA8	172	Homo sapiens	NADH dehydrogenase [ubiquinone] 1 alpha subcomplex subunit 8	1:Experimental evidence at protein level	FALSE	53.49	1	0.999	20	20	20	98	98	98	4.67739e+06	4.67739e+06	4.67739e+06	10C(57.0215),4C(57.0215)
sp|P31151|S10A7_HUMAN	P31151	S10A7_HUMAN	S100A7	101	Homo sapiens	Protein S100-A7	1:Experimental evidence at protein level	FALSE	53.47	1	0.999	6	4	6	26	13	26	713764	527398	713764	5M(15.9949),7M(15.9949),8M(15.9949),8M(15.9949),8M(15.9949)
sp|O43598|DNPH1_HUMAN	O43598	DNPH1_HUMAN	DNPH1	174	Homo sapiens	5-hydroxymethyl-dUMP N-hydrolase	1:Experimental evidence at protein level	FALSE	53.45	1	0.999	8	8	8	23	23	23	678696	678696	678696	5M(15.9949)
sp|P55854|SUMO3_HUMAN	P55854	SUMO3_HUMAN	SUMO3	103	Homo sapiens	Small ubiquitin-related modifier 3	1:Experimental evidence at protein level	FALSE	53.4	0.9944	0.9989	4	1	1	16	2	2	1.2206e+06	104013	104013
sp|Q5XKP0|MIC13_HUMAN	Q5XKP0	MIC13_HUMAN	MICOS13	118	Homo sapiens	MICOS complex subunit MIC13	1:Experimental evidence at protein level	FALSE	53.39	1	0.999	8	8	8	26	26	26	957047	957047	957047	11M(15.9949),8M(15.9949),8M(15.9949),9M(15.9949)
sp|O60749|SNX2_HUMAN	O60749	SNX2_HUMAN	SNX2	519	Homo sapiens	Sorting nexin-2	1:Experimental evidence at protein level	FALSE	53.37	1	0.999	25	23	25	59	55	59	1.40622e+06	1012084	1.40622e+06	1M(15.9949),2M(15.9949),4M(15.9949),4M(15.9949),5M(15.9949)
sp|P15924|DESP_HUMAN	P15924	DESP_HUMAN	DSP	2871	Homo sapiens	Desmoplakin	1:Experimental evidence at protein level	FALSE	53.36	1	0.999	197	191	195	874	865	871	8316058	7272640	8316058	12M(15.9949),12M(15.9949),12M(15.9949),13M(15.9949),13M(15.9949),16M(15.9949),1M(15.9949),20M(15.9949),20M(15.9949),20M(15.9949),2M(15.9949),2M(15.9949),2M(15.9949),2M(15.9949),2M(15.9949),2M(15.9949),2M(15.9949),2M(15.9949),3C(57.0215),3M(15.9949),3M(15.9949),4M(15.9949),4M(15.9949),5M(15.9949),5M(15.9949),5M(15.9949),5M(15.9949),5M(15.9949),6M(15.9949),7C(57.0215),7M(15.9949),7M(15.9949),7M(15.…
sp|P25788|PSA3_HUMAN	P25788	PSA3_HUMAN	PSMA3	255	Homo sapiens	Proteasome subunit alpha type-3	1:Experimental evidence at protein level	FALSE	53.33	1	0.999	21	21	21	118	118	118	6.87781e+06	6.87781e+06	6.87781e+06	3M(15.9949),3M(15.9949),4M(15.9949),4M(15.9949),4M(15.9949),8M(15.9949),N-term(42.0106)
sp|P46783|RS10_HUMAN	P46783	RS10_HUMAN	RPS10	165	Homo sapiens	Small ribosomal subunit protein eS10	1:Experimental evidence at protein level	TRUE	53.33	1	0.999	11	7	11	48	30	48	3033648	2.33523e+06	3033648	8M(15.9949)
sp|P36405|ARL3_HUMAN	P36405	ARL3_HUMAN	ARL3	182	Homo sapiens	ADP-ribosylation factor-like protein 3	1:Experimental evidence at protein level	FALSE	53.3	1	0.999	8	7	8	19	14	19	326579	305184	326579
sp|Q9NUP9|LIN7C_HUMAN	Q9NUP9	LIN7C_HUMAN	LIN7C	197	Homo sapiens	Protein lin-7 homolog C	1:Experimental evidence at protein level	FALSE	53.3	1	0.999	9	4	9	15	7	15	553560	439508	553560	10M(15.9949),N-term(42.0106)
sp|P38919|IF4A3_HUMAN	P38919	IF4A3_HUMAN	EIF4A3	411	Homo sapiens	Eukaryotic initiation factor 4A-III	1:Experimental evidence at protein level	FALSE	53.28	1	0.999	21	17	17	45	36	36	1.23741e+06	1.10736e+06	1.10736e+06	13M(15.9949),18M(15.9949),N-term(42.0106),N-term(42.0106),6M(15.9949)
sp|O14907|TX1B3_HUMAN	O14907	TX1B3_HUMAN	TAX1BP3	124	Homo sapiens	Tax1-binding protein 3	1:Experimental evidence at protein level	FALSE	53.23	1	0.999	5	5	5	10	10	10	1.33581e+06	1.33581e+06	1.33581e+06	N-term(42.0106)
sp|O94905|ERLN2_HUMAN	O94905	ERLN2_HUMAN	ERLIN2	339	Homo sapiens	Erlin-2	1:Experimental evidence at protein level	FALSE	53.1	1	0.999	17	13	17	63	54	63	1.71939e+06	1.3725e+06	1.71939e+06	10M(15.9949),10M(15.9949),16M(15.9949),16M(15.9949),5M(15.9949),7M(15.9949),9M(15.9949)
sp|P50895|BCAM_HUMAN	P50895	BCAM_HUMAN	BCAM	628	Homo sapiens	Basal cell adhesion molecule	1:Experimental evidence at protein level	TRUE	53.03	1	0.999	35	35	35	168	168	168	6472236	6472236	6472236	10M(15.9949),13M(15.9949),13M(15.9949),15M(15.9949),15M(15.9949),16C(57.0215),16C(57.0215),16C(57.0215),16C(57.0215),6M(15.9949),25M(15.9949),4C(57.0215),5C(57.0215),6C(57.0215),6M(15.9949),6M(15.9949),7M(15.9949),7M(15.9949),9C(57.0215),9C(57.0215)
sp|E9PAV3|NACAM_HUMAN	E9PAV3	NACAM_HUMAN	NACA	2078	Homo sapiens	Nascent polypeptide-associated complex subunit alpha, muscle-specific form	1:Experimental evidence at protein level	FALSE	53.03	1	0.999	70	62	70	143	119	143	3.15446e+06	2.36235e+06	3.15446e+06	15M(15.9949),3M(15.9949),4M(15.9949),5M(15.9949),6M(15.9949),8M(15.9949)
sp|P16949|STMN1_HUMAN	P16949	STMN1_HUMAN	STMN1	149	Homo sapiens	Stathmin	1:Experimental evidence at protein level	FALSE	53.02	1	0.999	8	5	7	10	6	9	645570	470999	645570	N-term(42.0106)
sp|P61081|UBC12_HUMAN	P61081	UBC12_HUMAN	UBE2M	183	Homo sapiens	NEDD8-conjugating enzyme Ubc12	1:Experimental evidence at protein level	FALSE	53.01	1	0.999	8	8	8	12	12	12	638514	638514	638514	2C(57.0215),4C(57.0215)
sp|Q9Y2Z9|COQ6_HUMAN	Q9Y2Z9	COQ6_HUMAN	COQ6	468	Homo sapiens	Ubiquinone biosynthesis monooxygenase COQ6, mitochondrial	1:Experimental evidence at protein level	FALSE	52.99	1	0.999	27	27	27	125	125	125	2.26599e+06	2.26599e+06	2.26599e+06	11M(15.9949),11M(15.9949),11M(15.9949),34M(15.9949)
sp|P01763|HV348_HUMAN	P01763	HV348_HUMAN	IGHV3-48	117	Homo sapiens	Immunoglobulin heavy variable 3-48	1:Experimental evidence at protein level	FALSE	52.99	0.7645	0.9849	19	1	1	85	1	1	2.85875e+06	74424.9	74424.9
sp|A0A0C4DH69|KV109_HUMAN	A0A0C4DH69	KV109_HUMAN	IGKV1-9	117	Homo sapiens	Immunoglobulin kappa variable 1-9	1:Experimental evidence at protein level	FALSE	52.99	1	0.999	20	3	4	50	3	4	3378829	266496	313883	1C(57.0215)
sp|P01019|ANGT_HUMAN	P01019	ANGT_HUMAN	AGT	476	Homo sapiens	Angiotensinogen	1:Experimental evidence at protein level	TRUE	52.94	1	0.999	35	35	35	141	141	141	3212537	3212537	3212537	14M(15.9949),2M(15.9949),6M(15.9949)
sp|P55290|CAD13_HUMAN	P55290	CAD13_HUMAN	CDH13	713	Homo sapiens	Cadherin-13	1:Experimental evidence at protein level	FALSE	52.88	1	0.999	83	83	83	428	428	428	18530422	18530422	18530422	11M(15.9949),17M(15.9949),1M(15.9949),1M(15.9949),1M(15.9949),1M(15.9949),23M(15.9949),26M(15.9949),3M(15.9949),5C(57.0215),5C(57.0215),5M(15.9949),7M(15.9949),7M(15.9949),7M(15.9949),9C(57.0215),9M(15.9949)
sp|O00764|PDXK_HUMAN	O00764	PDXK_HUMAN	PDXK	312	Homo sapiens	Pyridoxal kinase	1:Experimental evidence at protein level	FALSE	52.88	1	0.999	14	14	14	53	53	53	1.32327e+06	1.32327e+06	1.32327e+06	12M(15.9949),12M(15.9949),5M(15.9949),8M(15.9949)
sp|Q9HCY8|S10AE_HUMAN	Q9HCY8	S10AE_HUMAN	S100A14	104	Homo sapiens	Protein S100-A14	1:Experimental evidence at protein level	FALSE	52.88	1	0.999	5	5	5	13	13	13	807053	807053	807053
sp|P35270|SPRE_HUMAN	P35270	SPRE_HUMAN	SPR	261	Homo sapiens	Sepiapterin reductase	1:Experimental evidence at protein level	FALSE	52.87	1	0.999	16	15	16	92	90	92	3189600	3189600	3189600	10M(15.9949),13M(15.9949),13M(15.9949),2M(15.9949),2M(15.9949),8M(15.9949),8M(15.9949)
sp|P30040|ERP29_HUMAN	P30040	ERP29_HUMAN	ERP29	261	Homo sapiens	Endoplasmic reticulum resident protein 29	1:Experimental evidence at protein level	FALSE	52.87	1	0.999	11	11	11	44	44	44	1.86929e+06	1.86929e+06	1.86929e+06	11C(57.0215),13M(15.9949),3M(15.9949)
sp|O43324|MCA3_HUMAN	O43324	MCA3_HUMAN	EEF1E1	174	Homo sapiens	Eukaryotic translation elongation factor 1 epsilon-1	1:Experimental evidence at protein level	TRUE	52.87	1	0.999	8	8	8	12	12	12	555230	555230	555230	N-term(42.0106),N-term(42.0106)
sp|Q6NVY1|HIBCH_HUMAN	Q6NVY1	HIBCH_HUMAN	HIBCH	386	Homo sapiens	3-hydroxyisobutyryl-CoA hydrolase, mitochondrial	1:Experimental evidence at protein level	FALSE	52.85	1	0.999	23	23	23	96	96	96	2.72965e+06	2.72965e+06	2.72965e+06	1M(15.9949),2M(15.9949),2M(15.9949),3C(57.0215),3M(15.9949),8M(15.9949),8M(15.9949),8M(15.9949),9M(15.9949)
sp|P27695|APEX1_HUMAN	P27695	APEX1_HUMAN	APEX1	318	Homo sapiens	DNA repair nuclease/redox regulator APEX1	1:Experimental evidence at protein level	FALSE	52.83	1	0.999	14	14	14	38	38	38	1.21709e+06	1.21709e+06	1.21709e+06	15C(57.0215),6C(57.0215),8C(57.0215)
sp|P01591|IGJ_HUMAN	P01591	IGJ_HUMAN	JCHAIN	159	Homo sapiens	Immunoglobulin J chain	1:Experimental evidence at protein level	FALSE	52.83	1	0.999	9	9	9	31	31	31	3791916	3791916	3791916	11C(57.0215),11C(57.0215),1M(15.9949),11C(57.0215),2C(57.0215)
sp|P31947|1433S_HUMAN	P31947	1433S_HUMAN	SFN	248	Homo sapiens	14-3-3 protein sigma	1:Experimental evidence at protein level	FALSE	52.82	1	0.999	13	5	5	78	14	14	19611834	623860	623860	7M(15.9949),7M(15.9949),9C(57.0215)
sp|Q9H061|T126A_HUMAN	Q9H061	T126A_HUMAN	TMEM126A	195	Homo sapiens	Transmembrane protein 126A	1:Experimental evidence at protein level	TRUE	52.82	1	0.999	10	10	10	32	32	32	1.45445e+06	1.45445e+06	1.45445e+06	7M(15.9949),7M(15.9949),7M(15.9949)
sp|P46821|MAP1B_HUMAN	P46821	MAP1B_HUMAN	MAP1B	2468	Homo sapiens	Microtubule-associated protein 1B	1:Experimental evidence at protein level	FALSE	52.8	1	0.999	109	107	109	294	289	294	4.77618e+06	4592135	4.77618e+06	12M(15.9949),13M(15.9949),14M(15.9949),15C(57.0215),15M(15.9949),17M(15.9949),18C(57.0215),19C(57.0215),19M(15.9949),19M(15.9949),19M(15.9949),1M(15.9949),20M(15.9949),20M(15.9949),20M(15.9949),23C(57.0215),2M(15.9949),2M(15.9949),3M(15.9949),3M(15.9949),3M(15.9949),3M(15.9949),3M(15.9949),4C(57.0215),5M(15.9949),6M(15.9949),7M(15.9949),8C(57.0215),8M(15.9949),8M(15.9949),8M(15.9949),N-term(42.01…
sp|Q9BZQ8|NIBA1_HUMAN	Q9BZQ8	NIBA1_HUMAN	NIBAN1	928	Homo sapiens	Protein Niban 1	1:Experimental evidence at protein level	FALSE	52.8	1	0.999	48	48	48	140	140	140	3014397	3014397	3014397	13C(57.0215),21C(57.0215),2M(15.9949),2M(15.9949),2M(15.9949),2M(15.9949),2M(15.9949),3M(15.9949),4C(57.0215),7M(15.9949),9M(15.9949)
sp|P56181|NDUV3_HUMAN	P56181	NDUV3_HUMAN	NDUFV3	108	Homo sapiens	NADH dehydrogenase [ubiquinone] flavoprotein 3, mitochondrial	1:Experimental evidence at protein level	FALSE	52.78	1	0.999	9	9	9	24	24	24	1.68749e+06	1.68749e+06	1.68749e+06	1M(15.9949)
sp|P10606|COX5B_HUMAN	P10606	COX5B_HUMAN	COX5B	129	Homo sapiens	Cytochrome c oxidase subunit 5B, mitochondrial	1:Experimental evidence at protein level	FALSE	52.71	1	0.999	25	25	25	150	150	150	20664446	20664446	20664446	2M(15.9949),3M(15.9949),3M(15.9949)
sp|P56211|ARP19_HUMAN	P56211	ARP19_HUMAN	ARPP19	112	Homo sapiens	cAMP-regulated phosphoprotein 19	1:Experimental evidence at protein level	FALSE	52.68	1	0.999	5	4	4	10	7	7	664905	664905	664905	N-term(42.0106)
sp|Q9HAV0|GBB4_HUMAN	Q9HAV0	GBB4_HUMAN	GNB4	340	Homo sapiens	Guanine nucleotide-binding protein subunit beta-4	1:Experimental evidence at protein level	FALSE	52.65	1	0.999	20	10	10	89	28	28	9650802	511822	511822	11C(57.0215),11M(15.9949),13M(15.9949),15C(57.0215),15C(57.0215),1M(15.9949),4M(15.9949),4M(15.9949),5M(15.9949),7C(57.0215),8M(15.9949)
sp|Q9Y2B9|IPKG_HUMAN	Q9Y2B9	IPKG_HUMAN	PKIG	76	Homo sapiens	cAMP-dependent protein kinase inhibitor gamma	1:Experimental evidence at protein level	FALSE	52.63	1	0.999	2	2	2	8	8	8	292497	292497	292497	5M(15.9949),5M(15.9949)
sp|Q9UJ70|NAGK_HUMAN	Q9UJ70	NAGK_HUMAN	NAGK	344	Homo sapiens	N-acetyl-D-glucosamine kinase	1:Experimental evidence at protein level	FALSE	52.62	1	0.999	16	16	16	42	42	42	1908754	1908754	1908754	14M(15.9949),14M(15.9949),4M(15.9949),N-term(42.0106)
sp|A0A0C4DH42|HV366_HUMAN	A0A0C4DH42	HV366_HUMAN	IGHV3-66	116	Homo sapiens	Immunoglobulin heavy variable 3-66	1:Experimental evidence at protein level	FALSE	52.59	1	0.999	16	3	16	75	15	75	2.59744e+06	634241	2.59744e+06	11M(15.9949),11M(15.9949),11M(15.9949),3M(15.9949),7M(15.9949),9C(57.0215)
sp|Q9BSH5|HDHD3_HUMAN	Q9BSH5	HDHD3_HUMAN	HDHD3	251	Homo sapiens	Haloacid dehalogenase-like hydrolase domain-containing protein 3	1:Experimental evidence at protein level	FALSE	52.59	1	0.999	16	15	16	58	53	58	1.80972e+06	1.46563e+06	1.80972e+06	4M(15.9949),4M(15.9949)
sp|P54136|SYRC_HUMAN	P54136	SYRC_HUMAN	RARS1	660	Homo sapiens	Arginine--tRNA ligase, cytoplasmic	1:Experimental evidence at protein level	FALSE	52.58	1	0.999	35	34	34	89	88	88	1.33476e+06	1.33476e+06	1.33476e+06	18C(57.0215),2M(15.9949),2M(15.9949),7C(57.0215),8M(15.9949)
sp|P61018|RAB4B_HUMAN	P61018	RAB4B_HUMAN	RAB4B	213	Homo sapiens	Ras-related protein Rab-4B	1:Experimental evidence at protein level	FALSE	52.58	1	0.999	10	6	6	29	10	10	1.46091e+06	277030	277030	1M(15.9949),8M(15.9949),N-term(42.0106)
sp|O60220|TIM8A_HUMAN	O60220	TIM8A_HUMAN	TIMM8A	97	Homo sapiens	Mitochondrial import inner membrane translocase subunit Tim8 A	1:Experimental evidence at protein level	FALSE	52.58	1	0.999	3	3	3	8	8	8	865085	865085	865085	N-term(42.0106)
sp|P46976|GLYG_HUMAN	P46976	GLYG_HUMAN	GYG1	350	Homo sapiens	Glycogenin-1	1:Experimental evidence at protein level	FALSE	52.57	1	0.999	21	20	21	117	116	117	5341554	5341554	5341554	11M(15.9949),13M(15.9949),13M(15.9949),14M(15.9949),1M(15.9949),26M(15.9949),3C(57.0215),8M(15.9949),9M(15.9949),9M(15.9949),N-term(42.0106),N-term(42.0106),N-term(42.0106),N-term(42.0106)
sp|Q13838|DX39B_HUMAN	Q13838	DX39B_HUMAN	DDX39B	428	Homo sapiens	Spliceosome RNA helicase DDX39B	1:Experimental evidence at protein level	FALSE	52.57	1	0.999	23	8	22	98	34	95	1299509	720191	1299509	1C(57.0215),1M(15.9949),2M(15.9949),6M(15.9949),7C(57.0215),7M(15.9949),9M(15.9949),9M(15.9949),N-term(42.0106),N-term(42.0106)
sp|P62750|RL23A_HUMAN	P62750	RL23A_HUMAN	RPL23A	156	Homo sapiens	Large ribosomal subunit protein uL23	1:Experimental evidence at protein level	FALSE	52.56	1	0.999	13	13	13	71	71	71	5315712	5315712	5315712	9M(15.9949)
sp|P09960|LKHA4_HUMAN	P09960	LKHA4_HUMAN	LTA4H	611	Homo sapiens	Leukotriene A-4 hydrolase	1:Experimental evidence at protein level	FALSE	52.54	1	0.999	42	42	42	134	134	134	3.95895e+06	3.95895e+06	3.95895e+06	11M(15.9949),1M(15.9949),4M(15.9949),4M(15.9949),5C(57.0215),6M(15.9949)
sp|Q9Y697|NFS1_HUMAN	Q9Y697	NFS1_HUMAN	NFS1	457	Homo sapiens	Cysteine desulfurase	1:Experimental evidence at protein level	FALSE	52.52	1	0.999	25	24	25	52	50	52	1.41279e+06	1.41279e+06	1.41279e+06	12M(15.9949),16M(15.9949),16M(15.9949),16M(15.9949),16M(15.9949),2M(15.9949),6M(15.9949),8M(15.9949)
sp|P19013|K2C4_HUMAN	P19013	K2C4_HUMAN	KRT4	520	Homo sapiens	Keratin, type II cytoskeletal 4	1:Experimental evidence at protein level	FALSE	52.5	1	0.999	40	15	20	196	61	73	103187208	4.0604e+06	4.0604e+06	10M(15.9949),23M(15.9949),23M(15.9949),23M(15.9949),2M(15.9949),4M(15.9949),6M(15.9949),8M(15.9949)
sp|Q16576|RBBP7_HUMAN	Q16576	RBBP7_HUMAN	RBBP7	425	Homo sapiens	Histone-binding protein RBBP7	1:Experimental evidence at protein level	FALSE	52.47	1	0.999	18	8	8	37	16	16	487392	305139	305139	15C(57.0215),2M(15.9949)
sp|Q96D15|RCN3_HUMAN	Q96D15	RCN3_HUMAN	RCN3	328	Homo sapiens	Reticulocalbin-3	1:Experimental evidence at protein level	TRUE	52.44	1	0.999	14	14	14	28	28	28	683291	683291	683291	15M(15.9949),15M(15.9949),9M(15.9949),9M(15.9949)
sp|O75380|NDUS6_HUMAN	O75380	NDUS6_HUMAN	NDUFS6	124	Homo sapiens	NADH dehydrogenase [ubiquinone] iron-sulfur protein 6, mitochondrial	1:Experimental evidence at protein level	FALSE	52.42	1	0.999	14	14	14	52	52	52	3.41279e+06	3.41279e+06	3.41279e+06	4C(57.0215),4C(57.0215)
sp|Q96TA1|NIBA2_HUMAN	Q96TA1	NIBA2_HUMAN	NIBAN2	746	Homo sapiens	Protein Niban 2	1:Experimental evidence at protein level	FALSE	52.28	1	0.999	35	34	35	87	86	87	1097154	1097154	1097154	15M(15.9949),17M(15.9949),17M(15.9949),1M(15.9949),3M(15.9949),3M(15.9949),3M(15.9949),5M(15.9949),5M(15.9949),8M(15.9949)
sp|Q14914|PTGR1_HUMAN	Q14914	PTGR1_HUMAN	PTGR1	329	Homo sapiens	Prostaglandin reductase 1	1:Experimental evidence at protein level	FALSE	52.28	1	0.999	16	16	16	66	66	66	1.94239e+06	1.94239e+06	1.94239e+06	10M(15.9949),17M(15.9949),17M(15.9949),1M(15.9949),5M(15.9949),6M(15.9949),6M(15.9949),6M(15.9949)
sp|O75891|AL1L1_HUMAN	O75891	AL1L1_HUMAN	ALDH1L1	902	Homo sapiens	Cytosolic 10-formyltetrahydrofolate dehydrogenase	1:Experimental evidence at protein level	FALSE	52.22	1	0.999	40	33	40	106	87	106	1.83598e+06	1.83598e+06	1.83598e+06	17M(15.9949),1M(15.9949),2C(57.0215),5M(15.9949),5M(15.9949),5M(15.9949),8M(15.9949)
sp|P45974|UBP5_HUMAN	P45974	UBP5_HUMAN	USP5	858	Homo sapiens	Ubiquitin carboxyl-terminal hydrolase 5	1:Experimental evidence at protein level	FALSE	52.21	1	0.999	37	36	37	82	80	82	2.04397e+06	2.04397e+06	2.04397e+06	18M(15.9949),19M(15.9949),1M(15.9949),2M(15.9949),5M(15.9949),7M(15.9949),8M(15.9949),9M(15.9949),N-term(42.0106),N-term(42.0106),N-term(42.0106)
sp|P55263|ADK_HUMAN	P55263	ADK_HUMAN	ADK	362	Homo sapiens	Adenosine kinase	1:Experimental evidence at protein level	FALSE	52.21	1	0.999	20	20	20	56	56	56	723767	723767	723767	2M(15.9949),2M(15.9949),5M(15.9949),5M(15.9949),5M(15.9949),7M(15.9949),N-term(42.0106)
sp|Q9NVJ2|ARL8B_HUMAN	Q9NVJ2	ARL8B_HUMAN	ARL8B	186	Homo sapiens	ADP-ribosylation factor-like protein 8B	1:Experimental evidence at protein level	FALSE	52.15	1	0.999	11	4	11	33	7	33	1.11158e+06	700085	1.11158e+06	1M(15.9949),3M(15.9949),8M(15.9949),8M(15.9949),8M(15.9949)
sp|Q13526|PIN1_HUMAN	Q13526	PIN1_HUMAN	PIN1	163	Homo sapiens	Peptidyl-prolyl cis-trans isomerase NIMA-interacting 1	1:Experimental evidence at protein level	FALSE	52.15	1	0.999	7	7	7	19	19	19	394983	394983	394983	16C(57.0215),4M(15.9949),4M(15.9949)
sp|P04430|KV116_HUMAN	P04430	KV116_HUMAN	IGKV1-16	117	Homo sapiens	Immunoglobulin kappa variable 1-16	1:Experimental evidence at protein level	FALSE	52.14	1	0.999	18	3	4	82	5	6	4.14899e+06	130499	130499
sp|P00751|CFAB_HUMAN	P00751	CFAB_HUMAN	CFB	764	Homo sapiens	Complement factor B	1:Experimental evidence at protein level	FALSE	52.09	1	0.999	62	61	62	169	167	169	6055116	6055116	6055116	12C(57.0215),12C(57.0215),13M(15.9949),15C(57.0215),2C(57.0215),16C(57.0215),3C(57.0215),1M(15.9949),1M(15.9949),2C(57.0215),3C(57.0215),6C(57.0215),4C(57.0215),5C(57.0215),6C(57.0215),6M(15.9949),6M(15.9949),6M(15.9949),7C(57.0215),7M(15.9949),8M(15.9949),9C(57.0215),9C(57.0215),9C(57.0215),9M(15.9949),9M(15.9949)
sp|Q02878|RL6_HUMAN	Q02878	RL6_HUMAN	RPL6	288	Homo sapiens	Large ribosomal subunit protein eL6	1:Experimental evidence at protein level	FALSE	52.08	1	0.999	22	21	22	132	131	132	3532194	3532194	3532194
sp|Q5D862|FILA2_HUMAN	Q5D862	FILA2_HUMAN	FLG2	2391	Homo sapiens	Filaggrin-2	1:Experimental evidence at protein level	FALSE	52.07	1	0.999	117	116	116	302	284	284	5181830	4318005	4318005	12M(15.9949),12M(15.9949),12M(15.9949),12M(15.9949),14M(15.9949),14M(15.9949),14M(15.9949),8M(15.9949)
sp|O75367|H2AY_HUMAN	O75367	H2AY_HUMAN	MACROH2A1	369	Homo sapiens	Core histone macro-H2A.1	1:Experimental evidence at protein level	FALSE	52.03	1	0.999	23	10	23	77	36	77	1.54192e+06	883500	1.54192e+06	10M(15.9949),1M(15.9949)
sp|Q9P015|RM15_HUMAN	Q9P015	RM15_HUMAN	MRPL15	296	Homo sapiens	Large ribosomal subunit protein uL15m	1:Experimental evidence at protein level	FALSE	52.03	1	0.999	14	14	14	31	31	31	814188	814188	814188	1M(15.9949),6C(57.0215),N-term(42.0106)
sp|P43121|MUC18_HUMAN	P43121	MUC18_HUMAN	MCAM	646	Homo sapiens	Cell surface glycoprotein MUC18	1:Experimental evidence at protein level	TRUE	52.01	1	0.999	48	48	48	165	165	165	6675734	6675734	6675734	10M(15.9949),14C(57.0215),14C(57.0215),14M(15.9949),20C(57.0215),20C(57.0215),20C(57.0215),4C(57.0215),5M(15.9949),5M(15.9949),6C(57.0215),7M(15.9949),8C(57.0215),8M(15.9949)
sp|Q68D91|MBLC2_HUMAN	Q68D91	MBLC2_HUMAN	MBLAC2	279	Homo sapiens	Acyl-coenzyme A thioesterase MBLAC2	1:Experimental evidence at protein level	FALSE	51.97	1	0.999	12	12	12	20	20	20	386347	386347	386347	N-term(42.0106)
sp|Q14203|DCTN1_HUMAN	Q14203	DCTN1_HUMAN	DCTN1	1278	Homo sapiens	Dynactin subunit 1	1:Experimental evidence at protein level	FALSE	51.96	1	0.999	57	57	57	151	151	151	1.85494e+06	1.85494e+06	1.85494e+06	10M(15.9949),12M(15.9949),12M(15.9949),14M(15.9949),15M(15.9949),16C(57.0215),1M(15.9949),1M(15.9949),2M(15.9949),4M(15.9949),5M(15.9949),6C(57.0215),6M(15.9949),7C(57.0215),7M(15.9949),8M(15.9949),8M(15.9949),9M(15.9949)
sp|Q9NP81|SYSM_HUMAN	Q9NP81	SYSM_HUMAN	SARS2	518	Homo sapiens	Serine--tRNA ligase, mitochondrial	1:Experimental evidence at protein level	FALSE	51.93	1	0.999	25	25	25	59	59	59	1.01402e+06	1.01402e+06	1.01402e+06	10C(57.0215),4M(15.9949),5M(15.9949),8M(15.9949),8M(15.9949)
sp|Q12904|AIMP1_HUMAN	Q12904	AIMP1_HUMAN	AIMP1	312	Homo sapiens	Aminoacyl tRNA synthase complex-interacting multifunctional protein 1	1:Experimental evidence at protein level	FALSE	51.92	1	0.999	13	13	13	26	26	26	769058	769058	769058	15C(57.0215),15M(15.9949),2M(15.9949),3C(57.0215)
sp|Q96QR8|PURB_HUMAN	Q96QR8	PURB_HUMAN	PURB	312	Homo sapiens	Transcriptional regulator protein Pur-beta	1:Experimental evidence at protein level	FALSE	51.92	1	0.999	10	8	8	20	17	17	316725	316725	316725
sp|P31943|HNRH1_HUMAN	P31943	HNRH1_HUMAN	HNRNPH1	449	Homo sapiens	Heterogeneous nuclear ribonucleoprotein H	1:Experimental evidence at protein level	FALSE	51.89	1	0.999	28	15	25	83	35	71	3.85354e+06	2.0944e+06	3293954	15C(57.0215),19M(15.9949),19M(15.9949),19M(15.9949),6M(15.9949),8C(57.0215),N-term(42.0106),N-term(42.0106),2M(15.9949)
sp|O95292|VAPB_HUMAN	O95292	VAPB_HUMAN	VAPB	243	Homo sapiens	Vesicle-associated membrane protein-associated protein B/C	1:Experimental evidence at protein level	TRUE	51.85	1	0.999	16	13	13	42	34	34	3.35226e+06	1.99806e+06	1.99806e+06	8M(15.9949),9M(15.9949),N-term(42.0106)
sp|Q15843|NEDD8_HUMAN	Q15843	NEDD8_HUMAN	NEDD8	81	Homo sapiens	NEDD8	1:Experimental evidence at protein level	FALSE	51.85	1	0.999	8	8	8	24	24	24	922443	922443	922443
sp|Q96DG6|CMBL_HUMAN	Q96DG6	CMBL_HUMAN	CMBL	245	Homo sapiens	Carboxymethylenebutenolidase homolog	1:Experimental evidence at protein level	FALSE	51.84	1	0.999	15	15	15	52	52	52	1.67109e+06	1.67109e+06	1.67109e+06
sp|P43243|MATR3_HUMAN	P43243	MATR3_HUMAN	MATR3	847	Homo sapiens	Matrin-3	1:Experimental evidence at protein level	FALSE	51.83	1	0.999	42	42	42	140	140	140	1.0849e+06	1.0849e+06	1.0849e+06	19M(15.9949),19M(15.9949),1M(15.9949),5M(15.9949),5M(15.9949),5M(15.9949),7M(15.9949),8M(15.9949),9M(15.9949)
sp|P82930|RT34_HUMAN	P82930	RT34_HUMAN	MRPS34	218	Homo sapiens	Small ribosomal subunit protein mS34	1:Experimental evidence at protein level	FALSE	51.83	1	0.999	11	9	10	23	19	20	305549	298212	298212	10M(15.9949),6M(15.9949)
sp|Q09028|RBBP4_HUMAN	Q09028	RBBP4_HUMAN	RBBP4	425	Homo sapiens	Histone-binding protein RBBP4	1:Experimental evidence at protein level	FALSE	51.76	1	0.999	18	8	18	37	16	37	603250	538077	603250	2M(15.9949),N-term(42.0106)
sp|P36776|LONM_HUMAN	P36776	LONM_HUMAN	LONP1	959	Homo sapiens	Lon protease homolog, mitochondrial	1:Experimental evidence at protein level	FALSE	51.72	1	0.999	40	40	40	128	128	128	1146254	1146254	1146254	11M(15.9949),11M(15.9949),11M(15.9949),12M(15.9949),12M(15.9949),14M(15.9949),18M(15.9949),7C(57.0215),1M(15.9949),28M(15.9949),3M(15.9949),3M(15.9949),5M(15.9949),6M(15.9949),6M(15.9949),6M(15.9949)
sp|A0A075B6H7|KV37_HUMAN	A0A075B6H7	KV37_HUMAN	IGKV3-7	116	Homo sapiens	Probable non-functional immunoglobulin kappa variable 3-7	1:Experimental evidence at protein level	FALSE	51.72	0.9813	0.9989	9	3	4	34	5	21	2.71604e+06	234738	2.23656e+06
sp|Q9BWM7|SFXN3_HUMAN	Q9BWM7	SFXN3_HUMAN	SFXN3	321	Homo sapiens	Sideroflexin-3	1:Experimental evidence at protein level	TRUE	51.71	1	0.999	15	13	13	43	36	36	1393647	1393647	1393647	1M(15.9949),N-term(42.0106)
sp|P19823|ITIH2_HUMAN	P19823	ITIH2_HUMAN	ITIH2	946	Homo sapiens	Inter-alpha-trypsin inhibitor heavy chain H2	1:Experimental evidence at protein level	FALSE	51.69	1	0.999	67	66	67	250	248	250	5580811	5580811	5580811	14M(15.9949),14M(15.9949),1M(15.9949),4M(15.9949),5M(15.9949),5M(15.9949),5M(15.9949),5M(15.9949),6M(15.9949),9M(15.9949)
sp|P62333|PRS10_HUMAN	P62333	PRS10_HUMAN	PSMC6	389	Homo sapiens	26S proteasome regulatory subunit 10B	1:Experimental evidence at protein level	FALSE	51.67	1	0.999	20	19	19	67	62	62	1.23652e+06	1.23652e+06	1.23652e+06	11M(15.9949),12M(15.9949),12M(15.9949),2M(15.9949),3M(15.9949),3M(15.9949),5M(15.9949),9M(15.9949),9M(15.9949)
sp|P0DJI8|SAA1_HUMAN	P0DJI8	SAA1_HUMAN	SAA1	122	Homo sapiens	Serum amyloid A-1 protein	1:Experimental evidence at protein level	FALSE	51.64	0.9999	0.999	12	1	1	38	5	5	2.61644e+06	263164	263164
sp|Q16540|RM23_HUMAN	Q16540	RM23_HUMAN	MRPL23	153	Homo sapiens	Large ribosomal subunit protein uL23m	1:Experimental evidence at protein level	FALSE	51.63	1	0.999	8	8	8	18	18	18	404163	404163	404163	5M(15.9949)
sp|P23526|SAHH_HUMAN	P23526	SAHH_HUMAN	AHCY	432	Homo sapiens	Adenosylhomocysteinase	1:Experimental evidence at protein level	FALSE	51.62	1	0.999	33	31	33	122	117	122	4.50181e+06	4.11178e+06	4.50181e+06	13M(15.9949),16M(15.9949),16M(15.9949),5M(15.9949),6M(15.9949),6M(15.9949),9C(57.0215),9M(15.9949)
sp|P05155|IC1_HUMAN	P05155	IC1_HUMAN	SERPING1	500	Homo sapiens	Plasma protease C1 inhibitor	1:Experimental evidence at protein level	FALSE	51.6	1	0.999	33	33	33	164	164	164	6.92635e+06	6.92635e+06	6.92635e+06	11M(15.9949),1M(15.9949),3M(15.9949),4M(15.9949),5M(15.9949),5M(15.9949),6M(15.9949),6M(15.9949),7M(15.9949),8M(15.9949)
sp|P17931|LEG3_HUMAN	P17931	LEG3_HUMAN	LGALS3	250	Homo sapiens	Galectin-3	1:Experimental evidence at protein level	FALSE	51.6	1	0.999	26	24	26	159	156	159	9238498	9238498	9238498	16M(15.9949),1M(15.9949),1M(15.9949),1M(15.9949),22M(15.9949),N-term(42.0106),N-term(42.0106)
sp|Q14974|IMB1_HUMAN	Q14974	IMB1_HUMAN	KPNB1	876	Homo sapiens	Importin subunit beta-1	1:Experimental evidence at protein level	FALSE	51.6	1	0.999	39	38	39	148	147	148	1830989	1830989	1830989	10M(15.9949),11C(57.0215),11C(57.0215),11M(15.9949),11M(15.9949),12M(15.9949),12M(15.9949),13C(57.0215),14M(15.9949),19C(57.0215),8C(57.0215),2M(15.9949),5M(15.9949),6M(15.9949),7M(15.9949),7M(15.9949),7M(15.9949),7M(15.9949),8M(15.9949),N-term(42.0106)
sp|P22830|HEMH_HUMAN	P22830	HEMH_HUMAN	FECH	423	Homo sapiens	Ferrochelatase, mitochondrial	1:Experimental evidence at protein level	FALSE	51.54	1	0.999	24	24	24	69	69	69	2490930	2490930	2490930	13M(15.9949),13M(15.9949),14M(15.9949),14M(15.9949),1M(15.9949),1M(15.9949),3M(15.9949),4M(15.9949)
sp|O75439|MPPB_HUMAN	O75439	MPPB_HUMAN	PMPCB	489	Homo sapiens	Mitochondrial-processing peptidase subunit beta	1:Experimental evidence at protein level	FALSE	51.53	1	0.999	24	23	23	63	49	49	11210598	1.37784e+06	1.37784e+06	11C(57.0215),11M(15.9949),12M(15.9949),2C(57.0215),2M(15.9949),3C(57.0215),6M(15.9949)
sp|Q9NVA2|SEP11_HUMAN	Q9NVA2	SEP11_HUMAN	SEPTIN11	429	Homo sapiens	Septin-11	1:Experimental evidence at protein level	FALSE	51.52	1	0.999	28	15	27	97	41	82	3.77476e+06	2790329	3.77476e+06	3M(15.9949),4M(15.9949),4M(15.9949),7M(15.9949),N-term(42.0106)
sp|P07311|ACYP1_HUMAN	P07311	ACYP1_HUMAN	ACYP1	99	Homo sapiens	Acylphosphatase-1	1:Experimental evidence at protein level	FALSE	51.52	1	0.999	4	4	4	7	7	7	275023	275023	275023	N-term(42.0106)
sp|Q8N4T8|CBR4_HUMAN	Q8N4T8	CBR4_HUMAN	CBR4	237	Homo sapiens	3-oxoacyl-[acyl-carrier-protein] reductase	1:Experimental evidence at protein level	FALSE	51.48	1	0.999	11	11	11	44	44	44	914477	914477	914477	13M(15.9949),13M(15.9949),15C(57.0215),15C(57.0215),2M(15.9949),6M(15.9949)
sp|P03928|ATP8_HUMAN	P03928	ATP8_HUMAN	MT-ATP8	68	Homo sapiens	ATP synthase protein 8	1:Experimental evidence at protein level	TRUE	51.47	0.9997	0.9984	4	4	4	8	8	8	73351.6	73351.6	73351.6	1M(15.9949),2C(57.0215)
sp|Q8N1G4|LRC47_HUMAN	Q8N1G4	LRC47_HUMAN	LRRC47	583	Homo sapiens	Leucine-rich repeat-containing protein 47	1:Experimental evidence at protein level	FALSE	51.46	1	0.999	24	24	24	48	48	48	1.19903e+06	1.19903e+06	1.19903e+06	19C(57.0215),2M(15.9949),N-term(42.0106)
sp|Q9Y5J6|T10B_HUMAN	Q9Y5J6	T10B_HUMAN	TIMM10B	103	Homo sapiens	Mitochondrial import inner membrane translocase subunit Tim10 B	1:Experimental evidence at protein level	FALSE	51.46	1	0.999	6	5	6	11	10	11	435653	435653	435653
sp|P02786|TFR1_HUMAN	P02786	TFR1_HUMAN	TFRC	760	Homo sapiens	Transferrin receptor protein 1	1:Experimental evidence at protein level	TRUE	51.45	1	0.999	33	33	33	85	85	85	1.05819e+06	1.05819e+06	1.05819e+06	5M(15.9949),9C(57.0215),9C(57.0215)
sp|Q53H12|AGK_HUMAN	Q53H12	AGK_HUMAN	AGK	422	Homo sapiens	Acylglycerol kinase, mitochondrial	1:Experimental evidence at protein level	FALSE	51.42	1	0.999	18	18	18	44	44	44	941397	941397	941397	10M(15.9949),11M(15.9949),11M(15.9949),3M(15.9949),4M(15.9949),6C(57.0215),7C(57.0215),7M(15.9949)
sp|O60234|GMFG_HUMAN	O60234	GMFG_HUMAN	GMFG	142	Homo sapiens	Glia maturation factor gamma	1:Experimental evidence at protein level	FALSE	51.41	1	0.999	6	5	5	9	7	7	298502	171117	171117	9M(15.9949),N-term(42.0106),7C(57.0215)
sp|B9A064|IGLL5_HUMAN	B9A064	IGLL5_HUMAN	IGLL5	214	Homo sapiens	Immunoglobulin lambda-like polypeptide 5	1:Experimental evidence at protein level	FALSE	51.4	1	0.999	38	1	18	179	5	83	10442948	1.26242e+06	3766813	14C(57.0215),17C(57.0215),17C(57.0215),20C(57.0215),2C(57.0215),22C(57.0215),4C(57.0215),5C(57.0215),5C(57.0215),5C(57.0215),7C(57.0215),7C(57.0215)
sp|Q03013|GSTM4_HUMAN	Q03013	GSTM4_HUMAN	GSTM4	218	Homo sapiens	Glutathione S-transferase Mu 4	1:Experimental evidence at protein level	FALSE	51.38	1	0.999	15	2	2	67	5	5	4320480	89833.1	89833.1	9M(15.9949)
sp|Q9BZG1|RAB34_HUMAN	Q9BZG1	RAB34_HUMAN	RAB34	259	Homo sapiens	Ras-related protein Rab-34	1:Experimental evidence at protein level	FALSE	51.35	1	0.999	14	12	12	41	27	27	1.38199e+06	391547	391547	11M(15.9949),9M(15.9949),9M(15.9949),N-term(42.0106),N-term(42.0106)
sp|Q7Z3D6|GLUCM_HUMAN	Q7Z3D6	GLUCM_HUMAN	DGLUCY	616	Homo sapiens	D-glutamate cyclase, mitochondrial	1:Experimental evidence at protein level	FALSE	51.3	1	0.999	36	36	36	113	113	113	5924329	5924329	5924329	18M(15.9949),19M(15.9949),1M(15.9949),1M(15.9949),23M(15.9949),23M(15.9949),2M(15.9949),3M(15.9949),4M(15.9949),5M(15.9949),6C(57.0215),7M(15.9949),9M(15.9949),9M(15.9949)
sp|P35998|PRS7_HUMAN	P35998	PRS7_HUMAN	PSMC2	433	Homo sapiens	26S proteasome regulatory subunit 7	1:Experimental evidence at protein level	FALSE	51.27	1	0.999	23	22	22	70	69	69	1.91357e+06	1.91357e+06	1.91357e+06	17M(15.9949),18M(15.9949),18M(15.9949),2C(57.0215),2M(15.9949),5M(15.9949)
sp|P41091|IF2G_HUMAN	P41091	IF2G_HUMAN	EIF2S3	472	Homo sapiens	Eukaryotic translation initiation factor 2 subunit 3	1:Experimental evidence at protein level	FALSE	51.27	1	0.999	23	3	23	46	5	46	1.40904e+06	469742	1.40904e+06	2C(57.0215),5M(15.9949),6C(57.0215),7C(57.0215),8C(57.0215),9C(57.0215),9C(57.0215),N-term(42.0106),N-term(42.0106),N-term(42.0106)
sp|P51665|PSMD7_HUMAN	P51665	PSMD7_HUMAN	PSMD7	324	Homo sapiens	26S proteasome non-ATPase regulatory subunit 7	1:Experimental evidence at protein level	FALSE	51.23	1	0.999	13	13	13	51	51	51	1.15609e+06	1.15609e+06	1.15609e+06	5M(15.9949),5M(15.9949),9M(15.9949)
sp|P48163|MAOX_HUMAN	P48163	MAOX_HUMAN	ME1	572	Homo sapiens	NADP-dependent malic enzyme	1:Experimental evidence at protein level	FALSE	51.22	1	0.999	29	26	28	99	91	98	2928743	2928743	2928743	12M(15.9949),2M(15.9949),2M(15.9949),2M(15.9949),5M(15.9949),5M(15.9949),6C(57.0215)
sp|Q9Y3D7|TIM16_HUMAN	Q9Y3D7	TIM16_HUMAN	PAM16	125	Homo sapiens	Mitochondrial import inner membrane translocase subunit TIM16	1:Experimental evidence at protein level	FALSE	51.2	1	0.999	6	6	6	12	12	12	464061	464061	464061
sp|Q9Y4W6|AFG32_HUMAN	Q9Y4W6	AFG32_HUMAN	AFG3L2	797	Homo sapiens	Mitochondrial inner membrane m-AAA protease component AFG3L2	1:Experimental evidence at protein level	TRUE	51.19	1	0.999	46	45	45	128	123	123	3.65208e+06	3.65208e+06	3.65208e+06	14M(15.9949),21M(15.9949),2M(15.9949),3M(15.9949),3M(15.9949),4M(15.9949),8M(15.9949)
sp|P45954|ACDSB_HUMAN	P45954	ACDSB_HUMAN	ACADSB	432	Homo sapiens	Short/branched chain specific acyl-CoA dehydrogenase, mitochondrial	1:Experimental evidence at protein level	FALSE	51.16	1	0.999	29	29	29	96	96	96	2.49935e+06	2.49935e+06	2.49935e+06	13M(15.9949),13M(15.9949),13M(15.9949),5C(57.0215),5C(57.0215),8M(15.9949)
sp|P02760|AMBP_HUMAN	P02760	AMBP_HUMAN	AMBP	352	Homo sapiens	Protein AMBP	1:Experimental evidence at protein level	FALSE	51.14	1	0.999	35	35	35	213	213	213	15640579	15640579	15640579	12M(15.9949),13C(57.0215),4C(57.0215),13M(15.9949),13M(15.9949),15M(15.9949),15M(15.9949),16M(15.9949),16M(15.9949),16M(15.9949),16M(15.9949),22C(57.0215),18M(15.9949),18M(15.9949),19M(15.9949),19M(15.9949),1M(15.9949),1M(15.9949),24M(15.9949),2C(57.0215),3C(57.0215),3C(57.0215),3C(57.0215),3C(57.0215),3C(57.0215),3C(57.0215),3C(57.0215),3C(57.0215),3C(57.0215),3C(57.0215),3C(57.0215),3C(57.0215)…
sp|P09471|GNAO_HUMAN	P09471	GNAO_HUMAN	GNAO1	354	Homo sapiens	Guanine nucleotide-binding protein G(o) subunit alpha	1:Experimental evidence at protein level	FALSE	51.13	1	0.999	24	20	24	168	125	168	8488912	7380627	8488912	10C(57.0215),15M(15.9949),15M(15.9949),16M(15.9949),1M(15.9949),1M(15.9949),1M(15.9949),1M(15.9949),3C(57.0215),2M(15.9949),2M(15.9949),2M(15.9949)
sp|P56134|ATPK_HUMAN	P56134	ATPK_HUMAN	ATP5MF	94	Homo sapiens	ATP synthase subunit f, mitochondrial	1:Experimental evidence at protein level	TRUE	51.06	1	0.999	10	10	10	69	69	69	6.72428e+06	6.72428e+06	6.72428e+06	10M(15.9949),10M(15.9949),15M(15.9949),N-term(42.0106),6C(57.0215),N-term(42.0106),6C(57.0215)
sp|P11182|ODB2_HUMAN	P11182	ODB2_HUMAN	DBT	482	Homo sapiens	Lipoamide acyltransferase component of branched-chain alpha-keto acid dehydrogenase complex, mitochondrial	1:Experimental evidence at protein level	FALSE	51.04	1	0.999	28	27	28	79	78	79	1.5664e+06	1.5664e+06	1.5664e+06	3M(15.9949),4M(15.9949),4M(15.9949),4M(15.9949),4M(15.9949),5C(57.0215),7M(15.9949),9M(15.9949),9M(15.9949),9M(15.9949)
sp|O43676|NDUB3_HUMAN	O43676	NDUB3_HUMAN	NDUFB3	98	Homo sapiens	NADH dehydrogenase [ubiquinone] 1 beta subcomplex subunit 3	1:Experimental evidence at protein level	TRUE	51.02	1	0.999	5	5	5	26	26	26	3.08412e+06	3.08412e+06	3.08412e+06	1M(15.9949),2M(15.9949)
sp|Q96GK7|FAH2A_HUMAN	Q96GK7	FAH2A_HUMAN	FAHD2A	314	Homo sapiens	Oxaloacetate tautomerase FAHD2A, mitochondrial	1:Experimental evidence at protein level	FALSE	50.96	1	0.999	24	6	24	76	25	76	1.49766e+06	956673	1.49766e+06	14M(15.9949),2M(15.9949),2M(15.9949),5M(15.9949),5M(15.9949),5M(15.9949),6C(57.0215)
sp|O14807|RASM_HUMAN	O14807	RASM_HUMAN	MRAS	208	Homo sapiens	Ras-related protein M-Ras	1:Experimental evidence at protein level	FALSE	50.96	1	0.999	10	10	10	19	19	19	660659	660659	660659	N-term(42.0106)
sp|Q9NUQ9|CYRIB_HUMAN	Q9NUQ9	CYRIB_HUMAN	CYRIB	324	Homo sapiens	CYFIP-related Rac1 interactor B	1:Experimental evidence at protein level	FALSE	50.93	1	0.999	15	12	15	38	31	38	565618	536612	565618	11M(15.9949),1M(15.9949),2M(15.9949)
sp|P50440|GATM_HUMAN	P50440	GATM_HUMAN	GATM	423	Homo sapiens	Glycine amidinotransferase, mitochondrial	1:Experimental evidence at protein level	FALSE	50.83	1	0.999	19	19	19	70	70	70	2.35051e+06	2.35051e+06	2.35051e+06	12M(15.9949),12M(15.9949),13M(15.9949),13M(15.9949),15M(15.9949),21M(15.9949),2C(57.0215),2M(15.9949),3M(15.9949),3M(15.9949),5M(15.9949),8C(57.0215),9C(57.0215)
sp|P46109|CRKL_HUMAN	P46109	CRKL_HUMAN	CRKL	303	Homo sapiens	Crk-like protein	1:Experimental evidence at protein level	FALSE	50.83	1	0.999	11	11	11	30	30	30	563846	563846	563846	3M(15.9949),3M(15.9949),5C(57.0215),5M(15.9949),6M(15.9949),6M(15.9949)
sp|P08134|RHOC_HUMAN	P08134	RHOC_HUMAN	RHOC	193	Homo sapiens	Rho-related GTP-binding protein RhoC	1:Experimental evidence at protein level	FALSE	50.78	1	0.999	16	4	15	59	8	58	3270726	514146	3270726	2C(57.0215),3C(57.0215),3C(57.0215),5M(15.9949),9C(57.0215)
sp|P12429|ANXA3_HUMAN	P12429	ANXA3_HUMAN	ANXA3	323	Homo sapiens	Annexin A3	1:Experimental evidence at protein level	FALSE	50.77	1	0.999	18	18	18	72	72	72	4.91203e+06	4.91203e+06	4.91203e+06	1M(15.9949),N-term(42.0106)
sp|Q96QK1|VPS35_HUMAN	Q96QK1	VPS35_HUMAN	VPS35	796	Homo sapiens	Vacuolar protein sorting-associated protein 35	1:Experimental evidence at protein level	FALSE	50.75	1	0.999	36	36	36	104	104	104	2.18036e+06	2.18036e+06	2.18036e+06	1M(15.9949),22M(15.9949),32M(15.9949),3M(15.9949),5M(15.9949),N-term(42.0106)
sp|Q9NQR4|NIT2_HUMAN	Q9NQR4	NIT2_HUMAN	NIT2	276	Homo sapiens	Omega-amidase NIT2	1:Experimental evidence at protein level	FALSE	50.72	1	0.999	15	15	15	48	48	48	1.6233e+06	1.6233e+06	1.6233e+06	16C(57.0215),8M(15.9949),9M(15.9949)
sp|P21912|SDHB_HUMAN	P21912	SDHB_HUMAN	SDHB	280	Homo sapiens	Succinate dehydrogenase [ubiquinone] iron-sulfur subunit, mitochondrial	1:Experimental evidence at protein level	FALSE	50.71	1	0.999	25	25	25	179	179	179	9678486	9678486	9678486	1M(15.9949),3M(15.9949),3M(15.9949),7M(15.9949),7M(15.9949),7M(15.9949),7M(15.9949),8M(15.9949)
sp|Q06323|PSME1_HUMAN	Q06323	PSME1_HUMAN	PSME1	249	Homo sapiens	Proteasome activator complex subunit 1	1:Experimental evidence at protein level	FALSE	50.6	1	0.999	14	14	14	75	75	75	2.20942e+06	2.20942e+06	2.20942e+06	2M(15.9949),4M(15.9949),5M(15.9949)
sp|O75531|BAF_HUMAN	O75531	BAF_HUMAN	BANF1	89	Homo sapiens	Barrier-to-autointegration factor	1:Experimental evidence at protein level	FALSE	50.56	1	0.999	5	5	5	25	25	25	1.04686e+06	1.04686e+06	1.04686e+06	7M(15.9949),9M(15.9949),9M(15.9949)
sp|P62081|RS7_HUMAN	P62081	RS7_HUMAN	RPS7	194	Homo sapiens	Small ribosomal subunit protein eS7	1:Experimental evidence at protein level	FALSE	50.52	1	0.999	17	17	17	87	87	87	5121150	5121150	5121150
sp|P48594|SPB4_HUMAN	P48594	SPB4_HUMAN	SERPINB4	390	Homo sapiens	Serpin B4	1:Experimental evidence at protein level	FALSE	50.51	1	0.999	18	4	4	48	6	6	1.18948e+06	157255	157255
sp|P50993|AT1A2_HUMAN	P50993	AT1A2_HUMAN	ATP1A2	1020	Homo sapiens	Sodium/potassium-transporting ATPase subunit alpha-2	1:Experimental evidence at protein level	TRUE	50.49	1	0.999	61	21	29	309	74	104	7.71114e+06	3.93971e+06	4.31321e+06	11M(15.9949),11M(15.9949),11M(15.9949),1M(15.9949),1M(15.9949),2M(15.9949),2M(15.9949),2M(15.9949),3M(15.9949),4M(15.9949),5M(15.9949),7M(15.9949),8M(15.9949)
sp|Q93052|LPP_HUMAN	Q93052	LPP_HUMAN	LPP	612	Homo sapiens	Lipoma-preferred partner	1:Experimental evidence at protein level	FALSE	50.49	1	0.999	29	29	29	82	82	82	1.39612e+06	1.39612e+06	1.39612e+06	11C(57.0215),17C(57.0215),17M(15.9949),17M(15.9949),1M(15.9949),1M(15.9949),1M(15.9949),4M(15.9949),5M(15.9949),N-term(42.0106)
sp|Q9UM22|EPDR1_HUMAN	Q9UM22	EPDR1_HUMAN	EPDR1	224	Homo sapiens	Mammalian ependymin-related protein 1	1:Experimental evidence at protein level	FALSE	50.45	1	0.999	11	11	11	40	40	40	1.7858e+06	1.7858e+06	1.7858e+06	11C(57.0215),11C(57.0215),13M(15.9949),3M(15.9949),4M(15.9949)
sp|Q04446|GLGB_HUMAN	Q04446	GLGB_HUMAN	GBE1	702	Homo sapiens	1,4-alpha-glucan-branching enzyme	1:Experimental evidence at protein level	FALSE	50.43	1	0.999	38	38	38	101	101	101	1.48144e+06	1.48144e+06	1.48144e+06	15M(15.9949),17M(15.9949),17M(15.9949),3M(15.9949),7M(15.9949),N-term(42.0106),N-term(42.0106),4M(15.9949)
sp|P01602|KV105_HUMAN	P01602	KV105_HUMAN	IGKV1-5	117	Homo sapiens	Immunoglobulin kappa variable 1-5	1:Experimental evidence at protein level	FALSE	50.43	1	0.999	17	8	16	64	40	61	4650762	1.57581e+06	4650762	1C(57.0215),5M(15.9949),1M(15.9949),3M(15.9949),4M(15.9949),4M(15.9949)
sp|P62854|RS26_HUMAN	P62854	RS26_HUMAN	RPS26	115	Homo sapiens	Small ribosomal subunit protein eS26	1:Experimental evidence at protein level	FALSE	50.43	1	0.999	7	2	7	31	4	31	1.3732e+06	746816	1.3732e+06	4C(57.0215),7C(57.0215),4C(57.0215),7C(57.0215)
sp|P0DP01|HV108_HUMAN	P0DP01	HV108_HUMAN	IGHV1-8	117	Homo sapiens	Immunoglobulin heavy variable 1-8	1:Experimental evidence at protein level	FALSE	50.43	1	0.999	8	2	2	19	5	5	1.21988e+06	29412.3	29412.3	9M(15.9949)
sp|P04004|VTNC_HUMAN	P04004	VTNC_HUMAN	VTN	478	Homo sapiens	Vitronectin	1:Experimental evidence at protein level	FALSE	50.42	1	0.999	35	34	35	206	205	206	18642298	18642298	18642298	10C(57.0215),13M(15.9949),13M(15.9949),13M(15.9949),1C(57.0215),1M(15.9949),9C(57.0215),1M(15.9949),9C(57.0215),4C(57.0215),6M(15.9949),6M(15.9949),9C(57.0215),9C(57.0215),9C(57.0215),9C(57.0215),9C(57.0215)
sp|O95298|NDUC2_HUMAN	O95298	NDUC2_HUMAN	NDUFC2	119	Homo sapiens	NADH dehydrogenase [ubiquinone] 1 subunit C2	1:Experimental evidence at protein level	TRUE	50.42	1	0.999	13	5	13	86	26	86	9936607	3.00153e+06	9936607	4M(15.9949),4M(15.9949),6M(15.9949),8M(15.9949),8M(15.9949)
sp|P62910|RL32_HUMAN	P62910	RL32_HUMAN	RPL32	135	Homo sapiens	Large ribosomal subunit protein eL32	1:Experimental evidence at protein level	FALSE	50.37	1	0.999	9	9	9	84	84	84	1.27869e+06	1.27869e+06	1.27869e+06	2M(15.9949),2M(15.9949),3C(57.0215),3C(57.0215),3M(15.9949),5M(15.9949),8C(57.0215),N-term(42.0106)
sp|Q07021|C1QBP_HUMAN	Q07021	C1QBP_HUMAN	C1QBP	282	Homo sapiens	Complement component 1 Q subcomponent-binding protein, mitochondrial	1:Experimental evidence at protein level	FALSE	50.35	1	0.999	13	13	13	61	61	61	3376679	3376679	3376679	1M(15.9949),20M(15.9949),6C(57.0215)
sp|P61254|RL26_HUMAN	P61254	RL26_HUMAN	RPL26	145	Homo sapiens	Large ribosomal subunit protein uL24	1:Experimental evidence at protein level	FALSE	50.34	1	0.999	12	3	12	76	35	76	2.6034e+06	724413	2.6034e+06	2M(15.9949)
sp|Q9UNX3|RL26L_HUMAN	Q9UNX3	RL26L_HUMAN	RPL26L1	145	Homo sapiens	Ribosomal protein uL24-like	1:Experimental evidence at protein level	FALSE	50.34	1	0.999	12	3	3	46	5	5	2.6034e+06	92222.1	92222.1
sp|P35573|GDE_HUMAN	P35573	GDE_HUMAN	AGL	1532	Homo sapiens	Glycogen debranching enzyme	1:Experimental evidence at protein level	TRUE	50.33	1	0.999	84	83	83	267	264	264	2.68411e+06	2.68411e+06	2.68411e+06	12M(15.9949),12M(15.9949),1M(15.9949),1M(15.9949),27M(15.9949),2M(15.9949),2M(15.9949),2M(15.9949),3M(15.9949),5M(15.9949),5M(15.9949),6M(15.9949),6M(15.9949),7M(15.9949),7M(15.9949),8M(15.9949)
sp|P62277|RS13_HUMAN	P62277	RS13_HUMAN	RPS13	151	Homo sapiens	Small ribosomal subunit protein uS15	1:Experimental evidence at protein level	FALSE	50.33	1	0.999	12	10	12	64	55	64	1.50257e+06	1.5e+06	1.50257e+06
sp|Q13557|KCC2D_HUMAN	Q13557	KCC2D_HUMAN	CAMK2D	499	Homo sapiens	Calcium/calmodulin-dependent protein kinase type II subunit delta	1:Experimental evidence at protein level	TRUE	50.3	1	0.999	25	13	25	63	36	63	1.49707e+06	1.08995e+06	1.49707e+06	10M(15.9949),1M(15.9949),2M(15.9949),5M(15.9949),5M(15.9949),5M(15.9949),6M(15.9949),7M(15.9949)
sp|P00739|HPTR_HUMAN	P00739	HPTR_HUMAN	HPR	348	Homo sapiens	Haptoglobin-related protein	1:Experimental evidence at protein level	FALSE	50.29	1	0.999	32	3	3	139	4	4	10697654	153027	153027
sp|P02788|TRFL_HUMAN	P02788	TRFL_HUMAN	LTF	710	Homo sapiens	Lactotransferrin	1:Experimental evidence at protein level	FALSE	50.28	1	0.999	43	37	37	191	167	167	5368224	5.31104e+06	5.31104e+06	11C(57.0215),11C(57.0215),21C(57.0215),2C(57.0215),2C(57.0215),6C(57.0215),6M(15.9949),7C(57.0215),9C(57.0215)
sp|Q99627|CSN8_HUMAN	Q99627	CSN8_HUMAN	COPS8	209	Homo sapiens	COP9 signalosome complex subunit 8	1:Experimental evidence at protein level	FALSE	50.24	1	0.999	8	8	8	26	26	26	620969	620969	620969	22M(15.9949)
sp|Q6KB66|K2C80_HUMAN	Q6KB66	K2C80_HUMAN	KRT80	452	Homo sapiens	Keratin, type II cytoskeletal 80	1:Experimental evidence at protein level	FALSE	50.22	1	0.999	30	22	23	103	64	65	10614451	1.6665e+06	1.6665e+06	1M(15.9949),3M(15.9949),4M(15.9949),4M(15.9949),8M(15.9949),9M(15.9949)
sp|P11532|DMD_HUMAN	P11532	DMD_HUMAN	DMD	3685	Homo sapiens	Dystrophin	1:Experimental evidence at protein level	FALSE	50.2	1	0.999	173	165	173	487	462	487	3.96371e+06	3.96371e+06	3.96371e+06	10M(15.9949),11M(15.9949),12M(15.9949),12M(15.9949),12M(15.9949),12M(15.9949),12M(15.9949),13M(15.9949),13M(15.9949),14M(15.9949),15M(15.9949),15M(15.9949),1M(15.9949),1M(15.9949),1M(15.9949),1M(15.9949),23M(15.9949),23M(15.9949),2M(15.9949),2M(15.9949),2M(15.9949),2M(15.9949),2M(15.9949),2M(15.9949),2M(15.9949),2M(15.9949),3M(15.9949),3M(15.9949),3M(15.9949),3M(15.9949),3M(15.9949),4M(15.9949),5…
sp|Q9NX40|OCAD1_HUMAN	Q9NX40	OCAD1_HUMAN	OCIAD1	245	Homo sapiens	OCIA domain-containing protein 1	1:Experimental evidence at protein level	TRUE	50.2	1	0.999	13	13	13	50	50	50	3.80224e+06	3.80224e+06	3.80224e+06	4M(15.9949),9M(15.9949),9M(15.9949)
sp|O15247|CLIC2_HUMAN	O15247	CLIC2_HUMAN	CLIC2	247	Homo sapiens	Chloride intracellular channel protein 2	1:Experimental evidence at protein level	FALSE	50.2	1	0.999	12	11	11	22	18	18	377946	377946	377946	8M(15.9949),N-term(42.0106),N-term(42.0106)
sp|P12268|IMDH2_HUMAN	P12268	IMDH2_HUMAN	IMPDH2	514	Homo sapiens	Inosine-5'-monophosphate dehydrogenase 2	1:Experimental evidence at protein level	FALSE	50.19	1	0.999	27	25	27	55	53	55	1.21456e+06	1.21456e+06	1.21456e+06	10M(15.9949),11M(15.9949),13C(57.0215),13C(57.0215),17C(57.0215),3M(15.9949),9C(57.0215),1M(15.9949),4C(57.0215),6C(57.0215)
sp|Q9UBW8|CSN7A_HUMAN	Q9UBW8	CSN7A_HUMAN	COPS7A	275	Homo sapiens	COP9 signalosome complex subunit 7a	1:Experimental evidence at protein level	FALSE	50.18	1	0.999	12	12	12	30	30	30	1.24585e+06	1.24585e+06	1.24585e+06
sp|Q9Y4L1|HYOU1_HUMAN	Q9Y4L1	HYOU1_HUMAN	HYOU1	999	Homo sapiens	Hypoxia up-regulated protein 1	1:Experimental evidence at protein level	FALSE	50.15	1	0.999	38	37	38	141	140	141	2.11295e+06	2.11295e+06	2.11295e+06	10M(15.9949),13M(15.9949),14M(15.9949),14M(15.9949),19M(15.9949),1M(15.9949),1M(15.9949),4M(15.9949),4M(15.9949),5M(15.9949),5M(15.9949),7M(15.9949),9M(15.9949),9M(15.9949)
sp|O00571|DDX3X_HUMAN	O00571	DDX3X_HUMAN	DDX3X	662	Homo sapiens	ATP-dependent RNA helicase DDX3X	1:Experimental evidence at protein level	TRUE	50.15	1	0.999	30	9	29	76	33	75	1.07792e+06	700618	1.02419e+06	10M(15.9949),16C(57.0215),1M(15.9949),4M(15.9949),7M(15.9949),N-term(42.0106)
sp|P47897|SYQ_HUMAN	P47897	SYQ_HUMAN	QARS1	775	Homo sapiens	Glutamine--tRNA ligase	1:Experimental evidence at protein level	TRUE	50.06	1	0.999	35	33	34	83	81	82	1.4197e+06	1.4197e+06	1.4197e+06	10M(15.9949),13C(57.0215),5C(57.0215),16M(15.9949),1M(15.9949),2C(57.0215),2C(57.0215),2M(15.9949),5M(15.9949),N-term(42.0106)
sp|O00232|PSD12_HUMAN	O00232	PSD12_HUMAN	PSMD12	456	Homo sapiens	26S proteasome non-ATPase regulatory subunit 12	1:Experimental evidence at protein level	FALSE	50	1	0.999	22	22	22	60	60	60	1.53638e+06	1.53638e+06	1.53638e+06	10M(15.9949),10M(15.9949),17M(15.9949),1M(15.9949),1M(15.9949),1M(15.9949),3M(15.9949),5M(15.9949),8M(15.9949)
sp|Q16401|PSMD5_HUMAN	Q16401	PSMD5_HUMAN	PSMD5	504	Homo sapiens	26S proteasome non-ATPase regulatory subunit 5	1:Experimental evidence at protein level	FALSE	50	1	0.999	20	20	20	59	59	59	1.87203e+06	1.87203e+06	1.87203e+06	1M(15.9949),2M(15.9949),4M(15.9949),5M(15.9949),5M(15.9949),N-term(42.0106)
sp|Q8NBS9|TXND5_HUMAN	Q8NBS9	TXND5_HUMAN	TXNDC5	432	Homo sapiens	Thioredoxin domain-containing protein 5	1:Experimental evidence at protein level	FALSE	50	1	0.999	19	19	19	52	52	52	2320835	2320835	2320835	10C(57.0215),3C(57.0215),4M(15.9949),6C(57.0215),7M(15.9949)
sp|A0A0B4J1X8|HV343_HUMAN	A0A0B4J1X8	HV343_HUMAN	IGHV3-43	118	Homo sapiens	Immunoglobulin heavy variable 3-43	1:Experimental evidence at protein level	FALSE	50	1	0.9978	15	1	4	48	1	5	1.28983e+06	44576.1	88438	9C(57.0215)
sp|P51572|BAP31_HUMAN	P51572	BAP31_HUMAN	BCAP31	246	Homo sapiens	B-cell receptor-associated protein 31	1:Experimental evidence at protein level	TRUE	50	1	0.999	15	15	15	46	46	46	1.9653e+06	1.9653e+06	1.9653e+06	15M(15.9949),2M(15.9949),3M(15.9949),8M(15.9949),9M(15.9949)
sp|O15145|ARPC3_HUMAN	O15145	ARPC3_HUMAN	ARPC3	178	Homo sapiens	Actin-related protein 2/3 complex subunit 3	1:Experimental evidence at protein level	FALSE	50	1	0.999	10	10	10	43	43	43	1.68626e+06	1.68626e+06	1.68626e+06	2M(15.9949),5M(15.9949),5M(15.9949),8M(15.9949)
sp|A0A075B6Q5|HV364_HUMAN	A0A075B6Q5	HV364_HUMAN	IGHV3-64	118	Homo sapiens	Immunoglobulin heavy variable 3-64	1:Experimental evidence at protein level	FALSE	50	1	0.9974	14	4	7	36	9	16	928027	156028	274364	7M(15.9949),9C(57.0215)
sp|O95167|NDUA3_HUMAN	O95167	NDUA3_HUMAN	NDUFA3	84	Homo sapiens	NADH dehydrogenase [ubiquinone] 1 alpha subcomplex subunit 3	1:Experimental evidence at protein level	TRUE	50	1	0.999	8	8	8	32	32	32	3.63527e+06	3.63527e+06	3.63527e+06	16M(15.9949),4M(15.9949),5M(15.9949),5M(15.9949),5M(15.9949)
sp|Q9P0S9|TM14C_HUMAN	Q9P0S9	TM14C_HUMAN	TMEM14C	112	Homo sapiens	Transmembrane protein 14C	1:Experimental evidence at protein level	TRUE	50	1	0.999	6	6	6	30	30	30	383184	383184	383184	14M(15.9949),2M(15.9949),5M(15.9949),5M(15.9949),8M(15.9949)
sp|Q9UMY4|SNX12_HUMAN	Q9UMY4	SNX12_HUMAN	SNX12	162	Homo sapiens	Sorting nexin-12	1:Experimental evidence at protein level	FALSE	50	1	0.999	12	9	12	30	20	30	694833	694833	694833	N-term(42.0106),N-term(42.0106)
sp|P58546|MTPN_HUMAN	P58546	MTPN_HUMAN	MTPN	118	Homo sapiens	Myotrophin	1:Experimental evidence at protein level	FALSE	50	1	0.999	9	9	9	24	24	24	2.15633e+06	2.15633e+06	2.15633e+06	3M(15.9949)
sp|O60262|GBG7_HUMAN	O60262	GBG7_HUMAN	GNG7	68	Homo sapiens	Guanine nucleotide-binding protein G(I)/G(S)/G(O) subunit gamma-7	1:Experimental evidence at protein level	FALSE	50	1	0.999	4	4	4	14	14	14	1.13021e+06	1.13021e+06	1.13021e+06	N-term(42.0106)
sp|O75438|NDUB1_HUMAN	O75438	NDUB1_HUMAN	NDUFB1	58	Homo sapiens	NADH dehydrogenase [ubiquinone] 1 beta subcomplex subunit 1	1:Experimental evidence at protein level	TRUE	50	1	0.999	4	4	4	13	13	13	1.64757e+06	1.64757e+06	1.64757e+06
sp|P30047|GFRP_HUMAN	P30047	GFRP_HUMAN	GCHFR	84	Homo sapiens	GTP cyclohydrolase 1 feedback regulatory protein	1:Experimental evidence at protein level	FALSE	50	1	0.999	3	3	3	9	9	9	691716	691716	691716
sp|Q9P2R7|SUCB1_HUMAN	Q9P2R7	SUCB1_HUMAN	SUCLA2	463	Homo sapiens	Succinate--CoA ligase [ADP-forming] subunit beta, mitochondrial	1:Experimental evidence at protein level	FALSE	49.89	1	0.999	27	27	27	84	84	84	3048774	3048774	3048774	3M(15.9949),4C(57.0215),6M(15.9949),8M(15.9949),9M(15.9949),9M(15.9949)
sp|P01031|CO5_HUMAN	P01031	CO5_HUMAN	C5	1676	Homo sapiens	Complement C5	1:Experimental evidence at protein level	FALSE	49.88	1	0.999	77	74	76	213	201	208	5676851	3.58398e+06	3.58398e+06	12M(15.9949),16C(57.0215),16C(57.0215),16M(15.9949),17M(15.9949),1M(15.9949),1M(15.9949),1M(15.9949),1M(15.9949),1M(15.9949),3C(57.0215),3M(15.9949),3M(15.9949),3M(15.9949),6M(15.9949),7M(15.9949),8C(57.0215),8M(15.9949)
sp|P54725|RD23A_HUMAN	P54725	RD23A_HUMAN	RAD23A	363	Homo sapiens	UV excision repair protein RAD23 homolog A	1:Experimental evidence at protein level	FALSE	49.86	1	0.999	16	12	12	36	24	24	1.29438e+06	1.0233e+06	1.0233e+06	8M(15.9949)
sp|P11940|PABP1_HUMAN	P11940	PABP1_HUMAN	PABPC1	636	Homo sapiens	Polyadenylate-binding protein 1	1:Experimental evidence at protein level	FALSE	49.84	1	0.999	36	8	36	99	14	99	1566623	656036	1566623	15C(57.0215),15C(57.0215),20M(15.9949),20M(15.9949),4M(15.9949),5M(15.9949),6C(57.0215),6M(15.9949),8M(15.9949),9M(15.9949)
sp|Q9Y6C9|MTCH2_HUMAN	Q9Y6C9	MTCH2_HUMAN	MTCH2	303	Homo sapiens	Mitochondrial carrier homolog 2	1:Experimental evidence at protein level	TRUE	49.83	1	0.999	20	20	20	90	90	90	2476835	2476835	2476835	12M(15.9949),2M(15.9949),9M(15.9949),N-term(42.0106),N-term(42.0106),N-term(42.0106),N-term(42.0106),N-term(42.0106),N-term(42.0106),N-term(42.0106),21M(15.9949),N-term(42.0106),21M(15.9949)
sp|Q9H845|ACAD9_HUMAN	Q9H845	ACAD9_HUMAN	ACAD9	621	Homo sapiens	Complex I assembly factor ACAD9, mitochondrial	1:Experimental evidence at protein level	FALSE	49.76	1	0.999	30	30	30	79	79	79	1199494	1199494	1199494	1M(15.9949),22M(15.9949),3M(15.9949),3M(15.9949),3M(15.9949),4M(15.9949),5C(57.0215),5M(15.9949)
sp|Q7Z2W9|RM21_HUMAN	Q7Z2W9	RM21_HUMAN	MRPL21	205	Homo sapiens	Large ribosomal subunit protein bL21m	1:Experimental evidence at protein level	FALSE	49.76	1	0.999	8	8	8	14	14	14	335682	335682	335682	17C(57.0215),4M(15.9949)
sp|P84095|RHOG_HUMAN	P84095	RHOG_HUMAN	RHOG	191	Homo sapiens	Rho-related GTP-binding protein RhoG	1:Experimental evidence at protein level	FALSE	49.74	1	0.999	7	7	7	14	14	14	826748	826748	826748	4C(57.0215)
sp|P07814|SYEP_HUMAN	P07814	SYEP_HUMAN	EPRS1	1512	Homo sapiens	Bifunctional glutamate/proline--tRNA ligase	1:Experimental evidence at protein level	FALSE	49.67	1	0.999	71	70	71	152	151	152	1.11902e+06	1.07675e+06	1.11902e+06	10C(57.0215),3C(57.0215),11C(57.0215),11C(57.0215),3C(57.0215),11M(15.9949),11M(15.9949),12C(57.0215),7C(57.0215),14C(57.0215),14M(15.9949),17C(57.0215),5C(57.0215),17M(15.9949),2M(15.9949),3M(15.9949),5M(15.9949),8M(15.9949),9M(15.9949),N-term(42.0106),N-term(42.0106)
sp|P06748|NPM_HUMAN	P06748	NPM_HUMAN	NPM1	294	Homo sapiens	Nucleophosmin	1:Experimental evidence at protein level	FALSE	49.66	1	0.999	14	13	13	93	86	86	3.4613e+06	3.4613e+06	3.4613e+06	11M(15.9949),11M(15.9949),1M(15.9949),1M(15.9949),1M(15.9949),1M(15.9949)
sp|P63151|2ABA_HUMAN	P63151	2ABA_HUMAN	PPP2R2A	447	Homo sapiens	Serine/threonine-protein phosphatase 2A 55 kDa regulatory subunit B alpha isoform	1:Experimental evidence at protein level	FALSE	49.66	1	0.999	23	13	23	44	18	44	846004	456541	846004	6M(15.9949)
sp|Q9NVT9|ARMC1_HUMAN	Q9NVT9	ARMC1_HUMAN	ARMC1	282	Homo sapiens	Armadillo repeat-containing protein 1	1:Experimental evidence at protein level	FALSE	49.65	1	0.999	12	12	12	24	24	24	459035	459035	459035	7M(15.9949),N-term(42.0106),N-term(42.0106),8M(15.9949)
sp|Q9H008|LHPP_HUMAN	Q9H008	LHPP_HUMAN	LHPP	270	Homo sapiens	Phospholysine phosphohistidine inorganic pyrophosphate phosphatase	1:Experimental evidence at protein level	FALSE	49.63	1	0.999	17	17	17	51	51	51	1.3405e+06	1.3405e+06	1.3405e+06	15M(15.9949),4M(15.9949)
sp|P53999|TCP4_HUMAN	P53999	TCP4_HUMAN	SUB1	127	Homo sapiens	Activated RNA polymerase II transcriptional coactivator p15	1:Experimental evidence at protein level	FALSE	49.61	1	0.999	7	7	7	25	25	25	1.42289e+06	1.42289e+06	1.42289e+06	10M(15.9949),4M(15.9949),4M(15.9949)
sp|Q86UP2|KTN1_HUMAN	Q86UP2	KTN1_HUMAN	KTN1	1357	Homo sapiens	Kinectin	1:Experimental evidence at protein level	TRUE	49.59	1	0.999	65	65	65	129	129	129	1.34863e+06	1.34863e+06	1.34863e+06	11C(57.0215),2M(15.9949),1M(15.9949),20M(15.9949),20M(15.9949),2M(15.9949),2M(15.9949),3M(15.9949),3M(15.9949),5M(15.9949),5M(15.9949),5M(15.9949),6M(15.9949),6M(15.9949),7M(15.9949),7M(15.9949)
sp|P50502|F10A1_HUMAN	P50502	F10A1_HUMAN	ST13	369	Homo sapiens	Hsc70-interacting protein	1:Experimental evidence at protein level	FALSE	49.59	1	0.999	19	1	19	55	1	55	3.36396e+06	17857.7	3.36396e+06	10M(15.9949),11M(15.9949),11M(15.9949),13M(15.9949),16C(57.0215),2M(15.9949),6M(15.9949)
sp|Q9Y2Z0|SGT1_HUMAN	Q9Y2Z0	SGT1_HUMAN	SUGT1	365	Homo sapiens	Protein SGT1 homolog	1:Experimental evidence at protein level	FALSE	49.59	1	0.999	15	15	15	26	26	26	887274	887274	887274	12M(15.9949),3M(15.9949),N-term(42.0106)
sp|Q6IBS0|TWF2_HUMAN	Q6IBS0	TWF2_HUMAN	TWF2	349	Homo sapiens	Twinfilin-2	1:Experimental evidence at protein level	FALSE	49.57	1	0.999	14	12	14	31	25	31	1.80424e+06	1.80424e+06	1.80424e+06	12C(57.0215),1M(15.9949),N-term(42.0106),N-term(42.0106)
sp|P13646|K1C13_HUMAN	P13646	K1C13_HUMAN	KRT13	458	Homo sapiens	Keratin, type I cytoskeletal 13	1:Experimental evidence at protein level	FALSE	49.56	1	0.999	41	10	10	236	31	31	65941552	982210	982210	14M(15.9949),14M(15.9949),6M(15.9949),8M(15.9949)
sp|Q15417|CNN3_HUMAN	Q15417	CNN3_HUMAN	CNN3	329	Homo sapiens	Calponin-3	1:Experimental evidence at protein level	FALSE	49.54	1	0.999	17	13	14	65	57	59	1.86003e+06	1669861	1.86003e+06	10M(15.9949),15M(15.9949),2M(15.9949),7M(15.9949),7M(15.9949),9M(15.9949)
sp|Q8WUD1|RAB2B_HUMAN	Q8WUD1	RAB2B_HUMAN	RAB2B	216	Homo sapiens	Ras-related protein Rab-2B	1:Experimental evidence at protein level	FALSE	49.54	1	0.999	12	5	5	44	10	10	4409492	395072	395072
sp|Q02252|MMSA_HUMAN	Q02252	MMSA_HUMAN	ALDH6A1	535	Homo sapiens	Methylmalonate-semialdehyde/malonate-semialdehyde dehydrogenase [acylating], mitochondrial	1:Experimental evidence at protein level	TRUE	49.53	1	0.999	30	29	30	111	110	111	3.92722e+06	3.92722e+06	3.92722e+06	13M(15.9949),13M(15.9949),16M(15.9949),22M(15.9949),22M(15.9949),2M(15.9949),6M(15.9949),6M(15.9949),6M(15.9949)
sp|Q14254|FLOT2_HUMAN	Q14254	FLOT2_HUMAN	FLOT2	428	Homo sapiens	Flotillin-2	1:Experimental evidence at protein level	FALSE	49.53	1	0.999	20	19	20	42	41	42	1.31094e+06	1.31094e+06	1.31094e+06	12M(15.9949),6M(15.9949)
sp|P61313|RL15_HUMAN	P61313	RL15_HUMAN	RPL15	204	Homo sapiens	Large ribosomal subunit protein eL15	1:Experimental evidence at protein level	FALSE	49.51	1	0.999	14	14	14	90	90	90	2.59447e+06	2.59447e+06	2.59447e+06
sp|Q9NRN5|OLFL3_HUMAN	Q9NRN5	OLFL3_HUMAN	OLFML3	406	Homo sapiens	Olfactomedin-like protein 3	1:Experimental evidence at protein level	FALSE	49.51	1	0.999	20	20	20	56	56	56	2.06041e+06	2.06041e+06	2.06041e+06	14C(57.0215),14C(57.0215),16C(57.0215),1M(15.9949),3C(57.0215),4C(57.0215),6M(15.9949),7M(15.9949),8M(15.9949)
sp|Q9Y5X3|SNX5_HUMAN	Q9Y5X3	SNX5_HUMAN	SNX5	404	Homo sapiens	Sorting nexin-5	1:Experimental evidence at protein level	FALSE	49.5	1	0.999	20	19	20	49	45	49	978334	967072	978334	2M(15.9949),3M(15.9949),5M(15.9949),8M(15.9949),N-term(42.0106),N-term(42.0106)
sp|P02655|APOC2_HUMAN	P02655	APOC2_HUMAN	APOC2	101	Homo sapiens	Apolipoprotein C-II	1:Experimental evidence at protein level	FALSE	49.5	1	0.999	5	5	5	10	10	10	305168	305168	305168	5M(15.9949),5M(15.9949)
sp|Q15126|PMVK_HUMAN	Q15126	PMVK_HUMAN	PMVK	192	Homo sapiens	Phosphomevalonate kinase	1:Experimental evidence at protein level	FALSE	49.48	1	0.999	9	9	9	12	12	12	471789	471789	471789
sp|P17066|HSP76_HUMAN	P17066	HSP76_HUMAN	HSPA6	643	Homo sapiens	Heat shock 70 kDa protein 6	1:Experimental evidence at protein level	FALSE	49.46	1	0.999	71	11	16	309	22	32	43178636	951866	1.14493e+06	10M(15.9949),20M(15.9949)
sp|Q9Y230|RUVB2_HUMAN	Q9Y230	RUVB2_HUMAN	RUVBL2	463	Homo sapiens	RuvB-like 2	1:Experimental evidence at protein level	FALSE	49.46	1	0.999	24	23	24	62	59	62	1.00305e+06	1.00305e+06	1.00305e+06	12M(15.9949),4C(57.0215),4M(15.9949),5M(15.9949),6M(15.9949),6M(15.9949),8M(15.9949)
[truncated: 5,424 more rows]
