# Supplementary material for: Quantitative proteomics of formalin-fixed, paraffin-embedded cardiac specimens uncovers protein signatures of specialized regions and patient groups
Source: Nat Cardiovasc Res. 2025 Sep 26;4(10):1409–23. doi: 10.1038/s44161-025-00721-2 (PMC12520988; doi:10.1038/s44161-025-00721-2)
Supplement: Supplementary file 7 — Statistical source data. [file 44161_2025_721_MOESM7_ESM.xlsx]

## Sheet: All_proteins
All uniquely identified proteins
Genes	Uniprot	Donor_1	Donor_2	Donor_3	Donor_4	Donor_5	Donor_6	Donor_7	Donor_8	Donor_9	Donor_10	ACM_1	ACM_2	ACM_3	ACM_4	ACM_5	ACM_6	ACM_7	ACM_8	ACM_9	ACM_10
A1BG	P04217	13.3609	13.1735	12.9056	13.7594	12.528	12.7499	14.8152	13.8399	13.3692	12.9745	12.6597	13.1734	12.4056	12.5837	11.8956	13.5213	13.9431	12.9203	15.4138	13.7964
A2M	P01023	14.7033	14.9808	14.2855	14.8187	13.9697	14.1579	16.0131	14.5693	14.5135	14.3876	13.5664	15.8263	14.4284	14.4247	13.2293	14.6661	14.5049	13.5132	15.0721	14.8979
A2ML1	A8K2U0	NA	NA	NA	NA	NA	NA	12.4028	NA	NA	NA	NA	NA	NA	NA	NA	NA	NA	NA	NA	13.7893
AAAS	Q9NRG9	11.9576	12.4636	11.9642	12.3635	12.0735	12.0236	12.2828	NA	12.6244	11.7593	NA	11.898	12.0221	NA	NA	11.4297	NA	NA	11.7793	NA
AAK1	Q2M2I8	12.7106	12.6141	12.5143	12.1727	12.827	12.5059	12.4652	12.5578	13.2032	12.4094	11.4919	12.0017	12.5526	12.4501	12.1793	12.4189	12.6107	11.8594	12.1258	11.4665
AAMDC	Q9H7C9	15.035	14.9432	14.8561	14.9878	14.1015	15.1849	15.1191	15.593	14.8818	14.7626	15.4459	15.2745	14.5409	14.8823	14.7644	14.8954	13.7291	15.4013	13.9239	15.2053
AARS1	P49588	14.0787	14.2679	13.6446	13.9659	13.8517	13.5375	14.2652	13.6086	13.777	14.0418	13.8617	13.9524	13.6393	13.3028	13.4864	13.8248	13.6499	13.7912	14.0526	13.718
AARS2	Q5JTZ9	12.0227	11.8363	11.9648	12.0006	12.0405	12.0524	12.0016	12.0921	12.238	11.3146	11.8945	12.1857	11.6406	11.3762	11.4637	11.6279	11.4969	12.0298	11.8316	12.2152
AARSD1	Q9BTE6	12.403	11.9693	12.0645	12.1467	12.2769	12.1591	12.2187	11.9458	12.429	11.7845	12.319	12.2277	11.9444	11.5262	11.6856	12.4256	11.32	12.5889	11.536	11.7913
AASDHPPT	Q9NRN7	11.8674	12.0147	11.7566	12.2355	11.9113	12.1401	11.9952	12.1902	12.0031	11.8091	11.8837	11.9728	11.6337	11.6694	11.8446	11.748	11.8486	12.2738	11.8239	11.8085
AASS	Q9UDR5	14.0918	13.3711	13.982	13.3228	14.3181	13.9465	13.3442	13.7055	13.4659	13.7733	13.4637	13.8712	13.479	14.1154	13.4586	13.2731	13.1377	13.9479	13.2348	13.4082
ABAT	P80404	14.4821	13.5794	14.1339	13.6477	14.5635	14.7381	12.9646	13.2739	13.6728	13.211	12.7502	14.3272	12.8884	14.9771	11.9696	12.7992	14.2471	13.7104	15.196	12.3919
ABCA6	Q8N139	NA	NA	NA	NA	NA	NA	11.3146	NA	NA	NA	NA	NA	NA	NA	NA	NA	NA	NA	NA	NA
ABCA8	O94911	12.0982	12.6775	12.5196	12.8339	12.0661	12.1602	14.4822	12.4389	12.6883	12.4106	12.0418	13.3037	13.0046	11.8454	12.7251	12.8739	11.7866	11.9459	13.0859	13.8245
ABCB10	Q9NRK6	13.2431	13.4424	13.4891	13.1487	13.3267	13.1411	13.1736	12.6497	12.8663	13.5552	13.4808	13.2399	13.1389	12.9805	13.5264	13.4909	13.2667	13.5162	13.5668	13.0205
ABCB6	Q9NP58	11.4285	11.7117	11.6105	11.8381	11.4129	11.4899	11.6928	11.4969	11.3997	11.2639	12.0444	12.0869	11.2818	11.2181	11.2742	11.6337	11.0147	11.2826	11.3019	12.1916
ABCB7	O75027	14.0874	14.1096	14.1011	14.0279	14.3097	14.1338	13.9797	14.2131	14.1205	13.6255	14.1043	13.8036	14.0001	14.0276	13.8442	13.7217	13.8878	13.9702	14.3483	13.8602
ABCB8	Q9NUT2	12.8954	12.8302	13.3699	12.9565	13.0849	13.0372	12.8179	12.7064	12.8362	12.6169	13.2279	13.0633	12.8246	12.8658	12.8218	12.6643	13.1531	13.0044	13.4086	12.7953
ABCC1	P33527	10.6861	NA	11.5119	11.3373	11.2758	11.3659	11.0213	11.8277	11.8191	12.0163	NA	11.4995	11.179	11.1832	10.9928	NA	NA	NA	NA	11.4481
ABCC9	O60706	NA	11.377	11.0948	NA	10.4656	10.6276	NA	10.6949	NA	NA	10.0874	11.0337	NA	NA	NA	NA	NA	10.5763	NA	NA
ABCD1	P33897	11.9287	11.7435	11.0493	11.5396	11.1944	11.3296	11.2399	11.114	11.6676	11.6493	11.3553	11.136	11.3837	11.5942	11.51	11.3249	11.5644	11.1228	12.5987	10.8594
ABCD2	Q9UBJ2	10.4558	NA	NA	11.1361	10.8448	10.3652	9.82307	NA	10.9005	NA	NA	NA	NA	NA	10.9366	NA	NA	NA	NA	10.1301
ABCD3	P28288	12.4533	12.9802	12.4331	12.7442	12.0669	12.5223	12.6884	12.3391	12.2249	12.7712	12.2778	11.978	12.2576	11.7845	12.287	12.0747	12.346	12.2213	12.4811	11.4915
ABCE1	P61221	12.9781	13.1175	12.8713	13.0455	13.0425	12.6652	12.8017	13.173	12.8496	12.7622	12.7109	12.897	12.6964	12.88	11.9281	12.6432	12.5144	12.432	12.6799	12.7648
ABCF1	Q8NE71	12.6501	12.7516	12.5932	12.4817	12.577	12.3309	12.1745	12.0985	12.3499	12.7956	12.2314	12.5475	12.6828	12.2289	11.716	12.6408	12.0637	12.4205	12.8766	12.6335
ABCF2	Q9UG63	13.6456	14.8598	13.2715	13.3259	12.4142	12.4353	12.2771	12.9418	12.5714	13.477	13.4227	14.1854	13.2025	13.4002	13.6286	13.3224	13.9252	13.6301	13.5922	13.3512
ABCF3	Q9NUQ8	12.0006	12.3041	12.2926	12.0019	12.1265	12.4968	11.9176	11.6975	12.209	11.9024	12.0954	12.0259	12.1713	11.9261	12.2734	12.294	11.8795	12.4	11.9013	12.2655
ABHD10	Q9NUJ1	15.4658	15.1905	15.1717	15.4739	15.0551	15.144	15.1042	15.6306	15.1996	15.0043	15.3218	14.562	15.2117	15.4278	14.526	15.1717	14.5824	15.2847	15.197	15.006
ABHD11	Q8NFV4	13.2937	13.194	13.3893	13.5918	13.9615	13.7795	13.3181	13.1601	13.3548	13.2631	13.4704	13.3085	13.4126	13.3467	13.4746	13.017	12.8635	13.2094	13.8714	13.4601
ABHD12	Q8N2K0	11.2235	11.7275	10.5718	11.3981	10.7477	11.3547	11.3216	NA	11.6018	NA	11.0259	NA	NA	11.5257	NA	11.7086	NA	10.8737	11.7651	NA
ABHD14B	Q96IU4	13.3545	13.7883	13.4277	13.4058	12.7625	12.8279	14.1878	13.0745	13.4352	13.3732	13.4019	13.9531	13.4435	12.8691	13.1966	13.6236	14.0856	13.5513	14.6414	13.849
ABHD16A	O95870	12.8794	12.9266	12.9518	12.9501	13.4175	12.856	12.6167	12.8537	12.6349	12.9615	13.1271	13.2279	13.2185	13.1115	12.7992	12.7644	13.5657	13.276	13.3455	12.7136
ABI1	Q8IZP0	12.2099	12.5061	11.7476	12.2134	11.7192	11.7231	12.7731	12.1544	12.5893	12.2867	12.2164	12.688	12.534	12.6406	12.1337	12.52	12.0687	12.2758	12.459	12.2851
ABI3	Q9P2A4	10.8197	NA	NA	NA	NA	NA	11.4364	NA	NA	NA	NA	NA	NA	NA	NA	NA	NA	NA	NA	NA
ABI3BP	Q7Z7G0	12.6209	12.8653	12.5695	13.7048	13.1461	12.1057	13.3929	11.9883	13.448	13.0872	13.3944	13.2744	13.6869	13.3291	12.8631	13.101	14.4218	12.3562	13.6245	13.0078
ABL1	P00519	15.8204	15.1522	15.801	NA	15.4347	NA	NA	NA	14.2193	15.811	17.0166	16.0945	15.8619	14.9557	17.3656	15.9004	16.6944	16.5892	15.9751	15.447
ABLIM1	O14639	16.4765	16.4363	16.9857	16.6876	16.6025	16.7003	15.5889	16.9202	16.3748	16.9915	16.7592	16.8209	16.9629	16.6853	16.922	16.879	16.2972	16.7226	15.5649	16.7395
ABLIM2	Q6H8Q1	10.1542	10.9938	11.3433	11.3686	11.0706	11.5032	10.7257	11.6119	11.8165	11.3237	10.9671	11.247	11.9902	12.0478	NA	11.2775	11.7189	11.7672	NA	11.6642
ABLIM3	O94929	12.4633	12.478	12.681	12.5087	12.0472	12.5039	11.7605	12.7374	11.7086	12.878	12.2156	12.2512	12.7661	12.8967	11.9154	12.7139	11.9629	12.2038	10.9079	12.7516
ABR	Q12979	12.0743	12.6546	12.1503	11.8984	12.3962	12.1287	12.2505	12.1807	12.7277	11.8245	12.3767	11.4083	11.9399	12.1966	11.4821	12.3004	NA	12.028	11.6705	11.9965
ABRAXAS2	Q15018	10.5792	11.8999	11.1036	NA	NA	11.3219	11.1466	NA	NA	10.4255	10.9376	NA	NA	11.2487	NA	11.052	NA	NA	NA	NA
ACAA1	P09110	13.5347	13.2886	13.4128	13.597	13.9931	13.9832	13.5667	13.7358	14.0341	13.2823	13.677	13.1222	13.4633	13.8442	13.9916	13.2835	13.4786	12.9857	13.7669	13.4229
ACAA2	P42765	18.3292	18.252	18.3142	18.2092	18.2433	18.5715	18.2261	18.4435	18.2092	17.9769	18.5071	18.3891	18.1694	18.5452	18.7929	18.3944	17.787	18.3333	18.0352	17.9407
ACACA	Q13085	10.7223	11.0727	10.4217	10.8215	10.9356	10.5386	11.1513	9.52964	10.5408	10.9491	NA	12.0956	10.8386	NA	10.2344	10.0464	11.1325	NA	13.2225	12.253
ACACB	O00763	11.2575	12.026	12.6368	12.0861	12.3843	11.9837	12.7207	12.0092	12.478	12.0279	12.1371	12.4066	13.1233	11.9881	13.0707	12.7219	12.6446	12.7116	13.5335	14.0525
ACAD10	Q6JQN1	13.6204	13.7663	13.5195	14.3022	14.1643	14.2812	13.4883	13.4648	14.1377	13.474	13.9831	14.1382	14.3911	14.5112	13.891	NA	14.307	14.0088	14.694	NA
ACAD11	Q709F0	12.1031	11.7858	12.4635	12.0433	12.7752	12.5988	11.2719	12.1373	12.6046	11.8836	12.0084	11.9724	11.6726	12.4087	11.9896	11.553	12.1968	11.5381	12.9301	11.6896
ACAD8	Q9UKU7	15.0196	14.7444	15.035	15.2138	15.1891	14.933	14.7959	15.0156	14.7837	15.185	15.3518	15.5103	15.0836	15.747	15.0697	15.1901	15.1728	15.5849	15.6162	15.2762
ACAD9	Q9H845	14.7854	14.7508	15.0627	14.6199	15.2028	15.0266	14.9037	14.6408	14.5218	14.7105	15.1362	14.5484	14.5209	14.8409	15.0352	14.877	14.1947	14.9501	13.8848	14.5978
ACADM	P11310	18.7753	18.6357	19.1229	18.6974	18.9789	19.1932	18.8593	19.15	18.2938	18.8292	19.3844	19.1774	18.8603	19.2611	18.9799	18.8805	18.7385	19.1533	19.3329	18.8078
ACADS	P16219	16.5749	16.3914	16.3119	16.6235	16.3135	16.2981	15.5697	16.6955	15.7197	16.4186	16.6014	15.9552	16.6818	16.111	16.5897	16.1288	15.68	16.6092	16.2261	15.8351
ACADSB	P45954	14.7092	14.6227	14.9972	14.868	15.3542	15.2005	14.7183	15.295	14.9984	14.6255	14.7298	14.9791	15.1475	15.5265	14.5807	14.7917	14.6591	14.9321	15.2286	14.6011
ACADVL	P49748	18.7262	18.8516	18.7997	18.7758	18.9877	18.9533	18.837	19.1283	18.5505	18.5539	18.9376	18.5322	18.9266	18.8426	18.9909	18.8605	18.5941	18.9134	18.607	18.6705
ACAP2	Q15057	NA	NA	NA	NA	NA	NA	11.2973	NA	NA	NA	NA	11.2774	NA	NA	NA	NA	NA	NA	NA	NA
ACAT1	P24752	18.8749	18.9915	18.8609	19.0173	19.0844	18.8585	18.8653	18.9672	18.4872	18.9702	19.1413	19.1452	18.8264	19.1493	19.0237	18.9915	18.3701	19.2174	18.97	19.0607
ACAT2	Q9BWD1	12.8764	14.1012	12.9289	13.4236	12.3497	12.3792	12.433	12.6961	11.8283	12.7985	13.2679	13.1719	12.4772	12.5688	12.7569	12.8847	13.4902	13.0394	13.0347	13.0455
ACBD3	Q9H3P7	11.775	12.0901	11.2829	11.5881	11.1902	11.4586	10.9508	11.0836	11.3318	11.2898	11.1217	11.0822	11.8142	11.0009	11.3877	10.8415	11.2854	10.7915	11.7077	11.2138
ACBD5	Q5T8D3	12.4148	12.5263	12.2249	12.5928	12.4363	12.3959	12.5022	12.19	12.5124	12.5204	12.6587	11.9374	12.3675	12.4879	12.5255	12.4737	11.5678	12.7478	11.9159	12.4082
ACE	P12821	11.4377	NA	10.628	NA	NA	NA	10.7966	NA	NA	NA	NA	11.0784	11.7252	11.0154	NA	NA	NA	11.2038	10.2179	NA
ACIN1	Q9UKV3	12.7093	12.7857	11.642	11.7452	11.4834	11.5987	10.4823	10.4757	8.51265	13.3139	12.1142	11.9435	12.0721	11.5399	12.0154	11.7222	11.6378	12.0157	12.2799	11.4744
ACLY	P53396	14.6931	15.7594	14.6088	14.9709	13.3483	12.8283	14.5132	13.8973	13.5182	15.1682	14.8577	15.4511	14.4199	14.5121	14.7767	14.1291	15.5668	14.6355	15.1946	14.4342
ACO1	P21399	15.415	15.3407	15.2024	15.3004	15.4786	15.3998	15.8125	15.5044	15.1601	15.3134	15.2901	15.0772	15.3077	15.2512	14.9629	15.5161	15.0399	15.4238	15.3326	15.2184
ACO2	Q99798	19.4062	19.6072	19.5464	19.6948	19.7367	19.7994	19.4255	19.8992	19.5108	19.5728	19.6601	19.7574	19.7335	19.8027	19.6581	19.6709	19.2721	19.8392	19.45	19.7241
ACOT1	Q86TX2	12.5475	12.0809	12.4413	11.269	9.79479	10.7931	NA	11.148	11.0239	12.5949	10.8708	12.0061	NA	11.0781	NA	10.9105	NA	NA	NA	10.972
ACOT11	Q8WXI4	13.7567	13.2643	13.8893	13.4404	13.3059	13.4323	13.3748	13.3909	13.5148	13.5353	13.1753	13.293	12.6519	13.4016	13.7235	12.4994	12.8601	13.2179	12.3343	12.6224
ACOT13	Q9NPJ3	15.7992	15.8209	16.0715	15.5312	15.791	16.0787	15.7113	15.8496	15.7632	15.5145	16.2313	15.4572	15.8366	16.2076	16.1518	15.5506	15.4945	15.9613	15.553	15.5703
ACOT2	P49753	13.2168	12.9583	12.7016	12.6953	12.3717	13.2069	12.1667	NA	11.1388	12.4408	13.9252	11.9413	12.1984	12.4698	11.4816	NA	12.799	13.7141	NA	NA
ACOT7	O00154	12.2239	12.1567	NA	11.916	11.8201	NA	NA	NA	12.2347	NA	NA	NA	NA	NA	NA	NA	11.7424	NA	12.2204	11.7784
ACOT8	O14734	9.79406	NA	10.0323	9.94337	10.378	10.3108	11.1286	NA	NA	NA	9.62788	9.94329	NA	9.54494	NA	NA	NA	NA	NA	NA
ACOT9	Q9Y305	16.363	16.1429	16.5259	16.3905	16.252	16.1963	16.0345	16.2405	16.3348	16.4171	16.0644	16.2855	16.0344	16.7619	16.1663	16.1277	16.7356	16.4683	16.8138	15.9637
ACOX2	Q99424	11.3251	11.5102	10.9985	11.6313	11.2343	11.7432	10.7141	11.4468	11.7069	11.0735	11.9947	11.4772	11.4677	11.7543	12.2339	11.2757	12.2502	11.4303	12.3376	11.5073
ACOX3	O15254	12.0324	11.6959	NA	12.3747	12.0052	12.3054	10.5901	11.9301	12.585	12.5463	NA	12.4149	11.1104	11.8166	NA	11.6638	11.5007	12.3924	NA	11.7829
ACP1	P24666	15.3882	14.5502	15.0449	14.8164	15.0511	15.3736	14.6176	15.1228	15.2372	15.1989	14.9037	15.3372	15.6961	15.2876	15.006	15.5572	14.6012	15.0788	14.1689	15.4178
ACP6	Q9NPH0	10.6326	9.96565	10.1681	9.77948	10.4597	11.1285	NA	9.78011	NA	9.63332	NA	11.0424	NA	NA	9.64503	10.0978	10.7533	NA	11.3539	NA
ACSF2	Q96CM8	14.4479	13.4613	13.3883	13.585	13.7709	13.8558	13.9101	14.1856	13.9913	12.4564	13.1203	13.0517	13.7361	13.9763	13.7284	13.432	13.4206	13.495	13.8399	14.1314
ACSF3	Q4G176	12.6646	12.8342	12.4898	12.5129	12.8863	13.159	12.9274	12.9034	12.87	12.0949	12.7114	12.5267	12.8739	12.7487	12.6593	12.7404	12.5583	12.4275	12.4483	12.9812
ACSL1	P33121	17.217	17.2133	17.2006	17.0511	17.542	17.5023	17.2164	17.5906	17.0685	16.9996	17.4657	17.0694	17.3106	17.1747	17.4263	17.4923	16.7908	17.4383	17.0211	17.7753
ACSL3	O95573	14.0697	14.2332	14.125	14.0743	13.9239	13.5473	14.0411	14.0811	13.8799	14.0093	13.8985	13.9288	13.9221	13.5273	13.5518	14.0134	13.3862	14.06	13.7089	14.1135
ACSL4	O60488	12.2777	13.1085	12.0782	12.0258	11.8868	11.7398	11.7569	11.5696	11.8306	12.0083	11.9655	12.2862	11.4802	11.5771	11.1223	11.8411	NA	NA	12.399	11.4956
ACSS1	Q9NUB1	15.6112	14.9717	15.8775	15.2507	15.4577	15.1653	14.8565	15.0269	15.3661	15.3039	15.5561	15.4349	14.9158	15.655	15.5164	15.0179	14.8572	15.244	14.7412	15.0138
ACSS2	Q9NR19	12.9074	13.2208	12.635	12.9616	12.6091	12.5246	12.9945	12.5728	12.7602	12.7474	12.9182	12.8835	12.5351	12.6065	12.7325	12.6781	12.7706	12.663	13.622	12.4977
ACSS3	Q9H6R3	13.5412	13.7324	13.3035	13.765	14.1272	14.1731	13.7546	14.2221	13.883	13.0885	12.9529	13.8004	14.0356	13.3941	13.1047	13.5506	12.5098	14.0537	13.394	13.8403
ACTA1	P68133	19.4171	19.6298	20.1521	19.827	19.7328	19.5767	18.1389	19.7157	19.2874	20.0747	20.2296	19.3747	19.8519	19.9659	19.728	19.7951	20.341	19.3936	18.99	19.7175
ACTB	P60709	11.619	11.9014	10.6093	11.6395	11.001	10.3852	11.2852	11.8114	10.6085	11.4269	10.6131	11.7367	10.9241	10.9861	9.96445	10.9753	11.3317	10.0444	10.7499	11.3386
ACTBL2	Q562R1	17.241	17.4585	16.9743	16.839	16.6022	16.5645	16.3265	17.4477	16.2357	17.6158	17.4811	16.6125	17.0063	17.445	16.6379	16.4018	17.649	16.0575	16.9539	16.6791
ACTC1	P68032	NA	NA	NA	NA	NA	10.0172	NA	NA	NA	NA	NA	NA	13.6593	NA	11.4984	NA	NA	NA	NA	NA
ACTG2	P63267	NA	14.9138	NA	14.3732	NA	NA	NA	14.8942	NA	NA	NA	14.6569	13.6687	14.5884	15.5553	13.7053	15.8747	13.5229	12.9834	NA
ACTN1	P12814	16.344	16.4265	16.3429	16.7805	16.652	16.0986	14.9693	16.5909	16.3004	16.5625	16.1143	16.2278	16.4845	16.7745	16.0834	16.3334	17.6328	16.3847	16.6518	16.5065
ACTN2	P35609	20.3227	20.4285	20.8524	20.6891	20.6229	20.6732	18.6595	20.8032	20.3364	20.9633	21.106	20.8427	20.7155	21.0108	21.2167	20.9002	21.1063	20.981	20.2105	20.8513
ACTN3	Q08043	14.8521	15.0557	15.0221	15.3994	14.6718	14.5129	13.2455	14.3549	14.7882	15.5311	16.1627	15.8669	15.5948	15.4108	16.5537	15.3467	16.1382	16.0148	15.0156	14.7269
ACTN4	O43707	15.6169	15.7898	15.1872	15.8827	15.4647	14.7994	15.441	15.1136	15.6317	15.4431	14.9546	15.8141	15.3515	15.2863	15.0224	15.1491	16.7324	15.0949	15.5545	15.9193
ACTR10	Q9NZ32	10.995	12.2225	11.1129	12.7626	11.8582	11.8987	11.9068	11.6942	12.145	11.8954	NA	11.4673	11.5281	12.1142	11.8722	11.5737	11.6815	NA	12.2181	11.8864
ACTR1A	P61163	14.5508	14.7307	14.5744	14.7429	14.546	14.2584	15.0844	14.6278	14.6651	14.8309	14.2043	14.6176	14.4319	14.5082	14.3532	14.146	14.4162	14.3954	14.2089	14.3856
ACTR1B	P42025	12.8802	13.2411	12.5564	12.9051	12.7398	12.6174	13.6026	13.2256	12.8771	12.7938	12.3302	12.8952	12.7169	12.3264	12.4537	12.7405	12.4594	12.6824	12.8112	13.2105
ACTR2	P61160	14.6567	14.8112	14.3672	14.952	14.4238	14.0675	14.5656	14.2827	14.5148	14.6052	13.9798	14.4773	14.2445	14.2799	14.0378	14.029	14.8113	14.268	14.6644	14.2111
ACTR3	P61158	14.6917	14.46	14.0134	14.4956	14.1947	13.8502	14.3396	13.9251	13.7069	14.3699	13.8094	14.3769	14.1487	14.0268	13.5057	14.1039	14.3996	13.5249	14.1871	13.9191
ACY1	Q03154	12.9153	12.9834	12.6333	12.6015	12.0959	12.9201	13.0716	12.5779	12.2554	12.1311	12.7226	12.0611	12.1143	11.9919	12.3807	12.4806	12.7645	12.1823	12.5682	12.2542
ACYP1	P07311	10.6229	NA	11.2037	NA	11.3432	11.3749	NA	NA	NA	11.3616	NA	NA	NA	10.6066	10.9381	11.0567	NA	10.636	NA	NA
ACYP2	P14621	14.4006	14.4037	14.6664	14.3865	14.4954	14.4294	14.2216	14.4515	14.0849	14.4875	14.7459	13.7513	14.1665	14.1399	14.3614	14.1097	14.1536	14.1286	13.9809	14.0536
ADA	P00813	11.2301	10.5117	10.582	11.9337	10.8516	10.7956	11.5854	10.6667	10.9479	11.321	10.9448	11.7662	11.3499	10.072	10.7381	10.9504	11.2322	10.0871	11.2507	11.3242
ADAM10	O14672	11.778	11.98	12.0426	12.3303	11.8014	11.1263	12.4117	11.5967	11.3745	11.3707	11.4556	12.249	12.5603	12.5495	11.7956	11.245	11.4613	11.6017	12.0346	12.0649
ADAM15	Q13444	NA	NA	8.85195	NA	NA	NA	NA	NA	9.82964	NA	NA	NA	NA	NA	NA	NA	NA	NA	NA	NA
ADAM17	P78536	11.4264	11.1605	11.4074	NA	NA	10.1504	11.9788	11.1972	11.7131	11.1017	NA	NA	NA	11.6563	NA	NA	NA	NA	NA	11.2808
ADAM9	Q13443	NA	NA	NA	NA	NA	NA	NA	NA	NA	10.1558	NA	NA	NA	NA	NA	NA	NA	NA	NA	NA
ADAMTS4	O75173	11.6039	NA	NA	12.4802	NA	NA	11.4187	NA	NA	12.079	NA	NA	NA	NA	NA	11.5844	13.3994	11.1629	NA	12.2969
ADAMTSL4	Q6UY14	13.561	13.2733	13.8422	13.4883	12.6125	12.7044	15.1623	12.8599	13.4505	13.7703	13.6753	13.8355	14.2147	12.8334	13.5747	13.7141	12.5548	12.8868	13.1739	12.8498
ADAMTSL5	Q6ZMM2	11.727	12.7193	12.5386	12.5244	12.0571	11.409	12.3039	11.9277	12.1492	12.5635	12.1969	12.1277	12.1532	12.2902	12.4527	11.8711	13.3872	12.4674	12.0783	12.267
ADAR	P55265	10.0949	10.7051	10.0581	NA	10.441	NA	9.98523	NA	10.5827	NA	10.7794	NA	10.4911	NA	NA	NA	NA	10.9097	NA	10.3618
ADCK1	Q86TW2	10.9608	10.9283	10.4661	10.4338	11.3963	11.0619	10.7147	11.0375	11.0773	11.2851	11.6728	11.6397	11.3404	NA	10.8436	10.6409	NA	NA	11.0837	11.1433
ADCK5	Q3MIX3	10.9188	NA	11.3989	10.5956	10.6212	10.2566	10.6525	NA	NA	10.9527	NA	NA	10.3003	NA	NA	10.3412	NA	9.75571	NA	NA
ADCY2	Q08462	15.7336	15.0885	15.7209	15.8571	16.7854	16.4713	15.3613	15.5547	11.3476	15.6275	15.1893	16.3749	15.5538	16.5528	15.553	15.4812	16.4845	16.284	16.3626	16.0867
ADCY5	O95622	11.3881	12.3636	12.6066	11.8992	12.4299	12.3104	12.1009	12.1996	12.1839	11.9822	12.8893	13.1123	13.1528	12.433	12.5216	12.9602	11.6459	12.812	12.1823	12.3955
ADCY6	O43306	NA	NA	NA	NA	NA	NA	NA	NA	NA	11.3611	NA	12.3388	11.7669	11.844	NA	NA	NA	NA	NA	NA
ADD1	P35611	14.6904	14.7751	14.5206	15.216	14.5355	14.1825	15.3981	14.5076	14.7632	14.7524	14.9299	15.9692	15.0495	15.0058	14.5262	14.8056	14.8033	14.4681	15.1287	15.613
ADD2	P35612	11.645	11.7576	11.4893	12.2843	11.8689	11.0836	12.0416	12.0747	11.1971	11.5815	13.3319	14.349	12.8485	12.89	11.8031	12.2191	12.1456	11.5615	NA	14.0072
ADD3	Q9UEY8	13.942	14.1232	13.7577	14.4097	13.7017	13.3543	14.8909	13.9109	14.1843	13.9747	13.6703	14.8383	14.3759	13.9828	13.9618	14.0028	14.4554	13.918	14.8191	14.6341
ADGRE5	P48960	10.8781	NA	NA	NA	NA	10.7948	NA	10.9959	11.5582	NA	NA	NA	NA	NA	NA	NA	NA	NA	NA	NA
ADH1A	P07327	NA	NA	NA	NA	NA	NA	NA	NA	NA	NA	NA	NA	NA	NA	NA	NA	12.0161	NA	NA	NA
ADH1B	P00325	14.1326	15.5265	14.084	14.8107	13.8038	13.2013	16.8283	14.9707	14.2064	14.1904	13.502	14.3304	15.3275	14.3788	14.4056	14.6462	17.0046	14.9886	16.7446	16.7412
ADH4	P08319	NA	NA	NA	NA	NA	NA	NA	NA	NA	NA	NA	NA	NA	NA	NA	NA	14.1331	NA	NA	NA
ADH5	P11766	16.4213	16.4567	16.0903	16.2607	15.9503	15.9075	16.9131	16.7379	15.3224	16.2814	16.0454	15.3178	15.7863	16.0094	15.9497	16.4616	15.863	16.3771	15.4383	16.0416
ADH6	P28332	NA	NA	NA	NA	NA	NA	NA	NA	NA	NA	NA	NA	NA	NA	NA	NA	13.1485	NA	NA	NA
ADHFE1	Q8IWW8	14.8319	15.0793	15.2678	15.2085	14.9426	15.2119	14.2159	13.9968	15.4339	14.5875	14.6326	14.4537	14.5957	15.0456	14.7345	15.6426	13.8205	14.6724	13.9662	13.9395
ADI1	Q9BV57	10.542	NA	10.7206	11.5678	10.6803	NA	10.8344	NA	10.5552	10.645	NA	NA	NA	NA	NA	NA	NA	NA	NA	NA
ADIPOQ	Q15848	15.6971	15.8932	15.6609	16.3958	15.188	15.7251	16.683	16.008	15.4495	15.9197	16.0169	16.1261	16.1595	15.7315	15.6188	16.07	14.8451	16.1596	15.675	16.0975
ADIRF	Q15847	13.7561	13.9149	12.8508	13.3563	13.8109	12.7054	13.9312	12.8118	13.3925	12.815	12.4683	13.4616	13.452	12.6839	13.0072	13.7932	13.4606	13.4647	14.8644	15.0639
ADK	P55263	13.2021	12.9051	12.6952	12.6985	12.6987	12.8897	13.1258	12.7095	13.1823	12.7695	12.1854	12.6607	12.3063	11.9443	12.5816	12.9871	12.3604	12.7216	13.3181	11.8802
ADNP	Q9H2P0	NA	11.433	NA	NA	NA	9.30924	NA	NA	NA	11.5909	11.1075	NA	NA	NA	10.9826	NA	NA	NA	10.535	11.5849
ADO	Q96SZ5	10.9692	NA	NA	11.2372	NA	NA	11.3066	NA	NA	11.205	NA	NA	NA	NA	NA	NA	NA	NA	NA	NA
ADPRH	P54922	10.5262	NA	NA	NA	10.3882	NA	10.8241	11.2117	10.7074	11.3863	NA	NA	NA	10.8663	NA	NA	NA	NA	NA	10.8327
ADPRHL1	Q8NDY3	17.3858	17.0993	17.3986	16.978	17.459	17.5955	17.0948	17.4193	16.8691	16.4358	17.4978	16.9616	17.2254	17.0566	17.3399	17.6363	16.8124	17.2914	17.0533	17.174
ADPRS	Q9NX46	13.4363	12.8847	13.1272	13.2393	12.9849	13.2396	13.3161	12.9956	13.2598	12.8536	13.0818	12.961	12.7385	12.6973	12.8989	13.2756	12.3986	13.0849	13.1618	13.095
ADRM1	Q16186	13.1776	12.6703	12.716	NA	12.4046	12.4339	12.4324	12.7854	13.1855	12.5516	11.6934	12.2569	12.3121	12.6443	12.3743	13.1671	11.5295	12.2391	11.4195	12.6773
ADSL	P30566	13.2762	13.1292	13.1917	13.1739	13.4903	13.3844	13.4111	13.2792	13.3797	13.1342	12.9564	13.3536	13.1492	13.1891	13.0696	13.5117	12.819	13.2673	12.8478	13.3811
ADSS1	Q8N142	15.5118	15.5614	15.5262	15.7138	15.5506	15.6689	16.0512	15.5414	15.5477	15.5122	15.6638	15.9832	16.0299	14.9069	15.8589	15.9624	14.9248	16.2312	15.4425	15.9837
AEBP1	Q8IUX7	11.6005	13.4178	12.2159	14.236	12.359	11.5038	12.9879	11.7263	13.2801	12.6628	13.4314	12.0601	13.148	13.0314	12.9003	12.6642	15.2875	12.7885	15.0862	13.9211
AFAP1L2	Q8N4X5	NA	NA	NA	NA	NA	NA	NA	NA	NA	NA	NA	NA	NA	NA	NA	NA	NA	NA	14.4838	NA
AFDN	P55196	12.3139	12.7216	12.1981	12.5763	12.0677	11.697	12.1661	12.3603	12.1261	12.2255	12.2781	12.1314	12.3229	11.607	12.374	12.2116	12.2517	12.1419	11.9983	12.1817
AFG1L	Q8WV93	11.1051	12.0919	11.9799	12.5357	11.7452	11.3866	11.6473	NA	11.7553	10.8249	11.7562	NA	11.2103	11.6717	11.6639	11.8102	12.2085	11.7826	12.1321	11.5195
AFG2A	Q8NB90	NA	NA	NA	NA	10.8891	11.0861	12.0952	11.6828	11.3139	NA	NA	NA	NA	NA	12.9394	NA	NA	NA	NA	11.4972
AFG3L2	Q9Y4W6	16.2309	16.1072	16.5824	16.4301	16.3504	16.3346	16.2439	16.4149	15.9236	16.31	16.6956	16.4264	16.4807	16.602	16.7868	16.504	16.1484	16.9096	16.4166	16.507
AFM	P43652	NA	NA	NA	NA	NA	NA	11.0559	10.877	NA	NA	NA	NA	NA	NA	NA	NA	NA	NA	11.7822	10.9759
AGAP3	Q96P47	9.52477	9.3768	NA	NA	9.86326	NA	NA	9.55734	NA	NA	NA	NA	NA	NA	NA	9.70998	NA	NA	NA	9.41601
AGFG1	P52594	11.8319	12.0061	NA	11.749	11.7473	11.3922	11.2557	11.8785	12.1324	12.1106	11.2027	11.8556	NA	11.1707	NA	11.6059	NA	11.6012	NA	11.5714
AGK	Q53H12	14.4087	14.3652	14.5228	13.5037	14.6722	14.2749	14.1396	14.2124	14.1421	14.2278	13.8847	14.0467	13.9056	14.2281	13.7427	13.7579	13.8888	14.243	14.2535	14.0006
AGL	P35573	15.4718	15.5515	16.2719	15.2921	15.5323	15.6042	15.6747	15.8163	15.4131	15.7345	15.3998	15.229	15.383	15.6097	15.5382	15.6208	15.285	15.4187	14.9897	15.1021
AGO1	Q9UL18	10.5901	NA	10.7153	NA	NA	10.4706	10.588	NA	10.4575	NA	10.8579	NA	10.5881	NA	NA	10.3533	NA	10.2964	NA	11.0073
AGO2	Q9UKV8	11.3793	11.8747	12.0148	11.8093	11.2192	11.4431	10.9435	NA	11.2557	11.4399	11.5901	11.5727	11.5422	11.5778	11.9128	11.4977	11.5511	11.7853	11.6102	11.8603
AGO3	Q9H9G7	10.3197	NA	11.4039	NA	10.8492	10.1771	10.4339	NA	NA	10.8184	11.8184	NA	10.9728	11.3234	11.6324	NA	NA	11.6074	12.1649	NA
AGPAT1	Q99943	11.0932	NA	13.5553	10.7136	9.47669	13.649	12.2877	NA	14.1083	13.955	13.3039	10.7225	11.7338	12.2272	13.0949	14.4538	14.5973	15.4133	NA	10.5903
AGPAT2	O15120	NA	NA	NA	NA	NA	NA	NA	NA	11.5392	NA	NA	NA	NA	NA	NA	NA	NA	NA	NA	NA
AGPAT3	Q9NRZ7	13.0082	12.6438	13.069	12.2709	12.6353	13.2328	13.0944	12.7716	12.8033	12.8638	12.4454	12.5591	12.7506	12.5093	12.8669	12.8126	12.4211	13.039	12.8987	12.8104
AGPS	O00116	10.4949	10.6045	10.9496	11.1132	10.5892	10.5293	10.9996	NA	11.4396	11.382	12.3239	11.7946	11.2354	10.2356	NA	10.9042	NA	10.9233	NA	NA
AGRN	O00468	13.527	13.6737	13.7476	14.3255	14.2032	13.6443	13.8752	14.0446	13.3439	14.5274	13.6654	14.4551	14.1402	13.7187	13.9478	13.8859	14.682	14.5442	13.8352	14.5669
AGT	P01019	13.1472	13.7595	13.9927	13.3825	12.783	12.8101	14.6016	13.4944	13.0434	13.9083	12.3876	12.7329	13.5407	13.2832	11.7702	13.2958	13.5142	12.7232	14.3369	13.1909
AGTRAP	Q6RW13	11.4144	13.1034	12.8252	13.1157	NA	NA	12.3786	NA	NA	12.5246	11.8022	11.5953	11.7626	NA	NA	NA	NA	NA	12.9298	NA
AGXT	P21549	NA	NA	NA	NA	NA	NA	NA	NA	NA	NA	NA	NA	NA	11.2008	NA	NA	14.6498	NA	NA	NA
AHCY	P23526	15.9278	15.9873	15.6398	15.372	15.7333	16.0257	15.9022	15.8033	15.5434	15.436	15.3932	15.2747	15.4035	15.3259	15.3139	15.544	15.2353	15.3743	15.109	15.2336
AHCYL1	O43865	11.4096	12.0524	11.1661	11.3921	10.8015	10.2591	11.7089	10.887	11.6514	11.3983	NA	11.8087	10.7855	11.2184	10.9823	11.6341	11.6631	11.155	11.3405	11.3788
AHDC1	Q5TGY3	14.4501	15.0724	14.4262	14.5355	14.0527	13.7135	13.3401	13.7242	14.4242	15.5622	15.5644	14.7426	17.16	15.4787	15.9603	15.0625	15.9666	15.1475	15.5736	14.2204
AHNAK	Q09666	16.1091	16.6274	15.9317	16.8046	16.0232	15.904	16.7915	16.5059	16.3244	16.0795	15.6103	16.6005	16.6398	16.2379	15.7014	16.0746	16.0514	15.9001	16.0381	16.8289
AHSA1	O95433	12.8976	12.9299	12.7316	12.9485	13.1042	12.9156	13.0989	12.8187	12.8355	13.2463	12.4887	12.5745	12.816	12.715	12.5461	13.0034	12.606	12.8245	12.5936	12.4551
AHSG	P02765	13.4551	13.3654	12.8509	13.9949	13.7625	13.7169	15.5996	14.929	13.5314	13.653	13.9407	14.1102	13.8871	13.8793	13.3598	14.2735	14.217	13.4826	15.3845	15.189
AHSP	Q9NZD4	11.533	NA	NA	NA	NA	NA	12.0132	NA	NA	10.893	11.8711	12.7653	12.6244	11.8995	NA	NA	NA	NA	NA	12.9984
AIDA	Q96BJ3	11.8851	11.1807	10.9157	11.4861	11.25	10.6686	11.4976	10.4815	11.6562	10.9925	10.9187	11.0058	10.9958	10.5477	11.2747	10.9278	11.5507	11.3407	11.3426	11.5973
AIF1	P55008	12.7847	11.444	11.0531	NA	10.4941	NA	11.7435	NA	NA	NA	NA	NA	NA	10.4278	NA	NA	NA	NA	11.9503	NA
AIFM1	O95831	17.8524	17.5378	17.9769	17.5374	17.971	17.9575	17.5132	17.8898	17.6207	17.7423	17.9722	17.8057	17.9055	18.1062	17.9987	17.7321	17.6009	17.943	17.7795	17.5826
AIFM2	Q9BRQ8	13.3585	12.1841	12.4928	12.2816	12.6601	NA	NA	12.1895	NA	13.142	13.0657	NA	12.4683	12.2366	12.4165	12.4973	12.6948	12.5961	12.9677	13.673
AIMP1	Q12904	12.6196	13.2683	12.8079	13.1683	12.8846	12.517	13.3765	12.9219	12.3461	12.4438	12.4165	12.7289	12.7994	12.6276	12.5432	12.4664	12.2539	12.1898	11.9066	12.8545
AIMP2	Q13155	12.4757	13.0857	12.5742	12.7375	12.2483	11.9547	12.9043	12.5714	12.813	12.6745	12.3771	12.7731	12.415	12.0085	12.4556	12.5565	12.2851	12.3807	12.6151	12.4118
AIP	O00170	13.0233	12.653	12.4528	13.4474	12.4133	12.0138	13.1158	12.3694	13.1725	12.7356	12.1696	12.958	13.052	12.7369	12.4101	12.8551	12.8408	12.6394	13.2777	12.9103
AK1	P00568	18.1217	18.2613	18.2569	18.09	18.1354	18.5576	18.5311	18.5278	18.1122	17.8501	18.3601	17.9834	18.4611	18.3347	18.2578	18.444	17.7191	18.1953	17.6411	17.8695
AK2	P54819	16.7114	16.6023	16.9598	16.5512	16.7945	16.6113	16.4995	16.5346	15.7838	16.5587	16.6876	16.4404	16.5011	16.2684	16.7396	16.3971	16.1461	16.6476	16.4772	16.3385
AK3	Q9UIJ7	16.8848	17.0754	17.2199	17.194	17.3404	16.9473	16.7359	17.1452	16.8202	16.8298	17.3135	16.9476	16.9252	17.0694	17.2295	17.2591	17.0026	17.1943	16.9249	16.7748
AK4	P27144	16.2032	16.3178	16.5609	16.3996	16.6022	16.7023	15.8103	16.3165	15.9992	16.1522	16.4887	16.2944	16.4724	16.5165	16.2562	16.2954	16.3942	16.4995	16.8784	16.3442
AKAP1	Q92667	12.9541	12.8871	13.2964	12.9434	13.1657	13.1356	12.937	13.4321	13.0666	12.9858	13.0972	13.3506	13.1491	12.9003	13.2817	12.9587	12.6753	13.1059	12.9613	13.254
AKAP12	Q02952	13.399	13.8461	13.0019	14.1951	13.2612	12.5752	14.6409	13.2013	13.6425	13.2188	12.4011	13.9318	13.37	13.6777	12.7815	13.1986	14.2863	12.9021	14.2607	14.2247
AKAP13	Q12802	21.0023	20.6238	20.5548	20.8874	20.6028	20.674	21.0952	20.8754	20.3941	20.4828	20.4721	21.2009	21.2499	21.0962	21.8962	20.8876	21.9718	21.3469	21.7771	21.1646
AKAP6	Q13023	11.0457	11.4488	11.305	12.0829	11.1883	11.3578	11.4513	11.963	11.1946	11.4378	NA	NA	11.3805	NA	NA	11.6977	NA	11.7093	NA	10.4797
AKAP7	Q9P0M2	NA	NA	NA	NA	11.4126	NA	11.9363	11.5283	NA	NA	NA	11.8272	NA	NA	NA	NA	NA	NA	NA	NA
AKAP9	Q99996	10.6367	NA	NA	NA	8.7468	9.386	10.3557	NA	NA	NA	NA	NA	NA	NA	NA	11.8707	NA	11.3546	NA	NA
AKR1A1	P14550	13.4869	13.3598	13.4187	13.5456	13.1057	13.5972	14.103	13.5674	13.7081	13.5012	13.3683	13.4365	13.6725	13.2334	12.8359	13.6903	13.6844	13.5341	13.8915	13.1175
AKR1B1	P15121	16.0931	15.9726	16.2137	16.0384	16.2392	16.8194	16.1889	16.6966	16.0501	16.6188	15.6535	15.4244	15.9638	15.9299	15.901	16.333	15.4371	15.8972	15.4516	15.8201
AKR1C3	P42330	11.894	13.0112	10.9728	10.8956	10.1972	NA	10.4422	9.64642	10.8151	13.1004	12.0908	12.4727	11.3164	10.7868	11.4824	11.0529	12.055	10.7612	11.1477	11.6758
AKR7A2	O43488	15.4713	15.4603	15.6157	15.3563	15.9254	15.775	15.5881	15.5219	15.8532	15.2794	15.5498	15.8382	15.808	15.5392	15.469	15.9335	15.645	15.807	15.7753	15.9582
AKT1S1	Q96B36	10.8048	11.4456	NA	10.7897	10.9647	10.3692	11.1486	NA	NA	NA	NA	10.3186	10.812	NA	NA	NA	NA	NA	NA	NA
AKT2	P31751	10.4468	10.6322	NA	NA	9.08309	9.57161	9.94849	NA	10.4404	10.0421	9.63062	10.6743	10.1811	10.71	NA	10.588	10.841	NA	9.83748	11.2307
ALAD	P13716	14.8504	14.1057	13.8433	14.2444	14.142	14.6229	15.7619	14.9886	14.3717	14.4356	15.1021	14.5575	14.6044	14.194	14.3671	15.2266	14.07	14.4556	14.148	14.5365
ALCAM	Q13740	10.9082	12.5306	NA	12.1628	NA	11.9471	11.5747	NA	NA	NA	11.2067	12.155	NA	12.2407	NA	12.0692	NA	12.2507	NA	NA
ALDH16A1	Q8IZ83	11.6625	11.708	10.9532	12.0885	11.5999	10.6916	11.5962	10.6748	11.9852	11.6692	11.3119	11.9114	11.0296	11.5119	11.427	12.1364	NA	11.691	11.4381	11.9579
ALDH18A1	P54886	12.54	13.6527	12.8471	13.5912	12.6123	12.4953	12.6722	12.4934	13.0339	12.3013	13.1975	13.2775	12.2262	13.1021	13.0922	12.3653	13.6753	13.0063	13.3159	13.1032
ALDH1A1	P00352	14.2622	14.5452	13.6422	14.5021	13.8079	13.4451	15.5233	13.8479	13.8188	13.3022	13.3879	14.1142	14.0687	14.2418	13.3759	14.28	15.4505	13.6192	14.409	14.689
ALDH1A2	O94788	12.3108	12.4805	NA	12.4521	12.1568	11.3876	14.16	11.4158	12.1212	10.8772	NA	13.1154	12.9006	12.094	NA	12.2099	12.8836	12.6657	13.8971	12.9261
ALDH1B1	P30837	13.7097	NA	12.4064	12.8859	12.7667	12.1866	11.9799	13.2369	11.2544	12.349	13.664	12.2968	13.2745	13.2231	12.4457	12.0332	13.6174	11.8533	13.2391	12.6846
ALDH1L1	O75891	13.3868	12.8524	12.0029	11.9885	12.5959	12.8459	11.722	12.1485	12.7893	11.9769	11.3223	11.5226	11.6819	12.155	11.7389	10.9862	12.9236	11.6773	12.0769	13.194
ALDH2	P05091	17.5383	17.2854	17.5137	17.5569	17.9439	17.9505	17.3045	17.5835	17.2914	17.3806	17.7643	17.6823	17.5236	17.7895	17.2687	17.5853	16.8619	17.7361	17.5152	17.7667
ALDH3A2	P51648	14.4939	14.1568	14.5358	14.2571	13.9765	13.9788	13.9971	13.8677	13.7933	14.1461	14.0933	13.6848	13.9587	14.7649	13.9271	13.8829	14.8099	13.8038	14.7868	14.4031
ALDH4A1	P30038	15.2875	15.1768	15.61	15.281	15.5864	15.795	15.1922	15.2933	15.0579	15.0909	15.2707	15.7397	15.1921	15.9535	15.3385	15.6364	15.9161	15.8489	16.049	15.6366
ALDH5A1	P51649	15.0079	14.7142	15.5198	15.0192	15.1892	15.3805	14.7892	15.2777	14.8384	14.8636	15.3711	15.4084	14.9825	15.4511	15.1463	14.9948	15.0404	15.0489	14.8053	15.0403
ALDH6A1	Q02252	16.1129	15.7333	16.288	16.1568	16.6686	16.542	15.3649	16.164	15.9887	16.3103	15.9288	16.7242	15.7155	16.7589	15.7692	15.9049	16.4654	16.3969	16.7262	16.1493
ALDH7A1	P49419	15.0713	14.9723	15.242	14.9858	15.5715	15.7187	14.8997	15.4623	14.9352	15.1152	15.0182	15.2626	15.1531	15.1877	14.792	14.8797	14.5546	15.2177	15.1285	15.3074
ALDH9A1	P49189	16.5262	16.2476	16.3013	15.3858	16.2818	16.4054	16.6325	16.0722	16.029	16.4891	16.3619	16.0569	15.835	15.9482	15.999	16.3253	15.917	16.2648	16.1657	16.3018
ALDOB	P05062	14.9407	14.5492	14.6417	NA	14.8359	NA	13.7184	13.6779	13.6956	12.2075	14.618	13.609	13.1948	13.0612	13.437	13.3865	13.6895	13.9477	14.9253	NA
ALDOC	P09972	17.6331	17.2802	17.0905	17.4386	17.5584	17.2415	18.1333	17.6904	16.9295	17.4086	17.7743	17.4734	17.7169	16.6988	17.2799	18.2163	16.7578	18.1507	17.072	17.5057
ALG2	Q9H553	11.5332	NA	11.7053	10.8152	11.1457	11.4783	11.2695	11.5215	11.6339	NA	11.9249	10.1665	NA	NA	NA	NA	NA	NA	NA	11.4456
ALKBH5	Q6P6C2	9.14169	NA	9.04959	NA	9.01778	9.35474	9.22604	10.4047	9.81328	10.0214	NA	NA	NA	NA	NA	NA	NA	9.14929	10.3295	9.74952
ALKBH7	Q9BT30	10.5423	11.4071	NA	NA	NA	11.1221	10.3721	11.0745	10.5016	NA	NA	NA	12.0321	11.0955	NA	NA	NA	11.9982	NA	NA
ALOX12B	O75342	NA	NA	NA	NA	NA	NA	11.149	NA	NA	NA	NA	NA	NA	NA	NA	NA	NA	NA	NA	12.2161
ALOX5AP	P20292	13.5733	13.6363	12.5249	13.6736	12.5087	11.2543	13.2212	12.1849	11.0946	12.939	12.7401	13.5707	13.9666	12.8641	12.6824	12.6278	13.2776	12.5982	13.92	12.7769
ALPK3	Q96L96	12.1627	13.0489	12.6282	12.2823	12.0084	11.6986	11.4	12.1545	12.3186	12.6257	12.3874	12.069	11.8622	12.1754	12.3837	12.3672	11.4565	11.6441	11.3315	13.0445
ALPL	P05186	NA	NA	NA	11.849	NA	NA	NA	NA	12.3049	NA	NA	NA	NA	NA	NA	NA	NA	NA	NA	NA
ALYREF	Q86V81	13.1889	13.5386	12.7708	13.2848	12.6157	12.3456	13.0425	12.6387	13.1607	13.4294	13.1922	13.571	13.0967	12.6828	12.5281	13.1552	13.4098	13.1649	13.6735	13.4057
AMBP	P02760	17.1662	17.6446	17.3148	17.6295	16.845	16.5278	18.3245	16.6127	17.3082	17.8681	17.5428	17.4874	17.3126	17.1806	17.5649	17.7432	19.1178	16.4737	17.3229	17.5601
AMDHD2	Q9Y303	11.2035	NA	NA	11.1741	NA	NA	11.5227	10.5803	NA	NA	NA	NA	NA	NA	NA	10.8686	11.1702	NA	NA	NA
AMER2	Q8N7J2	15.8001	15.4269	14.9691	15.3886	16.2328	15.8379	15.9563	15.8097	15.8756	15.1398	15.6038	15.4026	15.7424	15.5429	16.0641	15.4237	15.0499	15.3755	15.3017	15.176
AMT	P48728	13.4674	13.4003	13.4405	13.7219	13.962	13.9524	13.3229	13.83	13.6901	13.1969	13.7801	14.0127	13.8989	13.9278	13.4647	13.478	13.3859	13.8306	13.3795	13.9623
ANAPC2	Q9UJX6	NA	NA	NA	NA	11.4902	NA	NA	NA	NA	10.7252	NA	10.4969	NA	NA	NA	NA	NA	NA	NA	NA
ANG	P03950	11.9833	12.4942	11.9838	11.963	12.6413	11.8285	11.5629	NA	11.489	12.9262	11.6305	11.0437	12.5873	10.3955	10.758	NA	13.7313	NA	11.2677	11.1574
ANGPTL2	Q9UKU9	12.1809	12.9108	11.8145	12.5419	11.8305	10.8695	13.1658	11.7743	12.4203	12.1594	12.0751	11.5616	12.1618	11.6397	NA	11.7101	13.0932	11.929	12.1435	13.3676
ANK1	P16157	13.4618	13.2329	12.9133	13.6776	12.1942	12.4294	13.1597	13.5177	12.7008	12.682	15.2909	16.2657	14.981	14.68	13.3667	14.2589	12.9172	12.5129	11.4984	15.7484
ANK2	Q01484	16.3504	16.2653	16.6369	16.5359	16.5303	16.5854	15.8744	16.6826	16.7567	16.5249	16.9158	16.7901	16.7029	16.818	16.9624	16.6648	16.7236	16.6741	16.1875	16.5744
ANK3	Q12955	13.4176	13.4692	13.7435	13.5629	13.5548	13.4435	13.3898	13.7491	13.6773	13.6495	13.3972	13.6192	13.6159	13.4674	13.2572	13.6202	12.8549	13.3729	12.749	13.6327
ANKFY1	Q9P2R3	12.4588	12.7204	12.1491	12.8326	12.0132	11.9708	12.6033	11.7077	12.445	12.1655	12.1892	12.6169	11.5165	11.4776	NA	12.2835	12.2631	12.0263	12.715	12.7793
ANKHD1	Q8IWZ3	9.8635	NA	9.13558	10.6848	NA	9.97431	NA	NA	10.0116	NA	NA	9.9181	10.3481	NA	10.0801	NA	9.93205	NA	9.63573	10.0205
ANKIB1	Q9P2G1	NA	NA	NA	NA	NA	NA	13.9373	NA	NA	NA	NA	NA	NA	NA	NA	14.8255	NA	NA	14.8739	14.9673
ANKLE2	Q86XL3	9.7014	NA	NA	NA	NA	NA	NA	8.55806	NA	NA	NA	NA	NA	NA	NA	NA	NA	NA	NA	NA
ANKMY2	Q8IV38	11.5161	11.3089	11.1446	11.1293	11.6877	11.6854	11.5387	11.3567	11.5623	10.7651	NA	10.9774	11.4525	10.911	NA	10.5821	NA	10.9057	10.9853	11.0031
ANKRD1	Q15327	14.2672	15.0164	14.6566	14.4826	14.5901	14.2037	12.0026	13.8184	14.7243	15.0569	14.0323	13.2583	14.0281	14.3233	13.7533	14.6226	14.9549	13.5824	14.035	14.1622
ANKRD12	Q6UB98	13.9709	13.2845	12.1394	14.2101	13.7256	11.418	13.6818	12.3026	NA	14.6697	14.4269	14.1122	13.6367	12.4572	14.2128	14.3194	14.5966	14.0844	14.9889	14.9341
ANKRD2	Q9GZV1	15.0722	15.5403	15.4518	14.0594	13.9953	13.9453	13.4849	14.405	15.173	15.1117	13.3852	11.8666	13.3664	13.2411	13.1818	13.2859	13.1618	12.3811	12.3944	13.3869
ANKRD28	O15084	12.8753	12.8141	NA	12.5342	12.856	12.0167	12.3108	NA	NA	12.0802	12.7325	12.6694	NA	NA	12.3949	12.6272	12.8411	12.0156	NA	12.1469
ANKS1A	Q92625	12.4297	NA	12.812	NA	12.0643	13.044	12.7423	13.343	13.3422	11.8836	NA	12.4432	12.2206	11.5512	NA	12.5276	12.4869	12.4738	12.7458	12.2776
ANO10	Q9NW15	10.4705	10.8298	NA	10.6818	NA	NA	9.69371	NA	10.738	NA	NA	10.721	NA	NA	NA	NA	10.7156	9.19278	10.7701	10.1812
ANO6	Q4KMQ2	NA	12.3278	11.2781	12.2622	11.2108	10.7582	12.2097	11.7076	11.8195	11.3301	11.4394	12.2293	11.9478	10.8217	12.2412	NA	12.9619	NA	13.0657	12.5791
ANP32A	P39687	14.3241	14.227	13.2944	13.9438	12.6683	12.5983	14.4742	12.8337	13.6763	14.3146	13.6804	14.0445	13.6711	13.2251	13.1122	14.0602	13.2257	13.9251	15.1979	13.7937
ANP32B	Q92688	NA	NA	12.4277	NA	12.5294	12.5573	13.4729	NA	NA	NA	NA	13.1808	11.6853	NA	NA	NA	NA	NA	NA	NA
ANP32E	Q9BTT0	11.2396	11.2778	10.1977	11.1959	10.3222	11.1351	10.6761	10.6748	11.2633	10.6602	NA	10.417	10.7375	10.4398	9.78447	10.1312	9.96517	10.2614	11.354	11.273
ANPEP	P15144	11.7902	NA	11.4883	11.8155	11.2323	NA	12.1662	11.7222	12.8357	NA	NA	11.7855	10.9069	NA	NA	NA	11.6195	NA	11.6103	11.9602
ANTXR2	P58335	10.4281	10.7503	NA	10.4347	NA	NA	NA	NA	NA	NA	NA	NA	NA	9.99932	NA	NA	NA	NA	NA	NA
ANXA1	P04083	15.9494	15.9887	15.2508	16.2996	15.2694	14.5808	16.0015	15.1194	15.7428	15.3303	14.8744	16.3318	15.6524	15.8456	14.8576	15.4305	16.4734	14.8058	16.1824	16.5454
ANXA11	P50995	16.8289	17.0358	16.8021	16.8869	16.5356	16.6665	16.6281	16.5929	16.8874	17.102	16.6837	16.9134	16.5799	16.7329	16.8931	16.6047	16.604	16.6406	16.0534	16.3202
ANXA2	P07355	17.3457	17.9048	17.1664	18.3251	16.7216	16.5568	18.135	16.9152	17.2691	17.3842	16.9273	18.2795	17.4168	17.2553	16.893	17.0973	17.7885	16.6346	17.9584	18.0827
ANXA2P2	A6NMY6	NA	NA	NA	NA	NA	NA	12.2219	NA	11.2993	NA	NA	NA	NA	NA	NA	NA	NA	NA	NA	NA
ANXA3	P12429	15.5746	16.0748	14.8125	15.8016	15.4525	15.3949	16.5359	15.4361	15.7394	15.3615	14.9962	16.415	15.5903	14.9728	15.1277	15.151	14.8516	15.2672	15.2005	15.372
ANXA4	P09525	14.3439	14.4964	13.9699	14.7305	13.6776	13.6033	14.3396	13.4829	14.331	14.7626	14.1504	14.6695	13.9201	14.2696	13.9415	13.7834	15.4258	13.7291	14.4956	13.9773
ANXA5	P08758	17.6554	18.0371	17.0867	17.7666	17.4647	16.9335	18.0604	17.4638	17.404	17.915	16.9723	18.0598	17.6029	17.3877	17.1525	17.8203	18.0145	17.1409	18.1112	18.2312
ANXA6	P08133	18.5589	18.7201	18.1446	18.7531	18.5566	18.3573	18.7787	18.6069	18.265	18.4652	18.3788	18.7185	18.7372	18.4263	18.3139	18.5739	18.6221	18.479	18.3569	18.5967
ANXA7	P20073	15.9873	15.812	15.7272	15.8188	15.7692	15.5928	15.9203	15.6834	15.5042	15.7935	15.8274	16.0668	15.8865	15.8833	15.746	15.9284	15.7578	15.6356	15.5125	15.7135
AOC3	Q16853	14.5813	15.9486	15.2062	16.2109	15.4724	14.9085	15.8255	14.7701	15.5114	15.6233	16.2506	16.5231	16.8511	16.2255	16.3062	16.7654	18.3898	16.0321	18.0091	19.5643
AP1B1	Q10567	12.8822	12.9733	12.1609	13.0721	12.6679	11.8953	12.6136	12.3284	12.0882	12.5741	11.4834	12.5594	NA	12.2913	11.2803	11.9695	12.0649	NA	12.9141	12.3979
AP1G1	O43747	12.4879	13.1045	12.4536	12.4285	12.6984	12.1093	13.0391	11.9655	12.6526	12.4909	11.8447	13.2706	12.3711	12.7984	11.8304	12.5181	12.817	12.3382	13.4985	13.0423
AP1M1	Q9BXS5	10.9848	NA	10.9635	11.3816	11.2022	14.2257	11.4643	10.8787	11.3576	11.5203	NA	11.7707	10.8992	NA	NA	10.4251	NA	NA	11.3064	NA
AP1S2	P56377	12.4291	12.4653	12.0067	12.4238	12.7021	11.6074	12.6079	11.8995	12.4561	NA	11.565	11.9399	12.2289	11.5835	11.353	12.0438	NA	11.3243	12.8156	11.9181
AP2A1	O95782	14.6752	14.8572	14.5225	14.9598	14.4244	14.3413	15.0705	14.1084	14.5712	14.2995	14.1114	14.7875	14.497	14.0306	14.3048	14.1605	14.325	13.8894	14.9225	14.2914
AP2A2	O94973	12.9956	13.0103	12.5388	13.1288	12.5681	11.8474	13.0083	12.0711	12.7342	12.4303	12.1007	12.2832	12.2838	11.9957	11.6885	12.0442	12.517	11.7658	13.0035	12.5707
AP2B1	P63010	14.0009	14.2869	13.9218	14.2548	13.9959	13.8022	14.4471	13.6783	14.0416	14.0331	13.3978	14.1805	13.9629	13.5002	13.4591	13.5263	13.9987	13.5425	14.1673	13.7047
AP2M1	Q96CW1	13.4082	13.8485	13.3013	13.8829	13.4157	13.1107	13.8697	13.2842	13.72	13.1575	13.22	13.5628	13.2506	13.2954	12.9401	13.0745	13.6054	13.0183	13.2721	13.5025
AP2S1	P53680	12.9923	13.5947	12.3004	13.4157	12.4457	12.0525	12.896	12.2102	12.8765	12.66	12.3213	12.5214	12.6743	12.4418	11.7512	12.5398	13.0884	12.428	12.4281	12.6662
AP3B1	O00203	12.4352	12.7226	12.304	12.3914	12.3424	12.4014	12.2601	12.4431	12.1649	11.7188	12.2095	12.0879	11.9732	11.8642	11.7558	11.7422	13.2222	11.6438	12.5002	12.6119
AP3D1	O14617	12.5683	12.7411	11.9656	12.7168	12.5457	12.3858	12.1753	11.9809	12.5204	11.9187	11.4032	12.2982	12.5504	11.4632	NA	12.1323	11.4671	11.5815	11.9119	11.3536
AP3M1	Q9Y2T2	NA	NA	NA	11.7285	NA	NA	NA	11.091	NA	NA	12.1714	11.8711	12.5171	12.8044	11.4918	NA	10.5025	11.4387	NA	12.4368
AP3S1	Q92572	11.3197	11.3386	NA	11.6137	11.1258	11.447	11.753	10.3291	11.4279	NA	NA	11.171	11.0601	9.96367	NA	11.6216	11.8397	11.1173	11.2273	10.3906
APCS	P02743	17.6885	18.1485	17.2238	18.3324	17.4351	16.9903	18.7752	17.0332	17.7964	18.4262	17.7295	17.4258	17.3987	16.4669	16.5552	18.0029	20.3442	16.5968	16.9692	18.3316
APEH	P13798	14.4301	13.8525	13.558	13.8059	13.7629	13.9745	14.7127	13.9948	13.9433	13.7507	13.7377	13.757	13.8161	13.1703	13.6472	14.0547	13.0394	13.8032	13.0834	13.8066
APEX1	P27695	13.2517	13.2985	13.2171	13.3821	13.3826	12.9995	13.2501	13.1667	13.564	13.8186	12.8354	13.5647	13.5994	12.9888	12.8489	13.6318	12.2694	13.8349	13.7535	13.9612
APH1A	Q96BI3	NA	NA	NA	NA	11.3718	NA	11.3921	10.9469	11.5554	11.5689	NA	NA	NA	NA	NA	NA	NA	NA	NA	NA
API5	Q9BZZ5	13.4819	13.4076	13.4008	13.3918	13.3467	13.0091	13.0309	13.3094	13.6604	13.4068	12.9606	13.3767	13.2677	13.3251	13.0168	13.1296	13.3686	13.2275	13.5077	13.5039
APIP	Q96GX9	NA	NA	11.4466	NA	11.1377	11.0804	10.4953	NA	10.9456	11.2559	11.7102	NA	11.0283	NA	NA	11.1563	NA	11.449	11.3973	NA
APLP2	Q06481	10.5272	11.3143	NA	NA	NA	9.97995	NA	NA	NA	NA	NA	NA	NA	NA	NA	NA	NA	NA	NA	NA
APMAP	Q9HDC9	14.435	14.1626	14.1419	14.2384	14.0912	13.2844	14.3043	13.5697	13.7655	14.142	13.6597	14.1237	14.2018	14.1732	13.6222	13.9303	14.714	13.7508	15.272	15.0022
APOA1	P02647	17.0399	17.0997	16.0012	17.1772	17.0047	16.9225	18.8561	18.0234	17.1462	16.8443	16.1868	16.4838	16.6971	16.2938	16.0771	17.2744	16.9216	16.3981	18.2372	17.7874
APOA2	P02652	15.1713	14.5697	13.2638	14.5328	14.4506	14.3795	16.701	15.6453	13.9396	14.1987	13.4565	14.1605	14.6969	14.2431	13.2153	14.8584	14.382	14.1084	15.125	15.658
APOA4	P06727	13.8518	14.4886	13.6358	14.299	13.9332	13.5616	14.7984	14.64	13.4684	13.7234	13.7436	13.3606	14.2695	14.1614	14.1887	14.188	14.7426	13.3418	13.8412	14.2141
APOB	P04114	16.0451	15.6965	14.9333	16.4934	14.4849	14.3537	16.0098	15.365	15.5783	15.3012	15.5358	16.2745	16.2161	15.4954	14.9368	16.0525	16.022	14.6622	15.3566	16.1341
APOBEC2	Q9Y235	14.5962	14.6932	14.6128	14.1781	13.9698	14.6514	14.7684	14.0291	14.1877	13.8751	13.9722	14.0616	14.0908	13.834	14.064	14.5162	13.369	13.9526	13.3715	14.0361
APOC1	P02654	14.8205	14.6826	13.2347	15.0929	14.3746	13.9797	15.3607	15.105	13.8688	13.9351	13.6708	14.1785	14.5171	14.033	13.0741	14.1266	14.207	13.0077	13.4556	15.1209
APOC2	P02655	NA	NA	NA	11.8687	11.086	NA	11.7657	11.5446	12.1512	NA	NA	NA	NA	NA	NA	NA	NA	NA	NA	12.472
APOC3	P02656	14.989	14.5814	13.1415	14.5143	13.9965	13.7189	14.8774	15.1659	14.5321	13.7448	13.5232	13.0706	14.1338	13.0543	12.8676	14.1823	13.9641	11.8794	13.3573	14.6018
APOD	P05090	13.8006	12.908	12.3854	13.4954	11.9567	12.5296	14.5185	13.5496	13.0439	12.285	11.3086	12.608	12.4857	12.7246	11.9693	12.3715	12.5139	10.8767	11.2438	13.7981
APOE	P02649	14.5804	14.8435	13.8112	15.1921	14.8477	13.2224	14.8819	13.6719	14.3446	14.1025	13.8437	13.7533	14.5949	13.7434	12.9448	14.5448	18.2044	13.6221	14.0783	14.9174
APOH	P02749	16.3844	16.3099	14.5936	16.9619	16.2779	15.7301	16.6321	16.6476	15.7113	15.8811	15.616	15.8609	16.0839	15.9523	15.4856	15.7464	16.3347	13.998	14.5606	16.886
APOL1	O14791	11.2127	10.7522	NA	NA	10.0241	NA	11.3994	NA	10.813	NA	NA	11.2757	11.0226	10.7295	NA	10.5437	NA	NA	11.5966	11.4806
APOL2	Q9BQE5	17.2151	14.995	15.0041	15.0253	14.6037	14.5918	15.1637	14.6689	15.1222	14.5705	14.8781	14.6409	14.9524	14.7965	14.5841	14.5258	14.7008	14.4876	14.495	14.462
APOO	Q9BUR5	16.2572	16.1687	16.749	16.502	16.695	16.7415	16.6118	16.5362	16.7863	16.4524	16.8642	16.6893	16.5338	16.816	16.7413	16.3918	16.3533	16.6452	16.1665	16.1589
APOOL	Q6UXV4	14.6791	14.4773	14.5574	14.377	15.0312	14.7139	14.5647	14.9982	14.2578	13.9286	14.1326	14.0716	14.2482	14.6984	14.1203	14.1931	14.4547	14.3585	14.3019	14.2536
APP	P05067	12.6095	13.1157	13.9993	13.0577	13.0999	13.9313	13.0264	12.6603	13.8611	13.6122	NA	13.0957	10.9178	12.5027	NA	13.7553	NA	NA	11.8981	14.4934
APPL1	Q9UKG1	13.7865	13.5258	13.7806	13.8552	13.6689	13.1986	13.7891	13.4477	13.7751	13.8126	13.4061	13.8847	13.5931	13.4206	13.1975	13.7446	13.474	13.6523	13.6249	13.5102
APPL2	Q8NEU8	12.9058	NA	NA	NA	NA	NA	NA	11.8735	NA	NA	NA	NA	NA	12.3459	NA	NA	NA	NA	12.3389	NA
APRT	P07741	15.4554	15.2842	15.1296	15.0481	15.1823	14.71	15.6382	15.0649	13.5852	15.2529	15.0239	15.2207	15.3885	14.8154	15.1091	15.2196	14.9037	15.2504	15.4976	15.0627
AQP1	P29972	14.5433	14.7153	14.8037	15.1028	14.716	14.9404	15.6417	15.1438	15.0748	14.5911	14.7099	15.7326	14.8202	14.8838	14.4603	14.9681	13.7671	14.3797	12.8943	15.2778
AQR	O60306	NA	NA	NA	NA	NA	NA	NA	10.7161	11.3805	NA	NA	9.96025	NA	10.5736	NA	NA	NA	NA	NA	NA
ARAF	P10398	10.3835	10.6187	9.92145	NA	10.2673	9.87445	11.0421	NA	11.0098	11.1114	NA	NA	10.7698	NA	10.0032	NA	10.8425	NA	NA	NA
ARAP1	Q96P48	NA	NA	NA	NA	NA	NA	NA	NA	NA	NA	NA	NA	NA	NA	NA	NA	11.1088	NA	NA	NA
ARCN1	P48444	12.9585	13.3993	12.8408	13.5068	13.0954	12.8672	13.2659	12.9717	13.4675	12.9944	12.6924	12.9319	12.9677	12.8067	12.5594	12.7202	13.0921	12.4943	13.0249	12.9808
ARF4	P18085	14.7042	14.9841	14.4741	15.2114	14.8163	14.3522	14.8611	14.0435	14.8778	14.5015	14.2918	14.167	14.3503	14.5404	14.002	14.424	15.096	14.3455	15.1741	14.3062
ARF5	P84085	13.2163	13.6545	12.7273	13.4887	13.1083	12.7924	13.0788	12.9129	12.9798	13.2174	13.0035	13.0837	11.9978	12.603	12.3784	12.9736	12.4598	13.4895	12.953	13.1325
ARF6	P62330	13.5131	13.6066	12.8762	13.4962	12.8125	12.8681	13.4161	12.8916	12.9124	12.6395	12.5761	13.1602	13.0883	13.2321	12.7121	12.4554	13.2408	12.4537	12.7707	13.4588
ARFGAP2	Q8N6H7	12.4856	12.5305	12.817	12.7251	12.1687	12.4641	12.6251	12.2257	12.7181	12.8579	12.8734	12.8027	12.7507	12.6195	12.5898	12.8072	NA	12.6751	12.2562	12.7749
ARFGEF1	Q9Y6D6	NA	NA	NA	NA	11.4354	12.9946	NA	NA	13.1899	NA	NA	NA	NA	12.5208	NA	12.6601	11.4686	NA	11.8092	12.7247
ARFGEF2	Q9Y6D5	11.5871	11.5114	11.0516	11.2948	11.193	11.0098	11.5602	10.4466	11.9754	10.6878	10.8	11.5873	10.1159	10.5477	NA	11.6747	NA	11.2694	9.91309	10.6245
ARFIP1	P53367	12.1807	12.4597	11.5626	11.7139	11.5775	11.6298	12.0487	11.4332	11.8955	12.1898	11.7465	11.6982	NA	11.829	11.5326	11.1847	NA	NA	11.2399	11.7923
ARG1	P05089	11.2504	12.3673	11.06	12.0251	11.0086	10.599	12.24	12.0575	11.7104	NA	11.3851	12.7797	12.3271	11.8922	12.1163	12.0335	13.5434	NA	11.5525	13.9427
ARHGAP1	Q07960	14.7384	14.9628	14.7037	14.8065	14.8757	14.4907	14.2596	14.1923	14.6074	14.9366	13.6209	14.215	13.8569	13.9924	13.2456	14.0516	15.2717	13.8493	15.4173	13.6835
ARHGAP17	Q68EM7	12.0423	12.2699	11.6767	12.4268	12.1742	11.5228	11.9694	12.026	11.8806	11.4002	11.0735	12.3212	12.2129	11.8188	NA	11.2774	12.0793	11.7737	11.5366	11.5908
ARHGAP18	Q8N392	12.0115	NA	NA	NA	10.54	NA	11.7477	12.0492	NA	NA	NA	NA	12.3965	NA	NA	NA	NA	NA	NA	NA
ARHGAP35	Q9NRY4	9.67871	NA	9.14399	NA	NA	NA	NA	NA	8.4526	NA	NA	9.80294	10.0833	NA	NA	NA	NA	NA	10.961	NA
ARHGDIA	P52565	15.4709	15.2891	14.7319	15.3647	15.0008	14.8111	15.9925	15.284	15.0904	15.1487	14.4202	14.9059	14.9907	14.8557	14.1732	15.0798	14.8784	14.6932	15.1892	15.0847
ARHGDIB	P52566	15.3041	14.795	14.3292	15.0196	14.5276	14.0526	15.2324	14.5348	14.1276	14.2499	13.8396	15.035	14.8736	14.26	13.8433	14.5103	14.3261	14.0419	14.9676	14.6497
ARHGEF1	Q92888	11.2592	10.1519	NA	10.3558	NA	NA	NA	NA	10.0857	9.80525	NA	NA	NA	NA	NA	NA	NA	NA	NA	NA
ARHGEF10	O15013	10.5004	10.9305	9.8143	10.4646	10.495	NA	10.8643	10.4213	11.1635	10.0721	10.2979	10.8506	10.4692	NA	10.1683	NA	10.5168	NA	11.0168	10.4044
ARHGEF10L	Q9HCE6	10.8672	NA	NA	NA	10.8636	NA	10.6262	NA	10.9343	NA	NA	NA	NA	10.32	NA	NA	NA	NA	NA	NA
ARHGEF12	Q9NZN5	NA	10.7588	10.8722	NA	11.0553	NA	9.9903	10.0706	11.2788	10.4717	NA	NA	NA	NA	NA	10.4218	NA	NA	10.8032	NA
ARHGEF17	Q96PE2	13.0603	12.9561	12.6663	12.6177	12.4721	12.8798	12.4336	12.7174	13.0022	13.1603	12.6282	12.4487	12.6278	12.723	12.5574	12.2429	12.5034	NA	12.7326	12.377
ARHGEF2	Q92974	11.3043	11.7089	10.9297	11.6602	10.5071	10.4353	11.0666	10.7422	10.8381	11.1405	NA	11.1103	NA	NA	NA	11.7421	12.1159	NA	11.1584	10.9697
ARHGEF40	Q8TER5	10.4142	10.651	9.75924	10.3184	10.0295	9.46189	10.194	10.2724	10.616	NA	NA	NA	NA	NA	NA	NA	NA	NA	NA	NA
ARHGEF6	Q15052	12.28	12.3248	11.964	12.347	11.759	11.4353	12.4865	11.9381	12.0206	12.0142	10.9403	NA	12.244	11.6892	11.4435	12.4725	NA	11.597	12.5306	11.5927
ARHGEF7	Q14155	11.4963	11.6182	10.9875	11.1516	11.7607	11.171	11.8098	11.8342	11.2626	11.6325	NA	11.7675	11.4806	10.4921	NA	11.3582	NA	NA	NA	10.9777
ARID4A	P29374	17.6745	19.1474	17.6735	19.6264	17.7226	17.3812	18.7827	19.0656	18.1311	17.6357	19.5074	19.9603	19.2746	19.3809	19.1389	18.3858	19.5482	18.9491	20.1891	18.8364
ARIH1	Q9Y4X5	11.8301	12.5615	11.6871	11.9973	11.8606	11.7307	11.5498	11.7243	12.0218	11.9928	11.6644	11.8577	11.7941	11.7571	11.7135	11.7944	11.5427	11.3206	11.4805	11.7377
ARIH2	O95376	10.6026	10.5667	10.4956	NA	9.8584	9.92338	10.4169	NA	10.9548	NA	NA	NA	10.6984	NA	NA	NA	NA	NA	NA	10.4165
ARL1	P40616	13.6147	14.0438	13.3583	13.8793	13.8143	13.448	13.9582	13.6064	13.4714	13.4874	13.4289	13.4797	13.3665	13.5463	13.2512	13.2842	13.775	13.787	13.8762	13.6544
ARL2	P36404	13.3746	13.0212	13.0109	13.0676	12.9871	12.2627	13.045	12.6872	13.174	13.5165	12.9619	12.8286	13.2027	13.083	12.7026	12.9141	13.2447	13.233	13.1257	12.8007
ARL3	P36405	11.1905	11.8155	11.8235	11.5172	11.6185	11.5741	11.258	11.3225	11.3245	11.2541	11.2884	10.9039	11.139	10.3113	11.3712	11.231	12.0813	11.3707	11.2336	11.2073
ARL6IP4	Q66PJ3	10.5659	NA	NA	NA	10.7676	10.6727	NA	NA	NA	NA	NA	NA	NA	NA	NA	NA	NA	NA	10.7569	11.3645
ARL6IP5	O75915	15.196	15.4088	15.6583	15.3319	15.6381	15.5894	15.3938	15.5038	15.3241	15.9195	16.1568	15.4591	15.757	15.7752	15.757	15.7052	15.4709	15.3528	15.7402	15.6841
ARL8A	Q96BM9	11.524	10.4692	10.7512	10.2661	11.7175	11.6334	11.0009	10.5237	11.9324	10.5493	10.7089	10.8006	11.0195	10.6778	10.0064	10.2654	10.2385	10.4383	10.7977	10.5362
ARL8B	Q9NVJ2	14.2425	13.803	14.4558	NA	13.2659	13.485	NA	14.4025	NA	14.4611	14.0007	NA	NA	NA	13.8825	13.072	NA	12.5443	NA	NA
ARMC1	Q9NVT9	13.8417	13.6132	13.6453	13.673	13.1971	13.5894	13.7196	13.2662	12.6679	13.4771	13.1947	13.1852	13.1995	13.3951	12.9723	13.3499	12.7597	13.43	12.9127	13.1234
ARMC10	Q8N2F6	11.7755	12.1037	12.3429	12.2694	11.5696	12.0879	12.3345	11.9753	10.2254	12.0248	11.92	11.5368	11.794	12.0573	11.4694	11.9318	12.4186	12.1538	13.048	11.8958
ARMC8	Q8IUR7	10.7303	11.1765	10.868	10.7152	11.1247	11.3203	11.0093	10.7574	11.1625	10.9296	NA	10.8662	10.4666	10.3261	NA	10.0135	9.58795	10.8643	NA	10.5255
ARMCX1	Q9P291	12.2441	11.7379	12.3639	12.6154	12.9543	12.7942	12.3054	12.8629	12.4087	12.2743	12.2052	12.3126	12.2392	12.962	11.9603	12.3827	12.4385	12.2048	13.1525	12.2018
ARMCX2	Q7L311	11.6708	12.0254	11.9656	12.3868	12.6352	12.3988	11.7136	12.5483	11.902	11.9382	12.0029	11.6278	11.6416	12.4592	11.3652	11.7983	12.8386	12.2411	12.2351	11.6405
ARMCX3	Q9UH62	NA	NA	10.7163	NA	10.8458	11.0526	NA	NA	11.2985	NA	9.70457	NA	NA	NA	NA	NA	NA	NA	NA	NA
ARMT1	Q9H993	12.9579	12.4652	12.2697	12.3212	12.8555	12.6559	13.1247	13.1013	12.6905	11.9666	11.4735	12.1546	12.0827	11.7949	12.2528	12.6597	11.2538	12.3789	12.2208	12.0479
ARPC1A	Q92747	13.8796	13.8912	13.6646	13.5128	13.2919	13.4961	13.5101	13.5779	12.3386	13.8816	13.255	13.8187	13.162	13.2849	13.2469	13.4735	13.6368	13.4901	13.3754	13.4506
ARPC1B	O15143	13.4132	13.2185	12.0641	13.6622	12.5461	11.3819	13.1427	12.5875	13.3673	12.5042	11.6935	13.6776	13.1781	13.037	11.8752	11.4855	12.8637	11.8917	12.2238	12.3075
ARPC2	O15144	15.1953	15.0743	14.4713	15.1049	14.8273	14.3708	14.7628	14.7931	14.7698	14.6788	14.1591	14.9708	14.6218	14.6004	14.2686	14.4095	14.9105	14.2718	14.85	14.6392
ARPC3	O15145	14.4539	14.3986	13.7914	14.8848	13.3835	13.101	14.5869	14.2746	13.5105	14.0005	13.3467	14.3401	14.0088	13.6446	13.1558	13.7324	14.0553	13.1718	14.1278	13.6187
ARPC4	P59998	15.4987	15.1814	14.8139	15.6508	14.9729	14.6372	15.2372	14.8212	15.0246	14.9844	14.7115	15.5064	15.2068	15.1691	14.7222	14.8856	15.4675	14.6385	15.569	15.0735
ARPC5	O15511	14.2867	13.8161	13.0314	14.0148	13.3926	12.4548	13.7768	13.1635	13.4524	13.4583	12.7287	14.1581	13.9004	13.4509	13.0268	13.029	13.7263	12.8292	14.0598	13.4388
ARPC5L	Q9BPX5	13.5388	13.3816	13.0847	12.9365	12.9785	12.8408	12.999	13.0446	12.8723	13.5582	12.8233	12.6317	12.882	12.628	12.8734	13.1712	12.9881	12.7985	13.1393	12.6394
ARPP19	P56211	13.1142	12.752	12.8983	12.7356	12.9852	13.3709	13.351	13.195	12.0717	13.5896	12.6932	12.9901	13.5777	13.2177	12.925	13.3763	NA	12.9082	12.7133	12.9207
ARRB1	P49407	9.9651	NA	NA	NA	NA	NA	11.306	NA	NA	NA	NA	NA	NA	NA	NA	NA	NA	NA	NA	NA
ARSA	P15289	12.3234	12.0046	11.6732	12.8391	11.4718	10.894	12.7953	11.2091	12.3739	11.9329	NA	NA	10.5846	12.3242	NA	11.7953	11.5151	11.7101	NA	NA
ARSB	P15848	11.6226	12.318	11.2848	12.3387	11.9055	12.0752	12.2602	11.3292	12.125	11.9453	11.7074	11.3412	11.3492	11.5378	11.6696	11.5553	12.561	11.7327	12.2218	10.1859
ART3	Q13508	12.3954	12.9991	11.765	13.1359	13.0522	13.0209	13.5173	13.5177	13.1137	12.6253	13.5132	13.4399	13.2404	12.5159	13.0507	13.6275	NA	13.6561	NA	13.6161
ARVCF	O00192	12.0101	12.3831	12.5744	12.4509	11.9808	11.856	11.5449	12.4892	12.3383	13.126	12.4409	12.1424	12.5638	12.913	12.4874	12.8778	12.5963	12.6193	12.102	12.8769
AS3MT	Q9HBK9	NA	NA	NA	NA	10.4486	11.4872	NA	NA	NA	12.5544	12.8239	NA	13.1187	NA	NA	10.9869	14.4501	11.8801	NA	NA
ASAH1	Q13510	16.0991	16.741	16.6307	16.6381	16.3036	16.5431	17.3122	16.6351	16.5358	16.3344	16.7151	15.878	16.1221	16.4362	15.8583	16.6973	15.5961	15.9363	15.6301	17.1483
ASCC1	Q8N9N2	11.1799	11.2069	11.7068	11.6537	11.7212	10.7455	11.2483	NA	11.8409	11.0578	11.4623	11.2913	11.2084	11.6289	NA	11.2346	11.5416	11.2316	11.7986	10.9743
ASCC3	Q8N3C0	NA	11.3252	11.2885	11.7512	10.4631	10.323	9.99753	NA	10.2423	NA	NA	11.4326	11.0209	10.5641	11.594	NA	11.2234	NA	11.9165	11.6321
ASL	P04424	11.1111	11.4275	11.0609	11.6173	11.216	11.165	11.4774	11.5064	NA	10.7694	11.0566	NA	11.2875	11.4097	11.9472	11.0099	12.0584	11.6092	11.5142	11.3132
ASMTL	O95671	12.1747	12.2151	11.8519	11.6137	11.8968	11.8924	11.6031	11.5781	12.0853	12.465	11.7746	12.3298	11.9231	11.4848	11.1931	11.5382	11.8688	11.5019	12.4477	11.2159
ASPH	Q12797	12.6841	12.6784	12.4479	12.7328	12.5852	12.1689	12.7169	12.3544	12.4909	12.3654	12.0857	12.2732	12.1797	12.4392	11.8238	11.9913	12.7675	11.9921	12.5734	13.4598
ASPN	Q9BXN1	12.2007	14.2521	14.0244	13.8812	14.2004	12.783	14.5311	13.4377	14.0432	13.8171	15.6535	13.126	13.8753	15.1062	14.2964	14.1359	16.4935	13.9031	16.2112	15.6844
ASPSCR1	Q9BZE9	8.51067	NA	NA	NA	NA	NA	10.2785	NA	10.8833	8.84496	NA	NA	NA	NA	NA	8.68159	NA	NA	NA	9.42872
ASS1	P00966	14.7928	14.9118	14.7888	15.0887	14.9843	14.4486	15.133	15.3326	14.4219	14.6629	14.1527	14.7393	14.9259	13.837	14.1343	14.9323	15.6024	14.2235	14.6235	15.0768
ATAD1	Q8NBU5	14.5022	14.3836	14.6182	14.5507	14.9143	14.9653	14.6038	14.7068	14.6533	14.1792	14.4883	14.4383	14.6865	14.7278	14.555	14.5637	13.7328	14.3807	14.5778	14.5128
ATAD3A	Q9NVI7	13.5567	13.8103	13.4357	13.5965	13.7248	13.7679	13.5815	13.6782	13.8872	13.178	13.5102	14.0276	13.5966	13.6168	13.3079	13.273	13.4494	13.3818	13.7091	13.3001
ATE1	O95260	12.4504	12.4404	12.1476	12.2552	12.6194	12.4549	12.6028	12.256	12.549	12.8909	11.9188	12.5971	12.812	12.6126	12.4113	12.7876	11.5607	11.9004	11.7659	12.6715
ATG3	Q9NT62	12.3158	12.0934	11.7005	11.919	11.8814	11.3551	12.0254	10.7566	11.8082	11.9587	11.2235	11.6226	10.9862	11.4371	11.5075	11.679	11.2335	11.1076	11.1322	10.7396
ATG4B	Q9Y4P1	10.6445	10.4841	10.6667	NA	10.1716	10.9038	11.0853	10.1883	11.5647	10.4528	11.0612	NA	NA	NA	NA	10.4832	NA	NA	NA	11.377
ATG5	Q9H1Y0	10.2671	9.92339	NA	11.1464	10.4705	10.3576	10.0403	NA	10.1143	10.156	NA	NA	10.2887	NA	NA	NA	NA	NA	NA	NA
ATG9A	Q7Z3C6	NA	NA	11.2544	11.7736	12.1372	11.6731	12.0569	11.5763	11.3579	11.1186	NA	12.4744	11.9691	11.5413	11.0974	11.1972	11.7801	10.8205	NA	11.5398
ATIC	P31939	14.0518	13.8721	13.708	13.8455	13.6722	13.694	14.2563	13.7973	13.4854	13.8245	13.7001	13.9398	14.0656	13.4623	13.5405	13.952	13.7132	14.0718	13.5083	13.8086
ATL2	Q8NHH9	12.6044	11.9559	12.115	12.4905	12.4785	12.5741	12.0271	12.5833	12.3882	12.2461	12.0692	12.2822	12.1155	12.483	12.2968	12.1674	11.7178	12.2212	12.1056	12.3771
ATL3	Q6DD88	12.1226	12.3664	11.8822	12.5096	11.516	10.9307	12.306	11.7087	12.434	12.2505	11.621	12.3401	11.9474	12.1615	11.2915	11.7973	12.7028	11.3448	12.0491	12.0878
ATOX1	O00244	13.7362	13.3855	13.2001	12.6495	13.5492	12.6972	13.5048	13.6742	12.2353	13.3748	12.272	12.1227	11.8142	12.5393	12.1815	12.686	12.8286	13.3081	12.9152	12.5391
ATP13A1	Q9HD20	10.8684	NA	NA	10.3185	NA	10.8441	11.5692	10.9766	10.2116	NA	10.7805	11.9726	NA	NA	10.5743	12.0101	11.9243	NA	12.3043	10.7659
ATP13A3	Q9H7F0	16.3491	NA	16.7882	16.2131	15.5675	NA	NA	16.6874	16.5287	NA	16.5991	16.5635	NA	16.7855	16.669	NA	NA	16.5446	NA	16.5951
ATP1A1	P05023	14.602	14.9904	14.8252	15.3411	15.0596	14.6915	15.13	15.1134	14.8007	14.7611	14.6756	15.7001	15.2129	14.7002	15.0177	15.0473	14.6981	15.1199	14.5212	15.0599
ATP1A2	P50993	14.7886	14.4142	14.9503	14.9077	14.1491	14.4457	14.5593	14.8197	14.6771	15.2095	14.0971	13.8325	14.5622	14.0367	14.0567	14.1446	14.3348	14.0709	14.1238	14.0697
ATP1A3	P13637	15.1753	15.2853	15.077	15.5502	15.4647	15.3174	15.1852	15.7456	14.9434	15.1876	15.6407	15.793	15.3327	15.7192	15.7567	15.4985	14.9603	15.6022	14.659	15.3714
ATP1B1	P05026	16.2231	16.3712	16.3811	16.6174	16.7101	16.4743	16.4274	16.9692	16.3361	16.5912	16.4806	16.7749	16.7097	16.6377	16.7525	16.6633	16.0341	16.6244	15.8191	16.6316
ATP1B2	P14415	NA	NA	11.4393	NA	11.1708	NA	NA	NA	10.7691	NA	NA	NA	NA	NA	NA	NA	NA	NA	NA	NA
ATP1B3	P54709	12.2594	12.6842	11.6473	13.1387	12.2005	11.6059	12.6827	11.7378	12.0115	11.8615	11.6844	12.2438	12.259	11.5692	10.6439	11.6081	12.2512	NA	12.2481	12.3832
ATP2A1	O14983	15.1896	15.2103	15.3779	14.9723	14.5481	15.2933	15.6972	14.428	15.5375	14.195	15.105	15.318	15.7949	14.3192	15.8033	14.9593	NA	NA	NA	14.6659
ATP2A2	P16615	19.3383	19.1347	19.276	18.934	19.1502	19.3357	19.1494	19.1539	18.9442	19.0135	19.6118	18.9526	19.4527	19.0294	19.8465	19.3129	18.4837	19.2183	18.624	19.0849
ATP2A3	Q93084	12.7426	13.2136	13.1008	13.366	13.1036	13.7604	12.9963	13.168	12.2673	13.0186	13.7528	13.3215	14.1982	13.8297	13.6848	12.9752	12.6107	12.6964	11.9113	12.9451
ATP2B1	P20020	11.3037	11.3905	NA	10.9903	NA	10.4173	10.0388	NA	10.2571	NA	NA	10.7511	10.3985	9.90337	NA	NA	NA	11.0038	11.1646	11.46
ATP2B4	P23634	13.5056	13.9115	13.3892	14.0997	13.322	12.9967	13.4975	13.6555	13.6839	13.585	12.7274	13.6186	13.732	13.257	12.8951	13.5429	13.398	13.3696	13.1575	14.2112
ATP5F1A	P25705	20.3928	20.783	20.6912	20.8089	20.5982	20.6974	20.4882	20.6305	20.3414	20.8427	21.1019	20.9956	20.7615	20.7224	21.1224	20.8109	20.9867	21.0456	21.2273	20.6392
ATP5F1B	P06576	20.5908	20.5772	20.7529	20.7042	20.5964	20.7785	20.5041	20.7589	20.2935	20.7266	21.1123	20.9185	20.7622	20.6591	21.0979	20.706	20.8307	21.0604	21.1558	20.7334
ATP5F1C	P36542	18.4229	18.5303	18.6478	18.5329	18.6689	18.7788	18.3237	18.7331	18.2041	18.3529	18.6968	18.5384	18.7423	18.6523	18.7662	18.6035	18.4532	18.6888	18.7336	18.58
ATP5F1D	P30049	18.7846	18.4992	18.6887	18.5678	18.4838	18.6039	18.712	18.6274	18.9152	18.438	19.0378	18.8507	18.8655	18.764	19.0331	18.8373	18.8247	19.189	19.4133	18.7236
ATP5F1E	P56381	13.3272	12.9564	12.7716	12.7391	12.8833	13.1944	12.3136	12.8526	12.6645	12.1853	12.5782	12.4305	12.0948	13.1802	13.2494	12.8606	12.6401	12.4839	13.2898	11.8987
ATP5IF1	Q9UII2	16.3514	16.4028	16.2681	16.4385	16.039	15.7971	16.1479	16.2832	16.2861	16.436	16.3118	16.1356	15.7321	15.8849	16.2345	16.6124	16.2407	16.4665	16.8052	16.0292
ATP5ME	P56385	18.164	18.0854	18.3464	18.1885	18.2124	18.3258	18.12	18.2133	17.5025	17.8944	18.3537	18.2128	18.3056	18.3483	18.2603	18.2346	17.7816	18.3856	18.2854	18.156
ATP5MF	P56134	15.0894	16.5326	14.1978	16.1428	15.7844	16.6763	15.974	15.7872	15.3616	15.2339	16.0473	15.0314	16.1063	16.3817	15.8083	16.0562	16.5818	16.4835	15.3856	16.0868
ATP5MG	O75964	17.8169	17.6753	18.0125	17.8098	18.3414	18.3841	18.0699	18.4534	18.1138	17.2456	17.075	17.166	17.5699	17.8189	17.2318	17.5165	16.5036	17.4139	16.4458	17.87
ATP5MJ	P56378	16.3023	16.876	16.6309	15.5373	17.1281	16.0001	16.9994	17.2385	15.5434	14.9149	15.588	15.7231	16.1979	16.4195	15.4283	16.1246	15.0633	15.6273	14.9158	16.4888
ATP5MK	Q96IX5	17.2863	17.3685	17.5779	17.2321	17.8995	17.8668	17.8331	17.9804	17.0559	16.7963	16.3179	16.624	17.0612	17.3291	16.0885	16.9109	15.457	16.6169	15.3408	17.1559
ATP5PB	P24539	18.7154	18.7851	19.0568	18.7423	19.0186	19.0477	18.6483	19.0103	18.8166	18.5816	18.9797	18.7152	18.7194	18.9328	18.92	18.8208	18.7094	18.9605	18.8496	18.8776
ATP5PD	O75947	18.7217	18.7088	19.1262	18.688	19.0681	19.0015	18.5209	18.8874	18.4284	18.8873	19.1101	18.7141	19.0481	19.1272	19.0728	19.049	18.6989	19.1863	18.4841	19.0789
ATP5PF	P18859	17.6497	17.7165	17.8473	17.4139	17.6569	17.9073	17.5305	17.7972	17.7792	17.5377	17.6866	17.6023	17.6126	17.7295	17.7423	17.8008	17.0229	18.0195	17.3929	17.5681
ATP5PO	P48047	18.8608	18.7127	18.9876	18.8669	18.8553	18.9565	18.6369	18.8475	18.2913	18.871	19.2841	19.0053	18.9394	18.9421	19.3227	18.9521	18.9717	19.1926	19.4202	18.8101
ATP6AP1	Q15904	10.8883	NA	10.3311	11.4625	NA	10.8443	10.6549	10.288	10.6762	NA	10.3649	10.0273	11.2446	10.4489	NA	NA	NA	10.6593	11.4792	10.4677
ATP6V0A1	Q93050	11.6978	12.2962	12.5535	12.224	12.0629	11.7042	12.2148	11.8007	11.4079	12.0208	11.8996	12.2585	11.9451	12.0386	12.4646	12.3883	12.557	12.1727	12.9194	12.4298
ATP6V0C	P27449	13.7595	13.7258	13.1933	13.9616	13.7559	13.1797	13.9797	13.167	12.1404	12.7246	12.8689	12.9052	14.1177	13.0144	12.4511	12.6374	12.7309	12.7748	13.0919	13.5202
ATP6V0D1	P61421	12.7603	12.9845	12.3919	12.9278	12.5978	12.2551	12.6328	11.8658	12.7594	11.8615	12.0297	12.6758	12.4487	12.1784	11.9637	12.4146	12.5324	12.4861	11.7812	12.3118
ATP6V1A	P38606	14.1785	14.097	13.5128	14.0864	13.695	13.6025	13.9318	13.4963	13.988	13.5401	13.6586	14.0169	13.4572	13.4335	13.5388	13.5806	13.8271	13.4547	13.8768	13.7599
ATP6V1B2	P21281	14.0729	13.8243	13.4777	13.9738	13.5121	12.891	14.0638	13.4719	13.3804	13.6234	13.6829	14.1049	13.6901	13.5485	13.5549	13.6027	13.9942	13.4095	14.1436	13.7787
ATP6V1C1	P21283	12.3068	12.6078	13.4742	NA	11.7192	NA	NA	11.3791	NA	NA	NA	NA	NA	NA	NA	NA	NA	NA	NA	NA
ATP6V1D	Q9Y5K8	12.5021	11.7075	11.941	11.9287	11.7775	11.9446	12.6368	11.8866	11.7748	11.3707	11.7488	11.902	12.1715	12.1139	11.887	11.9004	12.1111	12.1041	12.3244	11.6558
ATP6V1E1	P36543	13.0845	12.7106	12.527	12.6326	12.8445	12.1779	12.4728	12.8037	13.7705	12.6067	12.3668	12.8299	11.2368	12.1404	11.9076	12.6939	NA	12.6562	12.0288	12.3014
ATP6V1F	Q16864	12.0724	11.9628	11.7953	12.0425	12.1491	11.8528	12.2268	11.996	12.2923	12.1114	12.1853	11.839	12.1575	11.9592	12.2354	11.949	11.4699	12.0752	12.2001	11.9653
ATP6V1G1	O75348	13.2894	12.9657	12.4928	12.3765	12.6062	12.3528	12.8706	12.1086	12.8541	12.3452	11.9418	12.3329	12.0653	11.8699	11.4061	12.258	11.9225	11.6278	12.4661	12.3132
ATP6V1H	Q9UI12	11.9202	11.5727	11.5066	11.8628	11.4151	11.1103	12.1642	11.736	11.7435	11.1758	11.5062	11.8243	11.6726	11.3663	11.067	11.5691	10.4375	11.6121	11.38	11.5467
ATP8A1	Q9Y2Q0	11.5497	11.4523	12.233	12.163	11.9638	11.7425	11.9905	11.6539	11.4155	NA	12.347	12.0993	11.7698	11.9078	NA	12.2903	11.4714	11.4632	11.8806	11.7269
ATP9A	O75110	NA	NA	NA	NA	NA	NA	NA	NA	NA	NA	NA	NA	8.38814	NA	NA	8.702	NA	NA	9.60251	NA
ATPAF1	Q5TC12	13.9188	13.9285	14.1248	13.895	14.1529	13.9893	13.7187	14.0355	13.1062	13.8075	13.9906	13.9597	14.1829	14.1462	13.9647	13.7249	14.0578	14.0853	14.5551	13.3963
ATPAF2	Q8N5M1	14.4946	14.1782	14.525	14.2187	14.6498	14.5244	13.9644	14.2109	14.2458	14.1855	14.5817	14.57	14.2875	14.4883	14.4034	14.3938	14.4191	14.794	14.4649	14.172
ATXN10	Q9UBB4	12.3072	12.439	11.9244	12.2803	12.4265	12.1148	12.3331	11.7572	12.1536	12.4267	11.987	12.1958	12.1678	12.0084	11.9268	12.3118	12.4406	12.3223	12.3493	12.2569
ATXN2	Q99700	10.5773	11.1414	10.7544	10.9058	10.4752	10.925	10.359	9.47977	11.0258	10.8708	10.5729	10.9221	10.8746	10.6252	NA	10.5266	NA	10.2726	NA	10.5363
ATXN2L	Q8WWM7	11.1226	12.0313	11.181	11.2184	11.1079	10.8667	11.4323	10.4608	11.0493	11.3656	NA	10.961	11.8313	10.7221	11.5326	10.137	NA	11.1656	11.5055	11.3525
AUH	Q13825	15.1842	15.2215	15.5774	15.5878	15.4526	15.3379	15.227	15.6254	14.8201	15.2439	15.7927	15.8637	15.6084	15.8235	15.7276	15.476	15.1637	15.7001	15.8159	15.2786
AZGP1	P25311	14.409	14.5365	13.6716	14.3641	13.8363	14.0078	15.46	14.0008	13.8137	13.4185	13.2395	13.7039	13.7184	13.9407	13.8898	14.0756	13.6051	13.363	13.9846	15.3231
AZU1	P20160	12.0694	12.3002	13.0217	13.4642	10.9105	11.0301	13.8876	12.1524	12.2976	11.1203	12.3809	15.3336	15.8041	13.3353	12.9769	13.2598	12.0953	11.7652	12.1863	12.4418
B2M	P61769	16.0073	14.8793	14.4083	14.7168	14.6469	14.1672	14.8949	15.1444	14.6471	14.5243	14.6269	15.5466	15.5115	14.815	14.4519	14.524	15.3223	14.6403	14.3132	14.9653
B3GALT6	Q96L58	NA	11.4545	NA	NA	NA	NA	NA	NA	NA	NA	NA	NA	NA	NA	NA	NA	12.5764	NA	NA	NA
B3GLCT	Q6Y288	10.8456	11.9403	11.0611	11.5209	11.3877	11.6285	10.698	11.269	11.0371	11.4706	11.2749	10.7188	11.6568	12.1317	10.6473	11.0197	NA	10.98	12.3185	11.3517
BABAM1	Q9NWV8	11.4801	11.2474	11.0767	11.7106	11.1892	11.327	11.4537	10.6862	11.5829	11.0516	NA	11.5038	11.0111	NA	11.2	11.7089	NA	10.6069	11.4957	11.039
BAD	Q92934	NA	NA	9.98788	NA	9.92962	9.74218	10.4127	11.2595	10.7791	10.7475	NA	NA	11.216	10.3096	NA	10.2543	11.0116	10.107	9.70533	NA
BAG2	O95816	14.2244	14.2087	14.3735	14.2821	14.0394	13.8622	13.9506	13.6909	14.2614	13.8681	13.9095	14.0829	14.2549	14.0143	14.0988	14.0875	14.3579	14.1233	14.6273	13.8962
BAG3	O95817	15.3818	15.33	15.5418	15.4958	15.4516	15.2259	14.9009	15.4904	15.5608	15.3442	15.3522	15.1557	15.3367	15.4761	15.2556	15.2884	15.0771	15.2116	14.9256	15.0761
BAG6	P46379	13.0165	13.3009	12.736	13.1267	12.9592	13.0033	13.3591	12.6345	12.9832	13.1474	13.1732	13.5491	12.9966	12.8968	12.9847	12.7413	13.4042	13.183	13.4696	13.0907
BAK1	Q16611	13.0149	13.1795	13.617	13.5425	13.1683	12.8704	13.432	12.8724	12.4369	13.0378	12.3287	12.8922	12.5416	12.8921	NA	12.4743	12.7179	13.1522	13.2156	12.2343
BANF1	O75531	14.8645	15.4252	14.4689	14.71	14.5189	14.2949	14.88	14.9221	14.7459	14.9666	14.5234	15.1844	14.9523	14.3068	14.5271	14.8708	14.5874	14.8978	15.2262	15.2808
BARGIN	Q6ZT62	19.1067	20.041	19.1285	20.0273	18.176	17.9093	19.5749	19.353	18.6837	18.5084	18.9576	19.9779	19.1944	18.7796	18.9662	18.829	19.6711	18.8882	20.1984	19.5106
BASP1	P80723	11.5703	11.9123	10.7828	11.7649	11.2423	9.66814	11.8426	NA	11.6478	NA	13.3943	11.4014	11.7676	11.712	13.3751	11.1054	11.5636	13.3489	11.5529	10.6962
BAX	Q07812	12.8131	12.6396	12.4946	12.9528	12.9045	12.5683	13.3994	12.4446	12.5425	12.104	12.218	12.9767	12.5734	12.5529	12.5288	12.7909	12.8206	13.0147	12.5328	12.4655
BCAM	P50895	15.0255	15.2965	15.0683	15.2999	15.2102	14.8348	15.3554	15.0724	15.0867	15.7511	15.6062	16.2311	15.8154	15.2222	15.8166	15.4907	15.2148	15.8235	14.8803	16.2148
BCAP29	Q9UHQ4	13.8168	13.6393	13.4845	13.3482	13.8816	13.6452	13.6732	13.647	13.8246	13.0423	13.5723	12.5721	14.0609	13.5499	13.1157	13.563	13.2169	13.3892	13.1711	13.3415
BCAP31	P51572	14.8056	14.9262	14.2849	14.6811	14.7881	14.5176	14.6674	14.5609	14.7383	14.4731	13.9336	14.2188	14.4012	14.4664	14.1992	13.9447	14.5893	13.9412	14.5466	14.89
BCAS2	O75934	NA	NA	10.5754	10.7949	NA	NA	NA	NA	NA	11.0688	NA	10.1416	NA	NA	NA	NA	11.2051	10.1768	NA	10.9764
BCAT2	O15382	17.2248	16.9574	17.3377	16.9937	17.3024	17.5167	16.9061	17.1737	16.8737	17.1112	17.0738	17.2668	17.0299	17.3782	16.9326	17.0369	17.0226	17.3268	17.0828	17.0706
BCKDHA	P12694	16.2843	15.8364	16.1142	15.8678	15.9409	16.1302	15.7785	15.9749	15.481	15.6521	15.8842	15.8888	15.6105	16.1563	15.8046	15.6939	15.7809	16.2851	16.3031	15.5395
BCKDHB	P21953	14.3552	13.8841	14.3058	13.959	14.852	15.0638	13.9478	14.5131	13.3054	13.5435	13.9979	13.414	13.6043	14.1727	14.1124	13.5071	13.2899	13.8377	13.3478	14.0267
BCKDK	O14874	14.0359	13.9434	14.2052	14.138	14.2855	13.9974	13.8172	14.0674	14.2962	14.2779	14.3173	14.0619	14.08	14.5513	14.3669	13.9469	14.1494	14.6215	14.6892	14.1283
BCL2L1	Q07817	12.1372	11.6649	11.606	11.1151	11.9618	10.9383	11.447	11.0422	10.7487	11.4436	NA	NA	10.9066	11.1448	10.7608	10.9917	11.3648	10.9825	11.2851	10.9659
BCL2L13	Q9BXK5	14.5864	14.4203	14.2136	14.3486	14.2266	14.3968	14.604	14.4141	14.3918	13.9481	14.1515	13.7496	14.3849	14.2506	14.4349	14.105	13.5908	14.2192	13.5206	13.2858
BCLAF1	Q9NYF8	12.544	13.5795	12.2376	12.6563	NA	NA	11.234	NA	NA	12.3938	12.8408	12.5964	NA	NA	12.5752	NA	13.0933	12.4515	NA	NA
BCO2	Q9BYV7	12.138	13.1158	13.2368	12.6994	12.9639	13.4689	12.7165	13.4652	13.2704	12.486	12.4276	12.7776	13.6477	12.9518	13.278	13.399	12.1899	12.5749	12.7769	12.63
BCS1L	Q9Y276	13.8033	14.0072	14.3977	13.9538	14.1335	14.3308	14.089	14.1578	14.2156	13.9112	14.2278	14.1979	14.0911	14.3393	14.3017	13.9309	13.8874	14.6238	14.3007	13.9317
BDH1	Q02338	14.8637	14.1597	14.9953	14.3658	15.1056	15.1693	14.2256	14.751	14.6255	14.6719	15.0098	14.9756	14.1926	15.5374	14.7432	14.2527	14.609	14.8661	14.9319	14.64
BDH2	Q9BUT1	13.1606	13.2668	12.8378	13.1873	13.2258	12.8564	14.1797	13.443	12.6021	12.5824	12.5693	13.3	12.6378	12.7985	13.0642	13.0275	13.622	12.5625	13.8367	13.2487
BECN1	Q14457	NA	NA	12.5589	NA	12.7761	12.7222	12.1258	NA	11.9875	11.5016	NA	NA	10.3513	12.3569	NA	12.6287	NA	12.1799	NA	12.5745
BET1	O15155	11.1797	NA	NA	NA	11.8649	NA	NA	10.9012	NA	NA	NA	NA	NA	NA	12.0528	NA	NA	NA	NA	NA
BGN	P21810	15.1235	16.1513	15.3533	16.3556	15.0935	14.7027	15.6722	14.8503	16.0007	15.3996	15.5231	14.7513	15.1971	16.0116	14.7581	15.0089	18.2266	15.0869	16.8082	16.0303
BHMT	Q93088	NA	NA	NA	NA	NA	NA	NA	NA	NA	NA	NA	NA	NA	NA	NA	NA	14.7426	NA	NA	NA
BICD2	Q8TD16	10.7233	11.4332	NA	10.6926	10.0761	10.9478	10.5065	NA	10.7977	NA	NA	NA	NA	NA	NA	11.321	NA	11.2278	NA	NA
BIN1	O00499	NA	13.9672	13.7562	14.1983	13.8609	NA	13.9769	13.42	14.4616	NA	14.1658	NA	13.933	13.9129	NA	14.0988	15.8558	NA	13.4742	14.8919
BIN2	Q9UBW5	10.4648	NA	NA	NA	NA	NA	NA	10.9685	NA	NA	NA	10.5233	11.463	11.2138	NA	NA	NA	NA	NA	NA
BIN3	Q9NQY0	NA	10.7843	NA	NA	NA	NA	11.0728	NA	NA	NA	NA	11.4756	NA	NA	11.4205	NA	NA	NA	NA	NA
BIRC6	Q9NR09	NA	NA	NA	NA	NA	NA	NA	NA	NA	NA	NA	NA	NA	NA	NA	14.2418	NA	13.3179	NA	NA
BLMH	Q13867	12.0319	12.7824	11.9866	12.81	11.9603	11.9509	13.0183	11.9562	12.6705	11.8152	12.3226	12.8279	12.8021	12.4402	12.6775	12.6589	12.8624	12.1532	11.9815	14.1823
BLOC1S2	Q6QNY1	NA	NA	NA	NA	NA	NA	10.4743	NA	NA	NA	NA	NA	NA	NA	NA	NA	12.0351	NA	NA	11.3609
BLVRA	P53004	13.2344	13.1294	12.728	12.871	13.2404	13.2751	13.3256	13.1066	12.7364	12.9873	12.74	13.327	13.4478	13.3129	12.9882	13.4516	13.0091	13.1913	13.0044	13.3818
BLVRB	P30043	15.9316	15.5997	15.0507	15.5188	15.1667	15.4189	16.1964	16.1776	16.0477	15.513	15.7205	16.4304	16.1066	15.8803	15.4773	16.836	15.5896	15.795	15.261	16.8926
BNIP1	Q12981	12.1829	NA	NA	NA	NA	12.5041	11.5821	NA	NA	NA	12.1376	NA	12.3243	NA	11.7673	11.9996	12.0627	11.4829	12.3319	NA
BNIP3	Q12983	11.615	11.6086	11.6916	11.42	11.5334	11.4959	11.2445	11.8257	11.6968	11.3396	12.1114	12.3525	11.5923	11.8698	11.0012	11.6911	11.4677	12.401	NA	11.4985
BOLA1	Q9Y3E2	11.4185	NA	11.6276	NA	10.885	11.4935	11.1921	11.3223	10.7822	NA	NA	11.9847	11.7642	NA	NA	11.8146	NA	12.0548	11.9177	12.276
BOLA2	Q9H3K6	13.129	14.3994	12.9297	12.797	12.7476	13.4494	12.8871	13.5129	13.1483	14.0199	13.7019	14.1497	13.2505	13.4611	13.2464	13.3659	13.6585	13.3589	12.6263	13.473
BORCS6	Q96GS4	10.5413	10.7485	10.9571	10.5551	10.4708	NA	10.6723	10.1044	11.1174	10.1063	NA	NA	NA	NA	10.7179	10.2907	NA	NA	NA	NA
BPGM	P07738	10.9896	11.2728	11.0936	11.1975	10.2755	11.0528	11.1796	11.6136	10.6353	10.7991	10.7121	12.4978	10.7702	11.2516	10.6984	12.1586	NA	9.68362	NA	12.4572
BPHL	Q86WA6	11.8442	12.1268	11.9905	12.1396	12.6427	12.3025	11.5232	12.129	12.0983	12.187	12.7075	12.5187	12.3771	13.1021	11.6485	12.3216	12.5389	12.6753	12.7622	12.6149
BPI	P17213	NA	NA	NA	NA	NA	NA	NA	NA	NA	NA	NA	12.5707	10.6136	NA	NA	NA	NA	NA	NA	NA
BPIFA1	Q9NP55	9.90521	NA	11.387	NA	NA	NA	10.3837	NA	NA	NA	NA	NA	NA	NA	NA	NA	NA	NA	NA	11.5985
BPNT1	O95861	13.5076	13.4895	13.2544	13.4447	13.3453	13.3712	13.3479	13.4129	12.9895	13.5514	13.0637	13.1034	13.1871	13.3253	12.7338	13.8038	12.944	13.1962	12.9156	13.2174
BPNT2	Q9NX62	11.8108	12.4069	11.7513	12.2287	12.6438	12.0995	12.1562	11.7102	12.3753	11.2906	10.8518	11.628	12.0815	11.9335	NA	11.2883	11.8073	11.6808	12.0459	12.2191
BRCC3	P46736	11.4505	11.6881	11.4427	11.9355	11.6399	11.207	11.8242	11.6126	11.751	11.6174	11.8946	11.6789	11.4693	11.1635	11.2918	11.827	11.8235	11.8737	12.5582	11.6675
BRI3BP	Q8WY22	10.5319	NA	NA	11.167	NA	NA	10.7452	NA	NA	NA	NA	NA	NA	NA	NA	NA	NA	NA	NA	NA
BRIX1	Q8TDN6	12.0858	12.851	NA	NA	NA	NA	NA	NA	NA	NA	NA	12.301	10.9381	10.4875	12.6624	10.9553	NA	11.384	11.2884	NA
BRK1	Q8WUW1	12.5816	12.425	11.8818	12.7007	12.2232	11.6979	12.9533	12.1099	12.2872	12.6536	11.7392	12.4949	12.4333	12.3188	11.6773	12.5856	12.4041	11.2372	12.4625	11.8717
BROX	Q5VW32	12.0639	NA	11.5479	12.1676	11.8085	11.4437	12.1717	11.8889	11.9595	11.5416	12.2611	11.8564	12.1375	11.2481	NA	11.4993	12.1133	11.3416	11.2021	11.3025
BSG	P35613	15.3031	15.7005	15.5444	15.6943	15.2117	15.3048	15.3732	15.5209	15.0188	15.5044	15.6974	16.0499	15.5261	15.4425	15.5461	15.3334	15.127	15.5947	15.1742	15.6862
BST1	Q10588	16.034	16.4423	NA	17.2978	15.9246	NA	16.8402	16.1138	15.1314	16.2441	NA	NA	NA	NA	NA	NA	17.9438	16.1645	17.1686	16.7039
BST2	Q10589	14.3773	15.2583	14.5235	15.1034	14.5746	14.5926	15.513	14.46	14.5707	14.542	14.678	15.4182	15.3631	14.3956	14.4467	14.4924	14.2947	14.8867	14.3712	15.4925
BTF3	P20290	11.5619	12.2558	12.1214	11.9836	12.1392	12.1105	12.1274	11.9626	12.1165	12.5272	11.9959	12.3229	12.1872	12.2347	12.4581	12.1272	11.8015	12.0518	11.5582	11.9342
BTF3L4	Q96K17	13.4656	13.5332	13.4527	13.7873	12.8845	12.8604	13.7464	12.9137	13.4509	13.112	13.0807	13.6477	13.731	13.6005	13.3702	13.4411	13.6203	13.4904	13.5014	13.6493
BTNL9	Q6UXG8	11.042	NA	11.8605	NA	NA	11.1602	NA	10.9647	11.7806	NA	NA	11.71	NA	NA	NA	NA	NA	NA	NA	NA
BUB3	O43684	13.4188	13.1654	12.3621	14.3086	11.7606	11.62	11.7612	11.4898	11.8944	13.2345	12.9586	12.6662	12.0628	12.0688	12.1406	11.8774	12.5433	13.7666	12.3099	12.2774
BVES	Q8NE79	13.6619	13.6652	13.8775	13.9558	14.0673	13.6638	13.3657	13.8694	13.4587	14.2614	13.2489	14.1097	13.9141	13.5497	13.5859	14.0808	13.3846	13.9722	13.4286	13.9778
BZW1	Q7L1Q6	11.5702	11.8189	NA	11.5068	10.9672	NA	11.5632	10.8329	11.0596	11.7223	NA	10.948	NA	10.596	11.6777	NA	NA	NA	12.0361	10.5756
BZW2	Q9Y6E2	14.3294	14.364	14.5811	14.467	14.5329	14.2988	13.8534	14.4785	14.0159	14.6903	14.7053	14.7562	14.7517	14.6512	14.6926	14.7629	14.065	14.7184	14.2194	14.5385
C11orf54	Q9H0W9	14.0147	13.7717	13.8562	13.648	13.7798	13.5189	14.3057	13.741	13.5281	13.2676	13.4273	13.6187	13.3132	13.138	13.3903	13.715	13.2239	13.1504	13.0059	13.2301
C11orf68	Q9H3H3	12.854	13.0703	12.586	13.6097	11.5625	12.5869	13.0705	12.8167	11.8629	13.1723	12.519	13.1724	12.4742	12.4284	12.8758	12.9564	12.9391	12.5299	13.6556	NA
C11orf98	E9PRG8	NA	NA	NA	NA	11.1126	11.3363	10.1554	10.7285	NA	10.9677	NA	10.7445	NA	NA	NA	NA	NA	11.4065	NA	11.6645
C12orf57	Q99622	12.1185	NA	NA	NA	10.9936	11.7285	11.3705	NA	NA	NA	NA	NA	11.5903	NA	NA	NA	NA	11.3271	NA	NA
C18orf32	Q8TCD1	11.5542	12.3567	NA	NA	NA	NA	NA	NA	NA	12.7422	NA	NA	NA	NA	NA	NA	NA	NA	NA	NA
C19orf12	Q9NSK7	11.2275	11.8053	10.6023	11.5565	NA	NA	10.9983	NA	NA	11.819	11.8965	NA	11.1083	10.6265	11.4846	10.4444	NA	11.054	11.9065	10.5006
C1orf122	Q6ZSJ8	10.6099	10.5949	10.6422	10.8284	10.6215	9.7982	10.4603	10.0264	11.0607	9.698	9.51821	9.82221	10.448	11.0216	NA	10.232	NA	10.5476	9.99719	9.70162
C1orf198	Q9H425	NA	12.0512	NA	12.3246	12.3817	NA	NA	12.003	12.6774	NA	NA	NA	12.4771	13.0399	NA	12.515	13.3095	11.7971	NA	12.0117
C1QA	P02745	10.5368	11.5422	NA	11.0272	NA	NA	NA	NA	9.95707	NA	11.206	NA	NA	11.8856	NA	NA	13.0758	10.2574	NA	10.8921
C1QB	P02746	14.1819	13.6666	13.1784	15.0319	12.9666	NA	14.2433	12.901	13.9421	12.7814	13.9374	14.4395	14.2704	14.2624	13.6178	13.4106	16.5753	12.8828	14.6644	13.7128
C1QBP	Q07021	14.7979	15.0732	14.9163	14.7671	15.1298	14.8277	14.7315	14.8292	14.7933	14.9426	15.2064	14.9736	14.856	15.1871	14.9544	14.9835	14.9822	15.4867	15.1927	15.0308
C1QC	P02747	13.9799	13.749	13.1473	15.0174	13.4123	12.2138	14.4039	13.0693	14.3888	12.4688	13.7387	14.6082	14.0552	14.1177	12.8062	13.6097	15.928	12.1859	13.4304	14.5611
C1R	P00736	12.3003	12.484	11.8362	14.2063	11.411	11.2704	12.7616	11.7898	12.7273	11.3315	12.1609	13.1367	12.9786	12.4446	NA	12.4466	13.9675	11.9996	12.632	12.9174
C1S	P09871	12.0426	11.9646	11.3788	13.2136	11.3254	10.9597	12.6041	11.5555	12.3184	11.3573	11.6905	12.5958	11.9706	12.2249	11.2221	12.1786	13.6387	11.532	12.8754	12.6744
C2	P06681	10.7314	12.4736	12.1497	12.3454	11.2151	11.5312	11.7303	12.1645	11.8482	10.8232	10.5364	11.0289	10.6415	10.8038	NA	11.6972	12.0189	11.0267	11.7888	11.2235
C2orf88	Q9BSF0	12.1946	10.867	10.326	11.3901	NA	NA	11.91	12.1936	11.0039	11.8521	NA	NA	NA	10.6375	NA	10.6188	12.0482	NA	NA	10.0508
C3	P01024	16.5564	16.552	16.2754	17.5068	16.1329	15.8826	17.7541	16.831	16.7561	16.208	16.0264	16.4466	15.9051	16.2675	15.502	16.6518	17.8237	15.6366	17.7458	17.1547
C4A	P0C0L4	13.3888	12.3762	11.5068	11.9649	12.0941	9.61475	12.7715	12.6825	11.2384	12.5071	12.0671	12.9176	12.4056	12.3327	11.9813	13.2088	13.3067	10.5433	14.338	13.7973
C4B	P0C0L5	12.5723	12.1906	11.8548	12.5382	12.0372	12.0153	13.3778	13.0507	12.9515	12.491	11.8006	13.1768	12.1707	12.0929	12.276	12.6688	13.6769	11.3526	13.3055	13.5734
C4BPA	P04003	14.3852	13.9873	13.4244	15.4127	12.8301	13.032	14.8256	14.1884	13.9438	13.3797	13.3201	15.188	14.3326	14.7221	13.4937	14.6672	15.2986	12.7789	14.1146	15.3651
C4BPB	P20851	10.8338	NA	NA	12.1281	NA	NA	11.6872	11.7152	NA	NA	NA	12.4522	11.2882	11.6339	NA	NA	12.1284	NA	12.3775	12.4537
C4orf54	D6RIA3	15.9632	16.214	16.7054	16.4967	16.2379	15.7318	14.2441	16.1052	17.0977	14.6793	16.9371	17.1127	17.5182	17.0963	17.2956	17.5023	16.604	17.877	16.0641	NA
C5	P01031	13.1075	13.1763	12.6271	14.2438	12.8845	12.2381	13.8677	12.9782	13.1414	12.9516	11.9245	12.9871	12.4431	12.8214	11.7185	12.6235	15.1539	12.0546	12.6269	13.4904
C6	P13671	11.7798	11.9718	11.8984	12.8311	11.9932	11.3983	12.5024	11.8402	12.1016	11.7452	11.8038	NA	10.863	11.3381	NA	11.6832	14.1486	11.2175	12.4411	11.6982
C6orf136	Q5SQH8	14.0271	13.8971	14.2871	13.8361	13.5388	13.4717	14.1609	13.9181	13.2672	13.1189	14.2416	13.5848	13.8644	14.0651	14.4467	13.6506	13.9535	14.2957	13.9859	13.8754
C6orf47	O95873	NA	11.1157	NA	11.1082	11.3136	10.9412	11.1903	11.1432	10.9261	NA	NA	NA	11.6188	NA	NA	11.5609	NA	NA	12.1042	11.6448
C7	P10643	12.7039	13.5786	12.6884	13.0402	12.7905	11.7772	14.346	12.8325	12.5456	12.9825	11.7068	12.1496	11.6731	12.7299	12.161	11.9526	14.6641	12.0766	14.3278	13.3238
C8A	P07357	13.2089	13.7477	13.013	14.97	13.3807	12.7809	14.2697	13.9178	13.6271	13.5812	13.5776	14.0175	13.7404	13.7794	13.2602	14.0541	16.277	13.8098	15.4526	14.6361
C8B	P07358	11.4849	12.0913	11.3418	13.4644	11.6185	10.9176	12.6156	11.673	12.1049	12.2215	12.0745	12.1067	12.0651	12.1418	11.6258	12.5099	14.4547	11.7072	13.9715	12.5891
C8G	P07360	13.2732	13.5734	13.5129	15.0359	13.5695	12.8152	14.1009	13.9945	13.9421	13.5022	13.5242	13.7536	13.6617	13.6358	13.3306	14.1003	16.4731	13.4397	15.58	14.5055
C8orf82	Q6P1X6	14.0539	14.0007	14.3124	13.9359	13.8062	14.1985	13.6529	14.1329	13.8161	13.9603	14.6238	14.269	13.6103	14.1051	13.8361	13.4492	14.4267	13.7891	14.019	13.6598
C8orf88	P0DMB2	10.3894	NA	NA	10.288	10.0929	9.72253	NA	NA	NA	NA	NA	NA	NA	NA	NA	NA	NA	NA	NA	NA
C9	P02748	14.3375	15.3703	14.9983	15.7978	15.411	13.9387	16.0023	14.9366	15.2127	14.8949	14.4008	14.6196	13.8896	14.0753	14.4235	15.5046	19.3015	15.2187	16.3173	15.9467
C9orf78	Q9NZ63	11.3267	11.3511	10.5299	10.7306	NA	NA	NA	NA	NA	NA	10.277	10.8464	NA	NA	9.92251	10.3147	NA	NA	NA	NA
CA1	P00915	17.3982	16.4868	16.5454	16.9062	16.1103	16.8246	17.3054	17.6854	16.7384	16.5478	16.9512	18.4	17.537	17.4826	16.455	18.5601	16.4651	16.5251	15.4432	18.3827
CA3	P07451	12.7523	11.7743	13.7099	13.0128	14.6506	12.1508	12.2565	12.1195	12.5944	16.1641	13.5572	13.5327	13.9705	13.745	12.2438	15.5668	14.4269	14.8093	15.3628	16.0789
CA4	P22748	12.2846	14.3284	13.1051	13.6085	12.4946	13.4764	14.6565	13.9384	12.7639	13.0786	13.7863	14.1575	14.4498	13.735	13.8036	13.191	12.5579	13.3276	12.2535	13.1642
CAB39	Q9Y376	12.1188	13.1001	12.5915	12.6942	12.6517	12.5744	11.742	12.4916	12.237	12.3586	12.8091	12.7262	12.3955	12.3571	12.3472	12.3987	12.478	12.4897	12.1368	12.6631
CAB39L	Q9H9S4	11.8575	11.2006	11.7143	11.8285	11.7393	11.8126	12.1859	12.5562	12.0269	NA	NA	NA	NA	NA	NA	NA	NA	NA	NA	NA
CACNA2D1	P54289	13.7327	14.1483	13.8011	14.107	13.5315	13.4494	13.8834	13.3411	14.073	13.9946	13.5824	13.7774	13.2616	13.5394	13.1048	13.2359	13.9628	13.3149	13.8215	13.684
CACYBP	Q9HB71	12.8418	12.9142	12.6324	12.3732	12.531	11.94	13.2555	13.0931	11.7622	13.2	12.4057	13.1548	13.0895	12.4787	13.1827	13.156	12.7345	13.1089	12.549	13.022
CAD	P27708	NA	12.1608	11.5331	11.4827	10.8259	10.7664	10.2999	10.7493	12.0437	11.7203	NA	12.3238	NA	10.8077	NA	11.2073	12.2452	NA	11.7144	11.3814
CADM1	Q9BY67	14.4886	14.6871	14.5353	14.9415	14.6095	14.3291	14.6313	14.7718	13.1956	14.341	14.063	14.7419	14.6328	14.7497	14.3395	14.7477	14.0779	14.6035	14.2085	14.2347
CADPS	Q9ULU8	11.0773	NA	NA	10.7322	10.9733	11.2915	11.083	11.0063	11.1254	NA	NA	10.8548	NA	10.337	10.9584	10.7853	11.9489	NA	11.0374	NA
CALCOCO1	Q9P1Z2	13.3865	13.5145	13.3792	13.8822	12.8509	13.0763	13.374	13.2836	13.2153	12.4086	NA	NA	12.9664	NA	12.9098	13.2283	NA	13.9205	12.9887	12.4918
CALD1	Q05682	14.7295	15.3647	14.449	15.3928	14.9531	13.8676	14.5643	14.4352	15.3981	14.7953	13.8678	15.3101	14.8504	15.088	14.2981	14.7107	16.5352	14.4581	15.2455	15.4441
CALML5	Q9NZT1	NA	NA	NA	NA	NA	NA	NA	NA	NA	NA	NA	11.6679	NA	NA	NA	NA	NA	NA	NA	NA
CALR	P27797	16.3366	16.4754	15.8475	16.188	15.8666	15.6053	16.3505	15.8825	15.4066	15.8721	15.6648	15.5425	15.6967	15.6096	14.6457	15.3685	14.837	15.0679	14.8624	15.6739
CALU	O43852	16.6198	17.1962	16.3463	17.1671	16.3034	16.1471	16.6992	16.2531	16.3742	16.5017	16.2424	16.2143	16.1699	16.4995	15.2951	16.2012	15.7567	15.8688	15.9411	16.0835
CAMK2A	Q9UQM7	13.1119	12.275	12.5779	12.6905	12.658	12.5358	12.7096	12.4709	12.4394	13.2322	13.3784	12.6287	12.0805	12.7313	12.8151	12.4845	12.6235	13.0863	13.1816	12.4698
CAMK2B	Q13554	14.9583	14.9211	15.2098	14.9365	15.1083	14.854	15.0866	15.1556	15.3974	15.2461	14.9763	14.8909	15.1844	15.1951	14.9617	15.392	14.7935	15.0687	14.5804	15.3033
CAMK2D	Q13557	16.1028	15.6296	16.0175	15.8996	16.3449	16.323	16.088	16.1809	16.4563	15.9671	16.185	15.9435	16.138	16.1982	15.8339	16.2563	15.808	15.933	15.8752	16.0477
CAMP	P49913	11.4621	11.7652	NA	11.9867	NA	NA	11.7025	10.7908	NA	NA	10.842	13.4372	12.9946	11.7143	12.0248	NA	NA	NA	NA	10.6151
CAND1	Q86VP6	13.8669	13.9235	13.435	14.0763	13.7345	13.4428	14.1336	13.5672	13.7944	13.563	12.9357	13.8268	13.4152	13.4364	12.7488	13.7143	13.6011	13.3111	13.9838	13.8178
CAND2	O75155	13.9247	13.0023	13.4773	13.2337	13.4355	13.4623	13.4838	13.278	13.5362	13.3959	13.246	12.9114	13.5534	12.6771	13.5581	13.1227	13.2605	13.0523	13.4496	13.1049
CANX	P27824	16.7352	16.4215	16.3614	16.568	16.7141	16.58	16.5248	16.3945	16.2033	16.453	16.3835	16.0662	16.4839	16.7321	15.9346	16.2832	16.3419	16.1247	16.3623	16.4103
CAP1	Q01518	15.1775	14.9973	14.1003	15.2883	14.4666	13.5737	14.9991	14.4426	14.6755	14.1653	13.7223	14.8903	14.7719	14.8649	13.8786	14.1705	14.7157	13.7074	14.6934	14.5362
CAP2	P40123	14.5226	14.6685	14.6617	14.2284	14.381	14.1794	14.6722	14.5578	14.4948	14.659	14.228	14.0883	14.3289	14.2343	14.2364	14.4025	13.8856	14.0185	14.0049	14.2222
CAPG	P40121	15.5085	14.9124	14.885	15.3705	15.3706	15.1827	15.2956	15.2706	14.3557	14.745	14.7736	NA	NA	NA	NA	15.3858	15.199	15.1951	15.5699	15.458
CAPN1	P07384	15.088	15.2147	14.9821	15.3694	15.0038	14.8481	15.4658	15.0692	15.0908	15.1992	15.0841	15.5995	15.4163	15.1589	14.9225	15.4472	15.227	15.0869	15.0245	15.5172
CAPN2	P17655	15.1117	15.4026	14.9401	15.2494	14.9259	14.6808	15.3765	14.8287	14.6848	15.3136	15.1912	15.5884	15.0777	14.792	14.9442	15.3066	15.2878	15.0833	15.1671	15.2206
CAPN7	Q9Y6W3	10.0781	10.2679	10.3933	10.4212	10.6649	10.3266	10.0393	10.1653	10.5504	10.7869	10.1743	9.64932	10.503	9.59835	NA	10.6547	NA	10.0784	NA	10.4609
CAPNS1	P04632	15.0364	14.419	14.5314	14.775	14.7549	14.5791	14.9478	14.5655	14.3628	15.0241	14.8468	14.6306	14.6029	14.373	14.3872	14.7435	14.6062	14.5739	14.6919	14.5629
CAPRIN1	Q14444	13.1774	13.0729	13.0686	13.2867	12.9447	12.9414	12.832	12.6683	12.971	13.1182	12.9029	13.1203	13.2883	12.8259	12.74	12.9475	12.8351	13.1658	13.4876	13.0826
CAPZA1	P52907	13.1243	13.3856	12.7165	13.2602	12.7837	12.5089	12.8614	12.4294	12.602	13.3146	12.3466	13.6823	12.7124	12.5217	11.7345	12.7995	12.8539	12.2885	13.0851	13.004
CAPZA2	P47755	14.9376	14.9971	14.9111	15.0352	15.1599	15.2015	14.7909	15.3592	14.8183	14.7187	15.1023	15.2588	15.2277	15.2625	15.1089	15.097	14.7529	14.926	14.3014	15.1167
CAPZB	P47756	16.0672	16.0893	15.8918	16.068	15.8098	15.8089	15.5385	16.1101	15.4488	16.0936	16.0814	15.781	15.6697	15.7388	16.1523	15.7627	15.8161	15.7057	15.508	15.719
CARD19	Q96LW7	13.2691	13.3049	13.1008	13.4023	12.8759	13.1852	13.2699	13.392	12.902	13.3792	13.0034	13.2144	13.0901	13.0054	12.2903	12.4481	12.646	12.6985	12.8759	12.275
CARHSP1	Q9Y2V2	13.7112	13.1379	12.2707	12.4114	12.2946	NA	13.2042	12.5724	12.6239	13.7189	12.569	13.0944	12.3559	12.2917	NA	12.8064	13.0951	12.3804	11.9844	13.0069
CARM1	Q86X55	11.8174	12.5576	12.1483	12.959	NA	NA	12.5889	11.772	11.3935	12.8536	12.3524	12.7318	NA	9.31407	NA	NA	12.2039	11.8214	12.7705	12.278
CARMIL1	Q5VZK9	NA	12.141	NA	11.0582	NA	NA	NA	10.8947	11.7437	11.2247	11.0826	NA	NA	11.1177	NA	NA	NA	10.8184	11.128	10.5454
CARNS1	A5YM72	12.1759	NA	NA	NA	11.414	11.2141	11.9158	NA	10.7584	11.5797	12.3367	NA	11.7192	NA	12.1509	11.2959	NA	12.1158	NA	NA
CARS1	P49589	12.7863	12.5039	12.626	12.4947	11.5127	11.5424	12.4833	10.6447	11.546	12.9319	12.3035	12.5078	11.8973	11.8829	12.3745	12.1418	12.6931	12.2669	12.718	12.4863
CARS2	Q9HA77	13.1108	12.6755	13.1162	12.8955	12.5171	13.0287	12.4224	12.8603	12.6912	13.3379	12.8444	13.39	12.9965	12.997	12.8163	13.3148	12.927	12.9175	12.9744	12.1933
CASK	O14936	11.0111	11.7819	10.4362	11.6324	11.317	10.1359	11.4841	10.3645	11.5926	10.4439	10.8468	11.0429	11.0987	11.168	NA	10.4654	11.6346	10.1597	11.8748	11.4107
CASP14	P31944	11.6664	12.3025	NA	12.615	10.3845	NA	12.9274	10.7016	11.8539	NA	11.5177	12.9806	12.4469	13.8955	12.6018	11.9388	12.8652	11.593	11.6815	14.5859
CASP3	P42574	12.7198	12.3319	11.821	11.4774	11.909	11.7822	11.6246	11.893	12.4264	12.4197	11.7265	NA	11.8803	11.9884	10.9998	12.1389	11.5607	11.4086	11.9993	11.7581
CASQ2	O14958	18.097	18.2076	18.2546	18.1923	18.2865	18.1528	18.2281	18.3457	17.5339	18.3598	17.9917	17.886	18.6134	18.5041	17.7614	18.4756	17.1903	17.6976	17.7178	18.0974
CAST	P20810	16.5139	16.393	16.0809	16.3355	16.3281	16.1614	16.8271	16.644	16.4271	16.0839	15.6809	15.8044	15.8729	15.753	15.2999	15.8363	15.6286	15.7845	16.0132	15.752
CAT	P04040	15.4382	15.613	14.9644	15.5623	14.4977	14.863	15.5779	15.412	15.1034	15.0851	15.4986	16.7138	15.9949	15.8663	15.492	16.5244	15.7974	15.4084	15.3459	16.6284
CAV1	Q03135	16.9152	17.5487	16.7817	17.5784	17.1951	17.116	17.5489	17.4975	17.1709	17.0905	16.8478	17.4081	17.6215	16.9823	16.8247	16.8737	16.5422	16.7875	15.7785	17.7372
CAV2	P51636	14.8632	15.3627	14.9774	15.1644	15.2576	14.9731	15.426	15.16	15.1917	14.758	14.2831	14.729	14.9665	14.7592	14.3751	14.6781	14.5485	14.8424	14.6316	15.5451
CAV3	P56539	13.2133	13.8638	13.8905	14.126	13.6944	13.7802	14.4399	14.2195	13.017	13.3657	13.2166	NA	13.6654	12.9763	12.7774	13.263	12.3091	13.3466	NA	13.6825
CAVIN1	Q6NZI2	17.9558	18.6353	18.1861	18.7242	17.9189	18.0531	18.7955	18.2937	18.1994	18.2172	18.313	18.664	18.4945	18.2209	18.015	18.2251	18.2597	18.0798	17.7626	19.0112
CAVIN2	O95810	15.8201	16.1499	16.0496	16.4637	15.7048	15.7551	16.2759	16.0748	16.1558	15.5111	16.0762	16.2004	16.672	16.3254	15.9801	16.3024	15.7305	15.8607	15.3036	16.5397
CAVIN3	Q969G5	12.807	13.4729	12.7087	13.5009	12.8848	12.5046	13.2673	12.6233	13.3113	13.6809	12.3485	13.5847	13.2761	12.717	12.5335	12.7629	13.8442	13.3359	13.6343	14.3917
CAVIN4	Q5BKX8	14.8391	14.7916	15.3477	14.7478	14.4099	14.2961	14.3756	13.7095	14.3685	15.4796	14.695	14.8129	14.4471	14.1857	14.7739	14.4757	13.8831	13.7675	14.0623	14.8541
CBFB	Q13951	11.9388	12.4569	11.235	NA	11.1341	11.1673	11.3166	10.9752	12.028	12.2423	11.6597	NA	NA	11.2516	NA	11.6122	NA	NA	NA	NA
CBR1	P16152	13.8929	13.569	13.2967	13.4048	12.9138	13.2467	13.8374	12.9572	13.2557	13.3562	13.2681	13.4323	13.3313	13.5125	13.0758	13.3728	13.5443	13.1963	13.893	13.1691
CBR4	Q8N4T8	12.8319	12.9598	13.3682	12.5028	13.381	13.6053	12.9758	13.273	12.757	12.9696	13.6722	13.3571	13.2187	13.5907	13.4143	12.8116	13.4912	13.5638	13.7902	13.0138
CBX3	Q13185	12.321	12.1536	11.8954	12.0319	11.8009	11.2541	11.9065	11.7857	11.6338	12.3586	11.2359	12.1226	12.0848	10.74	11.8814	11.9414	11.4724	11.8423	11.6606	12.3841
CBX5	P45973	10.6363	NA	10.6475	NA	11.0892	NA	10.4579	NA	NA	NA	NA	NA	NA	NA	NA	11.2145	NA	NA	11.0017	11.968
CC2D1A	Q6P1N0	16.8535	17.0509	15.7279	16.0866	15.9001	16.0771	15.1899	15.9331	16.1119	15.7753	15.3775	15.652	15.689	16.3549	15.2284	15.6713	16.7469	15.4836	16.2666	15.4853
CCAR2	Q8N163	12.276	12.4583	12.545	13.0265	12.6017	12.3001	12.6999	11.9036	11.9129	12.668	12.807	12.7391	12.6418	12.088	12.8353	12.8074	13.0667	12.9589	13.6159	12.8926
CCDC110	Q8TBZ0	10.8907	NA	10.3586	10.637	NA	NA	NA	NA	NA	10.9029	NA	NA	NA	NA	NA	10.1509	10.7253	NA	NA	11.7192
CCDC124	Q96CT7	13.1082	12.7694	12.7995	13.1449	12.5961	12.6215	12.6825	12.5243	12.9992	12.9547	12.6928	12.8114	12.8938	12.893	12.2796	12.8223	12.6467	12.7034	12.9747	12.603
CCDC127	Q96BQ5	12.9553	12.8709	12.7829	13.488	13.1338	13.2101	12.85	13.0461	12.9373	12.9209	12.7436	12.9994	13.2687	13.4899	12.6557	12.8143	13.6148	13.2606	13.5611	12.8678
CCDC141	Q6ZP82	14.8579	14.7824	15.0129	14.8511	15.0055	15.0573	13.9823	15.0251	14.9603	14.0279	14.6696	14.6228	15.0318	14.977	14.5565	14.9595	14.6375	14.6136	14.1257	14.6843
CCDC22	O60826	12.8434	12.617	12.7678	12.5852	12.5211	12.8076	13.117	12.4583	13.2424	12.5944	12.8639	12.808	12.5309	12.527	12.5983	12.4525	13.1589	12.864	13.4784	12.5898
CCDC40	Q4G0X9	NA	14.6287	NA	NA	NA	NA	NA	NA	NA	13.6626	13.6485	NA	NA	NA	NA	NA	NA	14.5107	15.5228	NA
CCDC43	Q96MW1	11.6387	11.4847	11.6779	11.6123	11.5394	10.663	11.7977	11.4651	12.006	12.152	NA	11.665	11.6583	11.1393	NA	11.6593	12.0944	10.8576	12.3786	11.6145
CCDC47	Q96A33	12.2178	12.4669	12.0919	12.6418	12.0865	11.8033	11.9718	11.5436	12.2419	12.2925	12.3545	11.7748	11.7216	12.2145	12.0442	12.1155	12.451	12.0965	12.6796	11.9737
CCDC50	Q8IVM0	12.4245	11.9332	11.7004	11.6167	12.6473	11.8955	12.1175	12.1565	12.2208	NA	NA	12.5161	12.1709	11.6482	11.3095	11.9599	NA	11.5755	NA	11.3468
CCDC51	Q96ER9	12.9062	13.1732	13.3042	13.1622	13.6676	13.5496	13.2651	13.3961	13.6009	13.0416	13.1831	13.1137	13.2642	13.3918	13.6315	13.2297	13.1052	13.6621	13.1269	13.1597
CCDC6	Q16204	12.3953	12.463	12.2452	12.7742	12.3699	12.118	12.5638	12.1389	13.0823	12.7406	12.6349	12.4843	12.2668	12.762	12.3811	12.2231	12.6425	11.8868	12.9652	12.2448
CCDC69	A6NI79	11.4779	NA	11.8855	NA	10.9487	11.4609	11.3994	10.8762	11.6206	NA	10.889	NA	12.5609	NA	NA	11.3115	NA	11.0732	NA	NA
CCDC8	Q9H0W5	11.9514	11.1156	11.6955	12.7947	12.7522	9.91254	10.6608	9.58339	12.2484	11.016	NA	12.3481	10.3348	11.5889	NA	12.058	NA	11.8149	NA	11.6908
CCDC80	Q76M96	NA	NA	NA	10.0663	NA	NA	NA	9.40815	9.48718	NA	NA	NA	NA	NA	10.548	NA	11.0509	NA	11.2731	NA
CCDC9	Q9Y3X0	10.8856	10.5864	10.7551	11.0197	11.0016	12.4847	10.1686	9.82011	11.1352	14.1927	11.0477	NA	NA	NA	11.1942	10.8219	11.0947	NA	10.9208	NA
CCDC90B	Q9GZT6	11.9346	12.0732	11.7118	12.1969	11.8614	11.7497	11.4776	11.6031	12.4861	NA	12.7554	12.9833	10.9704	NA	NA	NA	11.9723	11.6674	12.1988	11.4226
CCDC93	Q567U6	11.1482	11.4407	11.2933	NA	11.3317	10.846	11.6387	10.9919	11.0451	10.7715	11.3013	10.4795	11.0113	10.1863	11.5899	11.0357	11.2826	11.4756	11.4016	11.0206
CCDC9B	Q6ZUT6	11.5185	11.9648	12.078	11.1437	11.0388	11.0795	10.5023	11.9061	11.1709	12.2996	10.9375	11.8635	11.6958	10.8562	10.9193	11.4872	11.1077	11.2222	11.5328	11.2047
CCN5	O76076	NA	NA	NA	NA	NA	9.36553	9.41566	NA	NA	NA	NA	10.8319	NA	10.1651	NA	NA	11.9146	NA	NA	NA
CCS	O14618	12.6608	13.2671	12.4291	12.7598	12.4226	12.7526	13.2936	13.0235	12.5985	12.7214	12.8244	13.3773	13.0321	13.092	12.838	13.5322	12.8848	13.0065	13.1633	13.3606
CCT2	P78371	15.8259	15.5619	15.1214	15.4829	15.2542	15.1114	15.6262	15.2141	15.4714	15.3926	14.8089	15.2365	14.9811	14.8628	14.6225	15.0692	14.7174	14.9366	15.2183	15.1258
CCT3	P49368	14.9767	14.8432	14.6061	14.854	14.6997	14.4584	15.0829	14.6001	14.7707	14.703	14.2918	14.7675	14.6744	14.4217	14.1936	14.6056	14.3677	14.3985	14.6647	14.6504
CCT4	P50991	15.2481	14.9858	14.8204	15.1699	15.1011	14.6491	15.4195	14.8683	15.0379	15.0332	14.5298	14.8909	14.8737	14.5455	14.3889	14.8842	14.1967	14.5101	14.7442	14.7948
CCT5	P48643	15.2962	15.2198	14.738	15.055	14.9002	14.5532	15.386	14.8105	14.8681	14.8071	14.5718	14.805	14.56	14.5535	14.3213	14.7343	14.4842	14.6133	14.8857	14.514
CCT6A	P40227	15.2185	15.0445	14.7673	15.1436	14.9456	14.7044	15.3889	14.877	14.8629	14.7636	14.6458	14.8537	14.4414	14.4373	14.4793	14.6863	14.5138	14.4235	14.7242	14.5548
CCT7	Q99832	14.6148	14.7759	14.2108	14.6071	14.3725	14.1049	14.7264	14.2891	14.3451	14.2488	14.1346	14.456	14.2463	14.0072	13.7728	14.0595	13.8682	13.7942	14.2084	14.311
CCT8	P50990	16.2529	16.2001	15.8171	16.2594	15.8928	15.5532	16.3522	15.735	15.8605	16.0575	15.7434	15.9991	15.8784	15.641	15.3979	15.9248	15.4374	15.5844	15.8744	15.7664
CD109	Q6YHK3	11.5196	12.1378	11.5088	12.1903	11.4466	11.2191	12.1942	11.8695	12.1558	11.9122	12.0957	12.712	12.1994	11.2219	11.5282	11.7335	11.9439	11.3725	NA	11.5829
CD14	P08571	12.6945	12.5032	12.2844	12.5747	11.6846	11.5869	12.4826	10.9048	NA	NA	NA	10.6815	NA	12.6798	NA	11.7145	12.1426	NA	12.5503	NA
CD151	P48509	14.0059	15.2629	14.5464	15.2115	14.3838	14.3688	14.8362	15.0431	14.4231	14.1672	14.5671	14.2126	14.9819	14.4982	14.2587	14.3604	14.2232	14.1984	14.327	15.1362
CD163	Q86VB7	13.4705	13.0416	12.3418	12.925	12.2027	11.6922	12.8207	11.7225	12.3925	11.7357	NA	NA	NA	11.9084	NA	10.6462	NA	NA	12.6703	NA
CD248	Q9HCU0	11.4475	12.2661	11.4646	12.5855	11.5352	NA	12.2862	11.3333	11.9893	10.743	NA	12.5807	NA	11.0302	NA	11.9594	11.2676	12.2031	11.6505	12.1937
CD2AP	Q9Y5K6	NA	NA	NA	NA	NA	NA	NA	NA	NA	NA	NA	11.8352	NA	NA	NA	NA	NA	NA	NA	NA
CD34	P28906	12.885	14.1743	12.7311	14.1699	13.0089	12.8923	14.7641	13.0065	12.5571	13.8174	13.2444	14.346	13.1652	12.9493	13.4962	13.2545	14.0411	13.0519	14.199	13.3713
CD36	P16671	16.6604	17.2229	16.5727	17.0502	16.5398	16.5587	17.1873	17.1335	16.1459	16.9629	16.3727	16.9398	16.946	16.1221	16.7446	16.4954	15.7127	16.1101	16.0691	17.6051
CD44	P16070	14.1192	15.2802	14.1262	14.9392	13.5935	13.5238	13.9578	13.7321	14.2227	14.1053	14.0255	14.9975	14.1837	14.6007	13.9796	13.8266	14.7236	14.1506	14.3901	14.4048
CD46	P15529	12.4299	12.8341	12.5992	12.5042	12.2322	12.7642	12.9919	12.0468	12.6829	12.267	NA	12.9772	13.0532	12.4243	12.2644	NA	12.7278	12.3626	12.3625	13.5521
CD47	Q08722	14.1232	13.4762	12.3811	13.8987	12.7105	12.6254	14.1536	12.6936	12.858	13.2298	13.7008	14.3477	13.9082	13.8474	13.1671	13.285	13.9498	13.7161	13.8507	14.2365
CD55	P08174	12.3086	12.8441	12.0992	13.2413	12.9458	12.9735	13.3104	12.5131	11.9808	13.1203	12.9122	12.9453	13.4154	12.7962	NA	11.5887	14.1885	11.7387	13.248	12.948
CD58	P19256	10.5804	NA	10.8245	11.9103	NA	NA	11.8979	NA	NA	9.98905	NA	NA	NA	NA	NA	NA	NA	NA	NA	NA
CD59	P13987	15.8289	16.5247	15.7712	15.9611	15.845	15.73	16.4307	15.9464	15.0394	16.2986	15.7231	15.7346	15.2733	14.6011	15.4174	14.8896	15.2274	14.2581	14.8399	15.7925
CD5L	O43866	11.4163	NA	12.1022	11.6757	NA	NA	12.685	NA	11.4464	NA	12.2204	13.807	12.4573	NA	NA	12.061	13.467	NA	13.3068	13.315
CD63	P08962	13.2647	14.2585	13.0968	13.9428	14.0026	13.2755	14.2281	13.6503	14.3267	12.9935	12.8755	13.7301	13.6453	13.85	12.7795	12.8183	13.2568	12.6579	12.8557	13.2245
CD74	P04233	13.7929	12.0985	11.8715	12.59	12.2585	11.4654	12.8522	12.3407	12.2233	11.9847	11.1752	12.4722	11.9542	11.8869	10.9332	11.484	12.3328	11.4795	11.4271	12.2838
CD81	P60033	13.9629	14.5869	13.8897	14.8569	14.2458	13.6832	14.9489	14.173	13.424	13.5375	13.3467	13.1621	13.7432	13.2163	12.7375	13.4758	13.5645	12.7856	12.9566	14.9348
CD82	P27701	12.6918	13.2247	12.3502	13.2958	12.0186	12.5454	13.51	12.3116	12.1974	12.7262	NA	12.6693	12.7294	12.8683	12.8492	12.5434	NA	12.7797	NA	12.8263
CD84	Q9UIB8	NA	10.3191	10.0698	10.8057	NA	NA	NA	NA	NA	NA	NA	11.7618	11.6342	10.755	NA	NA	NA	NA	NA	NA
CD9	P21926	14.2496	14.9888	14.0864	15.7705	14.0129	13.5625	15.3168	14.272	14.4478	14.4654	14.2396	14.4567	15.1833	15.1469	14.1318	13.9384	15.5021	13.6699	14.4655	14.5689
CD93	Q9NPY3	11.798	12.0587	11.9054	11.8775	11.902	12.3863	12.46	12.3522	11.5263	12.4331	12.1004	12.4431	12.1685	11.5014	11.7997	11.6044	11.9314	11.5015	11.1741	12.7552
CD99	P14209	14.7515	15.9959	15.3548	15.8812	14.9921	15.2219	16.3299	15.7361	15.5066	14.8721	15.1303	15.2733	14.8206	14.5242	14.7564	14.8302	14.7371	14.5815	14.2444	15.4401
CD99L2	Q8TCZ2	12.1526	NA	12.2807	12.6922	12.1071	11.5621	12.48	NA	NA	NA	NA	12.0029	12.5619	12.2638	NA	NA	NA	NA	NA	12.5627
CDC37	Q16543	14.8025	14.8051	14.5375	14.654	14.7458	14.6792	14.8999	14.5482	14.6179	14.6866	14.2369	14.6503	14.5578	14.2249	14.0201	14.6262	14.2882	14.2718	14.4868	14.3989
CDC40	O60508	12.447	10.0196	NA	NA	NA	NA	NA	NA	8.83822	16.6301	16.8764	15.9485	14.1628	14.7935	15.9729	16.0855	15.5706	16.7782	15.0113	16.2696
CDC42	P60953	15.6567	15.9951	15.3584	15.7966	15.4584	15.2843	15.7221	15.3307	15.5572	15.2772	15.264	15.9221	15.5434	15.3209	15.2058	15.2443	15.6341	15.2718	15.37	15.5791
CDC42BPA	Q5VT25	10.6302	10.7287	NA	9.00069	9.92334	NA	NA	NA	NA	NA	NA	NA	10.2701	NA	NA	NA	NA	NA	NA	11.1067
CDC42BPB	Q9Y5S2	9.76495	NA	NA	11.2767	9.89659	NA	11.2266	10.3243	10.2722	NA	NA	NA	10.0488	NA	NA	NA	10.6684	NA	10.2794	10.6514
CDC5L	Q99459	15.1816	16.1993	15.3223	16.7667	16.9509	16.6607	15.6033	16.9049	15.1592	15.5726	16.219	17.0442	16.753	17.803	17.6354	15.4382	16.8218	17.1716	16.4953	17.3907
CDH1	P12830	11.4916	12.2366	11.1016	12.7049	11.5614	10.8102	12.3734	10.8863	11.3211	12.4908	10.8234	NA	10.8061	11.2896	11.7023	12.4643	15.1222	NA	12.705	12.2938
CDH13	P55290	17.3107	17.4247	17.3554	18.0821	16.6547	17.4231	18.0187	17.7369	17.4729	17.7126	17.8754	17.7379	17.9011	17.4685	17.5648	17.8436	16.4766	17.978	16.995	17.7725
CDH19	Q9H159	13.458	14.2166	NA	13.896	NA	NA	14.019	NA	NA	NA	NA	NA	NA	13.4363	NA	NA	NA	NA	NA	NA
CDH2	P19022	17.5736	17.399	17.8689	17.5325	17.5442	17.3366	16.5401	17.998	17.1975	18.0546	17.7388	17.6216	17.7369	17.3816	17.5875	17.8167	17.0056	17.7014	15.9358	17.749
CDH5	P33151	12.7029	12.8505	12.3253	12.7943	12.0495	12.1482	13.0417	12.5693	12.3248	12.4355	12.2581	13.3163	12.7875	11.9545	12.2107	12.2964	12.4639	12.3936	12.7111	12.7539
CDIPT	O14735	14.0094	14.2056	13.7096	14.2933	14.0742	13.911	14.6041	13.6305	13.7915	14.1859	14.5208	14.1095	14.0348	14.3591	14.0593	14.3474	14.118	14.1235	14.5586	14.496
CDK18	Q07002	NA	10.5604	NA	11.6273	NA	11.4256	11.3719	11.0371	11.0656	NA	NA	NA	12.0385	NA	11.5201	NA	NA	NA	NA	10.6663
CDK4	P11802	NA	12.7338	11.8774	12.2169	NA	11.0705	NA	12.1578	NA	11.8975	11.6755	15.7204	15.4802	NA	11.4331	12.4903	NA	NA	12.0403	NA
CDK5RAP1	Q96SZ6	13.104	12.4722	13.3483	12.9294	13.0712	13.5514	11.0165	12.9253	13.1932	13.3886	13.3754	12.612	14.1387	13.7999	13.8587	14.0153	13.2956	13.8514	12.3089	13.6782
CDK5RAP3	Q96JB5	12.3324	12.6288	12.4813	12.7596	12.1599	12.2764	12.4136	12.3249	12.9364	12.4482	12.369	12.6168	12.2075	12.2753	12.2384	12.8509	13.2235	12.6944	13.3481	12.5057
CDK6	Q00534	NA	NA	11.2295	12.7047	11.8471	NA	NA	NA	12.2886	NA	NA	NA	NA	NA	NA	NA	NA	NA	NA	NA
CDKN2A	P42771	12.2788	12.726	11.1136	NA	NA	NA	NA	NA	NA	12.3385	NA	11.5863	10.898	NA	NA	NA	NA	11.1475	NA	NA
CDS2	O95674	14.5734	14.2537	14.4009	14.1261	14.235	14.1512	14.3004	14.2539	14.8423	14.4265	14.4143	14.0653	14.4637	14.2953	14.1142	14.0246	14.3281	14.2461	14.3405	14.2442
CDSN	Q15517	NA	12.2846	NA	11.9636	NA	NA	12.7977	NA	11.8496	NA	NA	12.9491	12.1813	11.6252	12.263	12.4475	12.3259	NA	NA	14.384
CDV3	Q9UKY7	12.9866	13.1051	12.6823	12.9009	12.4346	12.4949	13.0547	12.9294	12.8227	13.318	12.3284	12.5848	13.1313	12.2876	12.5838	12.4947	12.1718	12.9369	12.873	12.8388
CEBPZOS	A8MTT3	12.5119	12.8298	12.8348	NA	12.2848	13.2386	12.7489	12.606	12.1547	12.084	NA	NA	12.1508	NA	NA	NA	NA	NA	11.9597	12.4739
CEFIP	Q711Q0	11.3727	10.8626	11.8474	11.5849	10.9435	10.9947	NA	11.3883	10.0302	10.7681	11.3841	10.3128	9.6489	10.8969	10.3669	10.8033	11.4678	11.1307	10.5187	10.4323
CELF2	O95319	12.1212	11.6288	11.6054	NA	11.1841	NA	NA	NA	11.2893	NA	NA	11.1048	11.2832	NA	NA	11.8236	NA	10.7033	11.6945	NA
CENPI	Q92674	10.2096	NA	10.5862	11.2558	NA	NA	11.1794	NA	9.53856	10.7746	11.0849	12.0613	11.9489	10.4158	12.4027	11.1835	11.0527	11.0298	11.2121	11.664
CENPT	Q96BT3	NA	NA	NA	12.9948	11.1994	NA	13.7637	NA	11.5703	NA	11.5391	12.5923	11.1833	11.59	11.8166	NA	13.3888	NA	14.5108	NA
CEP170	Q5SW79	10.4916	10.591	NA	10.9209	13.7383	NA	10.5449	10.4098	10.4429	NA	11.0483	11.1412	NA	NA	NA	NA	NA	10.645	NA	10.97
CERT1	Q9Y5P4	10.9433	11.3737	11.1546	11.5767	11.5511	11.298	11.6114	9.93967	11.4472	12.0895	11.5006	11.3154	11.138	11.9281	10.4717	11.1313	NA	11.4432	12.6981	11.3396
CES1	P23141	13.543	13.8486	13.6312	13.4957	12.6482	11.9566	13.9732	11.834	13.2556	13.0388	13.4039	13.7319	12.0483	11.7126	12.0921	13.5152	14.9354	12.5262	14.3897	14.8968
CES2	O00748	14.1721	14.4463	14.2904	14.4538	14.6293	14.3549	15.1679	14.912	14.1892	14.3239	14.271	13.8398	14.0601	13.8697	14.0501	14.4664	13.4814	13.3305	13.3487	14.1806
CFAP20	Q9Y6A4	NA	11.9965	11.4953	12.7585	11.1354	11.2217	11.9149	NA	NA	11.6374	NA	NA	NA	12.2458	NA	11.9233	12.355	NA	11.1503	11.9392
CFAP206	Q8IYR0	15.2577	15.551	15.5738	16.8238	14.6499	12.9532	16.2781	14.2583	14.9522	15.5878	14.9881	16.1319	15.4381	15.059	15.1736	14.0118	16.5681	15.2339	16.0674	15.069
CFB	P00751	12.8936	13.4984	13.5467	14.3889	12.9458	13.0155	14.5405	14.2591	13.7666	13.5605	12.9973	12.9822	12.8429	13.3751	12.639	13.5519	14.285	13.015	14.2087	14.3491
CFD	P00746	11.0964	12.0213	11.9502	11.4862	11.0404	11.2771	11.1646	11.1072	10.557	11.2485	11.1796	NA	NA	10.5691	11.3825	11.803	12.2154	10.652	12.325	12.2217
CFH	P08603	14.0783	14.4641	14.046	15.2701	13.7645	13.5855	15.1075	14.5561	14.4928	14.15	13.8401	14.071	13.958	14.1599	13.3793	14.0017	15.5327	13.2845	14.5972	14.8766
CFHR1	Q03591	12.6524	12.689	11.6096	13.3509	13.1015	12.4543	12.7352	11.4774	12.6298	13.5018	12.1263	12.669	NA	12.2193	12.0627	12.7757	15.6307	NA	11.3298	NA
CFI	P05156	NA	12.0371	11.7811	13.2569	NA	NA	11.673	NA	NA	12.2937	12.7301	12.6581	NA	12.4905	NA	12.3112	14.404	NA	14.1938	12.9831
CFL1	P23528	16.5546	16.2151	15.5137	16.0337	15.5199	15.4762	15.5528	16.2705	15.6842	15.9652	15.1522	15.9721	16.06	15.7725	15.0137	15.699	15.1906	15.1309	15.1322	15.8256
CFL2	Q9Y281	16.3377	16.3569	16.0524	15.9432	16.1259	16.2285	15.9356	16.3692	15.9601	16.2303	15.5698	15.4417	15.7567	15.8652	15.3745	16.1871	15.0978	15.7253	15.0671	15.7392
CHCHD1	Q96BP2	13.3363	13.3703	13.1276	13.316	13.2743	13.2843	13.1001	12.9797	13.1635	12.9663	13.4997	13.0686	13.1913	13.5019	13.2886	13.2013	12.45	13.3893	11.6358	12.9013
CHCHD10	Q8WYQ3	14.6815	14.8515	15.0081	14.8606	14.882	14.9164	14.8289	14.6205	14.389	14.7758	15.0049	14.1574	14.5538	14.4863	14.937	14.6689	14.1564	14.8239	13.4893	14.2424
CHCHD2	Q9Y6H1	13.475	13.9518	13.9149	13.7279	14.5774	14.2323	14.0641	14.1825	12.8671	14.0486	13.8719	13.422	14.1158	13.7439	14.1173	14.0717	13.0698	14.071	13.3538	13.7458
CHCHD3	Q9NX63	17.4695	17.2762	17.7609	17.2952	17.4819	17.538	17.0535	17.5518	17.2898	17.5041	17.6553	17.5777	17.4709	17.7547	17.7311	17.4048	17.6591	17.7147	17.8626	17.3801
CHCHD4	Q8N4Q1	12.9314	12.2494	12.4375	12.4966	12.5623	12.5656	12.2782	12.4466	12.2488	12.5031	12.5581	12.0697	12.1019	12.3642	12.84	12.3343	12.3662	12.3426	12.566	12.36
CHCHD6	Q9BRQ6	12.6115	13.0092	12.653	12.347	12.6021	12.6847	12.1674	12.4791	12.5306	12.4755	13.2804	12.917	12.1878	12.9377	12.7567	12.6788	13.0166	12.8281	12.7885	12.4878
CHCHD7	Q9BUK0	13.8914	13.4327	13.4709	13.8415	14.1062	13.7016	13.7674	13.5064	13.0341	13.2477	13.6603	13.829	13.4807	13.5627	13.6857	13.3499	12.6618	13.511	13.2291	13.0588
CHD1L	Q86WJ1	10.7099	11.9098	NA	NA	NA	NA	NA	NA	NA	12.7967	NA	11.7045	NA	NA	NA	NA	NA	NA	NA	NA
CHD4	Q14839	11.9247	12.0805	NA	NA	NA	NA	NA	NA	NA	11.5092	NA	NA	NA	NA	NA	NA	NA	NA	NA	NA
CHDH	Q8NE62	13.2632	13.308	12.4223	13.4107	13.3209	13.4361	13.6782	13.3536	13.1615	12.7211	13.6138	12.8857	13.5908	12.6503	14.6147	13.7612	12.1701	13.6524	11.498	13.658
CHID1	Q9BWS9	12.7113	13.0695	12.8072	12.6082	12.3001	11.8652	13.0722	12.3195	12.2389	12.6896	12.336	12.7985	12.2553	13.1379	12.5023	12.3725	12.3901	12.7904	12.9844	12.992
CHKB	Q9Y259	10.5996	NA	NA	NA	NA	11.8075	12.2091	NA	NA	12.0033	NA	NA	NA	NA	NA	11.4396	NA	NA	NA	NA
CHMP1A	Q9HD42	12.1764	NA	11.1308	12.5369	12.4497	11.8329	11.3819	11.719	12.5278	12.7608	12.4051	12.1124	12.4432	11.8735	12.2688	11.7963	12.422	11.9398	12.1128	12.1629
CHMP1B	Q7LBR1	13.5398	13.3732	12.7562	12.9522	12.7694	13.0118	13.3497	12.6952	13.0213	12.7852	12.4788	12.3579	12.2537	12.2072	12.3608	12.6095	12.4695	12.6539	NA	12.7077
CHMP2A	O43633	13.321	13.2774	13.4441	13.0416	13.4179	13.3374	12.9284	13.283	13.7283	12.7792	13.5873	13.3645	13.806	13.7497	13.2173	13.4484	13.2065	13.5543	13.0423	13.5233
CHMP2B	Q9UQN3	12.663	13.0567	13.0283	13.2916	12.8318	12.9571	12.6735	12.8515	12.7315	12.5461	12.9824	12.8048	13.3995	12.9821	13.1193	13.3024	12.7189	12.9531	13.0334	13.2198
CHMP3	Q9Y3E7	11.0375	NA	10.8106	11.0402	10.8272	10.4569	10.8582	10.4228	10.5578	11.1897	10.7913	10.6932	11.2079	10.9029	10.7258	11.0645	10.9483	10.1425	10.5475	10.8285
CHMP4B	Q9H444	13.459	13.6701	13.5201	13.295	13.3795	13.3557	13.4759	13.0504	13.6781	13.2851	12.8139	13.3691	13.1041	13.0311	12.0999	13.1649	13.0956	12.8793	12.788	13.236
CHMP6	Q96FZ7	12.1691	12.7052	12.0787	12.679	12.3771	11.9889	12.4451	11.7842	12.689	12.4589	11.9795	12.7438	12.2778	12.645	11.8357	12.0941	12.5985	11.5503	12.4	12.4246
CHORDC1	Q9UHD1	12.65	12.6783	10.9461	NA	11.6574	12.3561	11.756	12.7053	12.2537	12.4645	11.9411	11.1607	NA	11.7023	NA	12.1178	NA	11.7115	NA	11.8355
CHP1	Q99653	13.3643	13.4407	13.5819	13.7109	13.3756	13.2582	13.1396	12.9668	12.7961	13.168	13.8432	14.0079	13.7629	14.0856	14.0084	13.7859	14.0415	14.0926	14.3332	13.498
CHPT1	Q8WUD6	13.2169	12.9053	12.8228	13.0949	12.8961	13.1987	13.171	12.8303	12.8958	12.6723	13.7951	13.0743	13.3367	13.1692	13.3968	13.0802	12.1777	13.3553	13.2733	12.5356
CHRM2	P08172	NA	NA	NA	NA	10.7488	10.2019	NA	NA	NA	NA	NA	NA	NA	NA	NA	NA	NA	10.8426	NA	NA
CHST14	Q8NCH0	NA	10.5821	NA	10.7487	9.62905	NA	11.1681	NA	10.9678	10.5838	NA	NA	NA	NA	NA	NA	13.7662	NA	10.6185	NA
CHST5	Q9GZS9	14.6802	16.0282	14.9538	NA	14.823	NA	15.7316	NA	14.845	14.9392	16.6364	15.3085	17.8966	16.0217	16.37	15.3007	18.3971	15.4392	17.0241	16.6715
CHTOP	Q9Y3Y2	12.1458	12.017	11.6756	12.1855	12.0129	11.5002	11.9274	11.8604	12.3272	11.993	11.728	12.3874	11.9194	12.3216	12.042	12.4293	12.4153	12.286	11.937	12.8789
CIAO1	O76071	13.6261	NA	11.7481	11.7279	13.2302	11.953	12.344	13.2128	12.6876	12.3472	11.4679	12.5516	11.4029	11.4455	NA	12.3312	NA	11.2734	NA	11.7753
CIAO2A	Q9H5X1	NA	NA	NA	11.6049	NA	NA	11.2895	NA	12.3036	NA	NA	NA	NA	NA	NA	NA	NA	NA	NA	NA
CIAO3	Q9H6Q4	NA	NA	NA	NA	NA	NA	NA	10.8625	11.7219	NA	NA	NA	NA	12.0882	11.4823	NA	NA	NA	NA	NA
CIAPIN1	Q6FI81	12.9455	13.0132	12.8451	12.7752	13.1525	13.1312	12.7901	12.9849	12.8741	12.399	12.5804	12.3687	12.7433	12.5865	12.3776	12.8719	12.3764	12.7217	12.4323	12.5589
CILP	O75339	15.0365	15.8598	15.8342	16.7061	15.827	14.1577	16.1647	14.0368	15.5028	17.0379	18.006	15.1355	14.9328	15.9353	15.8972	16.8118	17.8993	15.8284	16.2696	18.329
CIRBP	Q14011	14.0381	14.2191	13.6451	14.027	13.8808	13.5237	13.5628	13.6082	14.0082	14.3628	14.2829	14.3139	14.2625	14.1824	14.1807	14.0695	13.8449	14.059	14.3904	14.428
CISD1	Q9NZ45	16.7862	16.7979	16.736	16.6289	16.3448	16.673	16.8249	16.7996	16.7835	16.731	16.815	16.5653	16.2748	16.4783	16.6049	16.21	16.0978	16.2805	15.797	15.8759
CISD2	Q8N5K1	12.0822	12.3241	12.3455	12.4828	12.2187	12.4228	11.5101	12.313	12.0197	12.4012	12.8584	11.471	12.4071	11.9877	12.8289	11.8664	12.0467	12.27	13.0682	12.5007
CKAP4	Q07065	15.4054	15.6488	15.3208	16.0526	15.6565	14.9569	15.2729	14.6203	15.7611	15.2251	14.8841	15.2911	15.0953	15.2898	14.6303	14.9695	15.5658	14.9818	16.0247	14.9636
CKAP5	Q14008	12.8516	12.8036	12.6455	13.0241	12.7312	12.9026	13.2049	12.6705	13.1318	12.6822	12.6577	13.0157	13.1333	13.0905	12.4798	12.6295	12.8448	12.6338	13.4185	12.7271
CKB	P12277	18.8648	18.4157	18.0991	18.0704	18.2866	18.7846	18.6797	18.6075	17.9624	17.5988	18.6317	18.3201	18.0084	18.4963	18.1319	18.3855	18.2117	18.4239	17.8645	17.4805
CKM	P06732	20.496	20.7083	20.5498	20.5861	20.5279	20.555	20.371	20.8493	20.1148	20.3898	20.9514	20.809	20.7658	20.7844	21.1741	20.8678	20.3889	20.8444	19.9783	20.4544
CKMT1A	P12532	14.381	14.9181	14.7202	14.7483	15.4753	14.8661	14.4572	15.0496	14.9219	14.3083	14.9671	14.8885	14.639	14.5109	15.3164	14.7405	14.7832	14.8745	14.3871	15.0351
CKMT2	P17540	19.8119	20.0306	20.1021	20.0698	20.2458	20.2465	19.9613	20.2853	19.9338	19.9874	20.5172	20.5278	20.2767	20.2463	20.5952	19.9658	20.1963	20.2944	20.067	20.1273
CKS1B	P61024	NA	11.279	NA	NA	NA	NA	NA	NA	NA	10.94	NA	11.5333	NA	10.3832	10.6836	10.7228	11.5221	NA	10.7972	NA
CLASP1	Q7Z460	11.8519	12.2509	12.106	12.4158	12.1001	11.9549	11.9966	12.045	12.0909	12.1459	12.2523	12.1371	11.6365	11.9674	11.753	12.1573	11.8114	12.0609	11.8341	12.2267
CLASP2	O75122	11.9875	12.152	12.2562	11.9214	11.9082	11.5616	11.5709	12.3862	12.4654	11.8528	11.7898	11.8844	12.0669	12.0551	11.4858	12.0617	12.166	11.9741	11.3361	11.8444
CLCC1	Q96S66	14.9956	14.9202	14.8036	15.0428	14.3236	14.4398	15.0277	14.7394	14.8724	14.9637	14.7656	15.0134	14.8542	14.6826	14.7175	14.5765	15.0848	NA	14.5347	14.6894
CLCN7	P51798	NA	12.0415	10.7657	NA	NA	NA	12.0153	NA	NA	NA	NA	NA	NA	NA	NA	NA	11.5099	NA	NA	11.1477
CLDN5	O00501	NA	12.0896	NA	NA	NA	NA	12.1108	NA	NA	NA	NA	NA	11.1569	10.9824	NA	NA	NA	NA	NA	11.546
CLEC14A	Q86T13	10.8343	11.2995	NA	NA	10.6066	10.5431	11.3411	10.6014	NA	10.4114	10.8339	11.1642	NA	NA	NA	9.82356	NA	NA	10.5359	11.1859
CLEC3B	P05452	11.8196	11.6035	11.1791	12.7321	12.4309	11.2965	13.213	11.7099	12.6949	10.8677	11.9464	11.284	11.9926	11.9838	11.3578	11.8844	13.3538	10.8592	13.1946	12.8727
CLGN	O14967	14.8872	14.8207	14.9271	14.6133	14.7613	15.1238	15.0554	15.22	14.7344	14.3638	14.4217	13.8293	14.2732	14.5379	14.5411	15.0575	14.09	14.3974	14.9473	14.2504
CLIC1	O00299	15.5917	15.4828	14.6233	15.3043	15.0018	14.6814	15.3739	15.0632	15.0945	15.0362	14.3231	14.9864	15.2495	14.8102	13.9721	14.8747	14.596	14.2174	14.9935	14.9977
CLIC2	O15247	12.0374	12.9472	11.1001	12.383	11.8596	NA	12.2722	12.4772	12.268	11.6257	NA	12.3108	NA	NA	NA	12.2478	10.9623	11.0549	12.7076	11.5072
CLIC4	Q9Y696	15.4232	15.437	14.917	15.1329	15.321	15.2308	15.232	15.2127	14.8786	14.8627	14.2866	14.197	14.6777	14.5725	14.0255	14.6399	14.5649	14.3843	14.2839	14.6295
CLIC5	Q9NZA1	14.8137	15.107	14.7178	15.2699	14.733	14.6265	14.9659	14.946	14.9067	14.833	14.487	15.0367	14.7424	14.5681	14.3388	14.4692	14.041	14.3872	13.988	14.5677
CLINT1	Q14677	12.7683	13.36	12.9168	12.8332	12.6278	12.4134	12.3822	12.4326	12.5164	13.0748	12.6023	12.6419	12.6881	12.7282	12.3215	12.204	12.5357	12.2138	13.168	12.5442
CLIP1	P30622	12.6023	12.9662	12.7074	12.7719	12.8221	12.6832	12.3083	12.4859	12.6798	12.8115	12.6766	12.4692	12.6061	12.6291	12.6806	12.4584	12.6634	12.4417	12.8816	12.5834
CLIP2	Q9UDT6	NA	NA	NA	NA	12.3691	NA	NA	NA	NA	NA	NA	NA	NA	NA	NA	NA	NA	NA	NA	NA
CLNS1A	P54105	11.8179	11.4466	11.5	11.7555	11.4194	11.7463	12.0367	11.6538	11.5908	11.6302	11.3689	10.6029	11.7635	10.7642	11.3717	11.8578	11.333	11.4012	10.808	10.7338
CLPB	Q9H078	12.51	12.4327	12.6525	12.9459	12.712	12.5506	12.3015	12.4358	12.7863	12.6231	12.6368	12.5872	12.7431	12.7968	12.566	12.6077	12.3071	12.7521	13.0127	12.5378
CLPP	Q16740	12.5092	11.945	12.1291	12.2224	12.5405	12.5702	12.0398	11.8485	12.0442	12.6435	12.8154	12.6853	11.9675	12.1863	12.6136	11.9983	12.8956	12.5656	13.2677	11.9367
CLPTM1	O96005	11.8875	14.604	15.0244	12.5159	14.9019	14.9591	14.9026	14.0087	13.9813	NA	14.7514	14.1314	14.5581	12.6277	14.8494	11.9004	14.6459	11.7526	14.6537	12.1729
CLPTM1L	Q96KA5	12.9642	12.4285	13.0434	NA	12.6575	10.4304	NA	12.1739	10.7571	12.6704	13.1698	NA	12.3114	12.8552	12.7994	12.5413	12.1863	11.8171	NA	11.3761
CLPX	O76031	12.1583	11.826	11.9146	11.816	12.2232	11.8323	11.7021	11.9992	12.3814	12.0319	11.8207	11.7196	12.0133	11.9435	11.692	12.1217	11.3739	12.1157	11.6222	11.3949
CLTA	P09496	16.7982	16.7112	16.2775	16.8635	16.16	15.6588	16.9253	15.8205	16.2775	16.087	15.6599	16.4393	16.3046	16.2542	15.3713	16.0087	16.3019	15.499	16.5407	16.7134
CLTB	P09497	16.1898	16.243	16.0816	16.0361	15.9841	15.9032	16.1456	15.8864	15.8394	16.0218	15.9221	15.9104	15.7209	15.7742	15.449	15.7851	16.096	15.667	16.2916	15.6702
CLTC	Q00610	15.8526	16.0435	15.5985	15.997	15.6965	15.3455	15.8686	15.435	15.6627	15.6372	15.2776	15.7398	15.5609	15.5071	15.126	15.3008	15.6492	15.204	15.9274	15.5005
CLU	P10909	15.1665	15.6484	15.0229	15.9235	17.0111	14.0953	15.9152	14.8173	15.2991	15.1337	14.6438	14.9436	15.2466	15.2846	14.8977	15.1711	17.6001	14.4275	15.5853	16.0483
CLUH	O75153	12.9935	13.132	12.9651	13.0952	13.0117	13.1099	12.5754	12.998	13.2862	13.205	13.3333	13.4352	13.175	13.0412	13.2877	13.1697	13.1252	13.5157	13.307	12.9131
CLYBL	Q8N0X4	12.8596	13.0218	13.1313	13.7583	14.0149	13.5421	12.9072	13.9069	13.0337	13.0142	12.1113	13.4598	12.071	13.7758	13.2729	13.3477	13.1869	13.5122	12.439	12.551
CMA1	P23946	14.3	15.0645	14.4728	14.6651	15.4571	14.688	15.4181	14.9491	NA	14.9558	14.8819	16.5655	15.2278	14.563	14.1652	15.1933	14.5881	13.7308	15.2159	15.3625
CMAS	Q8NFW8	12.2765	12.3687	12.7324	12.4645	12.388	12.5161	11.7998	12.0026	12.2802	13.0195	12.7324	12.3435	12.6589	11.1835	12.698	12.6317	12.7543	13.1117	13.0364	12.9488
CMBL	Q96DG6	15.2333	15.2026	15.6792	15.2174	15.3319	15.2623	14.7727	15.3762	15.0943	15.9189	15.2162	15.1843	15.1329	15.6045	15.0462	15.598	15.4331	15.4971	15.2852	15.4756
CMC1	Q7Z7K0	15.8503	15.1986	15.1197	15.6138	15.867	16.0602	15.6659	15.8773	15.9164	14.2952	15.6007	15.6919	15.913	16.0749	16.1201	15.5484	14.0045	16.3822	15.7148	15.3322
CMC2	Q9NRP2	13.2256	12.4516	13.3511	13.3101	13.4456	13.1395	13.2375	13.4216	13.4748	12.7411	12.6487	13.0297	13.1215	12.8479	13.3467	12.8904	13.0137	13.1417	12.9976	12.6999
CMC4	P56277	12.6737	12.8946	13.7148	13.1702	13.2648	13.2874	12.6511	13.0959	12.0381	12.9179	13.1663	12.2786	12.7924	13.2574	12.3881	12.2238	12.4496	12.1413	12.4073	12.267
CMPK1	P30085	13.9199	13.7248	13.5632	13.637	13.9084	14.0889	13.4453	13.8571	13.8496	13.1531	13.3043	13.4742	13.5778	13.3091	13.1697	13.6638	13.2876	13.0987	13.0224	13.2975
CMPK2	Q5EBM0	12.2404	11.9606	NA	NA	10.7917	NA	11.7093	NA	10.7705	11.3932	NA	11.6124	11.2064	NA	NA	9.55095	12.1003	10.0282	NA	NA
CMYA5	Q8N3K9	13.1299	12.6122	13.2774	13.0549	13.4347	13.3257	12.0204	13.2953	13.3741	13.4743	13.3827	13.0071	13.5255	13.3461	13.2496	13.3689	12.8972	13.0158	13.1626	13.4106
CNBP	P62633	12.994	13.0097	12.9994	12.8582	13.1171	13.3506	12.7795	12.9971	12.8353	13.6692	12.7419	12.8709	12.9505	12.5667	12.6886	12.8151	12.0133	12.1563	11.9131	13.5585
CNDP2	Q96KP4	14.9844	14.5816	14.4719	14.4216	14.3988	15.0314	15.1069	14.643	14.6008	14.29	14.4351	14.4067	14.2833	14.358	14.1315	14.2438	14.0272	13.9972	13.8548	14.194
CNIH4	Q9P003	11.2866	11.8389	11.4312	12.062	11.8951	11.53	12.5969	11.7794	11.6771	11.515	11.2394	11.5608	12.1453	12.0608	10.8634	11.8382	11.2574	11.361	11.0935	11.8999
CNN1	P51911	12.7233	14.4724	12.0844	14.2154	13.3019	11.9922	10.6087	12.2294	13.4749	13.7259	12.4354	12.7588	13.1523	14.4874	13.7369	13.8007	16.7919	13.5713	13.8023	14.6951
CNN2	Q99439	11.6183	12.0033	NA	12.1744	11.8742	NA	NA	11.8245	10.734	NA	11.837	NA	NA	12.0833	NA	11.2071	12.2111	NA	NA	11.7348
CNN3	Q15417	13.0528	13.2857	12.5478	13.7695	13.3429	12.6734	13.1864	13.064	13.9136	13.0833	12.7223	13.5847	13.13	13.5054	12.8232	13.1577	13.8672	12.9665	13.2632	13.6098
CNOT1	A5YKK6	11.6104	12.2271	11.6761	11.8372	11.754	NA	11.619	10.9021	12.0499	12.0766	11.2274	12.594	11.2992	11.3598	11.561	11.5114	12.0749	NA	11.7377	11.6498
CNOT3	O75175	10.2969	11.2884	NA	NA	10.0938	NA	10.9274	10.6241	NA	NA	NA	11.296	11.3502	10.7674	NA	NA	NA	NA	11.3358	10.4343
CNOT9	Q92600	NA	10.5776	10.8246	NA	NA	NA	10.5077	9.52264	NA	NA	NA	NA	10.9503	NA	NA	NA	NA	9.1286	NA	NA
CNP	P09543	13.9682	13.7551	13.4643	14.0373	13.9664	13.6191	14.0845	13.6145	13.8352	13.7723	13.6349	13.5916	13.6609	14.1596	13.8221	13.9664	14.1164	13.2334	13.9156	14.3573
CNPY2	Q9Y2B0	13.5721	13.872	12.3539	13.0562	12.7427	11.5638	12.8842	12.9587	11.9517	14.2897	13.0436	13.4694	12.5338	12.5977	12.0862	12.7112	13.0923	12.377	12.6166	12.7563
CNPY3	Q9BT09	11.6066	11.233	NA	NA	10.6141	NA	11.2261	9.94503	10.7533	NA	NA	10.673	NA	NA	NA	NA	NA	NA	NA	10.7129
CNPY4	Q8N129	11.6239	12.0922	NA	12.0676	NA	10.5894	NA	11.146	11.1549	NA	NA	NA	10.2432	NA	NA	11.0215	NA	NA	NA	NA
CNRIP1	Q96F85	10.8858	NA	10.6798	11.1706	10.6621	10.1526	11.7553	10.468	11.3494	10.9239	10.9957	11.7396	10.3733	NA	11.2857	11.5943	11.6047	11.0314	11.5685	11.6413
COA1	Q9GZY4	11.4239	11.3584	11.3254	10.5235	10.8498	11.1173	10.9911	10.7779	NA	11.3738	10.7792	11.7088	10.8747	11.4729	11.5223	NA	NA	11.6459	11.2991	11.2292
COA3	Q9Y2R0	15.2046	15.2917	15.4815	15.6211	15.5639	15.7989	15.5043	15.5253	15.5489	14.937	15.906	15.565	15.7346	15.9022	16.0883	15.6599	15.0703	16.1113	15.6763	15.3625
COA4	Q9NYJ1	12.8066	12.0141	12.519	12.5512	12.4857	12.7748	12.5719	11.8613	12.5294	12.8701	12.6652	12.4607	12.312	12.3101	12.5044	12.9756	12.5763	12.866	12.4585	12.0943
COA6	Q5JTJ3	13.9827	14.1069	14.1646	13.82	14.3324	14.6233	13.6808	14.4225	14.0283	13.7915	13.8189	13.5097	13.5577	13.4382	13.8326	13.3964	13.5416	13.6419	13.3621	13.6715
COASY	Q13057	13.2869	13.3419	13.5398	13.1931	13.5307	13.6338	13.5178	13.5163	13.2078	13.2297	13.438	13.5601	13.2694	13.2404	13.1844	13.3585	13.2276	13.4071	13.8106	13.3701
COBL	O75128	13.2718	13.4526	13.5468	13.546	13.1803	12.904	13.2993	13.6097	13.1	13.7088	13.353	13.0029	13.4904	13.1549	12.9523	13.3159	12.6435	12.9527	12.2813	13.3362
COBLL1	Q53SF7	NA	14.0412	14.415	13.6835	14.1326	14.0601	13.446	13.8975	13.8823	14.883	15.987	14.6699	17.7667	15.2483	15.9757	NA	14.8032	NA	NA	NA
COG1	Q8WTW3	13.9763	14.0908	14.045	14.2152	14.1195	14.6354	13.9494	13.6905	14.3971	13.0465	14.5441	14.0276	14.1783	13.8408	14.5311	14.1569	12.79	14.5233	14.6967	13.2466
COG2	Q14746	10.6043	10.5124	10.4086	10.9896	10.458	NA	NA	10.3668	11.2676	NA	NA	NA	NA	NA	9.87948	NA	NA	10.234	NA	10.8849
COG3	Q96JB2	11.0726	11.5339	10.584	11.095	10.73	10.0279	10.8761	NA	NA	11.0662	10.7125	NA	10.3323	10.8232	10.6848	10.2096	NA	NA	NA	NA
COG4	Q9H9E3	NA	NA	10.7607	11.5524	10.3008	10.9041	10.9467	NA	10.8766	NA	NA	NA	NA	NA	NA	NA	NA	NA	NA	NA
COG5	Q9UP83	10.556	11.3601	10.5773	10.9664	10.9599	10.929	10.9026	10.9492	10.858	10.7522	10.5189	11.3297	10.7181	11.2336	11.0259	10.3501	10.426	10.9153	11.6597	11.0321
COG6	Q9Y2V7	10.1034	11.2615	11.0667	11.0975	11.2622	NA	10.9288	8.34592	NA	11.5046	NA	11.3367	NA	11.2621	10.5427	NA	10.6947	9.24074	9.95073	10.2762
COL10A1	Q03692	NA	NA	NA	NA	NA	NA	NA	10.8554	NA	10.4273	NA	NA	NA	NA	NA	NA	15.8466	NA	NA	NA
COL12A1	Q99715	11.5881	13.2017	12.0342	13.9186	13.397	10.9437	11.8566	NA	13.9838	12.9029	13.832	12.4802	12.7481	13.1377	12.7666	12.8106	14.5624	12.8811	13.7688	14.4089
COL14A1	Q05707	12.5764	14.5808	14.8242	14.9334	14.7482	13.2744	13.8867	13.5215	14.68	15.1325	13.5471	14.0004	14.4195	14.5694	14.3876	14.6066	16.3356	14.0129	15.6739	15.3523
COL15A1	P39059	15.623	16.496	16.301	16.6469	16.1114	15.9947	16.4447	16.3227	16.0415	16.4854	16.4135	16.8909	16.9083	16.3775	16.8208	16.5771	16.724	16.5079	16.5138	17.1542
COL16A1	Q07092	NA	13.5036	12.8477	13.5202	12.1987	NA	13.1719	NA	12.0638	13.6241	13.1731	12.1898	13.0461	14.1612	13.0096	12.8584	17.2878	11.8648	15.2081	13.5913
COL18A1	P39060	15.9442	16.1048	15.7692	16.527	15.9709	15.3429	15.4592	15.1811	15.9766	16.5868	15.3179	15.487	14.8354	15.0206	15.5685	15.5648	16.7717	15.0608	16.1859	15.9756
COL1A1	P02452	19.2676	20.8714	20.1036	20.208	20.1544	18.6559	19.9867	19.2829	19.8492	20.3242	20.45	20.5463	20.5039	20.8492	21.0338	20.197	22.2239	20.1071	21.5533	20.5268
COL1A2	P08123	19.1504	20.7446	20.0309	20.6451	19.7563	18.3784	20.3265	18.9871	19.6339	20.1463	20.7448	20.7182	20.9044	20.8525	21.0079	20.0394	22.1219	20.2124	21.685	20.5997
COL21A1	Q96P44	12.5	14.1639	13.1226	14.4387	13.3278	12.0093	13.7203	12.2243	12.9673	12.8739	13.9919	13.7015	14.039	14.4577	13.8537	12.7232	16.5027	13.6265	14.6094	13.5885
COL28A1	Q2UY09	13.9006	14.7221	12.801	14.8512	14.9374	13.9212	15.5488	14.4193	12.9107	15.1908	14.6679	15.8557	16.2638	14.9112	15.7319	15.588	13.2327	15.1508	12.3146	15.7903
COL2A1	P02458	15.5146	17.0578	16.3682	16.6938	16.1927	14.8477	16.8224	15.3212	16.4976	16.1458	17.2141	17.1082	17.5061	17.151	16.9171	16.4236	18.2403	16.6868	18.1599	17.3588
COL3A1	P02461	18.8173	20.5685	19.7765	20.3415	19.9569	18.3064	20.2071	18.4304	19.9197	19.8517	20.7142	20.3748	20.9998	20.884	20.8113	19.5857	22.0641	19.7682	21.6748	20.8028
COL4A1	P02462	17.5219	17.5027	17.7898	17.8234	17.6252	17.3177	17.5826	17.6848	16.782	18.0671	18.3305	18.0091	18.0468	17.6146	18.3267	17.7758	18.9374	17.8838	17.8534	18.6813
COL4A2	P08572	17.5043	17.8071	17.6892	18.0497	17.8938	17.5454	18.0123	17.6175	17.3068	18.169	18.0011	18.0159	18.0352	17.5842	18.2112	17.7698	18.7714	17.6588	17.5693	18.6904
COL4A3	Q01955	13.8797	13.2425	13.9054	13.272	12.7349	14.4964	14.515	NA	11.0657	NA	14.0901	NA	NA	NA	14.1327	13.585	14.1925	13.7307	14.3668	13.2079
COL4A4	P53420	NA	11.0862	13.9063	NA	NA	NA	14.3694	13.9398	11.3564	15.0223	14.7884	NA	NA	NA	NA	14.0897	14.976	13.7251	14.1001	11.604
COL4A5	P29400	NA	NA	NA	NA	NA	NA	NA	NA	NA	NA	NA	NA	12.2336	NA	NA	NA	12.9442	NA	NA	11.8405
COL5A1	P20908	15.0725	16.789	16.1458	17.0396	16.0419	14.2663	16.847	14.7068	16.4289	16.1607	17.7072	16.8635	17.4422	17.1324	17.5146	16.1845	18.9453	16.5127	18.4051	17.0938
COL5A2	P05997	19.4364	20.6226	19.9083	20.4553	18.6899	18.2114	20.4013	18.5482	19.0106	20.152	21.4532	20.6228	21.2874	20.8358	21.1056	19.997	21.6459	20.0591	20.8688	20.1952
COL5A3	P25940	15.8217	17.0615	16.3442	17.1916	16.1874	15.2842	17.452	15.3757	16.5939	16.5483	17.8482	17.3159	17.9817	17.2029	17.1188	16.6214	17.4285	16.1041	17.6421	17.5047
COL6A1	P12109	18.1262	18.5946	18.3612	18.8853	18.3673	17.5185	18.1715	17.8075	18.2938	18.8631	18.6392	18.3755	17.9003	18.3065	18.0026	18.345	20.0396	17.7713	19.0018	19.2008
COL6A2	P12110	18.2256	18.2234	18.4004	19.0732	18.2396	17.4357	18.1113	17.8396	18.3326	18.768	18.8537	18.5864	18.0356	18.5411	18.1086	18.3989	19.9175	17.8524	19.0205	19.2852
COL6A3	P12111	18.7763	18.8901	18.8648	19.4804	18.6992	17.8431	18.7328	18.2874	18.8275	19.412	19.154	18.9738	18.4716	18.9131	18.534	18.8341	20.5755	18.4211	19.6011	19.6613
COL6A6	A6NMZ7	13.0207	14.9146	14.829	15.0226	13.7982	12.5532	14.7178	13.953	13.8631	14.7885	13.3723	14.2441	13.9767	14.2684	14.2671	14.1859	15.6109	13.0579	14.6323	14.8721
COL8A1	P27658	17.3735	17.9875	17.444	18.7471	16.9865	16.6463	18.324	16.2615	17.3398	17.8901	17.9073	17.0196	17.0943	17.1105	16.3175	17.6326	20.4679	16.7055	18.3603	18.6766
COL8A2	P25067	11.6957	12.3266	12.0051	13.4408	11.909	11.4292	12.8606	11.8677	11.7271	12.0221	NA	11.332	11.8139	11.5313	NA	11.7271	14.9391	NA	12.745	12.164
COLEC12	Q5KU26	11.7808	11.4137	NA	12.2591	NA	11.4519	12.2812	NA	12.3799	11.1498	NA	11.4446	NA	11.96	NA	NA	NA	11.3202	12.0845	11.8494
COLGALT1	Q8NBJ5	13.2665	13.3065	12.4957	13.5499	12.5013	11.3941	13.0159	12.2527	12.9548	12.2819	12.9918	12.9307	NA	12.2226	12.1402	12.9287	13.0132	12.4217	13.3142	12.6941
COMMD1	Q8N668	NA	13.1448	11.3296	NA	11.4099	NA	11.7878	NA	NA	NA	NA	NA	NA	NA	NA	NA	NA	NA	NA	NA
COMMD10	Q9Y6G5	11.8449	11.5293	11.5562	11.8294	12.0837	11.5322	11.9983	12.1926	11.7599	12.6399	NA	NA	11.6835	11.47	11.8388	11.2466	NA	NA	12.5467	11.3829
COMMD3	Q9UBI1	11.3625	12.3588	11.7939	11.9082	11.8551	10.2989	11.2431	11.6794	10.9149	11.5096	12.0263	11.5883	11.1336	11.2676	11.6429	11.8684	11.8462	11.4042	12.2344	11.2625
COMMD4	Q9H0A8	11.3755	11.5158	11.8666	11.8682	11.8536	11.2069	11.9785	11.4576	11.9362	11.7052	11.7152	11.3737	11.75	11.5108	11.3387	11.2914	12.1293	11.5741	11.8374	11.7853
COMMD5	Q9GZQ3	11.8093	11.9541	11.9098	12.1711	12.0101	11.4733	11.8934	11.6715	11.3475	11.855	11.7017	12.4404	12.1538	11.5258	12.1167	11.6986	12.377	12.0412	12.6167	11.5601
COMMD7	Q86VX2	13.7179	14.6005	14.0872	13.8997	12.8816	12.2054	NA	NA	NA	NA	13.6384	NA	13.7865	14.4009	13.554	14.7831	14.637	13.0823	15.5812	14.2477
COMMD8	Q9NX08	12.3705	NA	NA	NA	11.1554	NA	11.8805	10.7593	NA	NA	NA	NA	NA	NA	NA	NA	NA	NA	12.6249	NA
COMMD9	Q9P000	10.3707	NA	NA	10.4996	NA	9.46321	10.7742	NA	NA	NA	NA	9.84434	10.161	NA	NA	NA	NA	NA	11.068	9.56175
COMP	P49747	NA	10.7409	10.808	12.4778	NA	NA	NA	NA	11.1496	NA	NA	NA	NA	10.9183	NA	NA	16.273	11.9718	12.3805	11.1526
COMT	P21964	13.4425	13.3362	13.1192	12.6714	13.0066	12.835	12.8537	13.0197	12.6747	13.4359	12.8427	12.6292	12.3165	12.7385	12.5623	12.4647	13.1347	11.9267	12.4148	12.9544
COMTD1	Q86VU5	12.7004	12.8201	12.2803	12.5306	12.6381	12.5789	12.2106	12.6361	11.993	13.0886	12.602	11.9142	12.0408	11.5407	12.7994	11.6458	11.817	12.0599	10.5148	12.2331
COPA	P53621	13.7938	14.066	13.588	14.0368	13.6852	13.2834	13.7527	13.3914	13.7596	13.5407	13.4447	13.7549	13.4762	13.4127	13.1862	13.2189	13.6454	13.3164	13.981	13.4385
COPB1	P53618	13.9957	14.3323	13.7461	14.2695	13.7107	13.2709	13.9073	13.3342	13.7233	13.6687	13.4279	13.7195	13.5098	13.5127	13.228	13.4345	13.9012	13.2487	14.0652	13.4123
COPB2	P35606	13.9424	14.1115	13.8026	14.389	13.9089	13.6125	14.104	13.7724	14.2389	13.8666	13.5226	13.971	14.0743	13.9818	13.7112	13.7296	14.0672	13.4338	14.1528	13.9964
COPE	O14579	13.0092	13.809	12.9775	13.4632	12.8412	12.6109	13.1624	12.8239	12.7059	12.9091	12.9086	13.0837	12.9142	12.9037	12.533	12.5716	13.2045	12.9331	13.4333	13.0243
COPG1	Q9Y678	13.0235	13.5613	12.8195	13.4908	12.6519	12.5459	12.8343	12.4084	13.2137	12.7285	12.3746	12.9867	12.6757	12.7177	12.0953	12.3867	12.938	12.4086	13.1301	12.4116
COPG2	Q9UBF2	11.7764	11.8073	11.3971	11.5129	11.4583	11.8882	11.9617	11.1875	11.6572	11.1449	11.387	11.6551	11.6989	11.2593	11.3637	NA	11.7138	11.586	11.7038	12.0038
COPS2	P61201	13.8723	14.2845	13.8917	13.9177	13.8634	13.9019	14.2611	13.9643	13.6176	14.012	13.9808	13.8069	13.6518	13.597	13.8414	14.1286	13.8776	14.0446	13.9152	13.705
COPS3	Q9UNS2	14.2219	13.9777	13.7087	13.884	14.0299	14.1261	14.4924	14.0927	14.3457	14.0927	14.0676	13.9296	13.8488	13.9451	13.9502	14.1328	13.6653	13.9202	14.1316	13.712
COPS4	Q9BT78	14.0332	13.9261	13.8416	13.633	13.7111	13.747	14.111	13.6963	13.7617	13.7073	13.7653	13.7959	13.6894	13.6628	13.5314	13.8726	13.3483	13.6742	13.5649	13.6078
COPS5	Q92905	13.4444	13.4503	13.3638	13.5954	13.3388	13.3206	13.9827	13.4755	13.0792	13.232	13.557	13.6024	12.9476	13.0695	13.5656	13.4928	12.9467	13.2595	13.9598	13.0245
COPS6	Q7L5N1	13.7542	13.7395	13.383	13.6984	13.4492	13.1896	14.0029	13.6227	13.1671	13.6267	13.6656	13.8241	13.6307	13.4569	13.7851	13.9151	13.6609	13.9221	14.0525	13.6151
COPS7A	Q9UBW8	14.1161	14.0488	13.7407	13.8557	14.0314	14.0481	14.3175	13.9043	13.691	13.9509	13.887	14.0301	13.9843	13.6073	13.8973	14.1635	13.3167	13.9584	14.0687	13.7089
COPS8	Q99627	12.6793	12.6479	12.4972	12.0637	12.5687	12.6554	12.575	12.8556	12.9579	12.9077	12.6447	12.7904	12.4232	12.5969	12.8973	12.9042	12.8728	12.6568	12.8949	12.4883
COPZ1	P61923	13.1395	12.9695	12.7163	13.4807	13.4701	12.9344	13.5588	12.8913	13.134	12.6961	12.36	12.9462	12.6091	12.628	11.9055	12.1868	12.5107	12.3201	12.4585	12.5524
COPZ2	Q9P299	11.1254	11.0646	11.4626	11.8482	10.944	10.8381	11.2781	10.7436	11.5859	10.9244	10.5754	11.0351	NA	10.4691	10.9623	10.613	10.989	10.699	NA	10.922
COQ10A	Q96MF6	14.4464	14.2556	14.8045	14.2818	14.4192	14.0345	14.7855	14.0754	14.0701	14.6223	15.3601	14.7497	15.0694	15.1053	15.5529	14.5553	14.7212	15.2088	15.3195	14.435
COQ10B	Q9H8M1	13.3521	12.6452	13.2168	12.7167	13.3826	12.9519	12.9515	12.8279	12.2681	12.7926	13.0584	11.8702	13.048	13.2625	12.6761	12.8216	12.8581	13.1025	12.903	12.5805
COQ3	Q9NZJ6	15.2232	14.8833	15.3205	14.9154	15.2326	15.5867	15.1565	15.2349	15.1032	14.865	14.9199	15.178	15.0069	15.0757	15.1221	14.9022	13.9704	15.2684	14.3608	15.1481
COQ5	Q5HYK3	15.5649	15.1402	15.8686	15.3021	15.6943	15.8592	15.5277	15.62	15.8856	15.0019	15.5046	15.0663	15.4024	15.7965	15.308	14.8845	14.9236	15.5927	15.6871	14.8837
COQ6	Q9Y2Z9	15.4925	15.5286	15.6382	15.3883	15.77	15.9444	15.5069	15.5548	15.4415	15.5939	15.8163	15.8229	15.691	15.6638	15.8025	15.6882	15.0501	16.0902	16.1187	15.5404
COQ7	Q99807	14.9604	14.849	15.335	14.7105	14.8632	15.068	14.7211	14.6821	14.8253	14.9615	15.2264	14.6842	14.7077	14.8452	15.1002	14.7926	14.8205	15.3324	15.4678	14.3954
COQ8A	Q8NI60	16.7231	16.6115	16.804	16.4733	16.2119	16.5436	16.7121	16.649	16.311	16.1035	16.7333	16.0483	16.6696	16.3736	16.8534	16.2074	16.012	16.2958	15.9912	16.2162
COQ9	O75208	17.2246	17.3079	17.257	17.236	17.4124	17.5365	17.5496	17.3523	17.102	16.9847	17.4368	17.0054	17.3145	17.2258	17.5705	17.0308	17.3289	17.2271	17.436	17.142
CORO1A	P31146	15.4844	13.6904	12.4854	14.1483	13.0428	11.9282	14.0839	13.6309	13.522	12.6747	12.528	14.9706	15.1134	14.1164	12.9668	12.7249	14.013	12.1354	14.637	13.3659
CORO1B	Q9BR76	13.8646	14.1084	13.3657	14.0408	13.1723	12.802	14.3515	13.2264	13.3891	13.7331	13.1204	13.6211	13.5838	13.3554	13.0685	12.9961	14.1173	13.6195	14.0845	13.6921
CORO1C	Q9ULV4	13.5152	13.5397	12.8297	13.9002	13.1431	12.4713	13.006	13.0424	13.0754	13.0448	12.4327	13.6406	13.504	13.3867	12.6825	12.8303	13.6001	12.3178	12.9118	13.3416
CORO6	Q6QEF8	13.4769	13.1482	14.0072	13.6324	13.2845	13.6445	12.1534	13.4735	13.5858	13.8479	14.0071	13.0846	13.4019	13.6875	13.3011	13.7753	12.8133	13.4834	12.8063	13.4545
CORO7	P57737	11.3767	NA	NA	NA	NA	NA	11.295	10.5944	10.8825	10.872	NA	NA	NA	NA	NA	10.667	NA	NA	NA	NA
COTL1	Q14019	13.4715	12.3588	11.0391	12.4057	12.1702	NA	12.971	12.6309	12.0865	11.574	10.9907	12.8103	12.2484	11.9743	10.8679	NA	12.2417	11.3535	12.8034	11.9737
COX14	Q96I36	13.2427	13.0897	13.23	13.4181	13.568	12.4047	13.1462	13.3352	NA	12.5677	12.5827	12.642	12.4862	12.9249	13.1292	12.8999	12.6628	13.4907	12.9166	12.3715
COX15	Q7KZN9	11.9509	12.3224	11.9165	12.2649	11.7122	12.0189	12.2579	11.8548	12.556	12.4072	11.5971	11.1677	11.8554	11.8786	11.5968	11.2845	11.9837	11.591	12.3191	11.4217
COX17	Q14061	13.991	14.3437	14.1686	13.7747	14.3757	14.4952	13.9188	14.2895	13.1168	14.2536	14.0956	13.9846	13.9324	13.3996	14.3607	13.7612	13.7781	13.8425	13.0687	13.7226
COX19	Q49B96	NA	NA	12.9455	11.9332	13.1571	13.0333	12.6379	13.2805	12.8146	12.0295	11.945	12.0812	12.9649	12.3786	12.1259	12.5062	NA	12.4551	NA	12.4344
COX20	Q5RI15	13.3655	13.4246	13.6875	13.8198	13.994	14.281	13.2953	14.0448	13.4542	12.9871	13.4179	12.9686	12.8081	13.085	13.3987	12.8296	12.4041	13.4689	12.5505	13.0066
COX4I1	P13073	19.4377	19.6591	19.6212	19.433	19.4378	19.656	19.2353	19.6853	19.1029	19.4794	19.8999	19.538	19.4246	19.5839	19.7154	19.4338	19.2603	19.8447	18.8507	19.1637
COX5A	P20674	20.3821	20.4375	20.5063	20.4887	20.5435	20.6055	20.4198	20.5912	20.442	20.3707	20.9542	20.5438	20.4986	20.6678	20.8055	20.6826	20.4554	20.8867	20.2014	20.3244
COX5B	P10606	19.764	19.7711	19.9971	19.7017	19.9145	19.9888	19.7496	19.9824	19.6163	19.4641	19.5588	19.6325	19.7003	19.7859	19.8817	19.6875	18.9047	19.835	18.4728	19.5766
COX6A1	P12074	13.5126	12.7123	12.7442	13.1474	13.4985	13.1899	12.6659	12.7097	13.4998	13.3005	12.653	12.9972	13.2114	13.024	13.011	13.2252	13.3598	13.4341	13.1107	12.5714
COX6A2	Q02221	15.8958	16.2018	16.0737	16.2417	16.3625	16.3542	16.1957	16.1529	15.7417	15.7451	16.3496	15.9204	16.0777	16.0158	16.3075	15.944	15.8073	16.7098	15.39	15.9485
COX6B1	P14854	18.5353	18.9177	18.8963	18.937	18.2051	18.5819	18.6218	18.448	18.0788	19.0142	19.4438	18.8449	18.5838	18.6703	19.2916	18.7858	18.8116	19.0076	18.6154	18.6035
COX6C	P09669	18.6865	18.9862	18.5874	17.8636	18.3497	18.1242	17.7955	18.6399	17.6349	18.2934	18.18	18.6184	18.1275	18.5013	17.9907	18.2352	18.6412	18.1707	17.1615	18.5293
COX7A1	P24310	18.2436	18.4563	18.4744	18.3687	18.4208	18.509	18.7737	18.2138	18.1772	18.0462	18.7591	18.2264	18.6413	18.4512	18.8198	18.5077	18.0164	18.6129	17.7212	18.4603
COX7A2	P14406	18.1413	18.2158	18.2466	18.1008	17.5032	17.7461	18.3527	17.6453	17.1523	17.768	17.5531	17.4045	16.6679	17.4767	17.7988	16.9492	18.0012	17.5006	17.7338	16.572
COX7A2L	O14548	15.8904	15.6695	16.1147	15.641	16.0975	16.2724	15.9337	16.2389	16.1049	15.7187	15.2498	15.8577	15.5609	16.1108	15.4743	15.5033	15.2384	15.8556	15.0004	15.574
COX7B	P24311	17.9542	18.5243	18.2507	18.1606	17.869	18.4503	18.242	18.5277	18.4633	17.5361	18.3023	18.2393	18.1554	18.156	18.4171	18.2665	18.1262	18.8319	17.1993	18.196
COX7C	P15954	17.8635	17.7492	17.9395	17.7806	17.9679	17.6918	17.8601	18.2743	16.9418	17.2929	17.0067	17.0911	17.577	17.8166	16.7769	17.5105	15.7935	17.7174	15.6466	17.5987
COX8A	P10176	13.1331	13.8568	13.5177	13.7245	12.9549	13.4838	13.596	13.569	13.6833	12.2271	13.3249	13.7186	13.4264	13.517	12.8696	12.7949	13.2517	12.8339	12.613	13.15
CP	P00450	14.4095	14.7466	14.6173	15.1773	14.0746	14.376	16.3342	14.622	14.5812	15.3244	14.0795	14.9971	13.7091	14.3526	13.7574	14.9713	15.3071	13.9574	16.2087	15.8216
CPA3	P15088	13.8302	14.6022	14.0648	14.7189	15.1011	14.093	15.0749	14.8029	13.4463	14.7912	14.9869	16.4677	15.8419	14.78	14.1063	15.5698	14.8183	14.913	15.8048	15.7682
CPB2	Q96IY4	11.5393	11.8537	11.7034	12.3387	11.9339	10.5691	12.0898	11.7712	12.3897	11.2372	11.4467	11.772	11.8496	11.8604	11.0433	11.902	13.7068	10.7925	11.4571	12.2407
CPM	P14384	11.8821	NA	NA	11.7746	NA	NA	11.251	NA	11.0247	NA	NA	NA	NA	NA	NA	NA	NA	NA	12.6154	12.7044
CPNE1	Q99829	11.0839	13.6363	13.179	13.471	12.9896	12.7006	12.9115	12.8296	13.1183	13.2596	12.0027	13.8828	13.0083	12.3665	12.8446	12.4631	13.7214	13.1345	12.8232	12.58
CPNE2	Q96FN4	9.01517	NA	NA	11.0175	NA	9.26106	10.4924	NA	NA	NA	NA	10.7912	NA	NA	NA	NA	NA	NA	NA	9.51116
CPNE3	O75131	15.6898	15.8675	15.6577	15.8401	15.9804	15.6137	15.7106	15.7054	15.5068	15.8359	15.7646	15.7811	15.8031	15.6107	15.8034	15.8489	15.6865	15.9026	15.4078	15.8832
CPNE5	Q9HCH3	10.5811	NA	NA	NA	NA	11.1168	NA	10.6802	11.2239	NA	NA	NA	NA	NA	NA	NA	NA	NA	NA	NA
CPOX	P36551	13.3281	13.4241	13.2788	13.331	13.6062	12.9634	12.6387	13.103	12.8688	13.2269	13.0375	12.9234	13.3231	13.0233	13.0531	12.5855	13.7613	12.9845	13.3568	12.9601
CPPED1	Q9BRF8	13.8312	13.24	11.8765	13.1183	13.0633	13.327	13.7032	12.8692	13.3508	13.1015	13.1166	13.0875	13.031	12.7427	13.3307	13.5024	12.9227	12.7215	13.5952	13.5124
CPQ	Q9Y646	13.1829	13.4677	13.2845	13.774	13.2785	12.8815	13.9471	12.3232	13.3323	13.3527	12.9083	13.9749	13.374	12.9577	12.7657	12.648	13.4758	13.3274	14.7425	13.7661
CPS1	P31327	15.6575	16.8229	15.094	15.3106	13.4889	13.3332	13.2453	13.989	12.6184	16.2145	15.8307	16.3936	14.9712	15.063	15.3657	14.9688	16.1033	15.0971	15.0211	15.3284
CPSF6	Q16630	NA	NA	11.8076	11.5557	11.4294	11.5976	11.4564	11.1364	11.691	NA	NA	12.036	NA	NA	NA	11.9327	11.9295	NA	NA	12.656
CPSF7	Q8N684	12.0588	12.7084	11.3396	NA	NA	10.4295	11.5545	NA	10.1216	12.5507	NA	11.7416	NA	NA	10.735	11.3323	NA	11.4765	NA	11.578
CPT1A	P50416	14.3542	14.5081	14.3095	14.6755	14.6835	14.4624	14.3405	14.6945	14.709	14.5679	14.2517	14.8147	14.5244	14.1134	14.0105	14.6085	13.8284	14.4269	14.2524	14.3696
CPT1B	Q92523	16.5405	16.6412	16.9077	16.7566	17.1808	17.097	16.5709	17.0065	16.8628	16.714	17.082	16.9686	16.9034	16.9134	17.1492	17.0396	16.1297	17.0801	17.0287	16.9645
CPT1C	Q8TCG5	12.9908	13.4229	NA	13.5361	NA	NA	13.3689	NA	13.5067	NA	NA	13.236	13.6919	NA	NA	NA	NA	12.6918	NA	NA
CPT2	P23786	15.3763	15.2785	15.7338	15.0935	15.6494	15.8511	15.4059	15.3326	15.4204	15.3697	15.5124	15.2829	15.5923	15.7856	15.675	15.369	15.063	15.7523	15.3949	15.5076
CPVL	Q9H3G5	13.8456	13.2547	13.097	13.4121	11.898	11.0525	12.1843	12.3103	12.4432	13.7661	11.3053	12.3806	12.1926	12.5784	12.4703	11.6565	12.2661	12.1472	13.2173	12.5221
CRABP2	P29373	15.1145	13.7079	12.2614	12.5675	11.9742	12.305	NA	11.9729	NA	NA	14.3667	14.5738	15.2302	14.6843	11.3712	16.484	NA	12.9907	NA	17.2526
CRADD	P78560	13.1315	13.6458	13.3435	13.5474	13.4585	13.139	12.6392	13.3474	14.5332	13.3643	13.1758	12.7205	13.1203	13.1981	13.1081	13.0335	13.1529	13.113	13.2954	13.1928
CRAT	P43155	16.3048	16.1013	16.5131	16.3731	16.6928	16.5314	16.305	16.6375	16.4635	16.1298	16.3666	16.0743	16.5266	16.7861	16.4569	15.9937	16.2754	16.4703	16.2582	16.2739
CRBN	Q96SW2	11.6641	NA	11.6449	11.1777	11.0608	11.1493	11.5985	NA	10.9408	11.3108	NA	NA	NA	10.6053	11.1808	10.5196	11.2385	11.6235	NA	10.6357
CREB1	P16220	10.9693	10.7752	NA	11.1943	11.1459	10.4894	10.9184	11.3054	11.3752	11.5885	NA	11.6027	11.7207	NA	NA	11.219	10.6211	11.3502	11.2154	11.5281
CRELD1	Q96HD1	13.4861	12.991	13.4068	13.2551	13.281	13.3238	13.5094	12.7365	13.3922	13.3852	13.5497	12.3665	12.5268	13.1188	12.4112	12.9158	13.2931	13.074	13.6814	12.7968
CRIP1	P50238	12.3315	15.289	14.6305	14.9083	13.6346	11.4797	14.0437	13.9199	15.4392	15.3516	14.2044	14.6017	14.7081	14.211	13.6983	14.0635	16.1498	14.3648	14.489	14.1918
CRIP2	P52943	17.7597	17.4196	17.9544	17.4775	17.7283	17.9307	16.7664	18.0693	17.7458	17.705	17.2734	17.8192	17.5453	17.5314	17.441	17.3441	17.2005	17.1921	16.4699	17.5487
CRISP3	P54108	8.3019	NA	NA	NA	NA	NA	9.79503	NA	NA	NA	NA	10.4973	NA	NA	NA	NA	NA	NA	NA	NA
CRK	P46108	12.1497	12.5158	12.3989	12.7902	12.2496	12.135	12.5548	12.2087	12.5801	12.4474	12.1269	12.652	12.4815	11.4289	11.7648	12.4137	12.2906	12.2865	12.678	12.0743
CRKL	P46109	13.3613	12.9786	13.0881	13.274	13.3244	12.9663	13.1682	13.4429	13.287	13.3377	13.0011	12.7557	13.4466	13.1912	13.0778	13.4105	13.196	12.8319	12.9809	13.2916
CRLF3	Q8IUI8	NA	NA	NA	NA	NA	NA	NA	NA	NA	NA	NA	12.0562	NA	NA	NA	NA	NA	NA	NA	NA
CRNKL1	Q9BZJ0	NA	9.17617	NA	NA	NA	NA	9.85594	NA	NA	NA	NA	NA	NA	NA	NA	NA	NA	NA	10.1994	NA
CROCC	Q5TZA2	NA	NA	NA	NA	NA	NA	11.1812	NA	NA	NA	NA	NA	NA	NA	NA	NA	NA	NA	NA	NA
CRP	P02741	NA	11.0026	12.5071	12.9397	11.0701	NA	11.3982	NA	10.7246	NA	NA	10.2329	NA	NA	NA	10.2845	10.6529	NA	NA	NA
CRTAC1	Q9NQ79	11.1574	11.3554	11.6168	11.9906	NA	NA	12.0772	NA	NA	NA	11.9298	11.8974	12.4121	12.3665	12.5787	11.7668	13.122	NA	12.7622	12.492
CRYAA	P02489	16.9356	16.7888	16.7542	16.7892	16.592	16.6121	16.7973	16.474	16.8559	17.5089	16.9435	16.693	16.5838	16.6132	17.0354	17.3346	17.1493	17.1274	17.3255	16.5796
CRYAB	P02511	20.4026	20.6536	20.3054	20.3101	20.3723	20.4971	20.6118	20.4453	20.4499	20.6214	20.3	20.2477	20.4506	20.0428	20.4867	20.517	20.4046	20.7387	20.3806	20.4947
CRYBB3	P26998	12.1671	11.8781	12.7497	12.7029	NA	12.2383	NA	11.6385	12.5771	13.3807	14.2437	13.1379	14.2328	13.8708	13.966	13.4922	14.063	14.0032	11.3441	13.509
CRYL1	Q9Y2S2	12.5228	12.5968	12.3114	12.6051	12.7279	12.6084	12.2885	12.2525	12.3869	12.6887	12.1793	12.7636	12.2684	12.2555	12.2928	13.0519	12.8252	12.6248	12.926	12.7007
CRYM	Q14894	16.514	16.0654	15.8493	16.3785	15.9788	16.7751	17.2692	16.4257	15.706	15.3325	15.3886	14.9815	15.3694	16.1604	15.0802	15.9939	16.6608	16.2657	16.5265	14.6724
CRYZ	Q08257	15.1617	15.4805	15.7926	15.7977	16.0086	15.2641	15.5294	16.0548	15.7078	15.4751	15.3675	14.799	15.4352	15.2212	15.2854	14.6155	15.062	15.4817	15.1986	15.1462
CS	O75390	19.1113	19.1169	19.3137	19.1929	19.3271	19.3495	19.0469	19.2776	18.9896	19.0115	19.5946	19.4623	19.1588	19.5133	19.4553	19.2462	19.0899	19.5412	19.6235	19.1763
CSDC2	Q9Y534	12.3936	12.3171	11.8669	12.3103	12.0247	12.0703	11.7639	12.1205	12.4994	11.3532	10.982	9.88101	11.4354	11.3736	11.1029	10.9834	11.2971	10.8266	11.4051	11.315
CSDE1	O75534	13.0654	13.3824	12.7233	12.8918	12.8637	12.8397	12.7146	12.7586	12.9809	12.9222	12.7368	12.6127	12.5747	12.4943	12.6132	12.8519	12.7991	12.5354	12.6377	12.6641
CSE1L	P55060	13.6466	13.6273	13.2679	13.498	13.252	13.1442	13.5328	13.1617	13.2048	13.4605	13.2008	13.3154	13.3283	12.8943	12.996	13.5588	12.8751	13.1988	13.3841	13.3497
CSK	P41240	12.3352	11.7097	11.7975	12.0315	11.9247	11.6272	11.8039	12.4687	12.0238	11.8992	11.6331	11.9621	11.9068	11.922	11.3543	11.6575	11.118	11.562	11.4034	12.1751
CSNK1A1	P48729	12.9371	13.3069	13.3907	13.3626	12.9611	12.7395	12.1804	12.9106	13.1205	13.4479	13.5727	12.8784	13.4819	13.1713	13.0285	13.3246	13.6426	13.3978	13.6157	13.4465
CSNK2A1	P68400	12.4197	12.4612	12.7736	12.5928	12.5602	12.3031	12.8148	12.4078	12.3731	13.0688	12.3296	12.5368	12.7361	11.6015	12.3074	12.7453	12.7773	12.3833	12.729	12.337
CSNK2A2	P19784	11.7579	11.6271	11.4866	NA	11.7742	11.5887	11.0743	11.4575	11.6875	11.3537	11.2518	11.6841	NA	11.5675	NA	10.5278	11.848	11.4968	11.9699	11.4928
CSNK2B	P67870	13.3877	13.7956	13.1548	13.3472	13.1591	13.1952	12.9081	12.9771	12.7275	13.7544	13.0121	13.3123	12.9865	13.3409	12.7778	13.2151	13.4741	12.9539	13.21	13.4437
CSPG4	Q6UVK1	12.2536	12.9788	11.9219	12.8349	11.8287	11.663	11.8377	11.6557	12.6334	11.9724	11.4161	11.9264	11.8522	11.7631	11.3711	11.8186	12.3607	11.8833	12.3254	12.7064
CSRP1	P21291	14.1677	14.9122	13.6963	14.9313	14.4588	13.6624	14.2198	14.0505	14.1867	14.3754	13.3216	14.4902	14.2831	14.8033	14.2574	14.5739	16.3241	14.2209	14.516	15.031
CSRP2	Q16527	13.8571	14.0199	13.1153	13.3928	14.3485	NA	13.0431	13.2586	14.0263	13.7463	13.8966	13.7221	13.6735	12.9007	13.6904	13.3694	14.501	13.798	12.8039	14.2828
CSRP3	P50461	19.079	19.1939	19.6403	19.2173	19.381	19.2724	18.1278	19.3778	18.8864	20.0958	18.7108	18.9813	19.1885	19.4446	18.6076	19.2175	19.1349	18.8598	18.743	18.9446
CST3	P01034	13.7159	13.5273	13.2382	13.4865	13.363	12.972	13.7464	13.0752	13.3247	13.1037	13.3287	12.6374	13.2203	12.9793	13.4995	13.3635	13.38	12.4545	13.1026	12.9103
CSTA	P01040	12.984	14.2199	12.7611	13.7517	12.0589	10.9389	13.5472	11.8233	13.2974	NA	12.7856	14.0587	13.1216	15.0391	13.7014	13.2818	13.581	12.6077	12.8189	15.3635
CSTB	P04080	16.7368	16.6731	16.4445	16.1903	16.1434	16.8046	17.0407	16.7387	16.0463	16.2609	15.9835	16.2799	15.8547	16.0654	15.8942	16.826	16.0536	16.1045	16.1264	15.9362
CTBP1	Q13363	12.9937	13.1374	12.9956	12.8574	12.7838	13.0364	12.9794	12.6254	12.9274	13.3897	13.1969	13.1424	12.9296	12.6944	13.3433	12.9205	13.3047	13.367	13.7526	13.3333
CTBP2	P56545	NA	11.5045	10.7967	11.7031	NA	NA	10.162	NA	NA	NA	NA	NA	NA	NA	NA	NA	NA	10.4326	NA	NA
CTDSP1	Q9GZU7	NA	NA	NA	11.6864	NA	NA	10.4823	NA	NA	NA	NA	NA	NA	NA	NA	NA	NA	NA	NA	NA
CTF1	Q16619	10.9648	NA	10.942	NA	11.0785	10.4565	NA	10.4755	11.4153	NA	10.6654	NA	11.0503	11.4897	NA	11.828	11.1793	10.8626	NA	NA
CTIF	O43310	11.7607	12.4397	11.0637	11.7594	11.69	NA	11.8839	NA	11.9411	NA	12.3052	NA	NA	NA	NA	NA	NA	11.8851	12.786	11.1135
CTNNA1	P35221	14.4257	14.7964	14.7682	14.71	14.7146	14.0256	13.7486	14.5427	14.3315	15.1862	14.1568	14.2871	14.2159	13.9444	13.9127	14.106	14.1795	13.8826	13.5181	14.1392
CTNNA2	P26232	9.45629	NA	9.10579	NA	11.1405	NA	NA	NA	NA	NA	NA	NA	NA	NA	NA	NA	NA	NA	NA	NA
CTNNA3	Q9UI47	15.3797	15.3642	15.9252	15.6799	15.5809	15.6806	14.3029	15.9485	15.2529	16.1036	15.8306	15.8449	15.7138	15.7416	15.6122	15.9582	15.6286	15.8516	14.4219	15.9581
CTNNB1	P35222	15.2674	15.2216	15.6119	15.21	15.4851	15.2248	13.8289	15.3689	15.3388	16.2106	15.0519	15.456	15.2253	14.9388	14.8635	15.4594	15.3035	15.3192	14.2353	15.3497
CTNNBL1	Q8WYA6	11.9113	12.1339	11.2613	11.5124	10.9083	10.6856	10.1626	9.79758	NA	11.8491	NA	11.4014	11.1171	10.8849	NA	NA	11.8074	10.8928	11.8823	10.9058
CTNND1	O60716	13.5857	14.2176	13.7073	14.1417	13.7166	13.1838	13.9401	13.4177	13.8277	14.1606	13.5188	14.2043	13.7797	13.5421	13.2763	13.4887	13.8612	13.6015	13.6158	13.8921
CTNND2	Q9UQB3	NA	NA	NA	NA	10.3268	NA	NA	NA	NA	NA	NA	11.4118	NA	10.9409	NA	NA	NA	NA	NA	10.2806
CTPS1	P17812	11.7054	11.3523	10.5881	11.4781	11.3524	10.8479	11.4788	10.9696	11.3408	10.8281	NA	NA	10.2173	10.9444	NA	NA	NA	NA	NA	NA
CTPS2	Q9NRF8	11.8758	11.6115	12.1328	11.726	11.0109	11.8728	12.2934	12.3091	11.2006	11.497	11.8165	11.8144	12.0727	11.505	NA	12.1072	12.0978	11.3055	11.4477	11.3729
CTSA	P10619	13.1196	13.3624	12.5305	13.2773	12.6859	12.7134	13.2944	12.7022	13.4813	12.6062	12.5116	12.5965	12.6854	12.6385	11.8811	12.2705	12.3973	12.0496	12.2394	13.2085
CTSB	P07858	17.099	16.9811	16.0925	17.1752	16.7615	16.418	17.1164	16.0693	16.5052	16.3553	16.0219	15.7423	15.7383	15.8091	15.3951	15.4032	16.662	16.0052	16.4201	15.4798
CTSC	P53634	13.2872	13.3328	12.4971	13.0283	12.189	NA	13.427	12.4302	10.8422	12.0748	11.7664	12.2663	12.021	12.1281	NA	12.4683	12.3175	NA	11.6219	12.5014
CTSG	P08311	13.0979	13.4103	13.5665	14.3562	13.0327	12.4612	15.451	14.1552	12.6213	13.6862	13.8483	16.6077	16.0445	14.8729	13.9689	14.6751	15.3127	13.5711	14.9959	14.8245
CTSH	P09668	12.3517	12.1281	11.0211	10.8767	11.7626	11.2576	12.0005	11.5412	11.7868	10.9124	11.4018	10.5665	11.1683	11.6904	10.8727	11.1821	11.4427	11.098	NA	10.7091
CTSL	P07711	11.4197	NA	10.9459	11.0296	10.8165	10.3043	11.1721	11.0485	NA	12.24	NA	10.4124	NA	9.71685	10.1991	9.6112	NA	NA	9.98391	10.3545
CTSS	P25774	12.556	NA	NA	NA	NA	NA	12.2919	NA	NA	NA	NA	NA	NA	NA	NA	NA	NA	NA	NA	NA
CTSZ	Q9UBR2	16.0568	16.0649	15.2789	16.1719	15.1026	15.4096	16.4078	14.4599	16.0949	15.768	15.4175	15.0866	14.9974	14.7828	14.4474	15.6334	15.4471	14.1974	15.4273	15.6928
CTTN	Q14247	14.4118	14.4048	14.4603	14.3586	14.4224	14.0765	14.053	14.4013	14.5444	14.234	13.7111	14.2584	14.304	14.2969	13.7999	14.0396	14.0079	13.7254	13.3413	13.8923
CTTNBP2	Q8WZ74	13.9329	15.9902	NA	16.4966	13.2044	NA	NA	16.5298	16.7786	15.168	15.2384	NA	NA	17.5058	14.6954	13.2012	14.5068	NA	14.0138	17.9519
CUEDC1	Q9NWM3	NA	NA	NA	13.4996	NA	13.5865	13.2782	NA	NA	NA	NA	13.3658	NA	NA	NA	NA	NA	NA	12.8767	13.7312
CUL1	Q13616	12.1375	12.7001	12.034	12.3875	12.2496	11.9629	12.2363	12.0008	11.5482	12.4435	12.2109	11.8752	12.0089	12.0183	11.6663	12.1819	11.8172	12.0618	11.9871	12.1043
CUL2	Q13617	12.2947	12.3677	12.1191	12.3282	12.3715	12.4738	12.3179	12.1799	12.4491	12.28	12.1486	12.2711	12.1983	12.1175	11.9671	12.2531	12.3027	12.19	12.5186	12.2248
CUL3	Q13618	12.6379	12.7461	12.563	12.4599	12.5805	12.4618	12.5823	12.4658	12.5983	12.4486	12.152	12.3702	12.488	12.2672	12.3492	12.1557	12.8698	12.2883	12.1111	12.6097
CUL4A	Q13619	12.8794	12.9358	12.3855	12.3969	12.5928	12.5178	12.7286	12.4021	12.4284	12.7144	12.6664	12.6988	12.4888	12.4259	12.5303	12.6569	12.2966	12.6704	12.3599	12.4983
CUL4B	Q13620	9.58642	NA	NA	NA	10.3563	NA	10.4163	9.78934	10.3908	NA	NA	10.209	NA	NA	NA	NA	NA	10.5109	NA	NA
CUL5	Q93034	13.0964	12.994	12.7782	13.2849	12.9512	13.0523	13.2655	13.1911	12.9638	13.2368	13.2419	13.0668	13.2441	13.176	13.2188	13.3167	13.3684	13.4409	12.9643	13.1009
CUL7	Q14999	9.42014	NA	NA	NA	NA	NA	NA	NA	10.3139	NA	NA	NA	NA	NA	NA	NA	NA	NA	NA	NA
CUTA	O60888	12.2442	NA	11.1069	NA	NA	NA	12.3854	11.7151	11.8041	NA	11.8688	NA	NA	NA	NA	11.8273	NA	11.7429	NA	NA
CUTC	Q9NTM9	11.6133	12.0101	11.2692	11.7705	11.2739	11.6219	11.9874	11.1959	11.5689	11.9445	NA	11.8943	11.4087	11.321	NA	11.0487	NA	12.0197	12.3267	11.2742
CUX1	Q13948	10.6857	11.3107	10.8898	NA	10.3819	9.96355	10.6696	NA	NA	11.2037	NA	10.7802	NA	10.4236	10.8162	NA	11.888	NA	NA	NA
CXADR	P78310	11.2753	NA	11.3019	11.3483	11.5991	11.0664	11.281	11.5185	12.0654	12.363	10.7635	11.4753	NA	10.8303	NA	12.1727	NA	11.2929	NA	11.3087
CXCL12	P48061	10.5839	11.7254	11.5348	12.351	10.8566	10.8721	10.801	11.7878	11.5169	11.0764	11.5401	12.3335	11.2978	11.4341	11.1733	NA	14.9525	11.5659	11.5438	12.1056
CYB5A	P00167	15.2364	15.6877	15.2654	15.6564	14.5498	14.7942	15.3752	15.3366	14.2851	15.6451	15.5916	15.6046	15.7867	15.5722	15.5443	16.0101	15.8783	16.0001	15.9524	16.2637
CYB5B	O43169	14.9646	14.5893	14.7621	15.1612	14.7035	14.7619	14.6628	14.6595	14.6347	14.7702	14.8216	14.6823	14.7797	14.5119	14.7911	14.3932	14.6638	14.685	14.9411	14.4452
CYB5R1	Q9UHQ9	17.3097	17.2852	17.6001	17.3564	17.8027	17.6115	17.1839	17.7976	17.3039	17.3211	17.2703	16.7467	17.1051	17.462	16.8572	16.8984	17.4081	16.9846	17.5254	16.6764
CYB5R2	Q6BCY4	13.1581	13.1341	13.8064	13.76	13.6437	13.736	13.7773	13.0754	13.1892	13.1116	14.0521	13.2157	14.2244	13.5495	13.5032	13.1891	14.3993	13.2749	14.3491	13.6412
CYB5R3	P00387	17.9159	17.9955	18.1179	18.2542	18.438	18.0193	18.1478	17.9562	18.0128	18.0303	18.0592	17.6982	17.9978	18.0391	17.8004	17.7889	18.5194	17.7306	18.5276	18.019
CYBB	P04839	12.6868	12.0379	11.4954	12.637	NA	NA	12.0121	12.704	11.9834	NA	12.1409	11.9043	12.3437	11.5416	11.2808	11.1109	NA	NA	11.8583	NA
CYBC1	Q9BQA9	11.4849	11.9864	NA	11.9693	11.8202	11.3443	11.4565	NA	11.5085	NA	NA	11.3234	11.3618	11.6701	NA	11.256	NA	10.4591	11.8669	NA
CYBRD1	Q53TN4	14.7647	15.694	14.8246	15.6185	14.031	14.1216	16.2843	14.4129	14.1193	14.6116	14.9362	15.6464	15.11	15.1213	14.8	14.8983	16.3388	14.6423	15.6216	16.1149
CYC1	P08574	18.3768	18.8911	18.7079	18.6749	18.1126	18.2656	18.1097	18.6471	17.9584	18.2799	18.7064	18.604	18.5594	18.4608	18.8538	18.1906	18.5042	18.5354	18.6221	18.6684
CYFIP1	Q7L576	12.3705	12.4422	11.9634	12.7326	11.5917	10.9508	12.6123	11.3777	12.4009	12.5605	11.6187	12.5298	12.6181	11.9684	11.6669	12.0865	12.5597	11.2062	11.8582	11.7468
CYFIP2	Q96F07	10.3241	NA	10.6836	10.9962	11.2775	10.6999	10.4954	10.4593	10.9432	11.519	10.5949	10.0116	NA	10.4238	10.2883	11.0684	11.2565	10.202	10.9375	10.3338
CYGB	Q8WWM9	12.3844	13.3791	12.969	13.1284	12.7935	12.6951	13.8515	12.8809	12.8117	12.9555	12.6372	13.6768	13.4776	12.7517	12.9712	13.4681	13.049	13.1767	13.8894	13.418
CYP1B1	Q16678	NA	10.6999	NA	NA	NA	NA	NA	NA	NA	NA	NA	12.9177	NA	NA	NA	NA	NA	NA	NA	NA
CYP27A1	Q02318	10.3637	10.6751	NA	NA	9.83423	10.8356	10.3835	NA	NA	NA	NA	NA	11.6829	NA	10.7339	NA	12.1692	NA	10.8476	NA
CYP2J2	P51589	NA	10.8208	NA	11.2915	9.90024	NA	NA	NA	NA	11.7318	NA	11.0377	NA	10.6592	NA	NA	10.1291	NA	10.6916	NA
CYRIB	Q9NUQ9	13.3417	12.5012	12.7824	12.7086	12.611	12.8044	12.8906	12.5432	12.5207	12.6502	12.4678	12.7015	12.6516	12.5404	12.2231	12.7501	12.7263	12.6659	12.8868	12.6706
CYSTM1	Q9H1C7	13.092	13.7403	13.199	13.2629	12.9753	12.6143	13.2546	12.3348	13.1647	12.9684	13.0495	12.9061	13.5723	13.1129	12.6262	12.51	12.666	13.1174	13.4226	13.0814
CZIB	Q9NWV4	13.3091	13.3051	13.1493	13.0439	13.0421	13.2591	13.4831	13.5096	13.3029	12.8247	12.8284	12.8177	13.2848	12.8757	12.6939	13.262	12.9477	12.6843	12.6445	13.1766
D2HGDH	Q8N465	13.7859	13.9181	13.6878	14.0215	13.8667	13.9181	13.5754	13.6018	13.4382	13.3291	14.2442	13.8052	14.0543	14.3836	14.1275	13.5414	13.9879	14.198	13.4001	14.0995
DAAM1	Q9Y4D1	12.151	12.3516	11.9582	12.5718	12.4104	11.5803	12.2479	12.1854	12.2104	11.5905	11.5398	12.1026	12.9381	11.6993	NA	12.0165	12.1776	11.694	NA	12.4894
DAB2	P98082	11.4054	11.1729	11.3252	12.344	10.851	11.7167	12.4337	NA	12.0887	10.4618	NA	11.898	NA	NA	NA	NA	NA	NA	NA	NA
DAD1	P61803	14.8419	15.0553	14.8416	14.8853	14.5389	13.9833	14.9617	14.0155	13.9954	14.5844	14.6978	14.1017	14.5999	14.3039	14.6542	14.37	14.7457	14.4198	14.5766	14.532
DAG1	Q14118	15.4731	16.0081	15.8333	16.0741	15.8324	15.7684	15.7618	15.9477	15.8589	15.8567	15.6835	15.8716	16.1059	15.6184	15.8782	15.8164	15.4775	15.7825	15.0545	15.7097
DAP3	P51398	14.4955	14.3505	14.4695	14.4426	14.7138	14.8696	14.3229	14.3999	14.8822	14.0227	14.9192	14.582	14.5325	14.788	14.6204	14.2042	13.8962	14.5922	14.2016	14.3999
DAPK3	O43293	11.5835	11.3489	11.8792	11.7669	11.3028	11.1217	NA	11.4546	11.4126	12.1958	11.6314	NA	NA	10.9249	11.2114	11.6676	12.0971	11.5587	12.3339	11.4154
DARS1	P14868	14.0592	14.1518	13.896	14.0285	13.7759	13.8552	14.1672	13.7926	13.7998	13.8363	14.0524	14.1955	13.9412	13.7337	14.0651	13.9932	13.921	13.8369	13.9235	13.9046
DARS2	Q6PI48	13.3883	13.4129	13.8367	13.9538	14.2023	13.7029	13.3717	13.7637	13.8219	13.4932	13.2154	13.691	13.2649	14.1471	13.3336	13.758	14.3232	13.9335	14.3301	13.3098
DAZAP1	Q96EP5	13.1628	13.5871	12.4562	12.3873	11.4736	11.5338	11.52	12.0278	12.5797	13.6367	12.6885	12.8991	12.6628	NA	12.4693	NA	NA	11.8903	11.7243	12.1444
DBI	P07108	16.6774	16.8112	16.4925	16.3992	16.5958	16.5072	16.5013	17.0378	15.9104	16.6285	15.9693	16.0957	16.2469	16.1518	15.7019	17.0015	15.7885	16.5069	15.72	16.2649
DBN1	Q16643	12.3246	12.5622	11.3669	12.7618	12.0498	11.2713	12.3868	11.7827	11.8393	11.7983	11.7163	12.891	12.3259	12.686	10.8426	11.3159	12.8053	11.6887	12.1804	12.4514
DBNL	Q9UJU6	13.1602	12.9663	12.5893	12.9808	12.912	12.41	12.8862	12.8099	13.3925	12.9846	12.2247	13.0672	12.9666	12.8646	11.8931	12.6771	12.8938	12.1397	12.2854	13.3135
DBT	P11182	16.248	15.8326	16.3554	16.2356	16.4799	16.2181	15.9761	16.3684	15.9148	15.6169	15.7679	16.3004	16.0109	16.5683	16.0674	16.0034	15.6673	16.3035	16.2301	15.9392
DCAF11	Q8TEB1	NA	11.7892	11.4721	11.3947	11.5445	11.6324	12.3905	NA	11.511	NA	NA	12.1316	11.9236	12.0819	12.4668	11.7279	NA	12.1419	11.8078	11.9565
DCAF6	Q58WW2	12.0884	12.0199	11.6513	12.1163	11.6819	11.7304	12.6195	11.8018	12.1331	11.9088	12.1712	11.6176	11.8983	11.6846	12.0145	12.0942	11.7002	11.9715	12.0847	11.3411
DCAF7	P61962	11.0075	11.5865	11.3548	11.8004	11.1988	11.2245	11.2798	11.4228	11.7758	11.6262	11.4394	11.3501	11.3575	11.3139	12.0963	11.7016	11.8833	11.5641	11.7921	11.4872
DCAF8	Q5TAQ9	11.3447	12.1452	11.5881	11.5571	11.644	11.7365	11.6618	11.909	11.8652	11.5599	10.8949	NA	NA	10.62	11.6283	10.9608	10.4243	NA	NA	10.7922
DCAKD	Q8WVC6	12.1149	12.2125	11.9829	12.3664	12.5786	12.4232	11.9379	12.3973	12.3706	12.0959	11.5632	12.4049	11.9366	12.2118	11.9859	12.0486	12.5907	12.3581	12.5086	11.3998
DCD	P81605	15.064	15.5611	13.5697	15.0094	13.8408	12.7133	15.3816	13.48	15.2926	13.4705	14.3293	15.6544	14.5842	14.2619	15.1106	14.577	14.9966	13.763	14.4506	16.6265
DCLK1	O15075	11.3181	12.0915	11.4425	11.5948	9.41248	NA	12.7152	9.55253	NA	11.4142	11.5934	12.0231	11.1881	9.95805	11.7657	11.2202	11.0231	NA	11.9118	11.9401
DCN	P07585	15.4354	16.8843	16.3547	16.7685	16.3106	15.3822	17.607	16.03	15.7978	16.3393	17.3876	16.8402	17.9015	17.1436	16.9611	16.3865	17.6909	15.9261	17.5775	18.0292
DCPS	Q96C86	10.5923	11.4184	NA	NA	10.6607	NA	10.1852	NA	10.8697	11.4132	10.6578	NA	11.1834	11.0819	NA	11.7325	NA	11.7178	12.7886	NA
DCTN1	Q14203	14.1928	14.4137	14.1071	14.35	13.9641	13.9086	14.5333	14.1185	14.0987	14.4442	13.8915	14.2082	14.0212	13.9637	14.0264	14.0475	13.9928	14.0328	14.2143	14.1328
DCTN2	Q13561	15.3528	15.4762	15.3381	15.6622	15.1356	15.0086	15.9006	15.4854	15.3453	15.6362	15.0665	15.3716	15.3129	15.251	15.2503	15.375	15.0538	15.2375	15.3512	15.4244
DCTN3	O75935	13.2887	13.3631	13.0376	13.6115	13.3203	13.3158	13.9045	13.3829	13.5035	13.0023	12.6557	13.3737	13.6141	12.6446	12.7805	13.0537	12.9342	13.2849	13.0878	13.433
DCTN4	Q9UJW0	12.4602	12.3077	12.2307	12.2788	12.1633	12.3065	12.7207	12.4537	12.265	12.4447	11.8903	12.2891	12.4396	11.9311	11.866	12.1872	11.9532	11.9848	11.9631	12.4217
DCTN5	Q9BTE1	12.4617	12.8724	12.0376	12.7597	12.1516	11.6983	12.0713	12.4011	12.5609	12.6942	NA	12.2736	12.3768	12.1999	11.6772	11.7485	12.0569	12.3067	NA	12.4975
DCTN6	O00399	11.0899	11.9441	11.5217	NA	11.044	11.0752	11.7208	11.2911	11.3394	11.8721	11.3039	11.3085	11.0476	11.5239	11.6024	11.2339	NA	11.5406	11.4667	11.3493
DCTPP1	Q9H773	12.2245	12.2186	11.3348	12.2117	11.9676	11.7691	12.623	11.4261	11.8115	12.2246	12.1915	11.4392	11.7364	11.6285	11.325	12.3921	11.3997	12.6731	12.115	11.5159
DCUN1D2	Q6PH85	10.8449	NA	10.7903	11.3978	11.3918	11.3813	11.4905	11.5607	11.3133	10.8583	NA	NA	NA	NA	NA	11.0225	11.4264	11.2588	NA	11.6943
DCXR	Q7Z4W1	16.5135	16.1501	16.6514	16.2459	16.5585	16.3125	16.101	16.1822	15.7569	16.235	16.3003	16.6948	15.9464	16.3908	16.2022	16.2914	16.6781	16.7101	16.4465	16.2115
DDAH1	O94760	11.7173	11.9793	11.8973	12.4054	12.43	12.0097	12.0942	11.8486	12.044	12.4429	12.2618	11.9935	12.2428	12.3754	12.1619	12.6961	13.3077	12.8849	14.0773	13.1178
DDAH2	O95865	13.6811	14.1158	13.5035	14.1526	13.3952	13.43	14.9443	13.6435	13.7843	14.0084	13.5866	14.3703	13.9206	13.8401	13.5391	14.2138	14.5056	14.0843	15.3602	14.4304
DDB1	Q16531	13.9834	14.265	13.7292	13.9457	13.8028	13.7714	14.3925	13.7493	13.7732	13.877	13.6667	13.8396	13.7834	13.5138	13.6009	13.9515	13.7077	13.8085	13.8795	13.7103
DDI2	Q5TDH0	12.0631	NA	11.4033	NA	11.8847	NA	11.879	NA	12.1238	11.9478	12.0962	12.9923	NA	12.2662	12.0348	12.8464	NA	11.8695	NA	12.9585
DDO	Q99489	NA	10.7373	10.5009	10.7005	10.7711	9.45326	NA	10.0428	NA	NA	NA	NA	NA	10.1831	10.8128	NA	10.5791	9.92949	NA	NA
DDOST	P39656	15.0131	15.1374	14.9597	15.1439	14.6611	14.3932	15.0306	14.6193	14.5837	14.935	14.8845	14.8521	15.0645	14.985	14.7909	14.6568	14.9261	14.8416	15.1899	14.811
DDRGK1	Q96HY6	12.8507	12.9016	12.782	12.6644	12.2226	12.4601	12.2804	12.1582	12.5723	12.7684	12.7884	12.8321	12.8984	12.7877	12.8268	12.2318	12.5275	12.5255	12.5584	12.7298
DDT	P30046	12.2239	11.5359	11.262	11.2564	11.7936	11.7728	NA	NA	11.9805	NA	NA	NA	11.242	10.8168	12.3289	12.2463	NA	12.4197	12.0076	11.7294
DDX1	Q92499	14.5609	14.5984	14.8111	14.694	14.529	14.5246	14.1567	14.7468	14.3349	14.6215	14.1949	14.2343	14.5412	14.311	14.4182	14.3962	14.3256	14.3803	14.6769	14.492
DDX17	Q92841	13.9003	14.1145	13.8117	14.0444	13.8856	13.6509	13.8546	13.6022	13.9211	14.4659	13.9366	14.2312	13.9413	13.5465	13.7027	14.1719	14.0808	14.2166	14.3079	14.4686
DDX19A	Q9NUU7	NA	NA	13.609	NA	NA	NA	NA	NA	13.0587	NA	NA	NA	NA	13.9873	14.0463	NA	NA	13.9197	12.1411	NA
DDX19B	Q9UMR2	NA	NA	NA	NA	10.5102	9.99084	9.79338	9.76773	9.05582	NA	NA	NA	NA	NA	NA	NA	NA	NA	NA	NA
DDX21	Q9NR30	12.9696	13.3271	11.7767	12.0742	NA	11.0907	NA	12.1224	11.7498	11.9409	NA	13.7678	NA	12.1924	NA	10.87	12.9895	11.7973	NA	13.6872
DDX23	Q9BUQ8	11.8032	NA	11.8388	NA	11.1346	11.2483	11.5505	10.7292	11.4294	NA	NA	NA	10.7297	NA	NA	10.6456	12.6021	12.4516	12.2366	NA
DDX39A	O00148	12.8712	12.685	12.3666	NA	NA	NA	NA	NA	NA	13.5325	10.9614	NA	NA	NA	NA	NA	NA	NA	NA	NA
DDX39B	Q13838	12.5374	13.1443	12.579	12.9308	12.1389	12.3631	12.4824	11.9861	12.2018	12.9915	12.3001	12.479	12.2342	11.8625	12.397	12.4081	12.614	12.8028	13.6977	12.8099
DDX3X	O00571	12.7967	13.2143	12.9625	13.3168	13.1002	12.7729	11.909	12.4553	13.0091	13.2087	12.6962	13.5341	12.6448	12.9767	12.8273	13.4061	13.1608	13.2312	13.2073	13.1409
DDX3Y	O15523	10.7566	NA	10.4473	NA	NA	10.3949	NA	10.495	NA	NA	NA	NA	NA	NA	10.1882	NA	NA	NA	NA	NA
DDX42	Q86XP3	10.9842	NA	11.7388	11.876	11.5442	10.782	10.5286	NA	10.7477	11.4311	NA	11.6153	NA	10.8264	11.3931	11.7012	11.2533	NA	NA	11.6099
DDX46	Q7L014	11.8005	11.6683	11.2713	12.1597	11.7791	11.319	11.8803	11.6934	11.8409	12.0734	11.4158	12.11	12.2543	10.9754	11.9241	11.7179	11.8783	12.343	12.9877	12.1073
DDX47	Q9H0S4	10.4247	NA	NA	NA	NA	NA	NA	NA	NA	10.2355	NA	NA	NA	NA	NA	NA	9.70319	10.9459	NA	NA
DDX5	P17844	14.1015	14.3658	13.5045	13.5891	13.4074	13.2289	13.4026	13.284	13.6098	14.3826	13.8021	14.1406	13.8167	13.2179	13.6042	13.6994	13.6405	13.7033	14.5199	13.8546
DDX6	P26196	13.2698	13.5607	13.2621	13.4926	12.931	12.6942	13.1526	13.081	12.9353	13.1517	13.0841	13.3378	13.0672	13.1381	13.0945	13.0649	13.1083	13.1661	13.4236	13.043
DECR1	Q16698	18.9467	18.9266	19.1077	18.1955	18.9265	19.0584	18.6896	18.9975	18.2202	18.5821	18.8631	19.317	18.9728	19.2358	19.1378	18.7259	18.0832	19.1146	18.6636	19.0667
DECR2	Q9NUI1	11.3792	10.7571	11.4004	11.2644	10.6609	11.6258	10.8019	10.677	11.1953	10.7572	11.1866	NA	10.3848	10.9706	11.4121	11.354	NA	11.1177	10.8541	11.6306
DEK	P35659	12.5404	12.707	12.0058	12.6304	12.2527	NA	11.7541	11.8602	NA	12.2918	12.4898	12.4971	12.0664	11.7523	12.2246	NA	12.5281	11.8713	11.488	12.5421
DENND10	Q8TCE6	NA	NA	NA	NA	NA	NA	NA	NA	11.5588	NA	NA	NA	NA	NA	NA	NA	NA	NA	NA	NA
DENR	O43583	13.0288	12.8002	13.111	12.6909	12.9866	12.9137	12.795	12.9482	13.0138	12.8204	12.6486	13.1965	13.1868	12.9239	12.4768	12.8893	12.179	13.0212	12.5871	12.7464
DERA	Q9Y315	12.5583	12.0156	12.0324	12.2602	12.0578	11.5715	12.6449	11.6843	12.5483	11.899	11.9414	12.8458	12.4105	11.696	11.8367	12.2887	11.9908	12.4011	12.1032	12.5534
DERL2	Q9GZP9	11.4538	11.104	11.7773	11.9526	11.1769	11.2201	11.6623	10.8877	11.6012	11.4115	10.6058	11.6391	NA	11.5782	NA	NA	NA	NA	NA	10.81
DFFA	O00273	11.9622	12.223	11.6668	11.5155	NA	11.2037	11.9652	NA	11.1414	11.3424	10.4301	11.0126	NA	NA	NA	NA	11.5212	11.2685	11.3003	NA
DGAT1	O75907	11.2354	11.41	11.3847	11.3055	10.8974	10.9689	11.5473	11.11	11.783	11.1584	NA	11.3836	11.6274	11.1221	10.6848	11.3432	11.1157	11.2129	11.6433	11.9632
DGKZ	Q13574	14.8628	14.5098	15.0516	15.104	13.6615	12.6834	14.5345	14.2581	13.8282	14.9802	14.7159	NA	14.4257	14.6347	14.9968	13.8482	14.7702	14.7016	NA	13.8647
DGLUCY	Q7Z3D6	18.092	18.6982	19.0408	19.1424	18.4942	17.1706	18.5619	17.7581	17.8046	18.6527	18.8335	19.1561	17.3551	19.2602	18.838	18.216	18.3055	19.1559	16.2091	18.9939
DHCR7	Q9UBM7	13.2284	12.6611	12.8334	NA	13.1344	13.0849	13.0921	12.7144	13.0422	12.5007	13.3399	12.5303	12.903	13.066	13.2976	13.0702	13.0508	NA	NA	12.7195
DHODH	Q02127	12.8474	12.6648	13.4841	12.9563	13.334	13.2745	13.1807	12.5638	13.1403	12.8524	13.198	12.2268	12.7174	12.9596	12.9859	12.8138	12.7466	13.0018	13.6681	12.8105
DHRS11	Q6UWP2	11.7646	11.5279	NA	NA	10.6494	NA	11.9181	11.9738	11.7623	11.3801	NA	11.0167	NA	NA	NA	11.2557	NA	NA	11.7767	NA
DHRS4	Q9BTZ2	13.0645	12.9749	12.9129	12.4782	12.8281	12.8795	12.8726	13.2961	12.664	13.0525	12.7749	12.9589	12.7777	12.6664	13.1165	12.475	12.7419	13.0456	12.9639	12.4946
DHRS7	Q9Y394	12.9798	13.5863	14.1258	13.1424	13.0285	12.6817	13.6297	13.3022	12.4279	14.1052	13.8962	NA	13.0033	13.8404	14.4376	13.8564	13.3004	14.2921	14.2817	13.1588
DHRS7B	Q6IAN0	12.6776	12.1239	12.7103	12.0632	12.7788	11.773	12.3277	12.3615	12.6429	12.5524	12.6786	12.6945	12.088	11.5611	12.9353	12.4094	12.4935	12.1594	12.6861	12.3515
DHRS7C	A6NNS2	NA	NA	NA	NA	NA	NA	10.658	NA	10.2166	NA	11.384	NA	NA	NA	NA	NA	NA	10.6227	NA	NA
DHRSX	Q8N5I4	10.651	10.6818	10.888	NA	10.6877	11.1247	10.6643	11.1583	11.4375	10.3334	NA	NA	NA	NA	NA	10.1891	NA	NA	NA	NA
DHTKD1	Q96HY7	14.1752	13.6642	14.2726	14.2334	14.0753	13.5145	13.8998	14.028	13.9467	13.8683	14.2107	13.7826	13.4463	14.4967	13.7688	13.6184	13.7614	14.0244	14.4911	13.8056
DHX15	O43143	12.7592	13.0458	12.4631	12.6998	12.1421	11.8138	12.5215	12.1991	12.6178	12.954	12.2639	12.2602	12.6143	11.6644	12.1209	12.3645	12.6429	12.1369	12.857	12.7702
DHX29	Q7Z478	NA	NA	NA	NA	10.2079	10.4906	NA	11.1427	10.7342	11.2813	NA	10.1444	10.9389	NA	NA	9.64849	NA	NA	NA	NA
DHX30	Q7L2E3	11.3063	11.3039	11.2277	NA	11.5357	11.4804	11.1747	11.1702	11.7044	11.6439	11.4958	11.7333	11.7067	11.4946	11.0452	11.2986	11.2804	11.48	11.4344	11.3169
DHX32	Q7L7V1	11.6878	11.2101	NA	11.5737	11.7902	11.112	11.3953	11.4731	11.2461	NA	NA	10.6598	NA	11.5584	11.3091	12.3626	NA	NA	11.814	NA
DHX36	Q9H2U1	11.2861	11.417	10.788	NA	NA	9.91746	9.38722	10.7982	9.38811	11.0847	NA	NA	10.8194	NA	NA	NA	NA	NA	10.5738	NA
DHX9	Q08211	14.457	14.8619	14.3913	14.711	14.4097	14.2746	14.44	14.3133	14.154	14.9573	14.5566	14.9762	14.4641	14.34	14.4283	14.6007	14.6845	14.7871	14.8817	15.0463
DIABLO	Q9NR28	14.7233	14.4189	14.8346	14.7315	14.9389	14.8904	14.6324	14.5697	14.9015	14.6876	15.0641	15.0157	14.9307	14.7787	14.7493	14.8459	14.7638	15.0244	14.8716	14.8523
DIAPH1	O60610	14.4169	14.52	14.509	14.6915	14.2244	13.3577	13.1388	14.2789	14.8305	13.9101	14.5753	14.3862	14.8995	14.7925	14.738	14.8134	14.898	15.0491	13.8187	14.2711
DIP2C	Q9Y2E4	17.2881	18.6309	17.2566	18.8872	17.2064	17.0256	18.0615	17.4043	16.9923	17.0337	18.0099	18.2406	17.9915	17.6005	16.932	17.6379	18.0969	17.9793	18.5678	17.4306
DIS3	Q9Y2L1	11.4575	12.8355	11.9718	13.2943	10.9648	11.6427	12.3973	12.5463	12.5819	11.7228	11.8003	14.3371	12.1877	12.4514	12.2567	12.3748	12.7392	12.6762	12.9949	12.9884
DIS3L2	Q8IYB7	13.2525	13.306	12.8175	13.2537	12.7438	13.4523	13.411	13.3722	12.8972	12.9304	12.1525	NA	NA	12.6691	12.7098	12.3565	12.736	13.1337	13.0087	12.7424
DKC1	O60832	11.573	11.4612	10.9868	NA	11.1638	NA	NA	11.2425	NA	12.1747	NA	NA	10.7217	11.2148	11.8116	11.7617	11.4282	11.6087	11.7762	11.8371
DKK3	Q9UBP4	10.3396	NA	NA	NA	NA	NA	10.4398	9.84466	NA	NA	NA	NA	NA	NA	NA	NA	NA	NA	11.7062	NA
DLAT	P10515	17.9842	17.8725	18.2454	17.9159	17.8384	17.7135	17.8517	18.0671	17.0216	17.8282	17.9794	17.7437	17.8405	17.8869	18.0423	17.6646	17.5705	17.7831	17.6611	17.675
DLD	P09622	18.1923	18.1175	18.5718	18.1443	18.4583	18.5991	17.9039	18.3974	17.9915	18.2588	18.471	18.3572	18.1656	18.4227	18.4744	18.0934	18.5122	18.5078	18.6137	18.0966
DLG1	Q12959	12.2641	11.5402	11.4742	12.1673	11.3066	11.5558	11.0362	11.4949	11.7466	11.603	NA	12.1417	NA	11.821	NA	10.4982	NA	11.6696	11.9755	11.0417
DLST	P36957	18.283	18.1636	18.4654	18.2306	18.2129	18.1765	18.1384	18.2105	18.1874	18.165	18.4987	18.2544	18.3643	18.5579	18.4737	18.2135	18.4791	18.6192	18.7843	18.0395
DMAC1	Q96GE9	14.9563	14.5485	14.5365	14.6235	14.845	14.7845	15.4934	14.4374	15.4024	13.7906	14.3249	14.7135	14.4198	14.342	14.7406	14.4395	14.1065	14.228	14.2232	14.0793
DMAC2L	Q99766	13.1861	13.2188	13.5447	12.9703	13.4164	14.8156	12.9174	12.6494	13.0432	12.8627	12.6504	12.6727	13.2707	15.0726	13.4384	12.9765	12.9427	12.5287	13.2592	13.079
DMBT1	Q9UGM3	NA	NA	11.8985	NA	NA	NA	12.3476	NA	NA	NA	NA	NA	11.4059	NA	11.1049	NA	NA	NA	NA	13.3721
DMD	P11532	17.2579	17.3904	17.6031	17.5547	17.4745	17.6467	17.3289	17.4598	17.4928	17.4204	17.416	17.4677	17.5557	17.3377	17.4606	17.4899	17.077	17.4011	16.5262	17.4942
DMPK	Q09013	12.9088	12.7067	12.6691	12.291	12.653	12.8167	12.3455	11.6932	12.5042	12.5943	12.4509	12.5712	12.4326	11.9903	12.3948	12.4873	12.4421	12.4284	12.8343	11.5082
DMTN	Q08495	13.8278	13.5664	14.1271	14.0104	14.0404	14.0763	12.8663	13.8224	13.4613	13.8931	14.3733	14.719	14.333	14.3375	13.6969	13.9342	13.5716	13.5783	12.9443	14.8622
DNAAF5	Q86Y56	10.8643	12.0561	11.8548	NA	NA	NA	10.7689	NA	NA	11.7604	11.5501	NA	NA	NA	NA	NA	NA	NA	NA	12.1514
DNAJA1	P31689	13.3226	13.4782	12.8339	13.1903	13.0604	12.8678	12.6348	12.9469	12.9872	13.0873	12.4485	12.6907	12.5283	12.6443	12.6967	12.1508	13.0654	12.7051	13.0625	12.9515
DNAJA2	O60884	15.2545	15.3885	15.2005	15.1167	15.4565	15.3084	14.8628	15.2586	15.4495	15.1696	15.1009	15.1998	15.0851	15.0719	15.1074	15.1324	15.1237	14.9836	14.675	14.7443
DNAJA3	Q96EY1	13.7896	13.9844	14.3254	14.0252	14.2454	14.2641	13.844	13.8519	13.6514	14.0335	14.5355	14.2633	14.2585	14.3719	14.4411	14.2123	14.1201	14.2965	14.1785	14.0169
DNAJA4	Q8WW22	13.4845	13.2802	13.4553	13.2099	13.4395	13.4466	12.6315	12.745	13.2188	12.7647	12.4171	12.922	12.9055	12.6398	11.83	12.5878	13.3057	12.4514	12.9323	12.6867
DNAJB1	P25685	13.5905	13.6853	13.8468	13.4837	13.1616	12.9545	13.0235	13.4283	12.7145	13.6444	13.3048	13.5278	13.395	13.4309	13.0469	13.6098	13.8847	13.285	13.679	13.5168
DNAJB11	Q9UBS4	12.5943	12.5084	12.2236	12.5753	12.4672	11.9964	12.3788	11.9656	12.5386	12.6236	12.1906	12.207	12.27	12.1985	11.537	11.9871	12.4745	12.323	12.7579	12.3441
DNAJB2	P25686	12.9202	12.5727	12.4928	12.3292	12.2986	12.4427	12.427	11.7751	12.5536	12.5277	13.0846	12.9046	13.0983	12.6878	12.5423	12.9529	12.8856	12.1837	12.8378	12.8284
DNAJB4	Q9UDY4	14.091	14.2666	14.2682	13.8831	13.9698	13.8855	12.9637	13.8459	14.1379	14.2325	13.5039	13.653	14.042	14.0032	13.407	14.0635	14.2436	14.0176	13.7303	13.6623
DNAJB5	O75953	10.963	10.9848	11.0806	11.2534	11.1039	11.1882	9.08541	NA	10.9076	12.0181	10.9432	NA	10.8337	10.4906	NA	NA	10.8195	10.4457	NA	10.5779
DNAJB6	O75190	13.5372	13.4153	13.3857	13.3872	13.5683	13.7281	12.5517	13.601	12.8896	13.2262	13.2848	12.9849	13.7082	13.5161	13.144	13.4888	12.6332	12.7704	13.2051	13.2239
DNAJC10	Q8IXB1	NA	12.9866	12.8614	13.4587	13.0047	12.8054	11.8221	NA	12.8087	13.1269	13.4411	11.3597	12.0424	11.9412	13.8833	NA	13.5844	13.478	13.4744	NA
DNAJC11	Q9NVH1	14.4833	14.3336	14.6882	14.2582	14.5683	14.7076	14.272	14.4429	14.2812	14.421	14.6385	14.3276	14.4727	14.7668	14.5527	14.6155	14.3113	14.5953	14.714	14.249
DNAJC13	O75165	13.6305	13.6313	13.0181	13.5079	12.7432	13.0759	13.5942	12.8552	13.442	13.348	13.116	13.1604	13.2077	12.8402	NA	13.6327	13.0289	12.7575	13.4626	13.0107
DNAJC19	Q96DA6	12.844	12.9178	12.2988	13.1411	12.575	13.348	12.9835	12.7779	12.9202	11.7106	12.4976	12.3929	13.1	12.6677	13.1115	12.3683	12.4874	12.4414	11.7545	12.5967
DNAJC3	Q13217	12.5319	12.7201	12.2544	12.683	12.1679	12.2441	12.1774	12.3598	12.4832	12.6184	NA	12.413	12.4233	12.0296	NA	12.1212	NA	11.9054	12.9137	12.243
DNAJC30	Q96LL9	13.0984	13.3731	13.4263	13.2913	13.1084	12.7806	13.2091	13.1366	12.8266	12.9416	13.5724	12.1989	13.406	13.1563	13.4521	13.3225	12.5796	13.1876	13.0084	12.7184
DNAJC7	Q99615	13.2951	13.0009	12.9448	12.6641	12.8545	12.9867	12.6168	12.7601	13.2223	12.7032	12.4568	12.8372	12.9673	13.241	12.6578	12.8096	12.729	12.5891	12.9249	12.6727
DNAJC8	O75937	12.8707	12.862	12.6792	12.121	11.5891	11.8043	12.2151	11.9563	12.4164	10.8723	NA	NA	NA	NA	10.972	12.4409	NA	12.5946	12.2282	11.8887
DNAJC9	Q8WXX5	9.71495	NA	NA	NA	11.0345	NA	NA	NA	NA	NA	8.87182	NA	NA	NA	NA	NA	11.2784	NA	NA	NA
DNASE1L1	P49184	NA	NA	NA	NA	12.2966	NA	11.909	11.4625	12.2469	NA	NA	NA	NA	NA	NA	NA	NA	11.6886	NA	11.7194
DNASE2	O00115	13.1281	12.8536	11.7081	13.4535	11.7421	11.399	13.0335	11.5852	12.356	11.4634	NA	12.0501	NA	NA	11.7405	12.0049	11.6534	11.2643	NA	12.8513
DNLZ	Q5SXM8	13.0496	12.7589	13.2984	13.016	12.8887	12.4662	12.673	12.7359	10.2828	12.0979	12.3232	12.7049	13.0972	13.1972	12.8671	12.8124	12.639	13.0992	13.205	12.3329
DNM1L	O00429	13.8417	13.8683	14.1145	13.9878	14.0269	14.0494	13.907	13.7978	13.8095	14.0206	13.9976	14.0057	14.006	13.7241	14.0033	14.0652	13.8195	14.1737	14.1445	13.7711
DNM2	P50570	13.7739	13.6183	13.6243	13.6368	13.6786	13.2957	13.4987	13.3983	13.6065	13.573	13.5102	13.5382	13.5151	13.3424	13.2622	13.3853	13.2368	13.4245	13.1921	13.4819
DNMT1	P26358	NA	11.961	NA	NA	NA	NA	NA	NA	NA	11.6594	NA	NA	NA	NA	NA	NA	NA	NA	NA	NA
DNPEP	Q9ULA0	14.8282	14.354	14.129	14.4823	14.3017	14.2996	14.6348	14.5629	14.4221	14.5251	14.3692	14.7134	14.1213	14.1995	14.4051	14.8792	14.2649	14.6091	14.6981	14.3018
DNPH1	O43598	14.0681	14.2935	12.1476	13.0421	12.2023	12.542	13.9862	12.175	NA	13.9933	13.0315	12.6057	13.0371	12.3894	12.7166	12.2488	13.3273	12.7144	13.6687	12.4869
DOCK1	Q14185	NA	NA	13.0011	NA	NA	NA	11.5523	NA	NA	NA	NA	NA	NA	NA	NA	NA	NA	NA	NA	NA
DOCK6	Q96HP0	11.3795	11.5765	NA	11.1616	NA	NA	11.9886	NA	NA	NA	NA	NA	NA	NA	NA	12.7999	11.5848	NA	NA	12.1529
DOCK7	Q96N67	10.8699	NA	10.5904	11.7124	11.2128	10.6134	NA	NA	NA	NA	NA	NA	NA	NA	NA	NA	NA	NA	NA	NA
DOCK9	Q9BZ29	10.3856	NA	NA	NA	NA	NA	10.7465	NA	9.74119	NA	NA	NA	NA	NA	NA	NA	NA	NA	NA	NA
DPM1	O60762	12.1283	12.6564	12.1626	12.5422	12.3016	12.093	12.416	11.8971	11.8345	12.3553	12.0501	11.8628	12.0102	11.9374	11.8348	11.9014	12.5954	12.036	12.8501	12.3429
DPM3	Q9P2X0	12.4312	12.7669	12.3401	12.837	11.8895	11.8983	13.1497	11.5972	12.682	12.3073	11.976	12.1923	12.0293	12.4354	11.5246	12.3434	12.9717	12.3235	12.9285	12.7453
DPP3	Q9NY33	13.0902	13.0444	12.0361	12.2805	12.1058	12.7145	13.4657	12.3806	12.354	12.244	11.7449	12.1757	12.1607	11.7899	11.7332	12.5603	12.1047	12.2235	12.0555	12.2944
DPP7	Q9UHL4	11.9258	12.7553	12.08	12.5448	12.7214	12.6187	13.258	11.8529	11.9208	12.4491	11.6859	11.6466	12.3372	12.1064	12.4003	12.1665	12.298	12.2083	11.866	12.6411
DPP9	Q86TI2	12.9303	12.1913	12.4531	11.8496	12.6636	12.4625	13.2021	12.2927	12.6421	12.2419	12.1995	11.0265	12.7278	12.3691	10.8269	12.2757	11.6531	12.1733	12.5821	11.2488
DPT	Q07507	16.2922	17.4618	16.8702	17.6347	16.7247	15.7754	17.574	16.0268	16.822	17.3387	18.6427	17.6522	17.9066	17.9726	18.2864	17.4126	19.5715	17.4402	19.2919	18.5743
DPY30	Q9C005	11.5049	11.4442	11.4206	11.3934	10.0944	10.6762	11.3157	11.1626	11.0414	11.7712	NA	11.9247	11.5547	11.3861	NA	11.3568	12.2024	NA	11.6681	11.849
DPYD	Q12882	11.9052	NA	NA	12.2402	NA	NA	11.5343	NA	NA	10.8023	NA	NA	11.1814	NA	NA	NA	NA	NA	NA	NA
DPYSL2	Q16555	16.1937	16.0952	15.9917	16.6123	15.9996	16.0806	16.4122	16.0926	16.2529	16.0645	15.7111	16.3699	15.787	15.732	15.5814	16.1413	16.3646	15.8346	16.4969	16.2784
DPYSL3	Q14195	14.7398	15.2566	14.4982	16.0083	14.4636	14.1102	15.7201	14.3196	15.388	14.7947	14.4294	15.394	14.8456	14.8441	14.2313	14.823	16.2327	14.5794	16.2327	15.2899
DPYSL4	O14531	14.3208	14.0214	14.3719	14.8769	14.1426	13.866	14.0332	13.4999	14.2798	13.9059	13.9338	14.3096	14.112	14.243	14.2892	14.4848	14.8448	14.2523	14.6524	14.5124
DR1	Q01658	10.5891	NA	10.8538	10.8813	9.84895	NA	10.7658	NA	10.5369	NA	NA	11.209	NA	NA	NA	10.8149	NA	NA	10.5899	NA
DRG1	Q9Y295	11.4271	11.4927	11.3493	10.5499	11.4389	11.3507	11.3771	10.8243	11.0588	11.7201	12.0991	11.949	11.8112	10.6155	11.1744	11.8475	10.9861	11.5665	12.034	11.5488
DRG2	P55039	13.2296	13.265	12.8911	13.098	13.1829	13.1398	13.2664	13.1606	13.384	13.1346	12.3783	12.4535	12.4214	12.8042	12.2976	12.9078	12.3245	12.4591	12.563	12.8065
DSC1	Q08554	12.2667	13.1878	11.9954	13.0792	12.22	11.1088	13.2863	11.7574	12.9138	12.0507	12.1264	13.7408	12.9324	12.5468	13.1385	12.7302	13.3323	12.2637	12.363	14.83
DSC2	Q02487	13.4495	13.6566	14.3112	13.8665	13.9545	14.102	12.6938	14.2045	13.2784	13.77	14.0864	13.9107	14.042	13.2128	14.2386	13.5614	13.002	13.9389	12.5349	13.1656
DSC3	Q14574	10.5504	NA	NA	NA	NA	NA	NA	NA	NA	NA	NA	10.136	NA	NA	11.4819	NA	NA	10.5219	NA	12.4912
DSG1	Q02413	12.6608	13.5547	11.7527	13.175	12.2902	11.0755	13.7736	12.0207	12.8486	11.3618	12.5847	13.8832	13.5713	12.86	13.49	13.1974	13.3202	12.5481	12.3279	15.3673
DSG2	Q14126	14.3173	13.9668	14.8849	14.3901	14.2285	14.8182	13.4377	14.5942	14.542	14.2425	14.4977	14.0906	14.7393	13.7997	14.3751	14.4338	13.608	14.6601	12.7438	13.4238
DSP	P15924	17.5425	17.3312	17.9489	17.4573	17.4935	17.598	16.5237	18.0574	17.2389	17.7889	17.798	17.2274	17.772	17.175	17.8217	17.7405	16.5394	17.596	15.6566	17.6963
DST	Q03001	12.4981	12.7973	12.6368	12.8342	12.7007	12.3986	12.1278	12.5627	12.7423	12.6766	12.6138	12.3734	12.2581	12.5133	12.26	12.6476	12.616	12.5553	12.805	12.3806
DSTN	P60981	17.1457	16.85	16.807	16.5627	17.155	17.0221	16.7608	17.1421	16.6028	16.9005	16.7557	16.1945	16.8034	16.4564	16.7638	16.4989	16.5085	16.1029	15.75	16.5908
DTD1	Q8TEA8	12.3883	12.2426	12.3155	12.004	12.0118	12.1866	12.1001	11.9035	12.3264	12.4133	NA	12.4615	12.181	12.1043	11.7361	12.0642	NA	11.9492	NA	11.4994
DTNA	Q9Y4J8	15.2386	15.414	15.5189	15.4426	15.4707	15.5166	15.3337	15.5048	15.7489	15.4929	15.2359	15.4788	15.0729	15.3203	15.3785	15.3402	14.8605	15.2461	14.198	15.2916
DTYMK	P23919	13.1725	13.4009	13.0555	13.3138	12.9333	13.1288	13.2254	13.0287	13.1654	13.0586	12.9805	13.0896	13.2806	13.0724	12.6201	12.9454	13.1228	13.29	13.3378	12.922
DUSP23	Q9BVJ7	13.63	13.6914	NA	12.6218	NA	NA	NA	NA	NA	NA	NA	NA	NA	NA	NA	NA	NA	NA	NA	NA
DUSP3	P51452	15.3634	15.2337	15.601	15.1612	15.2984	15.2568	14.6011	15.2783	15.1831	15.3957	15.2404	14.7088	15.2845	15.6341	15.0137	14.9911	15.375	14.9894	14.9704	14.9088
DUT	P33316	13.0832	13.9473	13.1637	13.424	13.1984	12.8999	12.9665	13.3394	13.4041	13.6289	13.179	14.2072	13.43	13.5054	13.2702	13.3929	13.8959	13.6488	13.6566	13.1259
DVL3	Q92997	NA	NA	11.8033	NA	12.0386	NA	NA	NA	NA	NA	NA	NA	NA	NA	NA	NA	NA	11.7919	NA	NA
DYNC1H1	Q14204	15.8866	16.0273	15.8522	16.0732	15.8476	15.6841	16.0116	15.6851	15.8471	16.0748	15.6342	15.8625	15.6598	15.7355	15.593	15.7536	15.9471	15.6484	16.1187	15.7672
DYNC1I1	O14576	13.0949	12.9532	12.87	13.1972	12.2129	11.8368	12.6666	12.499	12.1595	13.142	12.4883	12.6238	12.1114	12.719	12.5476	12.4309	12.956	12.3072	12.5438	12.2982
DYNC1I2	Q13409	14.5159	14.2107	14.3717	14.2741	14.0949	14.1094	14.03	14.1355	14.1721	14.5143	14.0886	13.9815	14.4186	14.3558	14.1685	14.5039	14.1745	14.3915	14.2691	14.3306
DYNC1LI1	Q9Y6G9	13.7544	13.7084	13.6529	13.8767	13.6912	13.6961	13.8318	13.685	14.0876	13.84	13.2038	13.6399	13.517	13.6811	13.2001	13.5832	13.2528	13.141	13.134	13.7115
DYNC1LI2	O43237	13.4071	13.6274	13.2102	13.7791	13.3069	13.2321	13.6537	13.3141	13.1194	13.2719	12.7943	13.2817	13.1413	13.093	13.0737	13.4046	12.7477	12.6544	13.0774	13.371
DYNLL1	P63167	NA	NA	NA	10.4144	10.2885	NA	10.2149	10.9361	NA	NA	NA	NA	NA	NA	NA	NA	NA	NA	NA	NA
DYNLRB1	Q9NP97	13.7002	13.4228	13.0384	13.6929	13.0759	13.1477	13.5653	13.2597	13.1795	13.5419	12.6564	12.3369	12.8236	12.655	12.2924	12.6174	11.9356	12.2775	11.7774	12.9434
DYNLT1	P63172	11.6152	11.5411	11.0792	11.3202	11.0401	11.3582	10.3438	11.0724	11.5771	11.2183	NA	11.1795	10.8369	11.1585	10.4309	10.6896	10.5469	11.3711	10.8022	11.2
DYNLT3	P51808	11.8537	NA	NA	11.0532	11.5569	11.5974	11.2791	11.3413	NA	12.2841	NA	NA	NA	NA	NA	NA	NA	NA	NA	NA
DYSF	O75923	15.9123	16.0686	16.2161	16.1281	15.7345	16.0875	16.0301	16.0952	15.9889	16.1107	15.8924	15.6296	16.0218	15.9099	15.9809	15.8596	15.5873	15.7356	15.3923	15.9884
DZANK1	Q9NVP4	14.8555	14.4656	14.6593	14.5029	15.0722	14.9365	14.4406	14.9242	13.4526	14.8036	15.2626	13.7557	14.5809	14.5802	14.8001	14.4859	14.3789	14.6952	13.7843	14.2385
EARS2	Q5JPH6	13.8566	13.6535	14.0291	13.7407	13.9994	13.9283	13.0885	13.6095	12.9762	13.6739	14.2764	13.7301	13.9678	13.9312	13.4588	13.8238	13.3827	13.1752	14.036	13.4506
EBP	Q15125	12.0468	12.9103	12.6117	NA	12.3409	12.3935	11.1247	11.9457	11.6234	12.564	12.4726	12.8692	12.4163	11.7479	12.2166	11.9198	11.9205	12.8358	NA	12.3544
ECE1	P42892	11.3247	11.6074	11.0715	11.8108	10.8232	9.86011	11.3675	10.8347	10.2664	10.5575	NA	NA	10.8051	11.5111	10.6016	10.366	10.4005	NA	10.5197	10.9089
ECH1	Q13011	18.04	18.144	18.1779	18.2423	18.0734	18.2148	17.9988	18.4467	16.1852	17.9859	18.1783	18.2871	18.0191	18.0179	18.1961	18.1525	17.527	18.1249	18.0566	17.8804
ECHDC1	Q9NTX5	14.2038	13.9783	14.6974	14.1739	14.4715	14.6143	14.2528	14.408	14.3891	14.063	14.7171	14.3395	13.1661	14.5312	14.622	14.2613	14.6115	14.3568	15.2864	14.7043
ECHDC2	Q86YB7	14.1831	13.8991	14.3043	14.1175	14.1638	13.7641	14.5203	14.1311	14.1769	14.3487	14.6732	14.4851	14.1147	13.9222	14.2756	14.1602	13.1699	14.7201	14.0145	14.2895
ECHDC3	Q96DC8	13.6799	14.2854	14.4491	13.4479	13.3256	14.789	14.6522	15.393	15.0535	14.5813	14.0225	14.8738	14.3691	14.4873	14.2202	14.2853	13.498	14.5484	14.3318	14.581
ECHS1	P30084	16.7633	16.7878	16.5713	16.5667	16.9835	17.0708	16.5201	17.2071	16.6892	16.5875	17.17	17.0402	16.7776	17.1475	16.8279	16.7325	16.9333	17.2079	16.8023	16.9857
ECI1	P42126	17.164	17.1205	17.1238	17.2884	17.4552	17.4774	17.0023	17.3669	17.1598	17.3927	17.5258	17.3797	17.3506	17.2906	16.3738	17.569	17.1013	17.629	16.9329	17.6662
ECI2	O75521	16.0886	16.0169	16.3027	16.4063	16.5294	16.4931	15.9172	16.5517	16.1497	16.0734	16.1397	16.3099	16.1977	16.6326	16.5589	16.2617	16.0385	16.2821	16.1543	16.4771
ECM1	Q16610	11.9108	13.4824	12.4881	13.613	12.2048	10.7288	12.6642	12.0115	12.8708	12.688	12.3812	13.1413	12.984	13.6418	12.4867	12.6023	14.2123	11.4143	13.1109	13.7808
ECPAS	Q5VYK3	12.6737	12.7437	12.5179	12.78	12.2657	12.2963	12.6329	12.4193	12.2814	12.4163	12.5375	12.5973	12.2269	12.2971	12.1048	12.3766	12.3008	12.2156	12.5509	12.3713
ECSIT	Q9BQ95	12.1663	11.9603	12.0748	11.3471	12.733	12.7546	12.3033	10.6586	12.6362	12.0099	12.3049	12.3029	11.301	12.1234	12.2301	12.237	12.2121	12.1821	11.7576	11.6917
EDC4	Q6P2E9	11.929	12.5984	11.7085	12.2027	11.6881	11.6166	11.69	11.4306	12.0068	13.0769	12.0614	12.2545	11.0703	NA	12.023	NA	12.0899	11.938	12.532	11.9365
EDEM3	Q9BZQ6	11.0121	NA	NA	11.5659	NA	NA	NA	NA	10.7083	NA	NA	NA	NA	NA	NA	NA	NA	NA	NA	11.2914
EDF1	O60869	14.6156	14.8621	14.6595	14.9833	14.2528	14.1888	14.3983	14.4406	14.2632	15.1337	14.7459	15.2471	14.8798	14.3047	14.4578	14.8309	14.9935	14.8872	15.4337	15.2001
EEA1	Q15075	13.1319	13.242	12.9331	13.2449	12.9301	12.6437	13.0805	12.5746	13.0472	12.7699	12.5145	12.8486	13.0354	12.791	12.4595	12.5695	12.9702	12.5046	12.8399	12.7775
EEF1A1	P68104	10.5977	11.5184	NA	NA	10.6829	NA	NA	NA	NA	11.6633	9.96337	10.6234	NA	NA	NA	NA	10.8564	NA	NA	NA
EEF1A2	Q05639	17.8908	17.9227	17.8679	17.7753	17.326	17.6993	17.7846	17.7745	17.6834	18.094	17.9406	17.4589	17.9901	17.6679	17.8314	18.0481	17.5096	17.9963	17.4404	17.8234
EEF1B2	P24534	15.268	15.1429	14.7959	15.3578	15.1148	14.7475	15.3769	15.0277	14.8889	14.9905	14.9422	14.8663	15.0369	14.7499	14.3359	14.8408	14.2908	14.4687	14.8982	14.7894
EEF1D	P29692	15.2636	15.4553	15.1118	15.2732	15.0209	14.8865	15.5497	14.8877	15.228	15.2669	15.0291	15.0047	15.0904	15.0183	14.8543	14.9206	15.0358	15.0751	15.5033	15.0437
EEF1E1	O43324	12.702	12.7374	12.3795	12.5229	12.2187	12.0889	12.0209	12.338	12.3748	12.4304	11.9596	11.1288	11.6117	10.7498	11.4449	11.6009	11.9047	11.7629	12.298	10.864
EEF1G	P26641	16.0368	16.5271	15.7047	16.1131	15.5533	15.6589	16.0751	15.5044	15.7524	16.0847	15.7883	16.0835	15.8574	15.8458	15.7104	15.8387	15.9143	15.817	16.2699	15.6659
EEF2	P13639	16.4419	16.7395	16.371	16.5324	16.3747	16.3483	16.4196	16.4649	16.4057	16.4767	16.4202	16.3822	16.492	16.2767	16.1883	16.3795	16.1983	16.225	15.9675	16.4999
EEFSEC	P57772	12.6028	12.1729	12.1717	11.7678	12.0857	12.0765	11.7869	11.9183	12.0742	12.8736	12.0806	11.9299	11.9238	12.0537	11.7137	12.33	12.2976	12.5007	11.9995	12.312
EEPD1	Q7L9B9	14.0237	13.735	13.8349	14.766	13.4384	13.0123	12.2142	12.9415	13.3944	13.7223	13.9591	14.4543	14.3463	15.1498	12.5458	13.2812	14.248	13.0925	14.4154	13.6518
EFEMP1	Q12805	13.5052	15.139	14.8009	15.4579	14.6311	13.6386	14.9748	13.7461	14.1182	14.455	13.6184	14.216	13.6046	14.4218	13.6604	13.4379	16.2971	12.4962	15.2274	15.032
EFEMP2	O95967	12.6486	13.1705	12.8176	13.6104	13.0819	12.0672	13.7859	12.0032	12.9837	12.6834	NA	12.8191	12.7757	12.7976	NA	NA	14.2044	NA	14.0571	13.8239
EFHD1	Q9BUP0	9.97708	10.8999	11.3437	10.4032	12.3152	12.8723	11.1181	11.1863	11.3245	11.4319	NA	10.6876	NA	11.1874	NA	11.222	12.0833	11.7356	11.988	11.0734
EFHD2	Q96C19	12.9194	11.9127	12.1764	11.5718	12.0907	11.9265	11.8208	11.5419	12.1721	12.3	11.2499	11.8717	11.8105	12.1063	10.5407	11.9072	11.7433	11.6607	11.7738	11.7494
EFL1	Q7Z2Z2	10.4451	11.4523	NA	10.7832	10.2814	10.6439	NA	NA	NA	10.267	10.8966	NA	NA	10.3995	11.0363	10.733	11.4943	10.7293	10.747	10.6082
EFNB1	P98172	11.0618	11.136	NA	NA	10.8744	11.015	11.0625	NA	11.3501	NA	10.0273	11.8318	11.4946	10.8418	NA	NA	NA	NA	NA	10.9016
EFR3A	Q14156	NA	NA	NA	10.3165	NA	NA	11.3356	10.0535	NA	NA	NA	NA	NA	NA	NA	NA	NA	NA	NA	NA
EFR3B	Q9Y2G0	NA	NA	NA	NA	NA	NA	NA	NA	NA	NA	NA	14.9695	NA	NA	NA	NA	NA	NA	NA	NA
EFTUD2	Q15029	13.2041	13.3109	12.6279	12.9983	12.401	12.0849	12.7572	12.6002	12.216	13.3628	12.6128	12.959	12.7861	12.5354	12.765	12.5987	13.5962	12.1529	13.6619	13.0039
EGFL7	Q9UHF1	12.3038	12.6703	11.1791	12.9594	12.0732	NA	12.9176	11.728	12.6924	11.3287	11.8548	NA	11.7222	NA	NA	NA	12.529	NA	13.0757	13.1715
EGFL8	Q99944	NA	NA	NA	10.7817	NA	NA	NA	NA	10.8333	NA	NA	NA	NA	NA	NA	NA	NA	NA	NA	NA
EGFLAM	Q63HQ2	14.0825	14.3742	14.4293	14.4046	13.9352	13.1022	13.5916	13.9144	14.0202	14.2077	13.9507	14.7074	14.6504	14.032	14.0731	14.2833	14.0156	14.3366	12.2615	14.1475
EGFR	P00533	10.9356	10.9288	10.8547	10.96	10.2828	10.369	12.5429	10.4826	10.7586	10.836	11.1165	NA	10.6784	11.1076	10.8691	NA	NA	10.6529	12.047	10.7465
EGLN1	Q9GZT9	11.4157	NA	NA	11.2427	11.8145	10.8365	NA	10.8446	12.0063	NA	NA	NA	11.8163	NA	NA	NA	NA	11.0089	NA	NA
EHBP1L1	Q8N3D4	11.1872	12.3726	NA	NA	NA	NA	NA	NA	NA	NA	NA	NA	NA	NA	NA	NA	NA	NA	NA	NA
EHD1	Q9H4M9	15.1689	15.2049	14.983	15.431	14.6361	14.612	15.1	14.714	14.7987	15.1325	14.9597	15.1514	15.2271	15.0257	14.8537	15.0057	15.0658	14.9902	14.8147	15.4656
EHD2	Q9NZN4	16.243	17.2623	16.395	17.1904	16.4586	16.1373	17.1851	16.625	16.3733	16.4291	16.4284	17.1508	16.8667	16.1827	16.447	16.6224	17.0543	16.446	16.7249	17.8627
EHD3	Q9NZN3	13.6357	13.6931	14.8375	14.4471	14.0863	14.0564	13.92	13.3236	13.7876	14.1126	14.2564	14.2319	14.7869	14.3078	13.5581	14.3921	14.6659	15.0036	14.5515	14.6606
EHD4	Q9H223	15.5811	15.8417	15.7845	15.8594	15.9858	16.0751	15.975	15.554	15.8326	16.1983	15.8754	16.0289	15.9301	15.3974	15.5416	16.1188	15.5019	16.0789	15.4495	15.7821
EHHADH	Q08426	14.5067	14.6945	14.5705	14.8431	14.5059	14.5387	14.767	14.2619	14.533	14.5225	15.2003	14.8939	14.9446	14.7919	15.2006	14.8943	15.0343	15.0309	14.9805	14.393
EIF1	P41567	11.4277	11.6086	NA	10.9936	10.9628	9.81598	NA	10.5747	10.5943	11.6938	10.5115	NA	10.9281	10.619	10.5189	10.1251	10.6823	11.3417	10.4958	NA
EIF1AY	O14602	13.1911	13.1639	13.1974	NA	NA	13.0352	13.3435	12.9829	12.7128	NA	12.9842	NA	12.9165	12.7598	13.1282	NA	NA	NA	NA	NA
EIF2A	Q9BY44	11.8774	11.8493	11.8043	11.183	12.2524	11.4408	10.9236	11.7152	11.6282	11.0166	10.9611	11.8895	11.2601	11.7878	NA	11.6566	12.2841	11.7377	NA	NA
EIF2AK2	P19525	11.4765	11.1344	11.3167	11.1338	10.3455	10.9607	10.8413	11.0089	11.2236	11.7915	NA	11.6614	11.6734	10.1154	11.122	10.8795	NA	11.3256	NA	10.933
EIF2B1	Q14232	12.2143	12.5046	11.9751	11.9488	12.0385	11.6973	11.6939	11.4962	12.0724	12.7571	12.3857	12.1988	12.321	11.9756	12.0447	12.1819	12.423	11.9652	12.723	11.5001
EIF2B2	P49770	11.6626	12.141	11.6475	11.9455	11.3333	10.9025	12.2302	NA	10.3353	11.8726	12.2579	12.0218	11.7686	11.8111	12.2059	11.7151	11.2606	11.8461	12.655	NA
EIF2B3	Q9NR50	12.2507	12.3581	12.472	12.4013	12.6124	12.5469	12.4215	12.5121	12.4571	13.1279	12.5049	12.5471	12.7807	NA	NA	12.2381	13.2091	12.6008	12.4225	12.1974
EIF2B4	Q9UI10	11.3921	11.7967	11.7231	11.8342	11.5003	11.2233	11.9198	11.0098	11.2847	11.5671	11.3547	11.4067	11.8175	11.2132	11.6379	11.5074	11.4042	11.6361	12.1301	11.7347
EIF2B5	Q13144	12.1742	12.7271	12.1606	12.4077	11.8283	11.7831	12.4802	11.8961	11.4123	12.1013	12.0938	12.1131	12.5906	12.1775	12.4924	12.2269	12.7376	12.4295	12.1394	12.1959
EIF2S1	P05198	14.6393	14.4349	14.4676	14.5786	14.0972	14.0123	14.4395	13.9613	14.1887	14.5768	14.1332	14.2696	14.3166	14.1695	14.1649	14.4192	14.2755	14.3341	14.6891	14.1178
EIF2S2	P20042	13.4718	13.5475	13.4774	13.6656	13.4917	13.227	13.6868	13.4506	13.2716	13.553	12.9718	13.1593	13.4563	13.1113	13.0302	13.4456	12.9028	13.3685	13.3581	13.2083
EIF2S3	P41091	12.8678	12.2304	12.5814	12.9472	11.983	11.1741	12.5651	12.1759	11.4086	12.554	12.9529	13.0145	13.3706	13.0149	13.2798	13.05	13.2516	13.5714	13.264	12.9132
EIF3A	Q14152	14.2079	14.3482	14.1737	14.1561	14.0588	13.9982	14.0765	13.8097	14.1723	14.3114	14.0324	14.1793	14.0789	13.8478	13.8575	14.003	14.1839	13.9818	14.3902	14.1459
EIF3B	P55884	15.3296	15.6054	14.9546	15.5079	14.8051	14.6777	15.3659	14.7107	14.9972	15.1431	15.073	15.2751	15.1731	15.0023	14.7189	15.1063	15.0772	14.9224	15.3728	15.3616
EIF3C	Q99613	11.2051	11.2667	11.1563	10.4883	11.4571	11.0751	10.9359	10.5294	10.8039	11.0111	11.0401	11.1803	10.8577	10.7928	NA	10.8564	10.9411	10.2663	NA	11.29
EIF3D	O15371	14.4703	14.6141	14.2033	14.4345	13.8911	13.8715	14.3626	13.84	14.3187	14.6284	14.2771	14.6591	14.4204	14.2876	14.2676	14.291	14.534	14.2302	14.7683	14.0501
EIF3E	P60228	14.3388	14.5219	14.1684	14.3169	14.0892	13.9474	14.2958	13.9253	13.9588	14.241	13.9902	14.1842	14.1923	14.0644	13.9904	14.152	14.0933	13.9833	14.3581	14.0008
EIF3F	O00303	14.9904	15.5759	14.9039	15.1413	14.5695	14.615	14.8129	14.6021	14.6898	15.3357	15.1315	15.4064	15.24	14.9231	15.0529	15.0852	15.3081	15.0641	15.6546	15.0086
EIF3G	O75821	13.8288	14.0549	13.69	14.0209	13.7291	13.7244	14.0713	13.5351	14.0997	13.8683	13.9951	13.9095	13.9293	13.7694	13.6551	13.9274	13.7868	13.816	14.5162	13.6311
EIF3H	O15372	13.65	14.2667	13.5198	13.6465	13.1198	13.165	13.5229	13.3043	13.1562	13.5522	13.3447	13.6105	13.6751	13.4764	13.5732	13.475	13.6999	13.4181	14.072	13.5007
EIF3I	Q13347	13.3847	13.7412	13.2465	13.4101	13.0107	13.0596	13.2489	12.9243	13.4891	13.5139	13.3693	13.6873	13.1393	12.9511	13.126	13.1275	13.5717	13.1745	13.8429	12.8793
EIF3J	O75822	13.735	13.8631	13.4569	13.6331	13.4961	13.3429	13.8125	13.5024	13.5068	13.2652	12.7552	13.6028	13.5797	13.1923	12.9471	13.3995	12.7565	13.0018	13.4457	13.2779
EIF3K	Q9UBQ5	14.5065	14.3644	14.44	14.5363	14.4631	14.3874	14.6862	14.2192	14.5737	14.5493	14.6321	14.636	14.1856	14.424	14.376	14.6997	14.1056	14.5069	14.4078	14.5832
EIF3L	Q9Y262	13.4403	13.9148	13.4451	13.6693	13.3433	13.2365	13.6047	13.241	13.4386	13.7098	13.6326	13.6176	13.459	13.2984	13.4164	13.4196	13.6569	13.3732	13.8848	13.3192
EIF3M	Q7L2H7	18.3465	19.1057	18.4818	18.4076	18.5001	18.4501	18.5957	18.1268	17.6801	18.6283	18.4243	18.2937	18.1482	18.4151	18.1343	18.3627	18.0807	18.2289	18.2817	18.0917
EIF4A1	P60842	13.5313	13.8097	12.9837	13.8208	13.1245	12.7766	13.3937	12.9987	12.9288	13.3183	12.7956	13.4657	13.364	13.2385	12.722	13.1359	13.4776	12.9183	13.9226	13.2262
EIF4A2	Q14240	14.7005	14.6212	14.7952	14.486	14.4727	14.4542	14.4948	14.6729	14.2984	14.909	14.4899	14.4878	14.8424	14.4396	14.5421	14.8568	14.6475	14.5872	14.6452	14.4524
EIF4A3	P38919	12.8985	13.3046	13.1545	13.5844	12.953	12.7735	13.186	12.4317	12.6794	13.1542	13.0016	13.6566	13.0635	12.7492	13.2602	13.4552	13.8393	13.488	14.0934	13.8774
EIF4B	P23588	14.0105	14.0328	14.0567	13.7704	13.865	13.7205	14.2686	13.7819	14.2225	13.908	14.0305	14.3462	14.4159	14.0783	13.7081	14.2009	13.9627	14.2446	14.1543	14.1428
EIF4E	P06730	13.4735	13.7505	13.0016	13.4282	13.3539	13.1301	13.2126	13.0642	13.81	12.9633	12.7365	13.0888	13.2385	12.7783	NA	11.7742	13.3815	12.6962	12.8537	12.8436
EIF4EBP1	Q13541	NA	NA	NA	NA	NA	9.88612	NA	10.2292	10.4432	NA	NA	NA	NA	NA	NA	NA	NA	NA	NA	NA
EIF4G1	Q04637	13.8407	14.061	13.7552	14.0096	13.6263	13.4869	14.0293	13.5172	13.947	13.4228	13.5201	13.71	13.7724	13.7996	13.5144	13.5787	13.4546	13.5648	13.6678	13.5623
EIF4G2	P78344	12.9434	13.6275	13.2527	13.2469	13.0696	13.1148	12.6751	13.0436	13.0347	13.1597	13.0233	13.1673	12.9392	13.0415	12.7814	12.8103	13.2202	12.9271	12.8702	12.8264
EIF4G3	O43432	10.7977	11.1121	NA	10.7876	10.5079	11.2561	10.7687	NA	10.5975	NA	NA	NA	NA	NA	NA	NA	NA	NA	11.2644	NA
EIF4H	Q15056	14.3788	14.41	14.2007	14.463	14.2961	14.2954	13.7622	14.1975	14.5854	14.6652	14.1843	14.3355	14.2064	14.195	14.0742	14.1744	14.2066	14.2416	14.1275	13.9703
EIF5	P55010	13.3273	13.5929	13.4703	13.5297	13.2447	13.285	13.808	13.7502	13.1226	13.4402	13.3836	13.5838	13.621	13.313	13.2791	13.6491	13.3555	13.4503	13.6481	13.3768
EIF5A	P63241	NA	NA	NA	12.3185	11.1514	NA	NA	NA	NA	NA	NA	NA	NA	NA	NA	12.0808	12.1083	NA	NA	NA
EIF5B	O60841	13.0489	13.4406	12.6476	12.8078	12.8241	12.6341	12.5438	12.7239	13.0294	13.036	12.5355	12.6034	12.8237	12.597	12.7378	12.5945	12.7009	12.43	12.4908	12.3729
EIF6	P56537	12.2027	13.3129	11.8952	12.3833	11.7723	12.0406	12.4005	11.6331	12.5928	12.9514	12.2463	12.733	12.1739	11.7726	11.5735	12.46	11.8073	11.8916	12.0096	12.031
EIPR1	Q53HC9	12.2682	11.69	12.0763	12.2852	11.3962	11.7937	12.0077	11.7332	12.4601	12.0963	11.6415	12.1757	11.4415	11.9498	11.7625	11.7567	11.1611	12.1023	11.5345	11.5759
ELAC2	Q9BQ52	11.4627	NA	11.1083	NA	11.1609	11.352	NA	NA	NA	11.9542	11.0288	11.0006	NA	11.758	NA	10.5287	10.3498	NA	12.0069	NA
ELANE	P08246	NA	11.771	12.8562	13.1763	11.1797	11.4164	12.7067	12.0914	11.3888	10.2255	10.8964	14.9744	14.5332	12.4867	12.0533	11.6449	11.527	10.2756	10.2929	11.2903
ELAVL1	Q15717	13.7412	13.6365	13.8788	13.9115	13.7971	13.5517	13.8919	13.5189	13.7405	14.3345	13.9756	14.3082	13.9038	13.6342	13.8766	14.1749	14.0835	14.2406	15.0055	14.3091
ELMO1	Q92556	10.4764	NA	NA	NA	10.684	NA	11.0405	NA	NA	NA	NA	NA	10.4032	NA	NA	NA	NA	NA	NA	NA
ELMO2	Q96JJ3	11.1812	11.3739	11.1873	NA	11.8009	10.6617	11.8204	10.416	12.0112	12.0958	NA	11.877	11.7186	NA	NA	11.5742	NA	NA	NA	11.4553
ELMOD2	Q8IZ81	12.2702	12.4191	12.5005	12.729	12.3709	12.5455	11.733	12.2615	12.85	12.0836	12.2554	12.1427	12.5949	12.7338	11.9207	12.0764	12.4377	12.2978	11.829	12.4765
ELN	P15502	14.7472	15.3306	15.3064	16.2196	16.0292	14.9494	16.5629	14.0716	16.7022	15.4466	13.4893	14.2218	14.8364	14.4856	13.205	15.159	16.6611	13.6479	14.0122	15.605
ELOB	Q15370	14.2799	14.1882	13.6202	14.0219	13.9461	14.0083	14.7722	14.1222	13.7568	14.1064	13.7868	13.4217	13.9837	13.5291	13.6732	14.3775	13.5538	13.982	14.0034	13.9831
ELOC	Q15369	14.6455	14.4328	13.9868	14.1376	13.9551	14.1132	14.9628	14.0996	14.2105	14.0396	13.921	13.8572	13.7804	13.6674	13.6792	14.4305	13.4649	14.198	13.9227	14.1186
ELP1	O95163	10.7424	11.6342	12.2512	11.4555	11.4909	NA	11.6114	10.9291	11.2688	10.1959	NA	NA	10.694	11.9091	NA	NA	11.5163	NA	13.5733	10.766
ELP3	Q9H9T3	11.5005	11.4064	10.9855	NA	NA	10.483	NA	9.9072	NA	11.0268	NA	NA	NA	NA	NA	NA	NA	NA	10.4976	NA
EMB	Q6PCB8	18.2165	17.4021	18.3557	18.1163	17.8487	17.2014	15.6635	17.723	18.1745	17.1087	17.9466	18.6874	18.726	18.822	17.9139	18.7992	17.0518	18.7482	16.2697	17.9862
EMC1	Q8N766	13.2034	12.7456	12.8749	12.8777	13.1502	12.6561	12.7301	12.7653	13.0116	13.1088	12.9566	12.6302	12.7779	12.9032	12.6319	12.6929	12.962	12.7535	12.9772	12.8832
EMC10	Q5UCC4	NA	NA	NA	NA	NA	NA	NA	NA	NA	NA	10.56	NA	NA	NA	NA	NA	12.2129	11.2287	NA	NA
EMC2	Q15006	13.3715	12.9175	13.2699	13.454	13.297	13.1981	13.0318	12.7229	13.447	13.2466	13.5886	13.2992	13.303	13.3092	13.4458	13.1748	13.4092	13.576	13.6413	13.5875
EMC3	Q9P0I2	12.1791	11.8363	12.2146	11.6825	12.1522	12.0163	12.2016	11.8409	12.3739	11.8472	12.4559	11.9187	12.0074	12.1656	12.0096	11.9973	12.3737	12.1962	12.6738	12.294
EMC4	Q5J8M3	11.7471	11.6892	11.7648	NA	11.5301	11.604	11.5348	10.8028	11.4054	11.8382	11.6518	11.7093	11.0605	11.6825	11.4845	12.0811	11.8482	11.2427	11.6104	11.5162
EMC7	Q9NPA0	11.7273	11.7293	11.3542	11.6188	12.1574	11.5789	11.3746	11.8858	11.8682	11.9633	11.5148	11.3905	11.423	11.6456	11.6053	11.4902	12.195	11.2727	12.1201	11.6927
EMC8	O43402	12.5295	12.6995	12.6244	12.3381	12.4562	11.9863	11.9004	12.2971	11.6157	12.689	12.6873	12.5386	12.5228	12.5397	12.9696	12.4052	12.896	12.7687	12.7707	12.4447
EMD	P50402	14.7432	14.8665	14.847	15.13	14.8385	14.5941	14.5288	14.7577	14.8827	15.3214	15.1408	15.3722	15.2897	14.9992	15.1111	15.3015	15.3245	15.3564	15.2985	15.5077
EMILIN1	Q9Y6C2	16.4564	17.2839	16.5699	17.382	16.279	15.5772	17.48	15.9334	16.655	16.7263	15.9976	16.736	16.3898	16.745	16.3827	16.3033	17.8854	16.0019	17.3765	16.9459
EMILIN2	Q9BXX0	14.1052	13.3351	12.9258	14.0404	13.4432	12.3581	13.576	12.6395	13.5586	14.718	12.9631	14.4447	13.3619	13.2357	12.4763	13.4503	13.0592	12.9522	13.4589	14.0579
EMILIN3	Q9NT22	14.1822	15.5065	15.0033	15.4474	14.2032	14.339	16.6808	14.5023	14.9172	15.2192	15.2068	15.5956	15.4405	14.7676	15.5163	15.0957	14.4213	14.6609	14.9298	15.9674
EML1	O00423	12.536	12.4549	12.589	12.5347	12.1725	12.581	13.1408	12.5559	12.6476	12.8896	12.9416	12.9089	12.8992	12.4948	12.8074	12.8743	12.5157	12.7646	13.1047	13.1372
EML2	O95834	13.8975	13.6144	13.8233	13.8154	13.6615	14.0409	14.1381	13.6236	12.8461	13.9444	13.518	13.417	13.6574	13.5913	13.4379	14.0113	13.5734	13.8683	14.2267	13.1783
ENAH	Q8N8S7	11.8138	12.897	12.1775	12.8722	12.3795	11.6428	12.4896	11.4583	12.9067	12.2734	12.3204	12.3063	12.2402	12.3397	11.4453	12.3251	12.8643	11.7247	12.9619	12.3692
ENDOD1	O94919	13.2011	12.7127	12.826	13.1892	12.5524	12.8127	13.0502	12.3233	13.3198	12.4542	12.5576	13.3266	13.0831	13.3567	12.3066	12.3576	13.5151	11.9482	13.0507	13.1361
ENDOG	Q14249	13.0628	13.2325	13.3075	13.2332	13.5522	13.6055	13.0825	13.323	13.7475	12.1453	14.0099	13.0241	13.932	13.3604	13.9645	13.5167	13.3129	13.7642	13.6974	13.163
ENG	P17813	13.5234	14.0378	13.0962	14.1756	13.7521	12.9445	14.4624	13.2626	13.9716	13.1565	12.0991	13.6674	12.3856	12.8717	12.148	12.2984	14.5262	11.8162	14.3871	12.8714
ENGASE	Q8NFI3	13.1111	12.9698	13.2587	13.1286	12.8426	NA	11.1425	11.7466	12.8103	11.5293	11.5412	13.1641	14.8771	13.7468	NA	13.7767	11.2042	13.9864	12.3443	12.6783
ENO1	P06733	17.5165	17.1569	16.9739	16.8419	17.2885	17.0023	16.2933	16.9898	16.9396	17.3274	17.1712	17.0067	17.0912	17.137	16.9086	17.1864	17.0279	16.8236	16.8235	17.126
ENO2	P09104	13.3874	13.3544	13.0779	13.3907	13.7719	13.1151	13.5248	13.0399	13.2567	13.9546	12.6139	13.4882	13.4307	12.8189	12.681	14.0591	13.6679	13.3093	14.4229	13.3556
ENO3	P13929	18.1785	17.9381	18.3588	17.6786	18.3031	18.3825	17.9937	18.1289	18.1712	17.8241	18.0368	17.8432	18.1234	18.1638	18.4013	18.3392	17.7614	18.3995	17.4743	17.9008
ENOPH1	Q9UHY7	11.6068	11.2731	10.0898	10.6098	11.2485	11.1118	11.9006	10.8912	11.2431	NA	11.014	NA	11.0246	10.6707	NA	11.5626	NA	11.0452	NA	11.1404
ENPP4	Q9Y6X5	11.614	11.1961	11.1345	11.208	11.1111	10.5653	11.9741	11.028	11.4342	10.6536	10.8629	NA	11.369	10.7324	NA	10.9148	11.5672	11.5605	11.6819	10.8987
ENSA	O43768	13.0813	13.1189	12.7978	12.8928	12.9179	12.1292	13.2085	13.2016	13.2187	12.5427	11.9132	12.4043	12.137	12.994	12.0213	12.5199	NA	12.0751	11.6065	11.9933
ENTPD1	P49961	11.2274	12.1543	11.3047	11.6271	11.3911	11.1183	12.3069	11.4277	11.6706	11.3413	NA	12.1495	11.6965	10.9853	11.6475	11.7248	12.4889	11.3491	12.3089	12.2748
ENTPD8	Q5MY95	14.1143	NA	NA	NA	12.6924	12.2074	NA	NA	NA	NA	14.1745	14.3351	14.0921	11.6451	14.1624	13.4759	14.2758	13.5078	NA	14.0241
ENY2	Q9NPA8	NA	NA	NA	11.3497	11.5802	NA	NA	NA	NA	NA	NA	NA	NA	NA	NA	NA	11.0635	NA	12.0023	NA
EOGT	Q5NDL2	11.3772	11.0676	11.6165	11.9719	11.3815	11.2447	11.7701	12.011	11.933	10.958	11.7912	12.0529	12.0309	11.0515	NA	NA	12.2865	10.5014	12.1783	11.2262
EPB41	P11171	12.7186	12.9107	12.6516	13.05	11.7628	12.2689	12.6551	13.1006	12.3313	12.2243	13.938	15.0019	13.6939	13.5411	12.5255	13.1333	12.149	12.1239	11.8374	14.4119
EPB41L2	O43491	13.6565	14.2837	13.4847	14.4519	13.5635	13.0768	14.8686	13.6538	13.7652	13.5842	13.4989	14.4945	14.0817	14.0788	13.351	13.6018	14.3042	13.6851	14.6211	14.7199
EPB41L3	Q9Y2J2	11.2789	11.5399	10.61	11.2439	10.8876	10.5593	10.8596	11.2877	10.8885	10.8975	11.2495	11.1348	11.8306	11.2735	NA	10.7504	11.8051	NA	11.8366	11.4501
EPB42	P16452	13.6196	13.4799	12.679	13.9101	12.7151	12.7076	13.4988	13.6098	12.8465	12.2003	15.5123	16.5847	14.9909	14.9101	13.3973	14.2638	13.3029	12.2674	NA	15.9495
EPDR1	Q9UM22	15.6126	15.8479	15.6034	16.4608	15.8851	15.7539	16.6356	15.1673	16.1999	16.252	15.9576	15.5888	15.1976	15.2524	13.728	16.0524	14.5879	16.104	14.5392	16.465
EPHX1	P07099	15.0656	15.5739	15.287	15.5559	15.0924	14.8364	15.623	14.9518	14.8341	14.6199	15.2589	15.5071	15.5712	15.4441	15.4953	15.3142	15.8863	15.2272	15.8393	16.3805
EPHX2	P34913	13.5112	12.2229	12.7008	11.9989	13.4448	12.4943	12.6523	13.3903	13.2774	12.6895	12.8309	11.4938	12.2422	12.756	12.486	12.4501	12.9354	13.1346	12.6053	12.4008
EPM2A	O95278	13.0173	13.4733	13.4005	12.9084	13.018	13.273	13.1931	13.084	13.4388	13.2739	13.1262	13.046	13.3326	13.533	13.2695	13.2971	13.0255	13.2103	13.0998	13.0715
EPM2AIP1	Q7L775	12.3385	12.5507	12.3627	12.3036	12.3694	12.2128	11.5846	12.361	12.1609	12.5308	12.1764	12.0914	12.1844	11.8594	12.3363	12.6782	12.2333	12.6213	12.8057	12.425
EPN1	Q9Y6I3	12.832	12.7492	12.986	13.2832	12.6243	12.4832	13.4431	12.6922	13.5004	12.7193	12.7822	12.589	12.907	12.5387	12.2588	12.8639	12.705	12.2812	12.1908	12.9993
EPN2	O95208	11.1858	11.1914	11.5019	11.4249	11.2992	11.4215	11.5022	11.2098	11.3248	NA	NA	11.1823	11.1565	11.0848	NA	11.6462	NA	NA	NA	11.3866
EPPK1	P58107	NA	NA	NA	NA	13.3583	NA	NA	10.1665	12.6431	NA	12.0486	NA	13.2059	12.5366	NA	11.1862	NA	NA	14.5093	13.3124
EPRS1	P07814	14.4034	14.5437	14.3041	14.3136	14.2535	14.1751	14.6192	14.1624	14.0039	14.1605	14.0345	14.3398	14.3992	14.0687	14.1805	14.2088	13.6985	13.9737	14.0083	14.0825
EPS15	P42566	12.5807	12.6204	12.1785	12.5568	11.5844	11.254	12.7917	12.0946	11.6786	12.1058	11.5835	12.4319	12.2424	12.0503	11.4686	12.1273	12.1052	11.6897	12.3989	11.9396
EPS15L1	Q9UBC2	12.9603	13.0871	13.0965	13.2614	13.2083	12.9969	13.1094	12.9666	13.2755	13.0178	12.6273	12.7	12.7599	12.8313	12.576	12.9787	12.7596	12.7377	12.7115	12.8779
EPS8	Q12929	10.2901	10.8157	NA	NA	10.8038	10.542	11.2826	NA	10.7106	11.0101	10.8728	11.1422	NA	10.1351	11.0383	10.5178	11.2681	NA	NA	10.7697
EPX	P11678	NA	12.5952	NA	NA	NA	NA	NA	11.0406	NA	NA	11.4809	11.9632	13.6819	13.1848	11.5405	12.6526	11.8861	NA	NA	NA
ERAP1	Q9NZ08	13.8632	13.0852	12.5523	13.3774	13.5177	12.8208	13.7098	13.1325	13.1741	12.8163	12.7696	13.1362	13.335	13.3811	12.957	13.1536	12.3735	13.1218	13.7089	13.6519
ERAP2	Q6P179	13.5333	NA	13.1595	14.3809	12.7194	NA	13.7828	13.6835	12.7151	NA	13.2801	NA	13.6463	NA	NA	NA	NA	12.5985	NA	NA
ERC1	Q8IUD2	11.6696	12.0371	11.959	12.5909	11.9604	NA	11.9824	11.6054	11.9747	12.6717	NA	12.0152	11.1891	11.7997	11.3195	11.1899	12.2136	11.935	11.7099	11.9115
ERC2	O15083	NA	NA	NA	NA	10.0259	NA	10.4897	10.5047	NA	NA	NA	NA	9.65263	NA	NA	9.85268	NA	9.60081	NA	9.66118
ERG28	Q9UKR5	11.725	11.9734	11.754	12.8981	12.2052	11.6372	12.2546	12.2688	NA	11.4233	NA	12.0029	11.2332	NA	11.7053	NA	11.7366	12.2734	11.9125	12.1133
ERGIC1	Q969X5	13.4704	13.1856	13.0163	13.7207	13.6269	13.2052	13.0329	13.244	12.9036	13.1705	13.1293	13.0139	12.7722	12.9763	12.7071	12.1271	13.4602	12.6913	13.1733	12.9563
ERGIC2	Q96RQ1	NA	12.031	NA	10.6089	11.8795	NA	10.9001	NA	NA	11.7083	10.9928	NA	NA	NA	NA	NA	NA	NA	10.5443	NA
ERGIC3	Q9Y282	12.7037	NA	12.4782	12.5513	12.3221	12.57	12.8621	12.2585	12.2033	12.7035	12.6125	NA	12.9123	12.442	12.209	NA	12.665	12.3409	13.122	11.8138
ERH	P84090	14.3693	14.478	14.0715	14.2398	13.9935	13.8093	14.0621	13.9794	14.3433	14.8339	14.3472	14.5194	14.2467	13.8386	14.1977	14.4898	14.5224	14.4872	15.233	14.7286
ERI3	O43414	11.5861	11.2642	11.2307	11.5223	11.4132	11.6324	10.3894	11.8346	11.603	10.3314	11.4168	11.3057	11.3501	10.5286	11.2205	11.2526	11.5919	11.8986	11.0119	11.7347
ERLEC1	Q96DZ1	10.9284	11.1077	10.9049	11.0764	11.0537	10.3899	11.4894	10.4226	9.59463	NA	NA	NA	11.4515	11.1009	NA	NA	NA	10.7054	11.2803	NA
ERLIN1	O75477	10.5578	NA	NA	11.2601	10.9327	NA	10.971	NA	11.2967	11.0407	NA	NA	10.115	NA	NA	NA	11.8484	NA	NA	11.2718
ERLIN2	O94905	12.7472	12.913	12.6844	13.1609	12.9244	13.021	13.0335	13.1689	12.8664	12.0659	12.3259	12.3925	13.1238	12.5894	11.9668	12.7175	13.5527	11.5434	12.8525	13.2747
ERMP1	Q7Z2K6	12.3998	12.5427	12.1581	12.5942	13.0282	12.5853	12.8483	12.3166	12.8719	12.5421	12.7813	12.5091	12.4621	12.4472	12.3225	12.2816	12.1482	12.3605	12.4225	12.4342
ERO1A	Q96HE7	12.9173	12.7945	11.9352	12.6873	12.6339	12.1649	12.4073	11.8216	12.3907	12.3731	12.7838	12.0202	12.046	12.0331	12.0679	12.2407	12.4068	11.9568	13.1107	11.7002
ERP29	P30040	14.4899	14.3156	13.9193	14.0955	14.1317	13.7715	14.1889	13.7891	14.0686	13.7487	13.5383	13.0392	13.9718	13.7645	12.9462	13.3885	13.2066	13.1382	13.1566	13.3481
ERP44	Q9BS26	14.5046	14.6789	14.1122	14.585	14.153	14.0396	14.3241	13.7721	13.8173	14.3376	14.3517	14.3467	14.1754	14.2392	14.1389	14.0846	14.7803	13.8679	14.7874	14.1636
ESAM	Q96AP7	11.6059	11.4388	11.6799	11.4934	11.3495	10.1644	11.113	11.5236	11.6867	11.9283	11.4543	11.4969	12.3949	11.3293	12.333	11.8906	11.7286	11.7227	NA	10.6998
ESD	P10768	16.6758	16.5013	16.4366	16.3881	16.3814	16.346	16.5471	16.4043	16.1158	16.5614	16.1654	16.0955	16.2163	16.3352	15.902	16.4956	16.0139	16.2461	15.8452	16.0678
ESYT1	Q9BSJ8	14.0632	14.1985	13.5906	14.2587	13.8457	13.3656	14.1058	13.3775	13.7073	13.9596	13.5397	13.9433	13.7314	13.7238	13.4249	13.4651	14.2675	13.5051	14.2939	14.7434
ESYT2	A0FGR8	13.4524	13.4168	13.0798	13.5661	12.8701	12.9416	13.3832	12.7614	13.0314	13.2461	13.1215	13.4031	13.2295	13.0224	13.0814	13.0014	13.7362	13.0874	13.4912	13.5338
ETF1	P62495	13.0255	12.915	12.8197	12.5779	12.898	12.9454	12.3038	12.6984	12.8639	13.254	12.7149	12.5308	12.5395	12.7357	12.4478	12.6047	12.7199	12.6266	12.8689	12.3405
ETFA	P13804	17.9783	17.5886	18.0832	17.8995	18.4565	18.3054	17.6922	18.3441	17.9419	17.6725	17.8216	17.8067	17.9151	18.1702	17.6591	17.7194	17.3619	17.9122	17.3206	17.7218
ETFB	P38117	18.7359	18.345	18.9004	18.6473	18.9789	18.8399	18.5015	18.9819	18.4067	18.4549	18.8085	18.6684	18.8627	18.9597	18.7544	18.6703	18.3429	18.8485	18.3791	18.3982
ETFDH	Q16134	16.9284	17.0827	17.3627	17.2111	17.2746	17.3449	17.5072	17.5831	17.106	17.3356	17.5186	17.3829	17.3805	17.3384	17.3978	17.1932	16.6758	17.2403	17.0178	17.1127
ETFRF1	Q6IPR1	13.0226	13.1291	12.7852	12.4737	12.2892	12.6878	13.0964	12.8107	12.1524	12.1438	12.9052	12.7274	12.8469	13.004	12.7257	12.303	12.0316	12.7453	12.0663	12.5174
ETHE1	O95571	14.016	13.9659	14.2881	13.4802	13.7688	13.1187	13.2262	13.6582	13.9517	13.8735	13.6385	13.8839	13.6191	13.4125	13.6153	13.6206	13.5638	13.6971	13.3099	13.4235
EVI5L	Q96CN4	NA	NA	NA	NA	NA	10.0618	10.5591	NA	NA	NA	NA	NA	NA	NA	NA	NA	NA	NA	NA	NA
EVL	Q9UI08	12.2244	NA	NA	NA	11.5117	NA	11.2901	NA	11.4382	11.9699	NA	11.6029	11.3818	11.4956	11.7291	11.3609	11.5909	11.565	11.9561	11.998
EWSR1	Q01844	13.6206	13.4228	13.1486	13.4357	13.4294	13.1095	13.4385	13.0924	13.3961	13.9198	13.5782	14.0023	13.8946	13.446	13.4374	13.7621	13.0814	13.7683	13.7769	13.8782
EXD2	Q9NVH0	11.0879	11.2424	11.1343	11.3664	11.0934	11.0691	NA	NA	11.4172	10.9853	NA	NA	NA	NA	NA	NA	NA	NA	NA	NA
EXOC1	Q9NV70	12.7499	12.4223	11.8759	12.5959	12.2864	12.3135	12.7532	12.1412	12.2024	12.1824	12.0083	12.4198	12.972	12.4642	12.2947	12.3047	12.3976	11.8197	12.7387	12.7006
EXOC2	Q96KP1	12.1907	12.1772	12.2401	12.3496	12.029	12.0871	12.4707	12.2882	12.3482	12.3548	11.6058	12.093	12.1491	11.8483	11.2647	11.9568	12.3352	11.8751	12.3417	11.9375
EXOC3	O60645	11.5896	11.5743	11.3077	11.5464	10.8911	11.0863	11.3876	10.8477	11.1299	10.9676	10.9507	9.53988	10.7752	10.7802	NA	11.0075	10.8362	10.7508	10.9443	11.0731
EXOC4	Q96A65	13.0642	13.7538	13.0178	13.55	12.9968	12.8677	13.545	13.027	12.7689	13.2951	12.9778	13.0357	13.1202	13.0628	13.1644	12.9875	13.3789	12.9687	13.0617	12.963
EXOC5	O00471	12.1827	12.5225	12.3663	12.5098	11.9457	11.7165	11.5124	12.1444	11.5337	12.2571	12.6035	12.2376	11.6647	11.9512	12.1078	11.4186	12.3191	11.4687	12.1279	11.9193
EXOC6B	Q9Y2D4	12.5748	12.6613	13.1769	13.1246	12.7615	12.6814	12.8728	13.4428	13.3131	NA	NA	NA	12.6923	12.8611	NA	13.9195	NA	NA	NA	13.4393
EXOC7	Q9UPT5	11.4085	11.0584	11.2802	11.4345	11.3181	11.502	11.644	11.3912	11.5087	10.9024	10.5906	11.175	NA	11.1719	10.8156	10.3323	NA	11.2692	11.1896	11.3173
EXOC8	Q8IYI6	11.4725	11.6648	11.5246	11.4958	11.7206	11.4515	11.5702	11.5636	11.6131	11.2339	11.3636	11.4089	11.5153	11.1562	NA	11.3955	11.1569	11.0522	11.3524	11.6137
EXOG	Q9Y2C4	10.6392	10.4328	10.2962	NA	10.9554	11.4492	10.7225	10.7202	11.2254	11.5788	11.7057	10.6698	11.4699	10.7647	11.5107	11.0561	10.9743	11.1459	11.52	11.0245
EXOSC4	Q9NPD3	NA	11.8148	NA	10.8064	10.2729	NA	9.35243	9.91676	10.5294	NA	11.1546	12.4216	NA	9.94806	NA	9.99283	12.0225	9.7521	NA	11.0371
EXOSC7	Q15024	NA	10.6195	NA	NA	NA	NA	NA	NA	NA	NA	11.3164	NA	NA	NA	NA	10.9316	NA	NA	11.126	11.3205
EZR	P15311	16.2723	16.0946	16.0717	15.8727	15.9253	16.0732	15.8425	16.0295	16.0872	15.831	15.7371	15.7045	15.6358	15.7217	15.5169	15.7697	15.6017	15.7761	14.9556	15.3771
F11R	Q9Y624	11.734	11.8064	11.6678	11.9666	11.9069	11.4314	12.0999	11.9691	12.1401	11.5969	12.2729	12.6178	12.9312	12.5482	11.9402	11.3806	11.3071	10.9278	11.4045	13.2844
F12	P00748	12.1245	13.1188	NA	13.0962	12.3875	12.314	12.4575	12.8977	12.8053	12.572	12.1922	13.176	13.5871	12.0543	12.7227	12.6109	13.807	12.5111	13.8222	13.878
F13A1	P00488	16.6966	16.1021	15.8254	16.1702	15.2487	14.7585	16.354	15.4301	15.2733	15.2262	14.3368	16.5125	15.6941	15.678	14.6241	14.9303	14.785	13.6949	16.1117	15.4812
F13B	P05160	NA	NA	NA	NA	NA	NA	NA	NA	NA	NA	NA	12.3192	NA	NA	NA	NA	NA	NA	NA	NA
F2	P00734	13.5979	13.8917	13.3514	14.004	13.0166	13.1994	14.1513	14.1407	14.0047	13.6546	13.2721	14.3188	14.6984	14.0292	13.7341	13.3593	13.9136	12.5349	13.9907	14.9338
F5	P12259	NA	NA	NA	12.6183	NA	NA	NA	11.7437	11.6242	NA	NA	13.343	13.2564	11.4609	NA	NA	11.8467	NA	NA	NA
F9	P00740	13.3904	13.769	13.2394	13.3785	13.3224	13.5986	14.0858	14.0887	13.4126	13.4513	12.0484	12.903	12.8951	12.6258	12.8001	13.1674	13.7048	12.8164	13.0779	12.3371
FABP1	P07148	NA	NA	12.8021	NA	NA	NA	NA	NA	NA	NA	NA	NA	11.1568	11.0306	NA	NA	15.3145	12.2585	NA	NA
FABP12	A6NFH5	11.4861	NA	NA	NA	NA	NA	8.56355	NA	NA	12.3937	12.7669	10.9446	12.2072	10.1441	13.9228	12.7741	12.2169	12.764	14.9849	NA
FABP3	P05413	20.2135	20.1389	19.878	19.7883	19.9119	20.0929	20.115	20.246	19.4577	20.0156	19.9884	19.5249	19.8452	19.8373	19.9276	20.2805	19.5765	19.9609	19.5356	19.438
FABP4	P15090	13.9099	14.0708	13.0707	13.6162	13.0164	13.1794	13.7309	13.0018	13.353	12.8853	12.9389	14.0491	12.8467	12.6844	13.0708	13.4673	13.0745	13.5512	15.2605	14.825
FABP5	Q01469	17.484	18.1302	17.0929	18.0098	17.4606	16.4726	18.3617	17.861	16.3782	17.6069	17.0515	18.4127	17.3522	16.7092	17.3784	17.0108	16.5531	16.8901	17.495	17.5551
FABP9	Q0Z7S8	12.4552	12.0043	10.8281	11.9916	11.2606	11.4851	12.1278	11.0059	10.0209	10.915	11.2326	11.2719	11.087	10.7239	10.657	11.0436	NA	10.719	12.2692	13.3152
FADD	Q13158	11.7383	NA	10.4412	10.9823	NA	NA	10.9904	NA	NA	10.9174	NA	NA	NA	10.4485	NA	NA	NA	NA	NA	NA
FAF1	Q9UNN5	12.1824	11.9003	12.2648	NA	11.3943	11.0382	11.8694	11.107	12.444	11.5888	12.1714	12.2987	11.8829	11.8463	11.7942	12.319	NA	12.5921	12.4465	11.9951
FAF2	Q96CS3	11.6382	12.3255	11.7642	12.0679	11.698	11.585	11.7854	11.4648	11.817	11.9065	11.3817	11.8252	11.3101	11.2139	11.2698	11.8651	11.6855	11.3758	11.8649	11.5808
FAH	P16930	13.422	12.9668	13.3768	13.4527	13.102	12.6876	13.9152	13.2299	12.0559	13.245	13.6002	12.8795	13.0027	13.3813	12.6666	13.9304	13.0634	12.9477	13.7892	13.7932
FAHD1	Q6P587	13.9434	13.6558	13.9411	13.3117	13.4063	14.0574	14.139	14.1972	13.5536	12.9704	13.2646	13.6575	13.777	14.177	13.7084	13.558	13.6144	13.8987	13.3732	13.4756
FAHD2A	Q96GK7	15.0299	14.5335	14.6514	14.3507	14.7897	14.802	14.67	14.6591	14.17	14.6874	14.8691	15.1526	14.6605	14.8724	14.6158	14.7302	14.4765	14.5124	13.4874	14.8374
FAM114A1	Q8IWE2	NA	NA	NA	11.0717	NA	NA	NA	NA	11.097	NA	NA	NA	NA	NA	NA	NA	NA	NA	NA	NA
FAM114A2	Q9NRY5	11.3736	11.4101	10.9803	11.6788	11.7153	11.2891	12.0262	11.5524	11.4841	11.352	NA	10.7478	NA	10.753	11.2455	10.7468	11.2353	11.1102	NA	11.0391
FAM120A	Q9NZB2	12.886	13.0907	12.8584	13.015	12.7279	12.57	12.8705	12.7518	13.2821	13.2907	12.6912	13.2093	13.1667	12.9054	12.7876	13.1198	12.8113	12.9735	13.0933	13.0956
FAM120B	Q96EK7	8.74952	NA	NA	10.8439	10.5178	9.73259	NA	NA	NA	NA	NA	NA	NA	NA	NA	10.8099	10.649	10.2797	NA	NA
FAM136A	Q96C01	13.148	12.5761	13.2938	13.1207	14.0064	13.8888	12.966	13.6016	13.4956	13.0161	13.345	13.5609	13.4614	13.2994	13.4217	13.056	13.1141	13.4186	13.2889	13.1868
FAM162A	Q96A26	16.2655	15.8984	16.4172	15.5501	16.4339	16.3195	15.9714	16.0099	16.0835	15.5576	16.1867	15.7631	16.5222	16.3773	16.2075	16.0375	15.3788	16.192	15.1131	15.9717
FAM177A1	Q8N128	11.1588	11.1305	11.5686	11.8738	11.6959	11.2205	11.1916	11.3237	11.802	11.7277	NA	NA	NA	10.5187	NA	NA	NA	NA	NA	NA
FAM185A	Q8N0U4	NA	NA	9.93087	10.1925	NA	10.9822	11.1449	10.2826	10.7154	9.93597	NA	8.8882	NA	NA	11.1687	NA	NA	10.4546	11.1477	9.58174
FAM20B	O75063	NA	11.1127	NA	NA	NA	NA	NA	NA	NA	10.958	NA	NA	NA	NA	NA	NA	11.5288	NA	NA	NA
FAM210A	Q96ND0	13.294	13.305	13.4473	13.1602	13.3479	13.2571	13.2235	13.494	12.6935	13.0532	12.5076	12.586	12.518	13.0954	12.7413	12.5465	12.6873	12.722	12.4856	12.3844
FAM217A	Q8IXS0	NA	NA	NA	NA	12.4473	NA	NA	NA	NA	NA	NA	NA	NA	NA	NA	12.7761	14.8722	11.9863	NA	13.4162
FAM234A	Q9H0X4	12.2426	12.5533	11.8289	12.5892	11.7109	11.7988	12.1622	12.1611	12.5808	12.5493	11.9636	11.9818	11.9308	11.1471	11.5858	11.6122	11.9285	11.8783	12.7526	12.1184
FAM241A	Q8N8J7	10.2651	9.68458	NA	NA	10.2051	9.95831	NA	NA	10.6822	10.9196	NA	NA	NA	NA	NA	NA	10.063	NA	NA	NA
FAM3C	Q92520	10.9014	12.01	NA	12.1526	11.629	11.1918	11.1822	NA	11.8363	NA	NA	12.9348	11.781	12.0659	NA	NA	10.8345	NA	NA	NA
FAM50A	Q14320	10.7301	12.3713	NA	NA	NA	NA	10.3593	NA	NA	11.512	11.1261	NA	NA	9.14104	NA	10.8676	NA	NA	9.41854	NA
FAM98A	Q8NCA5	13.5248	13.3538	13.3158	13.1991	13.2431	13.3497	12.5561	13.0636	13.4801	13.253	12.9675	12.7042	12.8875	13.1599	13.1361	12.9667	13.2394	13.1178	13.1882	12.4749
FAM98B	Q52LJ0	12.3747	12.7106	12.6694	12.7037	12.8138	12.3615	12.6787	12.6901	12.5498	13.4317	NA	12.9476	12.685	11.8539	12.3617	12.8892	11.773	12.5637	12.966	12.923
FAM98C	Q17RN3	12.209	12.3454	12.3265	12.501	12.5012	12.6757	12.7382	12.6403	12.9138	13.0157	12.9908	13.2298	13.3539	12.4695	12.7811	12.8692	13.5797	12.9633	13.7162	12.8533
FARP1	Q9Y4F1	10.6351	NA	NA	10.9312	9.74298	NA	NA	NA	NA	10.8186	NA	10.2168	10.338	NA	10.4532	9.94948	11.5125	NA	10.9846	NA
FARS2	O95363	12.3654	12.4333	12.1343	12.3296	12.6968	12.6667	12.5738	12.2792	12.9011	12.0929	11.7453	12.4496	12.6788	12.6653	12.3466	12.4789	12.2256	12.6684	12.1258	12.1428
FARSA	Q9Y285	13.991	13.8506	13.9471	13.54	13.7143	13.9244	13.3492	13.8645	13.8541	13.889	13.7691	13.7103	14.0921	13.7968	13.7225	13.9973	13.636	13.428	13.8104	13.5283
FARSB	Q9NSD9	14.9321	14.7734	14.9622	14.7254	14.5234	14.7888	14.304	14.623	14.8066	14.6927	14.6411	14.4801	15.0581	14.8959	14.709	14.6204	14.5271	14.3961	14.6761	14.3163
FASN	P49327	13.697	14.6567	13.9969	13.5691	12.5131	12.4269	12.4084	12.5677	12.5552	14.0416	13.7314	14.1843	14.2896	13.5898	14.0321	13.2264	14.726	13.5453	16.6627	15.4298
FASTKD1	Q53R41	11.4834	12.032	11.0114	NA	10.9798	11.695	11.0722	10.6704	11.895	10.8647	11.1543	11.7663	11.6247	11.7342	10.7567	10.9534	11.3766	11.8776	11.7537	10.7344
FASTKD2	Q9NYY8	12.1447	NA	11.5911	NA	11.7411	12.1687	12.0795	11.8672	12.5622	NA	12.3242	12.5135	NA	12.4162	11.1461	11.9196	NA	11.453	10.7885	NA
FAT2	Q9NYQ8	13.5332	13.7764	12.0913	13.1561	13.6605	13.0635	16.9383	14.6841	NA	NA	NA	13.2804	15.1842	13.3867	12.3898	12.1035	12.9482	12.1579	15.7673	15.3993
FAU	P62861	14.763	15.1502	14.9912	14.0527	14.9673	14.2968	13.2147	12.3915	12.7667	14.7812	14.8392	13.2388	13.5988	13.7834	14.6851	13.4619	15.0653	14.3567	12.7234	12.9919
FBL	P22087	13.3854	14.1392	13.2299	12.4272	12.2444	11.6158	12.0417	12.2614	NA	13.9296	13.361	13.445	13.5804	12.8882	NA	12.2267	13.8478	12.7812	12.6197	12.5246
FBLIM1	Q8WUP2	14.1747	13.7484	13.8286	14.0041	13.3687	13.6579	13.7363	14.2346	12.6571	13.8695	12.8781	13.4551	NA	14.0961	13.9862	13.885	14.0175	13.3285	13.4327	13.479
FBLN1	P23142	14.3976	15.3225	14.3417	17.6069	14.5264	13.8651	15.3277	14.3392	15.58	14.8445	13.7246	15.2126	14.6917	15.21	14.744	14.1156	15.9002	14.1748	15.339	15.259
FBLN2	P98095	14.0699	16.0575	15.1557	17.0705	14.4302	14.1314	16.517	14.4967	15.1594	15.571	14.8222	16.0268	15.8181	16.1199	15.3401	14.5	17.4343	14.3769	15.9396	16.2079
FBLN5	Q9UBX5	15.4398	17.0905	17.3065	17.6669	17.1567	15.5726	17.3497	15.849	16.6508	16.2629	16.2927	17.56	16.3118	17.3588	17.0062	15.9574	18.9751	15.6565	18.8848	17.3531
FBN1	P35555	18.6159	18.8318	18.8791	19.2912	18.6364	18.1895	19.8833	18.5553	18.305	19.4986	18.5996	19.7367	18.8488	18.5963	18.787	18.4356	19.7368	17.8017	19.7571	19.3672
FBN2	P35556	14.2811	14.4382	14.2253	14.3297	14.3959	13.7902	15.645	14.2987	13.7746	15.4837	14.1833	14.8212	13.8532	13.443	14.3877	13.7905	15.7714	12.6459	15.4142	14.7163
FBXO22	Q8NEZ5	12.4921	NA	11.1904	12.933	12.776	12.1687	11.9092	12.6552	12.2291	NA	11.7074	13.0495	12.6162	NA	NA	12.5853	12.7975	NA	11.9813	12.4107
FBXO40	Q9UH90	12.0464	NA	11.4895	11.0791	11.2589	11.6961	12.1811	11.5171	12.1068	12.1815	11.7759	12.4234	11.9235	11.6607	11.57	11.4125	NA	11.7408	11.4913	12.0174
FBXW11	Q9UKB1	NA	NA	NA	10.6389	NA	NA	NA	NA	11.1312	10.7407	NA	NA	NA	NA	NA	10.8633	10.8468	NA	10.9024	NA
FCER1G	P30273	13.1265	11.838	11.8725	13.0212	11.4539	NA	11.703	11.6155	11.7718	NA	NA	12.2955	NA	NA	NA	NA	NA	NA	11.2814	NA
FCGRT	P55899	10.8686	11.3953	10.9931	11.7886	11.0435	9.88112	11.8381	10.4314	11.0492	10.2724	NA	10.7318	10.2481	10.1513	NA	10.1771	NA	9.8045	10.9519	10.8883
FCHSD2	O94868	NA	NA	NA	NA	NA	NA	NA	NA	9.54842	NA	NA	NA	NA	NA	NA	NA	NA	NA	NA	NA
FCN2	Q15485	10.656	NA	NA	12.0615	NA	NA	10.6764	NA	NA	NA	NA	NA	NA	NA	NA	11.612	NA	NA	NA	NA
FCN3	O75636	11.2551	10.486	NA	12.4643	NA	NA	11.9058	NA	11.9947	NA	NA	NA	NA	NA	NA	NA	NA	NA	NA	NA
FDFT1	P37268	11.3897	13.1745	11.506	NA	10.6004	10.5226	10.7394	NA	NA	11.9172	12.4531	12.6277	11.0777	10.5109	11.9281	NA	12.2964	11.6294	NA	NA
FDPS	P14324	14.0464	14.3682	13.4519	13.4862	13.1595	13.1497	13.9436	13.5095	12.6332	14.5219	13.9577	13.9038	13.5534	13.3997	13.5174	13.645	13.769	13.4346	13.507	13.1889
FDX1	P10109	13.3099	13.7418	12.6166	13.7521	11.9742	13.94	14.0168	12.5024	13.1572	13.0378	12.795	13.3016	12.7257	12.5554	12.7553	NA	12.4238	12.6723	NA	12.7597
FDX2	Q6P4F2	10.5865	NA	NA	NA	10.431	10.9828	10.2491	10.3763	NA	10.2089	NA	NA	10.8111	10.1411	10.5844	10.4387	NA	10.6631	NA	NA
FDXR	P22570	13.379	12.8363	13.2664	12.9739	13.1117	13.2356	13.4692	13.044	13.1971	12.896	13.179	12.7605	12.6573	13.3646	13.4074	12.3371	13.3327	12.9059	13.1912	12.4261
FECH	P22830	14.1226	14.5676	14.6786	14.3517	14.5	14.1846	13.715	14.463	13.8051	14.2072	14.3335	14.6825	14.106	14.5705	14.092	14.5489	14.864	14.7517	15.3964	13.9585
FEN1	P39748	12.8359	13.9021	12.1601	12.2635	11.2578	10.4555	11.6972	12.1589	NA	13.1332	12.9761	12.8665	11.9517	12.0361	11.7095	11.7505	12.5639	11.035	11.839	12.0649
FERMT2	Q96AC1	14.6074	15.0334	14.7506	14.916	14.7545	14.6179	14.7885	14.9226	14.6273	14.8103	14.5331	14.6592	14.9586	14.6504	14.5499	14.684	14.6388	14.4465	14.1234	15.2402
FERMT3	Q86UX7	13.9964	13.314	13.1442	14.7099	13.0533	12.2383	12.765	14.3679	13.9586	12.6048	13.7749	15.669	16.0727	15.873	14.4343	13.3365	13.557	12.1447	13.2797	14.1454
FGA	P02671	17.8126	18.2247	17.8916	18.7061	16.4646	16.8551	17.5313	18.4851	18.7072	17.4098	18.2993	20.2552	20.3165	19.7723	18.6259	17.53	18.0276	16.1447	17.1503	19.7698
FGB	P02675	18.0224	18.3728	18.175	18.7639	16.8124	16.9927	17.5885	18.5571	19.1822	17.6797	18.4278	20.5562	20.5195	20.093	18.798	17.8861	18.3679	16.5497	17.2013	20.2543
FGF1	P05230	12.7806	NA	12.5935	13.0393	13.1537	13.1491	12.8638	13.2042	13.0557	12.3957	13.1733	12.977	12.5044	13.2843	12.4101	13.6975	13.071	13.5416	13.4164	12.6565
FGF12	P61328	NA	9.72532	11.9897	9.78728	12.4514	12.068	11.604	NA	12.5009	NA	NA	NA	9.59933	9.65847	NA	NA	NA	12.3213	NA	NA
FGG	P02679	17.7137	18.1678	17.8218	18.5152	16.5222	16.6689	17.4102	18.2336	19.0562	17.2625	18.0964	20.0423	19.9377	19.4949	18.2963	17.2866	17.9467	16.1906	16.9988	19.6478
FGL2	Q14314	NA	10.6655	NA	11.0006	10.5684	NA	9.7646	NA	10.3499	NA	NA	NA	NA	10.5909	NA	NA	12.0251	NA	NA	NA
FH	P07954	17.7247	17.6094	17.9369	17.7822	17.8465	17.8914	17.5463	17.8032	17.622	17.6585	17.7735	17.9251	17.6925	17.9454	17.6906	17.6051	17.5244	17.6421	17.7703	17.687
FHIP2A	Q5W0V3	NA	NA	NA	NA	12.5148	11.9057	NA	NA	11.2788	NA	10.9788	NA	NA	NA	11.0718	NA	NA	NA	NA	NA
FHIT	P49789	13.3471	13.4252	13.3528	13.0949	12.9837	13.5873	13.3559	13.3056	12.9636	13.1027	13.714	12.6484	13.2949	13.2793	13.4511	13.334	13.0599	13.0125	13.1323	12.7003
FHL1	Q13642	19.0985	19.1367	19.3704	18.9327	18.9696	19.0129	17.8954	18.9487	18.5518	19.8468	17.9538	17.4323	18.4209	18.4476	17.8637	18.1997	18.8104	17.7264	17.997	18.6062
FHL2	Q14192	17.3244	17.1795	18.3973	17.2641	18.3719	18.5972	16.3892	18.8155	17.1873	18.6982	17.3404	17.9298	17.3846	17.4817	18.0616	17.3459	15.7779	16.7169	16.305	18.2596
FHL3	Q13643	12.3321	12.6152	12.788	12.633	12.3368	11.936	12.2503	11.7057	12.3767	11.9564	11.6042	NA	11.9154	12.0243	12.0998	11.5066	12.0069	11.2188	NA	11.3174
FHOD3	Q2V2M9	12.7616	12.6173	12.838	12.502	12.8864	12.9539	11.1875	12.6152	12.556	12.4946	12.6125	12.9647	12.9826	13.0682	12.5738	12.5455	12.183	12.7564	12.1992	12.479
FILIP1	Q7Z7B0	12.2456	12.5607	12.6091	12.4297	12.5564	12.2184	11.7152	12.415	12.5036	12.3766	12.2274	12.4859	12.0607	12.177	11.7938	12.0891	11.9906	12.2748	11.832	12.089
FIS1	Q9Y3D6	14.2832	14.1332	14.174	14.3597	15.0071	14.9465	14.0939	14.0662	14.5596	14.1969	14.4458	13.7321	14.189	14.7442	13.6516	13.6147	13.8595	13.8459	14.0115	14.2014
FITM1	A5D6W6	NA	NA	NA	NA	NA	NA	NA	NA	NA	NA	NA	NA	NA	NA	NA	NA	NA	NA	15.7793	NA
FITM2	Q8N6M3	15.2576	14.9382	15.1116	14.7194	15.2774	15.2214	15.2233	15.1416	15.1047	14.762	14.753	14.1587	14.8665	14.9813	14.704	14.9839	14.2874	14.2345	13.4443	14.5981
FKBP10	Q96AY3	NA	11.7277	10.5078	13.3199	10.3012	NA	11.3984	NA	12.8833	NA	NA	NA	NA	NA	NA	NA	NA	NA	11.5969	10.5288
FKBP15	Q5T1M5	11.1735	11.0766	11.023	11.3939	11.1457	10.6737	11.3752	11.2243	11.9428	11.3632	NA	NA	12.9298	11.1768	NA	NA	11.9916	10.7118	NA	11.3658
FKBP1A	P62942	15.7919	15.619	15.6004	15.5724	15.6954	15.7185	15.7759	15.8552	15.603	15.7012	15.0818	15.4795	15.6372	15.209	14.7161	15.7498	15.0092	14.9035	14.5747	15.6653
FKBP2	P26885	15.5371	14.8605	15.0771	14.4535	15.2091	14.955	13.738	15.3992	14.1178	15.066	14.7572	14.1833	15.5141	15.3545	14.2018	14.8964	14.6696	15.189	13.9918	15.4152
FKBP3	Q00688	14.4357	15.0018	14.6716	14.666	14.4921	14.4709	13.9276	14.6147	14.2985	14.6474	14.9025	14.8804	14.8955	14.6781	14.5947	14.9226	14.5541	14.6643	14.5443	14.9455
FKBP4	Q02790	13.9499	14.6803	13.7673	14.0619	13.6321	13.579	13.6039	13.554	13.5576	14.2815	13.7614	14.4222	13.5686	13.957	13.75	13.8637	13.9996	13.8015	13.9321	14.141
FKBP5	Q13451	12.8411	12.3728	12.708	12.4412	12.716	12.4323	12.6683	11.6582	12.4169	12.2919	11.1856	11.8055	11.6753	11.2253	11.1252	11.7773	11.6671	11.4519	11.9053	11.3
FKBP8	Q14318	12.5258	12.7147	12.4154	12.5831	12.2578	12.3826	12.6198	12.1959	12.5373	12.5115	12.0507	12.3369	12.2916	12.4169	12.0575	12.0989	12.149	12.0662	12.296	12.1983
FKBP9	O95302	13.1853	13.8652	13.1126	13.9902	13.2133	12.9216	13.7081	12.9157	13.2632	13.3726	12.9665	13.4076	13.1555	13.3984	12.227	13.1702	13.1951	13.1283	13.6582	13.4275
FLAD1	Q8NFF5	10.6594	10.8598	NA	10.8915	10.1938	11.2418	10.9451	11.236	11.5318	10.7823	10.5208	11.3624	11.2149	10.1909	11.3882	10.5623	10.6832	NA	NA	11.166
FLG	P20930	12.6715	14.3228	12.8558	13.6258	12.0861	12.4127	14.0047	NA	12.0967	NA	11.968	13.535	13.5053	13.4851	13.1431	12.9338	12.4778	13.6061	12.1387	14.9314
FLG2	Q5D862	12.4298	13.9123	10.834	13.4262	11.8681	9.95851	14.1228	11.0375	13.0324	NA	12.6702	14.5032	13.9127	13.249	13.7151	13.4514	14.2425	12.8088	12.7864	15.4402
FLII	Q13045	12.9416	12.8832	13.1203	12.8819	13.0012	12.7388	12.2129	12.9062	12.8851	12.9669	12.3519	12.9465	13.0657	12.8447	12.5986	12.9424	12.5148	12.4605	12.3659	12.8292
FLNA	P21333	15.8919	16.7659	15.2517	17.0309	16.0099	14.8119	15.1624	15.8891	16.2789	15.6234	15.1524	16.8465	16.8314	17.0898	15.928	15.9412	18.1542	15.6378	16.0734	16.7462
FLNB	O75369	15.1984	15.3293	14.8369	15.4952	15.0332	14.6098	15.1008	14.9363	15.2226	15.1242	14.7079	15.268	14.8771	14.6231	14.6239	14.5228	14.9254	14.5012	14.7581	15.2848
FLNC	Q14315	19.5373	19.9228	19.5836	19.4762	19.1523	18.9639	18.7185	19.0646	19.178	19.8697	19.146	18.6174	19.2214	19.3257	19.0758	18.9977	19.3602	18.8459	18.7575	19.0336
FLOT1	O75955	14.5859	14.6704	14.4758	14.9984	14.6342	14.1597	14.3939	14.5871	14.5616	15.2012	14.7396	15.2292	14.6033	15.0633	13.9842	14.6512	14.6822	14.876	14.629	15.3855
FLOT2	Q14254	13.8285	14.0364	13.719	14.2214	13.8525	13.3726	13.436	13.7681	13.401	14.3449	13.8114	14.5725	13.8554	14.0744	13.1861	13.7628	13.7837	13.8954	13.9291	14.3441
FMC1	Q96HJ9	13.8106	13.9807	13.7956	14.2239	13.8453	13.6756	14.0981	13.9165	13.8538	13.5179	14.0377	14.0351	13.7676	13.7553	13.9309	14.0924	13.7523	14.2387	15.2671	13.1974
FMNL1	O95466	10.6714	NA	NA	NA	9.45156	NA	NA	NA	NA	NA	NA	NA	NA	NA	NA	NA	NA	NA	NA	NA
FMNL2	Q96PY5	13.3869	13.0372	13.6072	NA	12.8656	12.5948	NA	13.577	NA	13.2032	13.6149	13.3906	12.8292	13.2573	14.2066	13.4283	NA	13.4424	NA	NA
FMOD	Q06828	NA	11.4723	NA	13.0651	12.404	12.115	11.3168	11.9979	12.1559	11.6502	12.2837	12.0069	12.0647	12.522	13.2271	11.8918	15.0841	12.4799	15.2619	13.6547
FMR1	Q06787	10.8754	NA	NA	NA	10.1512	NA	NA	NA	NA	NA	NA	11.4781	NA	11.2945	NA	11.7837	NA	11.3117	11.7994	NA
FN1	P02751	16.2486	17.9689	16.0429	20.2628	16.5687	15.321	16.1236	15.8022	18.0527	16.5921	16.5066	17.5929	16.8649	18.1595	15.9996	15.9097	17.7223	15.3124	16.3806	16.8075
FN3K	Q9H479	14.4174	14.107	14.4251	14.2355	14.4274	14.5105	13.7806	14.5409	14.4151	14.6177	14.7012	14.7756	14.6321	14.6013	14.1086	14.4324	14.1083	14.3136	13.5775	14.1976
FN3KRP	Q9HA64	12.0656	11.6928	11.4555	11.7266	11.8092	11.7183	11.3903	12.1348	12.2563	11.7021	10.8712	11.9955	12.235	11.8218	10.9	11.7093	11.5635	11.9622	11.2345	11.441
FNTA	P49354	12.7694	13.0219	12.3015	12.5557	12.5291	12.8484	12.9716	12.2147	12.7591	12.6143	12.663	12.6032	12.3698	12.4199	12.3846	12.8459	12.3853	12.6851	12.4535	12.6429
FNTB	P49356	11.8493	11.64	11.1896	11.8906	11.3429	11.629	11.8284	11.3487	11.7543	10.4886	11.5124	11.397	NA	11.5487	11.333	11.2612	NA	11.0632	11.2147	11.1136
FOCAD	Q5VW36	10.564	10.9954	NA	NA	9.75326	10.2507	10.2341	NA	11.2222	10.7646	NA	NA	NA	10.479	NA	NA	NA	NA	NA	NA
FOLR2	P14207	13.4241	12.3169	12.4446	12.0641	NA	10.9137	12.8685	12.6492	12.1331	12.1765	9.96209	10.8211	10.8335	NA	10.0787	11.2433	11.2117	10.6861	12.0168	11.7257
FOXN3	O00409	13.4961	13.0173	13.3617	13.3773	13.2903	11.8672	11.5071	12.6875	13.2122	14.0322	15.5396	13.8356	12.465	13.0104	15.8142	13.5538	15.492	15.613	13.5963	12.1377
FOXRED1	Q96CU9	12.3752	12.279	12.6749	12.0258	12.5173	12.653	11.6019	12.3339	12.1308	12.4474	12.3923	11.7742	12.1492	12.5778	12.8155	12.0481	12.4617	12.6027	12.9308	12.5034
FRMD3	A2A2Y4	NA	NA	NA	NA	9.5249	NA	NA	10.1803	9.75446	NA	NA	NA	10.1059	NA	NA	10.8913	NA	11.5816	NA	11.2428
FRMD5	Q7Z6J6	12.4659	11.7241	12.3986	12.3889	12.3953	12.4137	11.2543	12.5417	12.678	12.3972	12.2547	12.4545	12.8036	12.7425	12.611	12.9369	12.5208	12.4563	12.2258	12.53
FRY	Q5TBA9	12.5449	12.5894	12.2552	12.617	12.5511	12.2375	12.9319	12.3852	12.6885	12.8618	12.4004	12.1689	12.5426	12.43	12.0241	12.7982	12.229	12.5205	12.7817	12.5815
FSCN1	Q16658	13.8706	14.2887	13.8541	14.6485	13.6968	13.2345	14.6281	13.7531	14.2514	13.9393	13.9948	14.6245	13.745	14.0323	13.5382	13.9495	14.4911	13.7062	15.0471	14.4598
FSD2	A1L4K1	13.3562	12.2501	13.8527	13.3631	13.9657	13.656	12.4076	13.6417	13.4023	13.8784	13.9128	13.5828	14.2708	13.9222	14.2336	14.2152	13.7395	13.7625	14.1795	13.9297
FSTL1	Q12841	10.5972	12.3639	11.8729	12.6656	11.9437	11.0497	11.6947	11.275	11.5903	12.1072	NA	11.6718	NA	11.6127	NA	11.762	11.4395	11.3203	12.014	11.9395
FTH1	P02794	17.591	17.4712	16.937	17.2921	15.942	17.2264	18.5748	17.3502	17.051	16.2132	17.1277	16.4334	17.4156	16.8933	16.7963	17.5009	16.5303	16.7933	16.9742	17.2484
FTL	P02792	15.1968	15.0592	14.6842	15.3514	13.3592	14.596	15.6837	13.3383	14.1416	14.2711	14.6237	13.9418	14.8834	14.7197	14.2512	15.0609	15.2751	14.263	16.3462	14.6768
FTO	Q9C0B1	11.5411	NA	NA	NA	11.8997	NA	NA	12.2735	NA	11.3758	11.3449	11.2063	NA	NA	NA	NA	10.8056	NA	NA	NA
FUBP1	Q96AE4	14.1972	14.2095	13.9647	14.3182	14.0523	13.8204	13.9411	13.6835	14.1664	14.6345	14.3363	14.5788	14.1511	13.7874	14.1586	14.4555	14.1177	14.5812	15.1821	14.6233
FUBP3	Q96I24	11.6631	12.2746	12.0603	12.5259	12.1734	9.76488	NA	11.4811	12.158	10.8966	11.7727	12.3796	11.4045	11.6872	11.4976	12.2941	13.5243	12.2409	12.9833	12.0297
FUCA1	P04066	12.503	13.0054	12.4119	13.0567	12.0673	12.4324	13.4913	11.3712	12.4611	12.8218	12.1355	12.3137	11.9313	11.8514	11.6537	11.992	12.0907	11.8185	13.2423	12.1977
FUNDC2	Q9BWH2	16.2414	16.264	16.0332	16.3311	16.1595	16.0438	16.7138	16.5122	15.5195	15.6349	15.7945	15.8875	15.9519	16.4057	15.8233	15.6013	15.0593	15.8562	15.5447	16.0035
FUS	P35637	12.0192	12.3379	12.1624	12.2357	12.0001	11.687	11.8929	12.1152	11.2782	13.187	12.1548	12.3209	12.5497	12.6425	12.4363	12.4755	12.2946	12.599	12.7494	12.6608
FXN	Q16595	13.3925	13.6749	13.7921	13.8533	13.6658	13.9892	13.694	14.1257	13.5849	13.693	13.5708	13.4359	13.7481	13.6928	13.1421	13.6859	13.2705	13.7648	12.958	13.3356
FXR1	P51114	12.7691	13.1435	12.9483	12.6895	12.451	12.3952	12.1288	12.7604	13.1189	13.0113	12.7137	13.0166	12.628	12.8027	12.7788	12.7661	13.0425	12.7793	13.027	12.9257
FXR2	P51116	13.5621	13.6177	13.6647	13.5354	13.3495	13.2983	12.6148	13.457	13.9259	13.8975	13.7303	13.4437	13.7972	13.5038	13.7055	13.3269	13.2977	13.6737	13.1811	13.2998
FXYD1	O00168	15.8532	15.8954	15.3934	15.8973	15.955	16.1343	15.5899	15.9317	16.26	15.7662	15.8846	15.5723	15.9313	15.6926	16.4112	15.5614	15.6932	15.9309	15.9239	15.2684
FYCO1	Q9BQS8	12.5073	12.9009	12.9683	12.94	12.6631	12.7918	13.2164	12.3675	13.0119	12.5336	12.9295	12.6772	12.7034	12.5565	13.0234	12.7318	12.9516	12.7728	13.0876	12.9347
FYTTD1	Q96QD9	NA	NA	NA	NA	11.2665	NA	10.8267	11.5197	11.9255	11.6619	11.0009	11.5104	11.7096	NA	10.5353	11.4394	11.8228	NA	11.5877	11.5747
G3BP1	Q13283	13.8462	14.8888	14.2041	14.3894	13.4828	13.8876	13.5679	14.1239	14.108	14.2193	14.6681	15.0905	14.3472	14.2892	14.4344	14.3464	14.6165	14.4743	14.4509	14.4998
G3BP2	Q9UN86	12.8474	13.5816	13.0953	12.9144	12.9969	12.6338	12.4778	12.6793	12.8579	13.154	12.8827	12.9451	13.0171	12.8088	12.5837	12.939	13.0133	12.7883	13.2586	12.9374
G6PD	P11413	14.4492	15.4421	14.2133	14.6215	13.3058	13.0515	14.284	13.778	14.0238	14.5595	14.4097	14.8857	14.3796	13.7791	14.1527	13.8717	14.6065	14.1874	14.6611	14.2305
GAA	P10253	13.5122	13.2658	12.8828	13.0511	12.6806	12.8637	13.6355	12.5063	13.0308	12.8465	12.6164	12.4648	12.5671	12.5983	12.4514	12.9597	12.7383	12.8297	12.7126	12.6267
GABARAPL2	P60520	11.6946	11.9186	11.5518	12.0271	12.1995	12.0413	12.1267	11.9064	11.6635	11.8504	11.3658	11.891	12.387	11.6352	11.7537	11.2279	12.003	NA	11.5794	12.1063
GADD45GIP1	Q8TAE8	12.7938	12.3305	12.6005	13.1988	12.974	13.1288	12.5142	13.0024	13.061	12.5925	13.1585	13.3251	12.997	13.2832	12.6927	13.3364	12.8111	13.0807	12.1251	13.0935
GALE	Q14376	10.5956	10.6703	NA	NA	9.77015	NA	9.34771	10.315	10.0656	NA	NA	NA	NA	NA	NA	10.1474	NA	NA	NA	NA
GALK1	P51570	13.4683	13.631	13.1557	13.3126	12.6346	12.9387	13.2503	13.3157	13.2827	12.9981	12.9056	13.1133	13.0761	12.6313	13.1003	12.8916	12.8607	12.9211	12.9952	12.9209
GALM	Q96C23	12.5984	12.2334	12.2468	11.8037	12.6851	12.5504	12.8457	12.6902	12.9875	11.3939	11.8669	10.7338	11.4335	11.7894	11.6865	12.8541	11.5861	12.252	12.408	12.603
GALNS	P34059	9.69414	NA	NA	NA	NA	9.96773	NA	NA	9.91088	NA	NA	NA	NA	NA	NA	NA	NA	NA	NA	NA
GALNT2	Q10471	11.6874	NA	11.2733	NA	NA	NA	11.67	10.8517	11.3593	NA	NA	NA	NA	11.8221	NA	NA	NA	NA	NA	NA
GALT	P07902	13.0342	13.2657	12.8722	12.4052	12.7597	12.4862	12.9563	13.0521	12.845	13.1883	13.2378	12.9576	13.0456	11.9484	12.7181	13.1774	12.8036	13.1438	12.5301	12.9236
GAMT	Q14353	11.7948	11.3975	11.372	11.7444	11.5615	12.0008	12.0017	11.8509	11.9169	11.0134	11.2276	NA	11.3219	11.0845	10.652	11.7565	11.0994	11.5731	NA	11.1094
GAN	Q9H2C0	10.8631	10.8805	10.8709	NA	10.4993	NA	NA	10.7473	10.5011	NA	NA	11.3871	10.631	NA	11.4166	NA	10.764	12.0121	11.3518	10.8552
GANAB	Q14697	15.3713	15.5841	15.1152	15.677	15.1306	14.7907	15.2762	14.8837	15.0677	15.6591	15.4267	15.5402	15.0812	15.3083	15.0906	15.1689	15.7861	15.3009	15.9734	15.4032
GAPDH	P04406	20.0904	19.9619	19.7939	19.9742	19.9736	19.9448	19.9266	20.0332	19.5557	19.8533	20.0915	19.7992	19.8386	19.6934	19.8169	19.8212	19.4535	19.8435	19.4666	19.6984
GAPDHS	O14556	19.4125	19.1844	19.2406	19.4758	19.3656	19.2857	19.3623	19.3734	18.9439	19.0756	19.0543	19.3492	19.5826	19.3425	19.0272	19.42	18.6693	19.2327	18.3576	19.4209
GAPVD1	Q14C86	11.8137	11.9641	11.8063	12.296	11.8706	11.5024	12.3133	12.1226	12.4299	12.2228	11.4234	12.5056	12.045	12.3053	11.4174	11.6543	11.6075	11.8437	NA	12.7551
GAR1	Q9NY12	11.2299	NA	10.3731	NA	10.6906	10.6884	10.5709	10.994	10.2024	10.9973	10.3949	11.6572	11.1256	NA	NA	NA	NA	NA	NA	11.067
GARS1	P41250	14.2227	14.4699	14.0839	14.52	14.1401	13.8661	14.5838	13.899	14.0531	13.8581	13.8697	14.3195	13.7915	13.9248	13.6457	13.9644	14.308	14.1429	14.6286	13.7189
GART	P22102	13.1653	13.0907	12.4876	13.1371	12.8935	12.9285	12.8755	12.6865	12.7542	12.8799	12.7073	12.8398	12.8615	12.7092	12.8487	12.7618	13.1039	12.969	12.3116	12.8118
GAS6	Q14393	11.5807	11.8709	11.4124	12.2577	11.1498	12.0927	11.8775	11.1308	11.2816	11.8049	10.9921	12.1266	11.6273	11.9095	NA	11.6861	NA	11.0743	12.6019	11.5777
GAS7	O60861	9.72565	10.8451	NA	10.3752	10.0068	NA	9.22206	NA	10.1053	9.47727	NA	NA	NA	NA	NA	NA	NA	NA	NA	NA
GATB	O75879	11.7887	11.7236	11.9648	11.5486	11.847	11.9751	11.6999	11.856	11.8195	11.1463	12.2112	11.9446	12.2338	11.9047	11.832	11.7481	11.8478	12.5843	12.3118	12.1939
GATC	O43716	11.786	11.3631	11.472	11.213	12.1033	12.2391	10.937	11.7662	12.1365	10.1211	12.3546	11.9265	12.4814	11.5797	12.2084	11.8487	11.3399	12.5541	11.4873	12.0652
GATD1	Q8NB37	10.8679	NA	11.0172	12.274	11.9507	NA	NA	11.1524	11.1944	11.848	10.7497	11.5307	NA	NA	11.3555	11.2618	NA	10.9506	NA	11.1823
GATM	P50440	9.72276	11.3097	10.9479	NA	11.1411	11.3563	11.2526	11.291	11.4829	10.282	11.1997	10.7193	11.46	10.9133	11.8396	NA	12.4147	11.7014	12.679	11.3352
GBE1	Q04446	14.9997	15.2643	15.2225	15.0441	15.1974	15.013	14.9678	14.8062	15.1385	15.4299	14.9952	15.1109	14.9213	14.5214	14.8785	15.0016	14.7804	14.8787	15.0172	15.0424
GBF1	Q92538	12.5271	12.8512	12.6139	13.3178	12.3739	12.6656	12.911	12.4452	13.0303	12.7276	12.7041	12.4787	12.2208	11.6424	12.5894	12.3974	12.9129	12.546	13.4944	12.5311
GBP1	P32455	14.5828	12.1502	11.7828	12.0598	11.831	NA	13.1218	11.8952	NA	12.4474	11.6015	12.5252	11.4218	11.4485	NA	11.4314	12.6411	11.5867	11.9857	12.0673
GBP2	P32456	11.3163	11.6475	9.50031	10.6032	9.10358	NA	8.95503	NA	NA	NA	NA	10.0238	9.72933	NA	NA	NA	10.0083	9.72179	NA	NA
GC	P02774	13.4234	13.9977	13.2256	13.7977	13.2407	13.5264	15.5685	14.4596	13.5214	13.9889	13.0458	13.2035	13.4477	13.4823	12.9054	13.9216	14.2979	12.9567	15.3016	14.557
GCA	P28676	11.7485	11.9997	11.5669	12.2327	11.3471	11.5165	12.0081	11.6304	11.2351	11.4554	10.9919	12.3203	12.0812	11.3908	12.1258	11.1488	12.4402	10.7932	11.8356	11.4109
GCAT	O75600	13.1148	12.2847	12.3711	NA	12.6622	11.2184	14.4595	13.9098	13.133	12.019	NA	12.821	13.4119	NA	NA	13.3098	NA	14.4118	NA	12.347
GCC2	Q8IWJ2	13.7906	13.3962	14.4866	14.0741	14.1095	14.2797	13.9495	13.6294	12.9757	13.9679	13.621	14.2497	13.1773	14.046	13.5998	13.8625	13.6267	13.6148	13.1852	13.75
GCDH	Q92947	14.6184	14.5612	14.4472	14.4451	14.7973	14.7302	14.2942	14.4297	14.0715	14.2425	14.238	14.5729	14.2486	14.7263	14.2959	14.0701	14.6694	14.4286	14.7173	14.4165
GCLC	P48506	11.7945	11.6416	11.7908	11.9355	11.6102	11.7751	11.9192	11.9046	11.701	11.8512	11.572	12.6202	11.9657	12.1113	10.8493	12.1487	11.3668	11.6329	11.9349	12.2487
GCLM	P48507	11.9722	NA	NA	11.6708	11.5865	NA	NA	NA	11.8675	NA	11.6765	NA	NA	NA	NA	NA	NA	NA	NA	NA
GCN1	Q92616	12.3506	12.6405	11.8136	12.268	11.6454	11.556	11.946	11.5709	11.9097	12.1709	12.1444	12.4233	11.9549	11.4613	11.6058	11.5312	11.7378	12.0179	12.1838	11.8296
GCSH	P23434	14.0939	13.9243	14.1785	13.7291	14.6807	14.5086	14.5987	15.0146	13.9511	14.6845	14.3463	13.5599	13.4652	13.4573	13.3913	14.1187	14.1961	14.5698	13.4079	13.719
GDE1	Q9NZC3	10.5616	NA	NA	NA	11.8778	NA	NA	NA	NA	NA	NA	NA	NA	NA	NA	NA	NA	NA	NA	NA
GDI1	P31150	14.8787	14.6859	14.6098	14.6087	14.8339	14.7924	14.9749	14.7491	14.7954	14.9016	14.2585	14.4971	14.7542	14.4043	14.0266	14.7717	14.4087	14.4054	14.6312	14.6413
GDI2	P50395	15.3733	15.0827	14.9305	15.113	15.1324	14.8774	15.0854	14.8549	14.7208	15.0049	14.7942	15.0556	14.9098	14.9378	14.3361	15.0552	14.7639	14.7191	14.6379	15.175
GEMIN5	Q8TEQ6	11.5869	12.2172	10.7975	11.3884	11.3866	11.1437	11.3702	NA	11.8658	11.078	11.1908	11.9624	11.6558	11.4881	NA	11.0827	NA	11.4365	12.1604	11.4278
GET3	O43681	14.2152	14.1338	14.0967	14.1707	14.0149	14.1222	14.557	14.0973	14.1124	14.1253	13.6444	14.0522	14.0761	13.837	13.6455	13.9189	13.7912	13.9914	14.3909	13.748
GET4	Q7L5D6	11.5891	11.3094	11.9371	11.489	11.7209	11.8456	11.5532	11.7442	12.125	11.7038	11.5466	11.426	11.4706	11.8186	11.4949	11.72	NA	10.9543	11.5023	11.7562
GFER	P55789	12.0888	12.038	12.3374	12.2041	12.0669	12.2494	12.0228	11.8105	11.532	12.3844	11.7716	11.9837	12.6044	12.66	11.5176	12.1881	11.7819	12.2408	11.3145	12.176
GFM1	Q96RP9	14.1771	14.1592	14.4251	14.167	14.5082	14.2479	14.2355	14.3594	14.303	14.1472	14.2671	14.3602	14.0466	14.4473	14.052	14.1782	14.1501	14.5828	14.1521	14.2395
GFM2	Q969S9	11.9187	12.0931	12.0225	12.3444	12.4034	12.0975	NA	NA	11.0805	11.9865	12.1505	11.5798	NA	11.9914	11.99	NA	12.4814	11.9571	12.7903	NA
GFPT1	Q06210	11.8343	13.034	11.8933	12.1953	12.0354	11.5997	11.2168	12.0907	12.0936	12.5752	12.2062	12.1563	11.1692	12.2258	11.7991	11.3895	12.0124	12.3105	12.2207	11.2183
GFUS	Q13630	11.8337	11.9173	11.4209	11.5685	12.1941	12.0243	12.3472	11.8054	12.0373	NA	NA	11.7206	NA	10.9815	NA	11.4791	11.423	NA	12.229	11.5959
GGCT	O75223	12.3811	12.2119	11.4921	12.3924	11.5328	12.0718	13.3139	11.7892	12.3821	NA	11.788	12.2698	11.8977	12.3385	11.2125	12.2368	11.2509	11.6303	11.4169	13.2902
GGCX	P38435	NA	NA	NA	NA	NA	NA	NA	11.3111	11.2601	NA	NA	NA	NA	NA	11.2906	NA	NA	NA	NA	11.164
GGH	Q92820	11.3239	11.5648	NA	11.6832	NA	NA	11.7396	NA	11.1658	NA	NA	NA	NA	NA	NA	NA	NA	NA	NA	10.521
GGT5	P36269	12.9644	14.2959	13.4161	14.2011	12.9327	12.7604	14.382	13.1096	13.2713	13.1944	11.8982	13.9415	12.8742	12.494	12.6912	12.5877	13.9557	12.5082	13.4453	13.5211
GHITM	Q9H3K2	14.8388	15.0847	15.0074	14.8531	15.385	15.1488	15.0067	15.1144	14.5149	14.4803	14.8845	14.3947	15.3491	15.2234	14.7347	14.8572	14.4985	15.0376	15.0575	14.7023
GID8	Q9NWU2	11.5154	12.0545	NA	NA	10.6187	11.0855	10.9196	NA	11.7427	11.2958	11.5198	NA	11.1011	10.8757	NA	NA	NA	10.7984	12.4759	11.624
GIGYF2	Q6Y7W6	12.7095	NA	NA	NA	12.5245	12.6879	11.7665	NA	11.8197	13.3792	NA	NA	12.5004	NA	12.741	NA	13.6021	NA	12.4801	NA
GIMAP1	Q8WWP7	13.0262	13.3296	12.6996	13.143	12.7216	12.341	13.0361	12.6032	12.5567	12.878	12.4038	13.3553	12.7283	12.0414	12.6808	12.2918	12.9187	12.6839	11.7056	12.7592
GIMAP4	Q9NUV9	12.3247	11.8666	10.5168	11.7729	11.6781	10.5443	11.6383	11.9363	12.7257	11.3114	9.48542	12.4953	11.1167	10.7328	12.0167	10.9422	11.2868	11.1384	12.0271	11.2727
GIMAP8	Q8ND71	9.92394	11.0216	NA	10.151	NA	NA	10.8143	NA	NA	NA	NA	NA	9.63822	NA	NA	NA	NA	NA	10.8332	9.59647
GIPC1	O14908	11.9971	NA	11.4372	NA	NA	NA	11.5422	10.8523	12.1837	NA	NA	11.7278	NA	11.3215	NA	11.9323	13.4301	NA	13.1652	NA
GIT1	Q9Y2X7	11.2587	NA	12.0724	12.2936	11.4722	NA	11.9745	11.3999	12.2245	NA	NA	NA	NA	NA	NA	11.3321	NA	11.7756	12.1561	11.9362
GIT2	Q14161	12.2557	12.6056	12.1786	12.2129	12.2136	12.1275	12.2243	12.0966	12.2341	12.0484	11.8079	11.9135	12.1017	11.9611	11.6461	11.4393	11.6412	11.5931	11.255	11.7431
GJA1	P17302	14.4795	15.0232	15.2796	14.6687	15.2277	14.9797	14.5846	15.0151	15.2364	15.3216	14.3746	15.0413	14.5775	14.5882	14.976	14.5235	14.2132	14.4666	13.9656	14.5924
GJA5	P36382	NA	NA	NA	NA	13.1714	12.4632	NA	12.7547	11.7214	12.0526	NA	13.3255	13.2415	NA	NA	12.7261	NA	NA	NA	NA
GK	P32189	12.5086	11.5149	12.2191	12.7372	12.8006	12.612	12.1169	12.8922	12.0704	11.2956	11.2223	12.4054	11.7893	12.7149	11.8398	11.7744	11.5479	11.8681	NA	11.4005
GLB1	P16278	11.7874	11.1841	10.5333	11.6869	11.0418	10.3939	11.4997	11.1253	11.761	10.6681	10.8739	10.9572	10.9725	10.6078	NA	10.4928	10.7319	10.5122	11.2795	10.8842
GLG1	Q92896	12.7656	12.9871	12.4855	13.13	12.6352	12.3905	12.8843	12.2191	12.8442	12.7271	12.5723	12.884	12.8631	13.0313	12.4718	12.25	12.8663	12.3225	13.2024	12.8822
GLIPR2	Q9H4G4	13.6394	13.9171	12.6786	14.1666	13.145	12.8823	14.5535	12.4506	14.1031	13.0711	12.8959	13.9923	13.271	13.6779	12.6382	12.4136	13.7413	12.4206	13.9661	13.6494
GLO1	Q04760	14.9415	15.1038	14.5963	14.8344	14.7768	14.822	15.2746	15.1799	14.378	15.1601	14.7728	14.5295	14.9296	14.6717	14.6191	15.2622	14.9935	14.7287	14.6762	14.8524
GLOD4	Q9HC38	13.8413	13.798	13.5191	13.7974	13.4825	13.6463	14.3613	13.6886	13.2316	13.3881	13.2339	13.8347	13.6644	13.3955	13.2884	14.1233	13.6666	13.7341	14.1195	13.5942
GLRX	P35754	16.0844	15.0036	15.7105	14.9289	15.2723	15.5728	15.5956	15.5803	13.7929	15.5404	15.6791	14.6186	15.4375	15.284	15.1339	15.7827	14.7206	15.3273	14.6285	15.125
GLRX3	O76003	12.187	11.9154	11.735	11.7838	11.9916	11.7805	11.75	11.7334	11.7637	11.633	11.7291	11.7067	11.9937	11.5755	11.3539	11.9359	11.8594	11.4215	11.6573	11.3516
GLRX5	Q86SX6	13.9427	13.3601	13.6163	12.9158	13.8652	13.6802	13.2973	13.6455	13.4809	13.2056	13.6165	13.3818	13.8553	13.7205	13.1083	13.6344	13.1497	14.0554	13.0336	13.6113
GLS	O94925	12.942	12.5134	12.8829	13.0045	12.56	12.722	12.9032	12.6516	12.7124	12.3705	12.713	12.7578	12.7203	12.8287	12.4984	12.0732	12.577	12.3616	12.4005	12.5071
GLUL	P15104	12.0018	11.5247	11.2898	12.0058	12.0971	10.7611	11.6915	11.1762	10.278	11.9577	NA	12.0049	11.1038	11.1757	NA	NA	NA	11.3953	NA	11.8734
GLYR1	Q49A26	NA	NA	NA	NA	NA	9.78265	NA	NA	NA	NA	NA	NA	NA	NA	NA	NA	NA	NA	NA	10.5273
GM2A	P17900	12.2109	12.4545	12.2143	12.7205	12.7251	12.2946	13.2705	12.4444	12.5274	12.0925	12.3989	12.7183	12.3879	12.2253	NA	12.7588	NA	NA	NA	13.7636
GMDS	O60547	12.543	12.9254	11.9317	12.4226	11.9391	11.5296	12.2904	11.5853	11.0844	12.4731	11.4388	12.0888	11.6914	10.9128	11.4141	11.6752	12.4993	11.7241	11.6104	11.7521
GMFB	P60983	12.126	11.6424	11.4084	11.4789	11.3844	11.582	NA	11.6049	11.5043	11.3582	11.5561	NA	11.6411	11.7429	NA	11.6749	11.7367	11.3931	11.6297	11.321
GMFG	O60234	11.2653	NA	NA	NA	NA	NA	NA	NA	NA	NA	NA	NA	NA	NA	NA	NA	NA	NA	NA	NA
GMPPA	Q96IJ6	13.0099	12.5629	12.6366	12.7621	12.7027	12.3714	12.7866	12.3187	12.5923	12.1875	12.6731	12.5543	12.5161	12.4027	12.3449	12.6056	12.3381	12.5132	12.2905	12.2752
GMPPB	Q9Y5P6	12.8302	13.2445	12.5482	12.9301	12.8551	13.0041	12.9082	12.7024	12.9554	12.8116	12.4896	13.0118	12.7858	12.5813	12.4528	12.5345	12.4718	12.2373	13.0632	13.2086
GMPR	P36959	12.7922	12.6635	12.188	12.4554	12.0766	12.117	12.5331	12.2572	12.7519	NA	11.9613	NA	NA	NA	NA	12.1743	NA	NA	12.2087	NA
GMPS	P49915	12.4872	13.4777	11.9554	NA	12.6191	10.4206	10.8868	11.182	12.4251	12.3744	12.1018	13.2511	11.765	11.184	11.8098	11.5419	11.9741	11.3154	11.3815	11.9001
GNA11	P29992	12.9945	13.7941	13.271	13.7696	13.5309	12.9815	14.0567	13.1427	13.0763	13.8867	13.6021	14.0114	13.6387	13.1633	13.1175	13.2672	13.6614	13.2989	13.1961	13.6613
GNA13	Q14344	12.9674	12.8317	12.8236	13.319	12.9391	12.5007	13.403	13.1393	13.3699	12.3029	12.8916	13.7471	13.0062	12.957	12.729	13.1872	13.082	12.7654	12.3861	12.9814
GNAI1	P63096	NA	NA	NA	10.1129	10.6244	NA	NA	10.4123	11.385	NA	NA	NA	NA	NA	NA	NA	NA	NA	NA	12.0832
GNAI2	P04899	16.4426	16.3878	15.9116	16.5731	15.9907	15.7836	16.9162	16.1844	16.2351	16.3599	15.8332	16.3977	16.2466	16.0085	15.4634	16.0865	15.9187	15.739	15.2816	16.7187
GNAI3	P08754	12.9986	13.0199	12.523	12.9894	12.735	12.2294	13.3572	12.3014	12.6566	12.6957	12.1855	12.8478	12.814	12.8891	12.1423	12.7562	13.0062	12.3361	12.3522	13.7931
GNAO1	P09471	14.0201	13.3597	13.9618	13.5842	13.3719	13.9025	14.3796	13.8126	14.08	12.9984	14.4419	13.1143	13.907	13.7033	14.247	13.652	13.7363	13.0584	12.9692	13.5265
GNAQ	P50148	12.6079	12.884	12.3356	13.1524	12.5024	12.0413	12.7596	12.2239	12.8057	12.4104	11.9561	13.4799	13.321	13.2914	12.3029	12.3215	13.2012	12.0066	12.6159	13.7299
GNAS	Q5JWF2	14.5619	14.7575	14.7666	14.9297	14.7103	14.4234	15.1077	14.6774	14.6952	14.8868	15.0199	15.1633	14.9867	14.8409	14.8352	15.196	14.5739	14.9405	14.4639	15.489
GNB1	P62873	14.5522	14.4691	14.3659	14.8305	14.5101	14.478	14.9411	14.7569	13.9748	14.9371	14.1473	14.419	14.4209	13.9742	14.2235	14.035	14.5024	13.3133	14.2362	15.3757
GNB2	P62879	13.801	13.8114	13.4928	13.6555	13.449	13.408	14.2086	13.6328	13.2218	13.9649	13.5494	13.533	13.7683	13.3707	13.3143	13.5264	13.6456	13.2603	13.6807	14.5057
GNB4	Q9HAV0	12.286	11.5212	12.0115	12.7576	11.7711	11.6904	12.1865	11.8538	12.2794	11.934	11.2779	12.351	11.5831	11.8758	11.6048	11.6512	12.3216	12.2078	12.1907	11.7582
GNG11	P61952	11.7834	12.4651	NA	11.5268	11.68	11.9451	12.2824	11.9328	NA	11.4932	NA	12.3843	11.9361	NA	10.7313	11.7184	NA	NA	12.3992	11.7207
GNG12	Q9UBI6	13.1988	13.0395	12.7524	13.3574	13.1986	13.1174	13.6419	12.9702	13.3802	13.6846	12.7714	13.1304	13.5472	13.1249	12.6642	13.3138	13.572	13.3548	13.0303	13.8168
GNG2	P59768	12.5666	12.2999	11.5224	12.1293	11.1508	11.2465	13.3513	11.7394	12.2099	11.4624	11.91	12.9203	12.2821	12.1855	11.6901	12.0836	11.9742	11.1867	12.1976	13.4676
GNG7	O60262	12.5005	12.6379	12.2554	12.5704	11.5379	12.2923	12.8898	13.0024	11.6452	12.8289	12.9992	12.4458	12.2117	12.269	12.4049	12.5524	11.8531	12.1855	11.2328	12.5252
GNL1	P36915	NA	NA	NA	NA	9.81098	NA	11.0419	NA	NA	NA	NA	NA	NA	NA	NA	NA	11.2855	NA	NA	NA
GNPAT	O15228	10.529	10.9767	11.0145	11.8443	11.489	11.4649	10.6194	11.14	10.8256	10.4329	10.5724	10.8167	11.4777	11.1343	11.359	10.9409	NA	10.8607	10.1341	NA
GNPDA1	P46926	13.246	13.2831	13.6259	13.0301	12.935	12.3864	13.669	12.5257	11.512	12.8819	12.5923	12.724	12.6191	11.4738	12.7131	13.4034	13.0071	12.5617	12.2002	12.6553
GNS	P15586	12.8482	12.257	11.9995	12.711	11.6811	11.5721	12.7715	11.9094	12.4144	12.4954	11.8652	12.6052	12.3121	12.4675	11.9449	12.337	11.6474	11.4931	12.5659	12.4825
GOLGA2	Q08379	11.7268	11.3032	11.1685	11.5118	11.6938	11.2008	11.0625	NA	11.5315	11.8937	11.4898	11.9066	NA	10.8677	10.8524	NA	NA	11.3081	11.6965	11.2777
GOLGA3	Q08378	11.8078	12.458	12.4736	12.4208	12.3869	12.043	12.2203	12.1939	12.1861	12.6933	11.0995	11.7592	NA	11.9218	NA	NA	13.0739	12.4131	12.6716	12.2167
GOLGA4	Q13439	11.027	11.65	11.9544	11.9327	12.0587	12.1422	12.0472	11.4135	12.1467	11.9528	11.7586	11.5859	11.9467	11.2585	11.1581	11.9138	11.5559	11.4877	NA	11.3191
GOLGB1	Q14789	NA	NA	NA	NA	11.5347	NA	11.5474	NA	11.4641	NA	NA	NA	NA	NA	NA	12.066	14.6542	NA	14.4157	NA
GOLIM4	O00461	11.8578	12.652	11.7877	12.7597	11.8988	11.7399	12.3098	11.6861	12.5852	12.131	11.4582	12.0878	11.7126	12.1406	10.8685	11.5228	12.4428	11.4323	12.6489	11.9701
GOLM2	Q6P4E1	NA	NA	10.4681	NA	NA	NA	10.5023	NA	11.509	NA	NA	NA	11.4074	NA	NA	NA	NA	12.1102	NA	NA
GOLPH3	Q9H4A6	10.4672	NA	NA	11.0469	10.5052	NA	NA	NA	NA	NA	NA	NA	NA	NA	NA	11.801	NA	10.9152	NA	11.3299
GOPC	Q9HD26	11.0788	11.1632	10.9682	11.5363	11.4666	11.0553	10.5835	10.6893	11.5481	11.2991	11.5568	12.0289	11.0733	10.8024	NA	11.509	10.9922	11.1904	11.1883	10.9994
GORASP2	Q9H8Y8	13.5019	13.5436	13.4149	13.6721	13.7786	13.6085	13.9666	13.5701	13.6161	13.309	13.1825	13.3372	13.5479	13.3428	13.2302	13.2385	13.2509	12.3913	13.8053	13.4619
GOSR2	O14653	NA	12.347	12.2104	12.1342	11.5265	11.4594	12.0282	11.591	NA	11.4784	11.8973	11.3427	NA	NA	13.078	NA	11.678	NA	11.1665	NA
GOT1	P17174	18.9055	18.6262	18.4831	18.4514	18.7079	18.9485	19.356	19.0791	18.2867	18.512	18.5736	18.2111	18.6657	18.4466	18.7073	19.0089	18.3226	18.9026	18.0782	18.1586
GOT2	P00505	19.1206	19.0994	19.4333	19.1177	19.573	19.5857	18.921	19.4497	18.9571	19.4147	19.4711	19.4791	19.2305	19.4502	19.3763	19.2549	19.3695	19.291	19.3617	18.8626
GP1BA	P07359	12.2161	12.0249	11.7679	13.663	11.6986	10.9443	NA	13.9693	13.0478	NA	13.3239	15.0904	15.585	15.2819	13.4227	11.2747	NA	NA	NA	13.737
GP1BB	P13224	12.767	11.8914	11.9624	13.9785	11.9431	11.6013	9.97711	14.0721	13.7212	11.2175	13.8361	15.6777	16.0666	15.5742	14.3095	12.5792	11.2821	10.483	NA	13.9944
GP9	P14770	12.0129	11.5072	11.1054	13.4093	10.856	NA	NA	13.3992	13.2663	NA	13.1663	14.9567	15.3427	14.805	13.5586	11.5885	NA	NA	NA	12.691
GPAA1	O43292	11.6725	12.5815	11.7318	11.6806	11.6077	11.3113	11.5985	11.7649	11.521	NA	11.8682	11.9864	11.6929	11.3105	11.6401	10.9153	11.0629	11.8771	11.7572	NA
GPAM	Q9HCL2	9.45961	9.65343	NA	NA	NA	NA	9.79556	9.26239	10.1031	NA	NA	9.6284	NA	NA	NA	10.122	NA	9.97576	NA	11.8519
GPAT3	Q53EU6	12.676	12.8881	12.6763	12.6072	12.8767	13.0366	11.9771	12.4568	11.9808	12.6834	12.8218	12.7432	12.7066	12.9336	12.8489	13.1369	12.7013	13.1267	12.9453	12.1949
GPC1	P35052	13.3832	14.4335	13.8288	14.381	13.0386	12.9103	14.435	12.84	13.4684	13.8222	13.1713	13.364	13.7366	13.4336	13.0616	13.2829	13.1304	13.1948	13.2484	13.1756
GPD1	P21695	13.968	13.2775	14.4158	13.1856	13.309	14.1761	14.6969	13.3391	13.3195	13.1345	14.8383	13.4213	14.9576	13.5308	14.8313	14.7985	14.4057	14.3116	16.3468	16.5131
GPD1L	Q8N335	16.6866	16.4066	16.4296	16.6387	16.7113	16.8859	15.9879	16.875	16.2506	16.4422	15.9561	16.0475	16.3435	16.5562	15.7522	16.5934	15.795	16.3392	15.8818	15.6125
GPD2	P43304	13.186	13.3684	12.969	13.6341	13.4809	12.9297	13.533	13.3815	13.509	13.2915	13.4282	13.5932	13.9458	13.5511	13.3445	13.8164	13.1359	13.6582	13.6795	13.8372
GPHN	Q9NQX3	12.3927	12.6602	12.3131	11.9164	11.8272	11.8503	12.5318	12.2678	12.3206	12.2403	11.7518	12.0537	12.2341	11.9684	NA	12.208	12.3653	12.0926	12.0274	12.149
GPI	P06744	18.5408	18.469	18.3565	18.293	18.6929	18.6223	18.3652	18.7495	18.4125	18.4238	18.3501	18.3971	18.2606	18.3266	18.1218	18.681	18.1332	18.5699	18.0976	18.4011
GPKOW	Q92917	NA	NA	NA	NA	NA	NA	NA	NA	8.83682	11.3987	NA	NA	NA	NA	NA	NA	NA	NA	NA	NA
GPNMB	Q14956	16.5935	16.444	14.7801	15.4975	12.1853	NA	15.9528	12.0845	NA	15.8337	16.3319	14.6008	14.3615	13.6243	14.26	15.0576	15.3395	15.3065	15.0863	13.2299
GPS1	Q13098	14.1237	13.9626	13.5949	13.9278	13.9722	13.892	14.2008	13.8437	14.2269	14.019	13.7832	13.7315	13.9335	13.7769	13.6563	14.135	13.5084	14.2107	13.6476	14.0177
GPT	P24298	15.4521	14.9924	13.69	14.1789	14.9818	15.3002	15.6838	15.3096	15.0486	13.888	15.5795	14.7995	15.0218	14.7305	14.9668	15.1153	14.2145	15.2461	13.6522	14.9325
GPX1	P07203	14.9523	14.6063	14.3019	14.7164	14.685	14.8101	14.7864	14.3399	14.6808	14.4123	14.4032	14.7145	14.7283	14.4816	14.3767	14.5618	14.5018	14.7147	14.8108	14.4564
GPX3	P22352	15.5086	15.7983	15.7138	16.088	15.3296	15.2795	17.128	15.6169	15.8715	16.0186	15.3866	17.0065	16.2717	15.8917	16.09	15.799	16.5921	15.3145	16.9011	16.336
GPX4	P36969	13.8835	14.0318	13.98	13.8107	13.4405	13.3309	13.4939	13.8571	13.9965	13.8179	13.6185	13.5221	13.8366	14.2457	13.5468	13.665	13.516	13.8335	13.4218	14.1936
GRAMD4	Q6IC98	12.7083	12.6105	13.497	12.4947	13.4068	13.3949	12.0893	12.7791	13.8251	13.6585	14.1437	13.2589	13.0216	13.3477	14.1856	13.7184	13.2972	13.3995	NA	13.6898
GRB2	P62993	13.3537	13.7248	13.0996	13.516	12.6656	12.8062	12.8642	12.7043	13.4016	13.6994	13.026	13.3435	13.3555	13.2245	13.3525	13.1159	13.5841	13.0211	13.2636	13.3559
GRHPR	Q9UBQ7	15.4948	15.3654	15.6813	15.471	15.6368	15.8768	15.2492	15.8447	15.3067	15.1868	15.5197	15.3577	15.2745	15.4052	15.3714	15.6673	15.4833	15.5012	15.2216	15.4444
GRIPAP1	Q4V328	12.7894	13.3794	12.2547	12.9998	12.126	NA	12.2923	12.2802	12.5463	12.4021	11.6535	13.5387	NA	12.3872	NA	NA	12.9647	12.3818	NA	12.4528
GRK2	P25098	NA	12.2618	NA	NA	NA	NA	NA	NA	NA	NA	NA	NA	NA	NA	NA	NA	NA	NA	NA	NA
GRPEL1	Q9HAV7	15.1669	15.052	15.1383	15.2003	15.4611	15.0961	14.5089	14.8558	14.9947	14.9312	15.5106	14.7917	14.874	14.7918	15.3279	14.8359	14.8104	15.2588	15.1554	14.6608
GRSF1	Q12849	13.279	13.056	13.4856	13.1682	13.3207	13.2385	12.8069	12.9318	12.9965	12.5331	13.5757	13.0249	13.0399	13.2179	13.5034	13.2687	13.2094	13.027	13.2637	12.8713
GSDMA	Q96QA5	NA	10.3284	NA	10.3627	NA	NA	10.3236	NA	10.7528	NA	NA	11.5247	NA	11.1817	NA	NA	NA	NA	NA	11.7356
GSDMD	P57764	12.0125	12.1242	NA	11.6527	NA	NA	11.7545	NA	NA	NA	NA	NA	NA	NA	NA	11.9361	NA	NA	NA	NA
GSK3A	P49840	11.1479	10.9626	11.2239	11.3002	11.292	10.9161	11.0625	11.4669	11.5387	11.072	11.2053	10.7557	10.8482	11.1783	11.2901	11.1962	10.0973	10.6244	NA	10.8647
GSK3B	P49841	13.2782	12.9437	13.5101	13.4482	13.4157	13.0427	12.7526	13.3859	12.8931	13.05	13.1164	13.5472	13.0342	13.373	12.7978	13.3702	12.9493	12.7855	12.8447	13.4947
GSN	P06396	18.2178	18.1491	17.9168	18.2801	18.1327	18.1117	18.2642	18.3253	17.9957	18.1015	17.9061	18.0901	18.1898	18.064	17.7365	18.2295	18.2792	17.996	18.2852	18.2486
GSPT1	P15170	12.4382	12.1213	11.8682	12.2415	12.3931	11.7886	12.277	12.0167	12.3885	12.2415	11.6646	11.9453	11.9875	11.6277	11.4872	12.2463	11.7317	11.7648	11.9647	11.8115
GSR	P00390	14.3795	14.2347	14.3033	14.4029	14.464	14.4993	14.5813	14.6765	14.1241	14.307	14.0344	14.1639	14.4646	14.3729	13.8619	14.4552	14.0187	14.0731	13.8325	14.1534
GSS	P48637	14.3265	14.0853	13.5228	13.8722	14.1487	14.0496	14.5935	13.6972	13.6522	13.916	13.7426	13.6475	13.5798	13.1928	13.4189	13.8681	13.8061	13.7894	14.0959	13.649
GSTK1	Q9Y2Q3	16.0902	15.9595	15.8487	15.9372	15.9915	15.9359	15.8087	16.2805	15.8663	15.6945	15.8853	15.6115	15.9243	15.944	15.9112	15.5039	15.6106	15.9572	15.9815	15.4734
GSTM2	P28161	14.1629	14.3488	14.1163	13.9387	14.3186	14.7722	14.8456	14.56	14.0131	14.3136	14.4776	13.5845	14.2704	14.0561	13.8837	14.8071	13.7508	14.0277	13.6331	14.0171
GSTM3	P21266	16.8957	16.3425	16.4496	15.3808	16.287	17.4346	16.7746	16.0592	16.7388	17.1868	15.7712	14.8436	15.0657	16.8037	16.0554	16.5185	16.4631	14.7909	15.6503	16.2044
GSTM4	Q03013	NA	12.7346	NA	NA	NA	NA	NA	NA	NA	NA	11.6033	NA	NA	NA	NA	NA	NA	NA	NA	NA
GSTM5	P46439	12.2312	NA	NA	12.5984	NA	NA	NA	NA	NA	NA	NA	NA	NA	NA	NA	NA	NA	NA	NA	NA
GSTO1	P78417	16.7763	16.1933	15.9902	15.9899	16.4686	15.9385	16.7466	16.5752	16.0629	15.9578	15.4794	15.2755	16.033	15.6806	15.1516	16.4204	15.4406	15.8932	15.2581	15.6095
GSTP1	P09211	16.6736	16.8462	16.303	16.7303	16.6804	16.7548	16.9786	16.8933	16.6875	16.9863	16.4438	16.4788	16.5629	16.3807	16.0341	16.9517	16.3102	16.6267	16.1997	16.8905
GSTT1	P30711	13.83	13.6248	14.384	13.8361	13.3896	14.011	11.3199	11.1519	14.6671	11.3784	14.6986	14.4178	14.4206	NA	13.4954	NA	14.4257	NA	13.2879	13.2934
GSTZ1	O43708	12.8437	12.3231	12.4754	12.1138	12.2056	13.5444	13.3015	13.0487	12.446	12.2265	13.8822	12.7679	12.3956	12.3856	12.4997	12.4685	13.3668	12.5415	12.3833	12.7822
GTF2A1	P52655	10.3719	NA	10.8392	11.0408	11.5529	10.9455	11.1999	10.6964	10.5449	11.6912	11.0792	9.99195	11.3188	NA	NA	10.9718	NA	11.8978	10.9377	10.685
GTF2I	P78347	12.5693	NA	12.0427	NA	12.8224	12.9205	11.9633	NA	12.742	11.917	NA	12.2081	NA	NA	NA	11.4092	NA	12.3401	NA	12.3588
GTPBP1	O00178	10.6067	10.1948	10.7602	NA	10.9626	10.7347	11.5371	10.7155	11.2675	10.4599	10.7755	11.7132	10.3698	10.6749	10.9177	11.4536	NA	NA	11.8949	10.6821
GTPBP6	O43824	10.5773	NA	NA	NA	10.6567	NA	NA	NA	NA	NA	NA	NA	NA	10.6805	NA	NA	NA	NA	NA	NA
GTPBP8	Q8N3Z3	NA	NA	NA	NA	10.2089	11.2147	NA	NA	NA	NA	NA	NA	NA	NA	11.2223	NA	NA	NA	11.2189	NA
GUCY1A1	Q02108	11.2033	10.5211	10.5794	10.7666	10.8685	9.94125	11.5426	10.0879	11.4019	10.6759	10.2579	10.8068	10.9634	10.8353	10.8787	10.9999	10.6402	11.0307	11.8193	11.6747
GUCY1B1	Q02153	11.464	11.786	11.6806	11.9176	11.1308	11.0658	12.0613	10.8791	12.0681	11.582	11.6555	12.1653	12.2628	11.2445	11.6192	11.9945	12.144	11.601	11.7411	12.2873
GUF1	Q8N442	11.339	10.9668	11.7956	11.3743	11.7625	11.5983	11.2041	11.6883	11.4803	10.6442	12.0008	11.6972	11.583	11.6214	11.2209	10.1395	11.2921	11.3188	11.7849	11.1435
GUK1	Q16774	12.9643	11.7106	12.0954	NA	12.2712	12.1949	13.0887	11.4483	12.2159	12.0617	11.1399	12.3222	12.2431	NA	NA	11.5245	11.9037	11.3489	12.1085	11.1582
GUSB	P08236	12.1886	11.9816	11.084	12.5426	11.7106	11.8498	12.5243	12.1994	12.126	10.8772	NA	12.0806	11.5431	11.5847	12.0879	11.4026	11.8285	11.1333	10.9293	11.2825
GYG1	P46976	18.2062	17.9	18.0012	17.6807	17.5364	17.8199	18.9203	17.5595	18.0395	17.2147	16.9019	17.2557	17.301	16.7626	16.7953	17.2518	16.6612	16.5083	17.9655	17.2012
GYPC	P04921	12.2822	11.9425	10.9396	11.2807	NA	NA	12.1597	10.9769	NA	11.0262	12.7999	13.5978	12.3432	11.537	11.2716	11.6012	11.3771	10.9632	10.7104	12.6869
GYS1	P13807	16.0254	15.7852	16.1838	15.5065	15.7064	16.1344	16.028	15.308	15.8958	15.8137	16.076	15.8329	15.2	15.3974	15.7442	15.5584	16.0795	15.6574	16.2144	15.0322
H1-0	P07305	15.4697	16.2146	15.6815	15.9533	15.4826	15.1084	15.6472	15.7865	15.4879	16.657	15.6663	16.3389	16.5608	15.5094	15.5565	16.4449	16.0688	16.2457	15.8752	16.6787
H1-10	Q92522	18.4188	18.4627	18.6799	18.4496	18.1843	18.1212	17.3042	18.2376	18.4661	18.8867	18.6165	18.9982	19.4996	18.5274	18.8031	18.8805	18.8481	18.7938	18.0573	19.691
H1-2	P16403	NA	11.5413	NA	NA	NA	NA	NA	12.4479	NA	NA	NA	NA	NA	NA	11.1406	NA	NA	NA	NA	NA
H1-4	P10412	12.131	12.6236	12.2548	12.2319	11.9142	11.6072	12.0258	11.9702	12.1082	13.1042	12.3056	13.5043	13.0528	11.9573	13.365	13.3848	13.8671	14.0395	13.5402	13.3049
H1-5	P16401	15.9569	14.4966	14.7617	15.2957	15.4167	14.7428	14.3497	15.1622	15.0511	15.485	14.3847	15.2647	16.2119	14.7309	13.3819	14.8101	14.9801	13.5969	14.6657	14.8375
H2AC21	Q8IUE6	NA	14.1509	14.6879	14.7512	14.3106	14.6275	12.7996	13.8201	14.7385	12.8688	14.3432	15.1929	15.1915	14.1765	14.873	14.5081	15.4101	15.2963	14.2186	15.6615
H2BC1	Q96A08	14.5721	14.8844	14.7728	15.1457	14.6953	14.3874	14.57	14.3056	14.3231	16.1882	15.7477	15.9324	15.925	14.6556	15.9051	15.9885	16.2033	16.373	15.4473	16.2393
H3-3A	P84243	11.094	NA	NA	11.7996	10.9447	13.3935	NA	11.8386	13.391	12.7765	13.0699	11.3116	10.6595	12.8742	9.95746	11.1219	12.7948	11.6839	12.9967	14.1839
H3-7	Q5TEC6	17.9697	18.4158	18.153	18.3812	17.2889	17.1657	17.8366	17.8765	16.9062	18.9239	18.8111	19.2557	18.2487	18.0637	18.8381	18.7573	19.3599	19.2759	18.9381	18.7809
H4C1	P62805	20.3944	20.5411	20.2934	20.5413	20.1867	19.9752	20.2263	20.0269	19.8532	21.1206	20.5486	20.8509	20.7646	20.1085	20.7816	20.8328	21.2156	20.8734	21.0511	21.2452
H6PD	O95479	12.3212	12.2659	11.6057	12.3499	11.8922	12.1567	12.4285	11.9407	11.7965	12.3173	12.4002	12.0471	11.7907	12.2595	11.9056	12.2375	12.6913	11.9408	12.8716	12.3955
HAAO	P46952	NA	11.0049	NA	NA	NA	NA	11.0767	NA	NA	10.5637	NA	NA	NA	NA	NA	NA	12.7071	NA	11.8379	NA
HABP4	Q5JVS0	11.1618	11.0839	NA	NA	11.4138	11.4082	10.6345	11.0449	11.7143	NA	NA	12.214	NA	NA	10.8092	11.4208	11.0501	11.0782	11.2579	NA
HACD1	B0YJ81	11.7471	12.1188	12.1423	11.7319	12.0909	11.2895	11.4512	11.7757	12.3366	12.1026	11.9579	NA	12.1563	12.3061	12.6144	12.4376	NA	NA	11.7718	11.7112
HACD2	Q6Y1H2	10.8004	12.6076	11.4439	NA	11.5407	12.0983	NA	11.943	11.7603	NA	NA	12.0643	12.4579	11.8515	11.4075	11.5978	NA	11.9481	NA	12.755
HACD3	Q9P035	11.5772	11.6153	11.1998	12.0713	11.2473	11.0649	11.4745	10.9875	11.6045	11.8586	11.1138	12.1134	11.6661	11.6267	11.6231	11.5526	12.1295	NA	12.4009	12.2699
HADH	Q16836	18.5248	18.6422	18.5797	18.4432	18.5131	18.1803	18.3115	18.5851	17.9676	18.355	18.4601	18.3781	18.3924	18.3948	18.3974	18.394	18.2429	18.6105	18.3706	18.3817
HADHA	P40939	18.4092	18.5854	18.3188	18.7491	18.6096	18.6068	18.3798	18.9293	18.0317	18.4234	18.1503	18.6525	18.4957	18.3568	18.2765	18.6666	17.6708	18.3975	17.917	18.3831
HADHB	P55084	19.1729	19.2147	19.1475	19.5076	19.4304	19.3353	19.0212	19.6455	18.8522	19.3091	19.0664	19.4132	19.3194	19.2248	19.1658	19.453	18.5517	19.3409	19.0556	19.0959
HAGH	Q16775	14.7981	14.4907	14.5668	14.6958	14.7642	14.7641	14.6153	15.0881	14.5263	14.9008	15.0102	14.7643	14.6391	14.7078	14.0665	14.6228	14.4502	14.3413	13.8844	14.7488
HAL	P42357	10.7553	NA	NA	11.4687	NA	NA	NA	NA	NA	NA	NA	11.5264	NA	11.7574	NA	10.5282	11.4498	NA	NA	12.1772
HAPLN1	P10915	11.5964	12.8441	11.9618	13.2678	12.9644	11.7883	13.4768	11.6996	12.8389	12.5469	NA	12.5809	12.1168	12.59	NA	NA	14.9074	11.0327	14.9529	11.9435
HARS1	P12081	15.1996	15.0537	14.6122	14.902	14.9456	14.1094	15.0916	14.3975	14.3341	14.7311	14.554	14.6318	14.7446	14.5829	14.5893	14.6423	14.8378	14.685	14.9272	14.8788
HARS2	P49590	11.9934	12.5702	12.5503	12.3486	12.6301	12.5831	12.0613	12.0772	12.1165	12.2267	13.3607	12.9324	12.7433	13.091	12.5214	12.6106	12.9172	12.8195	12.9844	12.3882
HAX1	O00165	11.9821	12.153	12.3285	12.4855	12.511	12.4733	11.587	12.4558	12.3513	12.3242	12.1308	12.9498	12.8582	12.836	12.6496	12.1582	12.4055	12.8497	13.2287	12.2434
HBA2	P69905	20.0583	19.8989	19.7693	20.5361	19.4092	19.8097	20.2358	20.5536	19.7625	19.9871	20.5898	21.5766	20.8939	20.5275	20.2389	21.4443	20.3996	20.3366	19.3853	21.4117
HBB	P68871	20.4206	20.3779	20.0751	20.7977	19.2654	19.7561	20.3718	20.6782	19.6404	20.4427	20.7788	21.8029	21.5346	20.9153	20.5351	21.7646	20.5856	20.2663	19.5039	21.8052
HBD	P02042	18.3301	17.3567	17.2032	18.3295	17.1194	17.8988	18.1741	18.3362	17.5017	18.1426	18.6938	19.6005	19.0469	18.6949	17.7527	19.5889	17.8332	17.0776	16.2077	19.7874
HBG1	P69891	12.9243	NA	NA	11.1028	10.3259	NA	NA	NA	11.2173	NA	11.7294	11.7915	12.2215	11.7059	NA	12.655	NA	NA	NA	14.9635
HBG2	P69892	15.0295	NA	NA	NA	NA	NA	10.8577	NA	13.5949	12.0225	14.2638	14.4746	15.2943	14.7267	NA	16.5593	12.8416	13.2792	11.4442	17.112
HBS1L	Q9Y450	11.7899	11.9188	11.2648	11.2426	11.3005	11.6301	11.5046	11.5993	11.3328	11.5146	11.592	11.1188	11.5397	11.502	11.8161	12.2092	12.0262	11.2807	11.4977	11.3158
HCCS	P53701	12.8152	13.1601	13.3077	12.7869	13.1806	13.1276	12.6482	12.9162	13.1794	13.033	13.1914	12.7938	13.1496	12.9639	13.012	13.1712	13.2689	13.4814	13.2666	13.011
HCFC1	P51610	11.2919	10.2861	NA	NA	NA	NA	10.8928	NA	NA	11.471	NA	10.2993	NA	NA	NA	NA	NA	NA	NA	9.91245
HCLS1	P14317	12.3732	11.8036	10.9746	11.0583	10.9338	10.0275	11.2462	10.8694	11.4704	NA	NA	10.737	NA	10.5299	NA	NA	11.4401	NA	NA	NA
HDAC1	Q13547	NA	NA	10.4054	NA	9.72067	NA	11.0963	10.9675	NA	11.1051	NA	9.96409	NA	NA	NA	11.6479	NA	NA	NA	11.2526
HDAC6	Q9UBN7	10.7291	NA	11.0261	12.185	11.6843	11.4165	11.3931	NA	11.553	11.9356	NA	11.1076	NA	10.8773	NA	NA	NA	NA	11.1863	NA
HDDC2	Q7Z4H3	11.725	10.8823	11.4448	10.9446	11.391	11.4447	12.2478	11.9338	11.8571	11.1123	11.1253	10.8124	10.6119	10.9609	11.0581	11.9835	10.9653	12.1037	11.5068	10.856
HDGF	P51858	14.4688	14.4834	14.4327	14.773	14.1761	14.169	14.7911	14.4451	14.2685	14.7599	14.4052	14.8368	14.7931	13.9511	14.4635	15.0305	14.2519	14.8524	15.0467	14.6091
HDGFL2	Q7Z4V5	11.414	11.252	10.185	10.7947	11.6237	11.172	11.5018	11.354	11.7689	11.4441	10.9684	10.9356	11.2199	NA	11.0678	11.0851	NA	11.2112	12.137	11.4242
HDGFL3	Q9Y3E1	11.4928	11.6305	11.2969	11.5337	11.3613	11.3301	11.8496	11.5799	11.9072	12.2134	NA	12.1487	12.0347	10.711	11.1769	11.6697	11.8536	11.9432	NA	NA
HDHD2	Q9H0R4	13.3108	13.0551	12.971	12.8833	13.5815	13.8145	13.9604	13.2624	12.9218	12.4117	12.4531	12.7161	12.6178	12.3561	12.2203	13.0408	12.6098	12.3798	13.1419	12.6636
HDHD3	Q9BSH5	13.7132	13.7327	14.0708	14.2163	13.8927	13.3187	14.5343	14.3569	13.3424	14.1866	14.231	13.9194	14.3517	13.946	14.1456	14.5165	14.4293	14.4977	14.1326	13.6261
HDHD5	Q9BXW7	14.7399	14.6464	14.9302	14.9021	15.1069	14.7082	14.2702	14.6333	14.3609	14.5403	15.1652	15.439	14.6135	14.8969	14.919	14.7599	14.9083	15.1539	15.5508	14.7178
HDLBP	Q00341	13.4112	13.8989	13.2969	14.1531	13.3652	12.9731	13.4222	13.1427	13.7088	13.5707	12.8784	13.3889	13.5353	13.4646	12.7495	13.0359	13.4776	13.1532	13.8084	13.4227
HEATR5A	Q86XA9	NA	12.4444	11.8479	NA	NA	NA	NA	NA	NA	NA	NA	NA	NA	NA	NA	NA	NA	NA	NA	NA
HEBP1	Q9NRV9	14.2566	13.4083	13.4031	14.3229	14.332	14.1799	14.4138	14.2245	13.9967	13.7189	14.3636	14.3904	14.3403	14.3371	13.9734	14.2838	14.2704	14.1386	14.2673	14.4841
HEBP2	Q9Y5Z4	14.0007	13.6625	12.8232	13.4193	13.396	13.7723	14.9709	14.0028	12.8422	13.3706	13.001	12.5112	12.7203	12.2332	12.4332	14.1677	12.157	13.3383	13.1284	13.324
HECTD1	Q9ULT8	11.9539	11.967	11.7846	11.5756	11.8979	11.7623	12.0704	11.659	12.1798	11.2815	11.4546	11.2855	11.7296	11.1568	10.8244	NA	11.6872	11.827	11.6001	11.4185
HECTD3	Q5T447	10.8965	11.2648	10.9127	11.7388	10.7115	10.4747	11.3613	11.149	10.5156	11.5429	NA	NA	NA	11.2585	NA	11.0532	11.0602	NA	10.8477	NA
HECTD4	Q9Y4D8	NA	NA	11.3848	12.3173	11.0234	10.1268	13.1842	12.0779	11.7788	11.8647	11.7148	12.3221	11.3511	11.2939	11.9079	NA	11.8595	10.1292	12.0255	12.3694
HERC2	O95714	13.9433	13.7802	13.5804	13.8512	12.4166	13.5166	12.8297	12.8758	13.0312	13.7147	14.553	13.6392	13.3687	NA	13.5372	14.192	14.1407	13.9591	13.4229	NA
HERC4	Q5GLZ8	12.7317	11.837	12.3377	12.1864	12.4003	12.5433	12.4272	12.4704	11.9247	11.7757	11.9081	12.0522	12.583	12.0921	NA	12.4284	11.8107	11.9864	11.3694	12.0602
HEXA	P06865	12.6756	12.3426	12.2295	11.5076	11.9402	11.6011	11.8171	11.3926	11.5733	12.3446	11.8312	NA	11.4511	11.3514	12.2584	11.2571	11.612	11.3567	12.0993	11.1227
HEXB	P07686	12.8509	13.1004	12.3232	13.4854	12.6172	12.6452	13.3003	12.5456	12.5537	12.8606	12.2638	12.3788	12.2978	12.3653	11.8902	11.9421	12.5341	11.9531	12.8828	12.4896
HGS	O14964	12.624	12.7257	12.441	12.7144	12.5971	12.2897	12.8623	12.2536	12.0912	12.4156	11.6237	12.4169	12.4806	11.6657	12.0451	12.877	12.8754	11.7626	12.465	12.8601
HHATL	Q9HCP6	15.4191	16.455	16.2834	16.2864	16.0725	16.3398	16.2608	16.5495	16.1692	15.89	16.4437	16.2147	16.2788	16.3659	16.6361	16.038	16.0994	16.3096	15.8986	16.2771
HIBADH	P31937	16.3002	16.0846	15.9566	16.1045	16.6844	16.6228	16.0298	16.5966	16.5399	15.8115	15.924	16.6962	16.5818	16.6849	16.0177	16.3254	15.4037	16.5338	15.6592	16.1857
HIBCH	Q6NVY1	13.7638	13.1304	13.0594	13.6601	13.8981	13.3835	13.5863	13.0067	13.7821	13.214	13.545	14.1738	13.9262	13.9432	13.1477	13.3335	12.853	13.6346	12.9997	13.0297
HIGD1A	Q9Y241	13.8675	13.6272	13.5364	13.4637	13.8377	13.7037	13.8626	13.9373	13.2874	13.0185	12.5994	12.9879	13.1537	13.454	13.0227	12.9859	12.3706	13.0132	12.0547	13.0902
HIGD2A	Q9BW72	13.731	13.5135	13.1228	13.8299	13.8663	12.8454	14.2377	13.3578	13.1656	11.202	12.2022	13.5178	13.2845	13.1535	13.5255	13.1409	NA	12.6273	13.019	13.3027
HIKESHI	Q53FT3	13.2619	13.103	12.5788	12.737	12.8498	13.3091	13.6817	13.035	13.1928	12.8653	11.97	12.617	12.2649	12.3183	12.2455	12.947	NA	12.8345	12.5357	12.8272
HINT1	P49773	15.0569	15.6402	15.1528	15.0857	15.0878	15.4808	15.0123	15.4774	14.8578	15.3385	15.1833	15.3306	14.8198	14.7686	14.8665	15.3308	14.8407	14.9978	14.7925	15.1473
HINT2	Q9BX68	14.6014	14.9278	14.5356	14.4831	14.5981	14.2353	14.7436	14.6688	14.5021	14.6016	14.4942	14.5255	14.7051	14.7061	14.6109	14.4439	14.1537	14.7359	14.2818	14.4079
HINT3	Q9NQE9	12.9543	12.9415	13.1436	12.9883	13.6718	13.1542	12.9041	13.2704	12.9521	13.1259	13.2383	13.5674	13.5757	13.4912	13.4668	13.4841	12.6207	13.1531	12.5734	13.3162
HIP1	O00291	12.4558	13.796	12.1732	12.8023	12.2283	11.1961	12.5608	13.4148	12.4355	12.1624	10.4533	12.2857	12.0941	11.8602	12.3259	11.8797	12.4834	12.1451	13.1114	12.5814
HK1	P19367	17.1485	17.2329	17.2774	17.4142	17.1522	16.8285	16.5493	16.8708	16.9573	17.4417	17.3618	17.0463	17.1332	17.4321	16.8137	16.9831	17.5063	16.7132	17.7999	16.4787
HK2	P52789	12.4073	NA	NA	NA	12.3682	10.8379	NA	10.5437	11.0729	12.1436	NA	NA	NA	NA	NA	NA	NA	NA	NA	NA
HLA-A	P04439	16.3732	15.405	14.45	15.5362	13.4828	13.7446	15.4771	14.7869	14.1187	15.1183	14.7158	15.8526	15.3749	14.7025	14.3601	14.828	14.9789	14.2277	15.0658	14.8672
HLA-B	P01889	13.9091	13.2041	12.6102	12.9727	13.1579	12.3544	12.9687	12.6543	12.5436	13.0468	12.09	13.5504	13.4634	12.8982	12.2964	12.4039	13.3754	11.8056	12.1123	13.4194
HLA-C	P10321	15.0635	13.2232	12.1326	12.7658	13.1474	12.2427	12.8852	12.5876	12.5645	13.166	12.8381	13.2319	10.9778	12.6538	12.3104	12.197	12.983	NA	12.5554	11.6834
HLA-DPA1	P20036	14.2215	12.9495	12.6594	12.9214	11.899	10.9821	13.8213	13.1275	NA	12.8385	13.2979	13.414	12.4138	12.57	13.1556	13.208	13.7012	12.5467	13.1893	12.2867
HLA-DPB1	P04440	10.9983	NA	NA	NA	11.1265	11.2584	11.803	11.357	NA	NA	NA	12.2504	11.8339	11.5135	NA	NA	11.8023	11.2356	NA	12.164
HLA-DRA	P01903	14.604	13.5934	12.4274	13.2988	12.3757	11.8802	14.0997	12.6614	12.5498	13.0799	12.7547	14.0662	12.2759	12.3622	12.4414	12.2805	13.7259	11.8979	12.9508	12.4967
HLA-DRB1	P01911	13.2655	12.4315	13.0326	13.489	NA	11.8665	14.0993	12.8416	13.2962	13.7778	12.4356	11.6537	12.0892	13.4727	13.5179	12.3496	11.7171	NA	NA	13.0357
HLA-DRB3	P79483	12.7691	11.5959	NA	NA	12.9398	NA	NA	NA	13.0782	NA	11.8785	NA	12.1363	NA	11.2713	12.0583	11.7783	NA	NA	NA
HLA-DRB5	Q30154	NA	NA	11.2215	NA	NA	NA	10.8673	NA	10.8339	NA	NA	NA	NA	NA	NA	NA	NA	NA	NA	NA
HLA-F	P30511	12.1049	12.2663	11.7385	NA	11.4329	11.1217	12.8071	11.2129	NA	11.5758	12.1882	11.9291	11.7429	NA	11.8773	NA	NA	11.8563	NA	11.9437
HLA-H	P01893	11.862	13.034	11.4894	12.0371	NA	NA	10.9607	11.0886	NA	13.1685	12.1277	12.7237	11.0235	11.3689	12.0309	11.638	11.8837	11.2038	11.72	11.4496
HM13	Q8TCT9	NA	11.5799	10.881	NA	NA	NA	11.1032	NA	11.1751	11.01	NA	NA	11.183	NA	NA	NA	NA	NA	NA	10.8064
HMCN2	Q8NDA2	NA	NA	10.6947	11.0713	10.8825	8.67955	11.2173	NA	11.7831	9.80806	10.4734	NA	10.3749	11.0628	NA	9.95935	13.319	10.1149	12.9583	11.0151
HMGA1	P17096	12.1953	12.1832	11.3739	NA	9.90294	NA	11.4376	NA	9.6797	NA	NA	11.3274	11.4158	10.8348	10.8441	11.3327	NA	11.487	NA	NA
HMGB1	P09429	12.7082	13.445	11.6556	12.8094	12.1077	10.7674	12.8063	12.6376	NA	13.5668	12.3484	12.9259	13.0477	11.7277	12.2161	12.9081	13.0959	13.1606	12.981	13.0098
HMGB2	P26583	13.6368	13.6923	13.3987	13.8318	13.6384	13.1206	13.2136	13.8615	12.7509	14.131	13.1481	14.0684	14.5159	13.0482	13.461	13.7071	13.3318	13.8848	13.1864	14.2144
HMGCL	P35914	12.3914	11.4088	12.0917	12.7831	12.3095	12.0606	11.6191	NA	11.6896	11.5671	11.2394	12.1238	11.6851	11.218	11.505	NA	11.6907	11.3856	10.804	11.9012
HMGCS2	P54868	11.591	12.624	NA	12.0012	13.2583	12.8977	12.2897	15.0868	12.9356	11.2238	NA	15.4835	12.8663	NA	12.9421	12.8513	14.6132	11.9726	NA	14.177
HMGN1	P05114	12.8036	12.672	12.0459	12.7328	12.0375	12.1271	12.386	12.7502	12.3737	13.2393	12.2958	12.3858	12.807	11.526	11.4438	12.044	NA	12.3759	11.9016	12.6502
HMOX2	P30519	13.2251	13.5449	12.8842	13.3968	13.3749	13.2491	13.2569	13.3404	13.3932	13.2005	13.1869	13.0646	13.047	13.0294	13.3753	12.9881	13.2475	13.1876	13.3271	12.8595
HNRNPA0	Q13151	13.4653	14.0641	13.7305	13.5916	13.6491	13.1393	13.5465	13.3634	13.7813	14.239	13.4875	13.9982	14.0801	13.3467	13.2912	13.7018	13.9517	13.6371	14.272	14.2944
HNRNPA2B1	P22626	17.2204	17.38	17.096	17.2937	16.8856	16.6666	17.2042	16.8742	16.7398	17.7446	17.3653	17.5253	17.2276	16.9233	17.4352	17.4452	17.4077	17.707	18.1773	17.7566
HNRNPA3	P51991	15.6039	15.6046	15.0134	15.2076	15.0089	14.5777	14.8569	14.7738	15.2094	16.0691	15.1532	15.5256	15.3623	14.974	14.8888	15.2702	15.6607	15.3347	16.0212	15.871
HNRNPAB	Q99729	12.195	12.2613	11.9201	12.5662	12.4398	11.9804	12.3023	11.9703	12.5011	13.5096	12.1886	12.6803	12.3155	12.1768	11.3853	12.7436	12.0672	12.3939	11.7127	12.9559
HNRNPC	P07910	14.1999	14.2377	13.9472	14.2949	13.943	13.7989	14.2291	13.6646	14.1723	14.4939	13.8829	14.178	14.3869	13.6162	14.1254	14.3805	14.4539	14.4097	14.8757	14.7062
HNRNPD	Q14103	14.6198	14.8027	14.4351	14.6235	14.7639	14.5665	14.8186	14.5968	14.9506	14.8604	14.1762	14.821	14.9001	14.0438	14.1251	14.68	14.3429	14.5816	14.8455	15.1496
HNRNPDL	O14979	13.9594	14.2155	13.9933	14.2382	13.8493	13.8604	14.3755	14.1426	13.9295	14.6943	13.9529	14.4461	14.5869	13.9121	14.1745	14.46	14.006	14.2081	14.6585	14.613
HNRNPF	P52597	11.9045	11.7582	11.1637	NA	11.4079	11.4568	11.3818	11.4495	12.3996	12.6497	NA	11.2606	11.7285	11.1972	NA	NA	NA	NA	NA	NA
HNRNPH1	P31943	13.0155	13.2959	12.9316	13.0918	13.0693	12.9763	12.6264	12.9324	12.7421	13.7272	12.9174	13.2147	12.8995	12.7758	12.8521	13.1376	13.0605	13.4801	14.0369	13.5884
HNRNPH2	P55795	11.9728	11.8815	11.8713	11.8547	12.2347	12.5022	11.818	12.046	11.5677	12.8469	11.6296	NA	11.6713	11.368	11.7783	11.6533	11.5359	11.3361	12.0414	12.7755
HNRNPH3	P31942	13.6189	14.0044	13.9846	13.741	13.7099	13.4988	13.3565	13.7353	13.8754	14.3661	13.9963	14.4097	13.961	13.8766	13.8638	14.1028	14.0168	14.3563	14.7489	14.4732
HNRNPK	P61978	15.9171	15.9826	15.7257	15.9279	15.6056	15.5079	15.8819	15.7633	15.7882	16.46	15.8798	16.2416	16.0512	15.4734	16.0301	16.1058	15.8562	16.117	16.5157	16.2178
HNRNPL	P14866	13.7752	14.1329	13.7243	14.1378	13.6851	13.3825	13.828	13.8544	13.6114	14.2873	14.0331	14.2882	14.0727	13.7386	13.9083	14.1021	13.8707	14.0139	14.409	14.7094
HNRNPM	P52272	14.5406	14.6415	14.5518	14.8133	14.3807	14.1359	14.728	14.318	14.4085	15.0265	14.6083	15.026	14.6399	14.1916	14.6422	14.868	14.7521	15.0291	15.7202	15.0587
HNRNPR	O43390	13.7753	13.9822	13.5622	14.0065	13.58	13.2878	13.681	13.6349	13.4828	14.3718	13.8016	14.2731	13.8416	13.3828	13.6103	13.9309	14.1152	13.6103	14.1945	14.4617
HNRNPU	Q00839	15.2427	15.3444	14.7265	15.1007	14.6337	14.5302	14.8818	14.6973	14.9841	15.4167	14.765	15.3968	15.1936	14.6576	14.7994	14.935	15.0322	14.9112	15.0226	15.684
HNRNPUL1	Q9BUJ2	12.0491	12.2689	12.0854	12.2954	11.8589	11.3662	11.9469	11.4641	12.047	12.4979	11.8731	12.0386	11.6808	NA	11.7814	12.0393	11.4199	11.6374	11.955	12.4432
HNRNPUL2	Q1KMD3	13.07	13.0161	13.1032	13.055	12.9358	12.8687	12.5141	12.6994	13.1653	13.5943	13.1436	13.1446	12.9868	12.5018	13.1825	13.2145	13.5043	13.2105	13.2169	13.6599
HOMER1	Q86YM7	11.9543	12.1204	12.7498	12.3023	12.4007	12.4352	11.5915	12.6201	12.614	12.5091	12.5118	12.1161	12.5594	12.6801	12.3753	12.6922	12.4678	12.7733	11.365	12.5196
HOOK2	Q96ED9	NA	NA	NA	NA	NA	NA	NA	NA	10.8886	NA	NA	NA	11.1212	NA	NA	NA	10.7273	NA	NA	NA
HOOK3	Q86VS8	11.4608	11.5482	11.8551	11.925	11.6832	11.0712	11.6499	11.5026	11.6488	11.0649	10.9846	12.1095	11.5258	11.7969	11.5105	11.4176	11.3102	11.8297	11.2356	11.9468
HP	P00738	16.7986	16.8784	16.9438	17.9956	16.4328	16.3146	18.1651	17.6003	16.9677	17.0804	14.3056	16.4508	16.1736	15.9449	15.8135	16.9227	17.2936	15.0272	16.7354	17.5071
HP1BP3	Q5SSJ5	13.2786	13.4193	13.3966	13.445	13.0349	13.0706	13.0994	13.3382	13.2377	13.8858	13.3593	13.856	13.8507	12.9195	13.3742	13.2926	13.6028	13.5221	13.7162	14.2265
HPCAL1	P37235	12.1196	13.104	12.3017	12.5271	10.9203	12.2493	12.655	12.224	12.2454	12.8044	11.812	12.3477	11.6697	11.991	12.9175	12.5759	12.1112	11.6204	11.8001	11.4733
HPF1	Q9NWY4	NA	10.193	NA	NA	NA	NA	9.9343	NA	NA	NA	NA	NA	NA	NA	NA	NA	NA	NA	NA	NA
HPRT1	P00492	13.6238	14.0376	13.4375	NA	13.4075	13.0242	14.1356	13.5236	13.7457	13.7025	12.985	14.5221	12.8136	12.62	13.0359	13.2156	13.6831	12.2671	13.2379	13.3857
HPX	P02790	14.5187	14.755	13.7382	14.5911	14.4714	14.8101	16.7796	15.3688	14.4862	14.9207	13.793	13.4867	13.4259	13.5848	13.7172	14.685	15.3718	13.4374	15.9258	15.0572
HRAS	P01112	11.6623	NA	NA	NA	NA	11.3901	11.6405	11.5875	NA	12.0127	NA	12.0344	11.9842	11.6951	12.6445	NA	NA	NA	NA	12.0166
HRC	P23327	19.0797	19.0679	18.8657	18.8093	18.7203	18.9186	18.9327	18.2514	18.8147	18.8369	18.97	18.4713	18.8623	19.1271	18.5871	18.4293	18.1969	18.4669	18.2687	18.2302
HRG	P04196	13.3327	13.7317	12.9371	14.1237	12.9461	12.2927	14.0623	13.4101	13.2718	13.0527	13.1934	13.8274	13.3373	13.6509	13.3363	13.6309	14.9673	13.1107	15.3928	14.282
HRNR	Q86YZ3	14.6062	15.2736	14.8049	15.1998	15.2606	13.6519	15.4293	14.1483	15.1784	12.7604	14.3268	15.9462	15.7324	14.6041	15.7604	15.6078	15.3764	13.2912	14.9089	17.6438
HS1BP3	Q53T59	11.0197	11.0038	11.5006	11.3419	11.0202	11.2092	11.5043	10.5951	10.9948	10.5277	11.2671	11.6674	11.0971	10.9327	11.2476	10.9341	NA	11.0769	11.3841	10.5487
HSBP1	O75506	12.4275	12.6076	12.0702	13.2176	12.4393	12.244	12.8024	12.0306	12.6076	12.3258	11.797	12.561	NA	12.5273	NA	11.8086	12.8655	12.2481	12.4996	12.5041
HSCB	Q8IWL3	12.6576	18.1145	13.2225	13.0459	12.9321	12.9626	12.6791	12.9863	12.8255	12.1503	12.1999	12.3686	12.8679	12.7901	13.6716	NA	NA	13.5326	12.5485	12.8781
HSD17B10	Q99714	16.854	16.5421	16.7614	16.6939	16.8094	16.9091	16.5798	16.7734	16.7681	16.3384	16.8925	16.7393	16.5178	16.9079	16.6419	16.6099	16.7217	16.6938	16.9246	16.4912
HSD17B11	Q8NBQ5	11.5864	12.0356	10.7039	12.1841	11.2529	10.73	12.011	10.897	11.8005	NA	10.464	11.0597	NA	NA	NA	NA	NA	NA	11.2361	NA
HSD17B12	Q53GQ0	15.101	14.9482	14.8972	14.8914	15.3476	15.1227	14.795	14.6966	14.9317	14.5549	14.7104	14.6427	14.8107	14.9119	14.1179	14.8457	14.7395	14.4697	14.5317	14.9411
HSD17B4	P51659	14.7861	15.0464	14.646	15.0908	14.9976	14.9683	14.7575	14.8738	15.089	14.9112	14.8156	15.1023	15.0313	15.2486	15.3868	14.7791	14.8471	14.8855	15.1555	14.758
HSD17B8	Q92506	13.4961	14.2292	14.4385	13.2369	14.3433	14.5889	14.0852	14.3008	13.9591	14.0004	14.5368	14.7546	14.344	14.7039	14.4149	14.0309	14.086	14.6503	14.3084	14.246
HSDL1	Q3SXM5	13.6925	13.6343	13.975	14.1605	14.091	13.3953	13.8263	13.8959	13.2777	13.6132	13.8933	13.946	13.5731	13.7787	13.3428	13.4473	13.6486	13.6342	14.1549	13.4867
HSDL2	Q6YN16	17.3285	17.1613	17.3498	17.3683	17.5287	17.5909	17.4192	17.6907	16.9595	16.9939	17.5251	17.2465	17.6256	17.501	17.5456	17.488	16.5522	17.5377	16.8475	17.5086
HSP90AA1	P07900	17.3908	17.7838	17.0941	17.3467	16.8278	16.715	17.0768	16.7007	17.0001	17.5854	17.0425	17.3617	16.9831	16.8195	16.7528	17.152	17.2149	16.9122	17.0653	17.0272
HSP90AB1	P08238	17.3213	17.6547	16.9884	17.0809	16.7236	16.7816	16.7728	16.4958	16.9546	17.6177	17.0412	17.2414	16.8584	16.6285	16.6374	16.6731	17.1488	16.5916	16.7765	16.7181
HSP90AB4P	Q58FF6	12.7961	12.6851	12.4362	12.2967	11.9073	10.963	11.9726	10.8766	NA	12.6595	12.1806	11.7353	12.225	11.7673	12.3081	11.9781	11.6422	11.9019	11.8394	11.6577
HSP90B1	P14625	16.4361	16.9297	16.1127	16.82	16.3378	15.9562	16.3511	15.9725	16.2425	16.4875	15.9491	16.1886	16.0032	16.2618	15.3353	15.8068	16.0536	15.7185	16.3069	16.1465
HSPA12A	O43301	12.4295	12.4661	12.3769	12.5546	12.0583	11.9858	13.4003	12.6557	12.7091	11.9937	12.1358	12.9341	13.0851	13.074	12.529	13.0289	13.1461	12.6224	13.2463	13.9701
HSPA12B	Q96MM6	13.0423	13.3831	12.8534	13.5958	13.0017	12.4274	13.8958	13.0703	12.8927	13.1865	13.0424	14.2219	13.4903	12.4759	12.9649	12.7391	12.503	13.0515	13.2963	13.4221
HSPA13	P48723	NA	NA	NA	NA	NA	NA	11.225	NA	NA	NA	NA	NA	NA	NA	NA	NA	NA	NA	NA	NA
HSPA1L	P34931	13.149	11.8908	13.034	12.606	12.592	11.6643	NA	12.098	13.5814	11.5867	12.5415	13.6784	13.7059	13.4213	12.2478	13.1136	NA	13.4811	NA	NA
HSPA2	P54652	14.0737	13.2613	13.6678	13.8234	13.7837	13.5248	13.492	12.9993	13.829	12.9793	12.6486	12.941	13.0756	13.9333	12.9407	12.9917	14.8431	12.5107	13.7899	12.9951
HSPA4	P34932	14.5617	14.5373	14.2814	14.3118	14.2939	14.161	14.7432	14.101	14.3301	14.4775	13.7913	13.8526	13.9713	13.8022	13.4587	14.0233	13.9099	13.7526	14.3162	13.9102
HSPA4L	O95757	13.4813	13.8639	13.5736	11.8756	12.6699	11.7183	11.7771	12.4578	13.3128	14.0358	14.1303	12.9289	12.2485	12.5078	13.4037	NA	13.8118	NA	14.1408	13.2373
HSPA5	P11021	17.6402	17.8554	17.5239	17.852	17.3992	17.215	17.6562	17.2504	17.7193	17.429	17.5473	17.4479	17.4505	17.609	17.165	17.4807	17.1994	17.2465	17.1994	17.3139
HSPA6	P17066	12.3016	NA	NA	13.327	10.8853	10.1888	10.2438	NA	10.7855	10.7274	13.3206	11.0896	NA	11.2059	13.5518	13.3239	13.9207	NA	NA	NA
HSPA7	P48741	NA	NA	NA	NA	NA	NA	NA	NA	NA	NA	NA	NA	NA	15.6387	NA	15.7237	NA	NA	NA	15.6285
HSPA8	P11142	18.0644	18.081	18.103	17.9164	17.8921	17.9158	17.6692	18.065	17.8036	18.0136	17.9181	17.8895	17.852	17.9582	17.8758	17.7902	17.8411	17.7502	17.7777	17.7494
HSPA9	P38646	17.765	17.5559	17.562	17.5912	17.6553	17.5107	17.3022	17.7367	17.4233	17.4167	17.6521	17.6708	17.6089	17.7855	17.7152	17.4144	17.1274	17.6571	17.467	17.3486
HSPB1	P04792	19.7905	20.0876	19.7499	20.0065	19.3953	19.374	20.0577	19.5124	19.4426	20.3942	19.7513	19.6338	19.4725	19.3586	19.7028	19.9998	19.9025	19.8928	19.9613	19.3904
HSPB2	Q16082	15.7195	15.7945	15.4954	16.2455	15.8869	15.8013	15.8422	15.7254	16.1081	16.6481	15.8261	16.1044	15.893	15.7266	15.5189	16.6134	15.8282	16.4565	16.2999	16.1175
HSPB3	Q12988	14.4168	14.7684	14.4364	14.7169	14.457	14.8839	14.6191	14.768	15.3151	15.0907	14.5074	14.734	14.8708	14.627	14.5426	15.28	14.4551	15.2529	15.0414	14.8738
HSPB6	O14558	19.1419	19.3194	19.0499	18.62	18.2573	18.9246	18.7134	18.6308	18.9706	19.0319	18.8244	17.8621	18.8451	18.6492	18.8746	18.6619	18.7189	18.888	18.6945	18.217
HSPB7	Q9UBY9	17.2627	17.4209	17.1816	16.9893	16.8529	16.7801	16.4956	16.7219	16.9623	17.433	16.9332	16.5917	16.7321	16.6528	16.7929	16.7474	16.6395	16.6591	16.4864	16.6087
HSPB8	Q9UJY1	15.1263	15.1112	15.3809	15.0702	15.2508	14.9315	14.3163	14.8166	14.7358	15.3962	15.1253	14.9386	14.8766	14.9151	14.9484	15.1467	15.191	14.8238	14.9875	14.8366
HSPBP1	Q9NZL4	12.6886	13.7084	12.8911	13.0009	12.8098	12.4185	12.3658	12.4946	12.1468	12.8153	12.8747	12.4283	13.4001	12.7046	12.7663	12.9573	13.5941	13.0047	12.5282	12.756
HSPD1	P10809	18.1368	18.0174	18.1726	18.1809	18.4024	18.2825	17.8659	18.1532	17.9089	18.1366	18.0263	18.2883	18.0115	18.2714	17.7813	17.8851	17.8697	17.9561	18.1822	18.0411
HSPE1	P61604	18.1797	18.0462	17.9192	17.9154	17.6964	17.4939	17.9166	17.9881	17.0615	17.7014	17.4797	17.6112	17.629	17.7293	17.2655	17.5189	17.3503	17.6859	17.463	17.4406
HSPG2	P98160	17.2465	17.7659	17.5687	18.0428	17.4727	17.4495	17.5024	17.5292	17.6312	17.895	17.5994	17.8241	17.8742	17.4125	17.9413	17.5145	18.0205	17.6095	17.5148	18.2505
HSPH1	Q92598	11.5125	12.9151	11.0166	NA	11.2186	10.4575	NA	NA	10.8248	12.8691	11.5119	11.692	11.1957	NA	NA	11.1885	NA	NA	11.0215	NA
HTATIP2	Q9BUP3	11.6736	11.5065	10.267	10.5074	10.0384	10.721	10.3679	10.8487	NA	11.4684	NA	10.9777	NA	10.2408	NA	10.1364	NA	NA	NA	NA
HTATSF1	O43719	11.9811	11.8737	11.7797	12.5717	12.1568	12.6982	12.7085	12.164	12.4223	11.9685	13.8176	12.8293	NA	NA	13.8535	12.3667	NA	13.039	NA	12.2172
HTRA1	Q92743	NA	NA	10.8281	NA	NA	NA	NA	NA	NA	NA	NA	11.4148	NA	NA	NA	NA	12.9936	NA	NA	11.0621
HTRA2	O43464	13.0742	13.1992	13.2502	13.2918	13.4354	13.2374	13.1614	13.0362	13.4135	13.2528	13.3898	13.438	13.4338	13.0599	13.7308	13.2151	13.5399	13.7727	13.7064	13.1176
HTT	P42858	NA	NA	NA	NA	11.1069	NA	12.6258	12.3841	10.7773	NA	NA	NA	NA	NA	NA	12.0812	NA	NA	NA	NA
HUWE1	Q7Z6Z7	13.3827	13.6665	13.0007	13.1256	12.9281	12.8088	13.3893	12.8246	13.0918	13.2888	12.8221	13.268	12.6816	12.5102	12.9122	12.9824	12.5701	12.833	13.1936	12.8439
HVCN1	Q96D96	11.9553	11.8721	10.6925	11.9147	10.5885	11.0576	12.0608	11.2987	12.192	10.7735	10.6469	11.8353	11.4899	11.0262	11.3882	10.2115	11.0279	NA	NA	10.4365
HYI	Q5T013	11.4538	NA	11.1602	NA	11.7202	11.6311	12.498	12.5176	11.6045	NA	11.5117	NA	12.2599	NA	10.9664	12.5133	11.8522	NA	NA	11.3829
HYOU1	Q9Y4L1	13.6746	14.1023	13.4021	13.9646	13.5952	13.2778	13.4225	12.9474	13.8555	13.4442	13.2538	13.2703	13.2642	13.4975	12.845	12.9844	13.4171	13.1048	13.7913	13.0506
HYPK	Q9NX55	12.854	NA	12.3847	NA	12.1153	11.9788	NA	NA	12.25	NA	NA	11.1463	NA	11.9471	NA	NA	11.0018	11.4088	NA	11.3478
IAH1	Q2TAA2	12.7221	12.6743	NA	13.108	12.4807	13.0392	13.0627	12.7438	11.8295	12.4136	12.3698	12.3019	11.5375	12.2007	12.969	13.2222	12.2027	12.8054	12.1234	12.8348
IARS1	P41252	13.2605	13.7365	13.3709	13.4289	13.3597	13.253	13.3599	13.1664	13.4408	13.3084	13.1269	13.3251	13.4125	12.9254	13.2522	13.2161	13.1514	13.2924	13.32	13.0214
IARS2	Q9NSE4	15.3435	15.2343	15.5167	15.3892	15.5268	15.3581	15.1609	15.4378	15.4661	15.2935	15.2144	15.2908	15.439	15.5079	14.9939	15.3053	14.9583	15.365	15.1226	15.3165
IBA57	Q5T440	14.3901	14.3583	14.4638	14.8456	14.677	14.3554	14.045	14.5009	14.1086	14.4822	15.0254	14.6486	14.6941	14.7231	14.9459	14.547	14.7248	14.8538	15.1924	14.4801
ICAM1	P05362	13.18	12.4285	11.7268	12.1076	11.8888	11.0165	12.6543	12.3396	12.0396	12.0579	11.3068	12.8075	11.6401	12.0771	11.1097	10.9861	12.2855	11.4421	11.0096	11.936
ICAM2	P13598	8.69164	NA	NA	10.7972	NA	NA	10.7808	NA	NA	NA	NA	10.6068	NA	9.47645	NA	NA	NA	NA	NA	NA
IDE	P14735	13.1066	12.8456	12.6688	12.747	12.8686	13.1542	13.0753	12.8135	12.8006	12.82	12.7598	12.7835	12.8813	12.5215	12.6698	12.6958	12.2828	12.8499	12.7677	12.6891
IDH1	O75874	14.8417	14.4313	14.1322	14.0402	14.2037	14.2693	14.7571	14.3643	13.8426	14.3369	14.4859	13.8618	14.367	13.9747	14.1464	14.5875	14.5351	14.3074	14.3164	14.7009
IDH2	P48735	19.6626	19.7905	19.8238	19.8544	20.1105	20.093	19.3973	19.8881	19.5032	19.7472	20.1196	19.9719	19.7637	19.8654	19.9019	19.6098	19.2674	20.0148	19.4504	19.8706
IDH3A	P50213	17.3205	17.0381	17.237	17.4917	17.9026	17.715	17.1548	17.1381	17.5277	16.7629	16.9785	17.2776	17.738	17.5173	16.9726	17.3547	17.2216	17.6036	17.3086	17.4358
IDH3B	O43837	16.7518	16.8392	16.7101	16.9675	17.23	17.1274	16.4901	16.6562	16.8947	16.3194	16.458	16.5685	17.0338	16.9343	16.433	16.8775	16.6839	17.1124	16.9069	16.7175
IDH3G	P51553	16.7954	16.7466	16.8317	16.7896	16.6915	16.8999	16.3574	16.6838	16.8651	16.4908	16.6104	16.5256	16.7936	16.8104	16.5266	16.5396	16.6204	16.7013	16.9335	16.6413
IER3IP1	Q9Y5U9	NA	NA	NA	NA	9.91036	9.95495	11.2214	NA	10.7974	NA	NA	NA	NA	NA	NA	NA	NA	NA	NA	NA
IFI16	Q16666	10.9876	NA	10.0049	10.3228	NA	9.66825	NA	10.5038	NA	NA	NA	NA	NA	NA	NA	NA	10.96	NA	NA	10.5952
IFIT1	P09914	11.6839	NA	10.6688	NA	10.6626	10.7862	11.5156	NA	NA	NA	NA	NA	NA	NA	NA	10.9286	NA	NA	12.1525	11.2859
IFIT3	O14879	11.5602	NA	NA	10.6901	NA	NA	12.2575	10.4671	NA	10.8348	NA	NA	NA	9.68607	NA	11.1237	NA	9.98761	NA	11.3232
IFITM3	Q01628	12.608	13.7402	12.1977	12.8622	12.3169	12.0158	12.5157	11.8714	12.3307	13.1846	12.2116	12.7275	11.4865	11.4962	10.9715	11.0098	11.7643	11.7294	11.5501	11.2925
IFRD1	O00458	14.8221	14.4189	14.9175	14.6496	14.7808	15.1471	13.6445	14.467	16.0709	NA	14.9692	15.4598	NA	NA	NA	NA	NA	NA	14.7832	15.0046
IGBP1	P78318	11.669	11.7106	11.6034	11.1785	11.8745	11.7047	11.7078	11.4748	11.8823	11.4918	11.7512	11.7171	11.8325	11.5267	11.1878	11.1138	11.8687	11.7574	12.1749	11.1077
IGF2BP2	Q9Y6M1	12.4259	12.0733	12.2502	11.7934	12.0055	12.2466	11.9255	12.4755	NA	13.0658	NA	NA	12.3965	12.048	12.5544	12.1263	NA	11.819	11.5939	12.7553
IGF2BP3	O00425	12.8291	13.3955	12.5378	12.7585	NA	11.5516	NA	11.7749	NA	12.3528	NA	11.8075	11.9382	NA	11.9758	12.3715	12.5132	NA	NA	12.165
IGF2R	P11717	13.6035	13.7501	13.4734	13.5527	13.3402	13.2478	13.6038	13.413	13.4509	13.2828	13.1061	13.568	13.7067	13.1691	13.5118	13.2728	13.0517	13.0848	13.65	13.4233
IGFALS	P35858	11.966	12.3134	11.8215	12.6944	11.6717	11.458	12.9668	12.3317	12.1895	12.0929	11.6783	12.0965	11.6575	12.209	11.4682	12.0887	13.5196	11.7499	13.7589	12.4109
IGFBP2	P18065	10.8651	12.1495	11.4098	12.0629	10.841	NA	NA	NA	NA	11.3457	NA	NA	NA	NA	NA	NA	11.4935	NA	12.0551	NA
IGFBP5	P24593	11.4547	NA	11.2805	11.8178	10.7456	11.3485	11.5651	11.3382	NA	11.3225	NA	NA	11.1543	11.0425	NA	11.275	12.815	NA	12.257	12.1798
IGFBP6	P24592	NA	NA	NA	11.547	11.2575	NA	NA	NA	NA	NA	11.1934	NA	NA	NA	NA	11.3891	12.0863	NA	NA	NA
IGFBP7	Q16270	12.5938	12.4757	12.7817	13.2754	12.4846	11.8288	12.9644	12.5258	12.2161	11.8941	12.1714	13.1852	12.9401	12.9524	12.1206	12.4694	13.2393	12.4007	13.1745	12.859
IGHA1	P01876	16.0158	14.9915	16.511	16.6946	15.9583	13.9107	17.7437	16.2676	16.4929	15.4366	15.3194	15.8155	14.673	16.4463	14.6071	16.1887	16.5705	15.0854	17.5244	16.6113
IGHA2	P01877	13.2941	9.99591	13.0106	12.9823	11.5481	10.9114	13.5014	12.7458	13.6535	10.9877	12.3003	14.5316	11.8737	13.6877	11.7541	13.787	12.574	12.3361	14.8593	13.9591
IGHD	P01880	NA	NA	NA	NA	NA	NA	11.5224	13.6867	11.9873	NA	NA	NA	NA	NA	NA	NA	NA	NA	13.5882	11.0534
IGHG1	P01857	17.308	17.7109	17.7303	17.8336	17.0936	16.3732	19.2024	17.8225	17.2501	16.6025	16.9184	18.2898	17.4598	18.3006	16.2345	16.7876	17.2954	16.0797	17.8155	18.8589
IGHG2	P01859	13.3361	14.6561	15.5869	15.6679	14.6165	14.1719	16.637	15.4103	14.975	13.84	14.1103	14.4687	15.0794	15.5145	14.8006	15.1156	16.3471	14.4585	16.577	16.3399
IGHG3	P01860	12.7035	13.5048	12.7285	13.0658	13.4519	12.207	13.8307	14.3103	14.5261	13.0355	12.9534	15.1412	12.5208	14.1896	13.205	12.1696	13.8753	12.6847	14.3791	15.473
IGHM	P01871	13.3291	12.7512	13.8198	14.0122	10.8512	12.6755	14.4375	13.4385	13.5693	13.0783	13.4457	16.3687	14.5103	14.645	13.4397	14.3773	15.1451	13.3227	14.7063	15.1962
IGHV1-18	A0A0C4DH31	NA	NA	12.527	NA	NA	NA	NA	NA	NA	NA	11.346	NA	NA	NA	NA	13.0839	NA	NA	12.8933	NA
IGHV1-46	P01743	NA	NA	NA	10.8124	NA	NA	12.1377	11.1489	NA	NA	11.5451	11.068	10.8586	11.814	NA	NA	NA	NA	NA	11.2512
IGHV3-35	A0A0C4DH35	11.2158	10.8256	11.3512	12.2838	NA	NA	12.7935	11.2209	11.2263	10.7932	NA	11.3581	11.8233	11.9967	NA	NA	12.6757	NA	13.2408	12.3348
IGHV3-66	A0A0C4DH42	12.8551	13.1021	13.3326	13.4915	12.1623	11.6427	14.442	13.1221	12.3977	12.1445	13.0094	13.6095	12.0955	13.3575	11.8138	13.2022	13.8031	13.1302	13.5749	13.7866
IGHV3-7	P01780	11.8993	11.7266	11.9662	12.6071	10.6915	10.3288	13.4148	11.9883	11.9743	12.3651	12.495	12.9941	12.5248	13.0896	12.1971	12.5239	14.3	11.8309	13.8606	13.0683
IGHV4-28	A0A0C4DH34	11.9743	NA	11.2799	13.1265	11.75	NA	13.8772	11.5492	NA	NA	NA	12.4634	NA	NA	11.8158	NA	NA	NA	13.4836	13.239
IGHV5-51	A0A0C4DH38	11.385	NA	11.4757	11.6748	NA	NA	12.6915	NA	11.033	NA	NA	12.9529	10.0475	11.9233	NA	NA	12.89	11.3228	12.6554	11.8333
IGHV6-1	A0A0B4J1U7	NA	NA	NA	NA	11.1348	NA	NA	11.2462	11.459	NA	9.93352	NA	NA	NA	NA	NA	12.0826	NA	12.1962	12.2859
IGKC	P01834	17.0499	17.1037	17.2687	17.7089	16.3365	15.5773	18.6306	17.1365	17.3213	16.1653	16.4735	17.9685	16.8834	17.7341	16.2468	16.7843	17.9103	16.3363	18.1656	18.1589
IGKV1-5	P01602	12.9863	13.012	13.5618	13.6416	12.1292	12.1034	15.1892	13.4622	13.9797	11.2605	11.7476	13.9153	12.9492	13.9872	11.8827	12.9202	13.7601	11.504	13.3877	14.6556
IGKV1-6	A0A0C4DH72	NA	NA	NA	NA	NA	NA	11.9033	NA	NA	NA	NA	NA	12.211	NA	NA	NA	NA	NA	NA	NA
IGKV1-9	A0A0C4DH69	11.6066	11.7272	11.0872	11.0961	11.5319	NA	13.2471	11.1707	11.9209	NA	NA	11.9467	11.1133	NA	NA	11.1993	NA	10.2558	11.1889	13.2672
IGKV3-20	P01619	13.562	13.5658	14.2009	14.6095	13.5342	12.892	15.5285	14.2689	14.6588	13.2997	13.6464	14.5028	11.6702	14.7541	13.1638	13.6601	14.9738	12.6532	15.3199	14.9983
IGKV3D-20	A0A0C4DH25	12.8234	12.9522	14.0326	13.8489	12.1359	11.8987	15.3935	13.1213	13.0829	12.4664	13.8353	14.5524	13.8444	14.2964	13.3444	13.8392	15.4106	13.2704	15.6094	14.932
IGKV4-1	P06312	12.477	13.0555	12.9627	13.4501	11.1714	NA	14.856	12.2408	12.867	11.5362	11.8701	13.5027	12.405	13.1712	NA	12.4896	13.8736	12.0809	14.2952	13.8651
IGLL5	B9A064	14.3655	13.8215	14.9281	14.5679	13.186	12.2514	15.2537	14.3099	NA	12.6986	14.2769	14.6931	14.019	13.5989	13.7064	13.7611	13.6354	13.1489	14.0844	14.2609
IGLV1-47	P01700	13.4499	12.9957	13.7356	13.4879	12.3129	NA	14.6948	13.7998	13.5574	12.1806	13.0673	14.2644	13.3211	14.1286	13.3225	13.4054	14.1159	13.3213	15.1814	14.6253
IGLV2-18	A0A075B6J9	NA	NA	NA	NA	11.0865	NA	13.3043	10.9083	NA	NA	NA	NA	NA	NA	NA	NA	NA	NA	NA	NA
IGLV3-10	A0A075B6K4	NA	NA	11.4693	NA	NA	NA	12.3017	12.4959	NA	NA	NA	12.0291	NA	12.3609	NA	NA	12.1781	NA	NA	NA
IGLV3-19	P01714	10.6883	12.615	11.9306	12.9821	12.1289	11.2997	14.1971	12.554	12.157	12.1571	12.1412	13.148	NA	12.6241	12.1524	11.8123	13.9079	11.0301	12.8642	13.0357
IGLV3-21	P80748	11.3844	10.7536	11.9168	10.635	10.6856	NA	13.2822	12.1424	13.1994	NA	NA	11.5633	9.69761	11.8653	10.2202	11.3322	NA	NA	11.5576	12.2874
IGLV4-60	A0A075B6I1	NA	NA	NA	NA	NA	NA	NA	NA	NA	NA	NA	NA	NA	NA	NA	NA	NA	NA	12.7412	NA
IGLV4-69	A0A075B6H9	12.8204	12.4982	12.9454	13.1946	NA	NA	14.252	NA	NA	NA	NA	13.2359	NA	NA	12.5906	NA	13.3378	12.0485	14.5286	NA
IGLV6-57	P01721	NA	NA	12.0134	12.1379	NA	NA	12.2348	12.594	10.8536	NA	NA	10.2986	NA	10.1315	NA	12.6595	13.4535	NA	13.8724	11.2895
IGSF8	Q969P0	11.777	12.1698	11.136	12.2951	11.1543	NA	11.6102	NA	11.6197	11.585	11.2745	12.1577	11.7141	NA	11.4936	11.6428	NA	NA	12.0605	12.0316
IK	Q13123	10.6258	NA	10.8672	11.438	NA	10.1852	11.3274	11.0856	NA	9.89573	NA	11.2583	NA	NA	10.9444	NA	NA	10.7197	NA	10.8176
IKBKG	Q9Y6K9	NA	NA	NA	NA	10.496	NA	10.4863	NA	11.0816	NA	NA	NA	NA	NA	NA	NA	NA	NA	NA	NA
IL1RN	P18510	14.0935	14.142	NA	NA	14.4519	14.6227	NA	14.7983	13.7916	14.4045	14.4477	14.6081	15.0914	15.2471	NA	15.067	15.0152	15.1794	13.581	14.6738
IL4I1	Q96RQ9	15.1351	13.5791	15.7448	NA	15.9715	16.0403	13.7887	NA	NA	NA	NA	NA	16.0416	NA	NA	NA	13.317	NA	NA	NA
ILF2	Q12905	14.0434	14.3912	13.9432	14.0245	13.9632	13.517	13.9235	13.9902	13.9488	14.0637	13.7114	14.244	14.0378	13.8183	13.8122	13.999	14.0915	14.1324	14.536	13.9831
ILF3	Q12906	13.7316	13.8702	13.5124	13.7652	13.5158	13.1439	13.4734	13.4596	13.7071	13.7202	13.4079	13.7547	13.5697	13.2024	13.2785	13.5167	13.5495	13.539	14.1408	13.84
ILK	Q13418	15.1047	15.3243	15.1501	15.5688	15.0649	14.9754	15.1534	15.467	15.1165	15.1578	15.0488	15.523	15.5084	15.3064	15.1219	15.123	15.4773	14.991	14.9627	15.7628
ILVBL	A1L0T0	15.9735	15.8063	15.7598	16.0506	16.0348	16.0924	15.6704	15.9942	15.7712	15.8573	16.1421	15.844	15.759	15.9978	16.0214	15.815	16.2112	15.9204	16.5981	15.9479
IMMP2L	Q96T52	NA	NA	11.0183	NA	NA	NA	NA	NA	NA	11.2169	NA	12.1507	NA	NA	12.2187	NA	NA	NA	NA	NA
IMMT	Q16891	18.2347	18.1679	18.5363	18.3009	18.4561	18.2918	18.0635	18.5255	18.0805	18.1255	18.4468	18.391	18.306	18.5744	18.3507	18.223	18.3541	18.5203	18.534	18.1861
IMPA1	P29218	15.3589	14.8132	14.847	14.7405	14.8485	15.12	15.9101	15.2367	14.5884	14.7001	14.5086	14.2616	14.7161	14.039	14.445	15.251	14.3009	14.9269	14.2355	14.5534
IMPACT	Q9P2X3	12.0565	11.1611	11.5627	11.0196	11.7661	11.1762	11.6981	11.7266	NA	11.6273	NA	11.6379	11.7286	NA	10.9937	11.5927	11.6365	NA	11.1566	11.2884
IMPDH2	P12268	12.8867	13.0513	12.2814	13.1925	12.7831	12.0891	13.252	12.5101	13.0786	12.6105	12.3236	12.6147	12.3724	12.1977	11.4286	12.4532	11.7352	12.5479	12.8833	12.4231
INF2	Q27J81	13.7037	14.4657	13.9689	13.9727	13.0318	13.3526	13.8413	13.9098	12.8747	13.8922	13.9835	14.6772	13.4793	13.8403	13.9016	13.8026	14.1796	14.2827	14.3722	14.2642
INHBC	P55103	9.62551	10.2571	10.4114	NA	9.67172	9.08502	10.6737	NA	10.0987	NA	NA	10.6485	10.6482	9.75899	NA	10.4506	13.0619	10.6623	9.88143	NA
INHBE	P58166	10.6399	11.1005	NA	13.9438	NA	NA	13.0302	NA	NA	11.5009	NA	11.6528	10.8365	11.6599	10.5664	12.6656	15.4836	11.0715	NA	11.3773
INPP4B	O15327	11.2598	11.8884	11.3698	10.6936	11.5796	10.9731	10.6435	11.3886	11.6466	11.674	11.0284	NA	10.348	11.3255	11.2871	11.0173	12.0249	10.5894	11.1703	10.7211
INPP5A	Q14642	11.7891	12.3044	12.1826	11.9031	11.8923	12.0583	11.4902	11.2107	11.5863	12.2633	11.7048	11.9399	11.7813	11.7578	11.8476	11.8454	NA	11.9845	12.161	12.0918
INPP5F	Q9Y2H2	11.2017	NA	11.7831	NA	NA	NA	12.0777	NA	NA	11.9832	11.697	NA	NA	NA	NA	NA	NA	NA	11.9181	NA
INPP5K	Q9BT40	NA	NA	NA	NA	NA	8.92903	NA	NA	NA	NA	NA	NA	NA	NA	NA	NA	10.5185	NA	9.2361	NA
INPPL1	O15357	11.9508	11.9814	12.3174	11.9869	11.7794	11.9379	12.1737	12.0475	12.2665	11.7372	12.047	12.0253	11.7532	11.9703	11.9925	11.8357	11.8805	11.7397	11.5628	11.7339
INSR	P06213	11.748	12.2628	11.568	11.9279	11.1626	11.3042	11.1762	11.1018	11.5644	11.5322	11.6086	NA	10.759	11.5727	NA	11.4224	NA	11.1349	11.9081	11.7666
IPO11	Q9UI26	9.56802	11.3767	9.81557	11.3317	10.5355	11.0815	11.2938	NA	10.5305	10.5842	10.6654	9.19343	10.008	NA	10.5252	NA	10.7899	10.6591	10.3784	NA
IPO5	O00410	14.0332	14.4064	13.8604	14.1302	13.9594	13.9351	13.9337	13.7695	13.9517	14.3043	14.0592	13.9355	13.9126	14.0294	13.9645	13.9944	14.3879	13.769	13.9019	13.9149
IPO7	O95373	13.2752	13.297	13.1039	13.3053	13.0577	13.1564	13.3609	13.0355	13.2126	13.1561	12.8477	12.7174	12.5943	12.6118	12.2825	12.9639	12.545	12.472	12.9439	12.7096
IPO9	Q96P70	11.7161	NA	10.8107	12.3943	12.1839	12.2517	12.7453	11.6634	11.9276	11.4499	NA	12.5703	NA	NA	NA	NA	NA	NA	13.066	NA
IQGAP1	P46940	15.1701	15.0378	14.3211	15.2821	14.4496	13.6234	15.2134	14.0307	14.7599	14.7053	13.843	15.0865	14.3401	14.2528	13.8983	14.0869	15.0791	14.0434	15.035	14.6184
IQGAP2	Q13576	13.1445	12.291	12.0335	12.9479	11.8385	NA	12.9874	11.7523	12.5048	12.1006	11.3145	12.8412	12.8276	12.751	11.747	12.0654	12.51	11.2751	NA	11.8485
IQSEC1	Q6DN90	NA	NA	NA	10.7836	NA	NA	10.97	11.311	11.0279	NA	NA	NA	11.3312	10.9042	NA	NA	NA	NA	NA	NA
IRF2BP2	Q7Z5L9	NA	9.97945	NA	NA	NA	NA	9.6584	NA	NA	11.0835	NA	NA	NA	NA	NA	NA	NA	NA	NA	10.5136
IRF2BPL	Q9H1B7	11.1283	10.7057	NA	10.8425	11.0142	10.8694	10.6722	10.8275	10.8659	11.576	10.0463	11.6235	10.761	10.3631	9.88207	11.0766	10.633	11.3643	11.4358	11.0984
IRGQ	Q8WZA9	11.3586	11.4596	NA	11.8254	11.1971	11.4114	11.9073	10.713	12.0147	11.4016	10.9627	11.2889	10.685	NA	NA	11.7772	11.297	11.0188	11.9172	NA
ISCA1	Q9BUE6	12.0487	11.6516	11.7457	11.6751	12.4857	11.8848	12.1318	11.8805	11.5723	11.2575	11.8005	11.2008	11.1064	11.5818	11.5473	12.211	11.1502	11.9868	12.0544	11.8
ISCA2	Q86U28	13.41	13.3478	13.4937	13.982	13.7259	14.0589	13.6647	13.1694	13.6152	13.3046	13.832	13.6294	13.656	13.9299	13.6839	13.5816	13.7748	13.6783	14.1137	13.1533
ISCU	Q9H1K1	13.7747	13.545	13.9725	13.5598	14.1596	14.0733	13.3786	13.9804	13.8084	13.2664	12.9074	13.6547	13.4162	13.9566	13.2012	13.4772	12.9883	13.4366	13.6098	13.3036
ISG15	P05161	13.1431	11.5096	11.4753	10.6528	10.8834	NA	11.9788	10.8814	10.9441	11.7018	11.0157	11.3544	NA	10.1154	NA	10.5693	10.7785	11.0057	10.2765	11.0646
ISG20	Q96AZ6	12.6495	12.3682	NA	11.4641	NA	NA	NA	NA	NA	NA	11.0894	11.4438	NA	NA	NA	NA	11.0503	NA	11.1379	NA
ISOC1	Q96CN7	14.5253	15.0725	14.7312	15.1654	14.9793	15.1087	15.6826	15.3329	14.7371	14.8311	15.2754	15.3785	15.4547	14.7169	15.4336	15.5681	14.4585	15.1779	14.8051	15.2733
ISOC2	Q96AB3	14.1942	14.1172	14.0777	13.9049	14.7465	14.3569	13.5241	14.0825	14.1976	14.0429	14.4479	14.4213	14.1247	14.3517	14.663	14.382	14.5379	14.1066	14.2859	14.1611
IST1	P53990	13.6352	13.3321	13.0744	13.2839	13.2782	13.0315	13.5047	13.3628	13.1891	12.7992	12.9858	13.0195	13.2243	13.0217	12.8689	13.1065	13.438	13.0706	13.0875	13.5749
ISYNA1	Q9NPH2	12.9027	12.8955	12.0201	12.6444	12.905	12.2056	13.661	12.3756	12.7873	12.5179	12.5094	13.6359	12.8542	12.7354	12.2955	13.2808	13.1737	13.4538	13.8491	13.65
ITGA1	P56199	12.2379	12.4631	11.9787	12.4945	12.0087	12.209	12.1709	12.0339	12.5915	12.2258	12.3203	12.9613	12.4572	12.4712	11.8674	12.2358	13.4957	11.8944	12.523	12.8766
ITGA11	Q9UKX5	15.8351	15.8038	16.0666	16.488	16.2307	15.6029	NA	14.5999	16.6607	15.0277	16.66	17.0777	NA	NA	16.2314	16.6776	15.8667	17.2441	NA	15.6559
ITGA2B	P08514	13.6993	12.7841	12.9571	14.6153	12.7483	12.3788	11.4458	14.8503	14.4665	12.1474	14.5054	16.3308	16.6609	16.4065	15.0767	13.6861	13.5616	12.1988	12.1914	14.6718
ITGA3	P26006	12.2199	12.1203	13.9259	12.4496	11.4448	11.8253	11.6398	11.9962	13.4279	12.9408	13.0621	12.9554	14.7635	13.3981	14.4234	13.9073	13.2063	13.125	NA	13.325
ITGA5	P08648	12.5818	13.0445	12.2603	13.6379	12.9049	12.1858	13.1588	12.1753	13.3325	13.011	12.278	12.781	12.9225	12.8052	12.0511	12.2598	12.6843	11.9561	12.9249	12.913
ITGA6	P23229	12.2553	12.8115	12.2944	13.0411	11.9623	12.1629	12.5216	12.5323	12.4906	12.5881	12.6889	13.3102	13.1315	12.5891	12.7173	12.219	12.4207	12.1606	11.9546	12.7978
ITGA7	Q13683	15.3558	15.8579	15.6625	15.6153	15.5313	15.4979	15.4493	15.6315	15.6159	15.8708	15.6879	15.4294	15.802	15.4489	15.7732	15.4499	15.5488	15.392	14.9082	16.2412
ITGA9	Q13797	11.1812	NA	NA	12.158	NA	NA	NA	NA	NA	11.5182	NA	12.1684	NA	12.0944	NA	11.1832	12.5357	NA	NA	NA
ITGAM	P11215	11.3346	10.4546	10.9914	11.1847	10.8355	NA	11.4137	10.4643	11.4653	NA	NA	12.4029	11.9569	11.564	NA	NA	11.429	NA	NA	NA
ITGAV	P06756	12.0386	12.562	11.8947	12.8882	12.0632	11.7152	12.2487	11.9164	12.6717	11.7926	12.1738	11.7944	11.8984	12.4122	11.3551	11.9805	12.9084	11.6308	11.957	11.8004
ITGB1	P05556	14.761	15.2661	14.9062	15.4077	14.8964	14.6275	15.0485	15.0019	14.2424	15.035	14.6685	14.838	15.1835	14.9165	14.5608	14.5361	14.9207	14.429	14.0877	15.3685
ITGB1BP2	Q9UKP3	12.652	12.4806	12.7771	12.639	12.7995	12.3479	12.3586	12.5753	12.696	12.5379	12.6776	12.204	12.3103	11.3805	12.6803	12.2993	12.4022	12.3512	12.812	12.0265
ITGB2	P05107	12.6757	NA	11.6262	12.4771	NA	NA	12.2618	NA	11.5385	10.8956	NA	12.177	12.4659	12.2106	12.064	NA	12.0184	NA	NA	11.6451
ITGB3	P05106	14.5402	14.225	14.0998	15.1589	13.9218	13.7769	12.743	15.7386	14.951	14.0971	14.7949	16.3287	17.0143	16.6834	15.348	14.2059	14.5841	13.2946	13.1791	15.3579
ITGB4	P16144	11.8204	NA	NA	NA	NA	NA	11.8404	NA	NA	NA	NA	NA	NA	11.6766	NA	NA	NA	12.341	NA	NA
ITGB5	P18084	12.1679	13.383	12.3188	13.1187	12.4064	11.788	12.1327	11.8433	12.8897	12.031	12.0966	12.1931	12.8005	12.4684	NA	12.7785	13.4439	12.0957	12.6682	10.4053
ITIH1	P19827	15.8108	15.9361	14.9213	16.4074	14.9955	14.2983	15.9979	14.8384	16.3718	15.2512	14.7292	15.7671	14.8764	14.6404	14.6833	14.5711	15.8409	13.9123	16.074	15.7211
ITIH2	P19823	15.3287	16.0138	14.3832	16.1716	14.6768	14.0313	15.7954	14.9243	15.196	15.0567	14.4961	15.5506	14.5744	14.8912	14.3094	14.2077	15.4963	13.8598	15.8978	15.4187
ITIH3	Q06033	13.1153	13.6118	12.4122	13.5925	12.7664	12.7235	13.6044	12.2655	14.1149	13.121	NA	13.3895	NA	12.0143	12.2653	11.8287	13.0319	NA	12.5526	13.9154
ITIH4	Q14624	14.8789	15.2569	14.6659	15.6223	14.3436	14.4062	16.1122	15.2012	15.0549	14.7202	13.9982	14.8877	14.5056	14.7585	13.7344	15.0295	15.7362	13.9682	15.78	15.4027
ITIH5	Q86UX2	11.6962	12.3894	11.9691	12.4101	11.8832	11.3296	12.5246	12.1633	11.7698	11.7709	12.4603	12.6709	13.0574	12.2845	12.2881	12.5962	12.7705	12.4751	12.4609	13.7822
ITM2B	Q9Y287	11.7328	12.7983	12.1689	11.5106	11.0754	11.2791	11.3328	10.7366	11.027	11.4938	11.921	NA	11.4278	11.2677	11.1131	11.9457	11.5862	NA	11.2915	11.8161
ITPA	Q9BY32	13.5997	14.0281	13.1919	13.459	13.2552	12.9087	13.2952	12.7425	13.4008	NA	12.9407	13.4691	NA	13.2781	NA	13.5166	13.4234	12.9871	14.5081	NA
ITPK1	Q13572	12.2575	12.7612	NA	11.0823	NA	NA	11.183	NA	NA	12.8468	11.4719	11.2782	NA	10.5357	NA	NA	NA	10.8627	11.3208	NA
ITPR1	Q14643	10.7121	11.5423	10.8029	11.8229	11.1706	10.9532	11.4543	10.5899	11.5747	11.2603	NA	11.7719	11.0409	11.539	11.0831	11.3155	12.3239	10.6343	11.8454	11.6618
ITSN1	Q15811	10.8998	11.1236	10.9223	NA	NA	9.82183	10.8686	NA	NA	NA	NA	10.6037	NA	NA	NA	NA	10.7699	NA	10.4245	NA
IVD	P26440	16.0273	16.1259	16.3788	16.2692	16.342	16.4062	15.519	16.0456	16.0562	16.1799	15.8781	15.8833	16.1678	16.0091	15.6264	15.8378	16.1783	16.4927	16.8348	15.7797
IWS1	Q96ST2	13.6371	12.7678	13.0467	13.3426	11.7079	11.5899	10.9285	12.7577	15.3895	12.9162	15.6723	16.7273	15.3811	15.2047	15.6683	12.202	12.4201	NA	12.4085	14.4989
JAGN1	Q8N5M9	11.4923	12.0528	11.5368	11.7968	11.509	11.483	11.6927	11.6404	12.1901	11.6503	11.3258	11.2565	11.1897	11.7382	11.4166	11.0551	11.1092	10.997	NA	11.8768
JAK1	P23458	10.3193	10.9096	10.2957	10.9341	9.81613	9.61479	10.6678	10.2277	9.89949	NA	9.72155	11.3258	10.4326	9.89124	9.86214	9.7787	10.0916	9.65566	NA	10.47
JAM2	P57087	10.9703	10.8722	11.7701	11.3462	NA	11.3412	11.8947	NA	NA	11.6022	12.1294	12.3139	11.6611	11.3468	11.1536	11.2839	11.6687	11.3248	NA	11.6362
JCHAIN	P01591	13.4026	12.3775	13.6935	13.7383	NA	11.7055	14.9169	12.9731	13.8431	11.4734	13.0435	15.396	13.2111	13.9444	12.9619	13.8811	14.5894	12.9907	13.9373	14.7234
JMJD7	P0C870	9.88119	10.0093	NA	9.66567	8.75319	10.0779	10.8936	10.44	10.1131	10.293	10.5658	NA	NA	NA	NA	10.6434	NA	NA	NA	10.0971
JPH1	Q9HDC5	NA	12.0928	11.7309	11.1126	10.8577	NA	NA	12.0376	11.2943	12.327	NA	NA	NA	NA	NA	NA	NA	NA	NA	NA
JPH2	Q9BR39	14.5695	14.566	14.7308	14.7048	14.3784	14.3872	14.0684	14.3521	14.5865	15.0216	14.9359	14.7975	14.7884	14.7545	15.0261	15.179	14.6802	14.7482	14.7031	14.9465
JPT2	Q9H910	13.3941	13.1704	13.4624	13.9477	13.239	13.1131	13.2657	13.5106	13.8591	13.8486	13.0536	13.4527	13.7939	13.7878	12.7226	14.0872	13.2249	13.5406	13.4972	13.7504
JUP	P14923	16.3745	16.1723	16.8567	16.4584	16.2685	16.3028	15.4336	16.6366	16.1702	16.7554	16.7517	16.3848	16.7392	16.0136	16.8214	16.5424	15.8185	16.4238	14.7049	16.6892
KALRN	O60229	NA	NA	NA	11.2891	NA	10.5883	NA	10.3002	10.7073	10.8866	NA	NA	NA	NA	NA	NA	NA	NA	NA	NA
KANK1	Q14678	NA	NA	NA	NA	11.814	NA	NA	11.9146	11.9812	NA	NA	12.1738	NA	NA	NA	NA	NA	NA	NA	NA
KANK2	Q63ZY3	14.2856	15.1147	14.3707	15.2389	14.5024	14.1893	14.5396	14.5724	15.0891	14.8722	14.2115	15.2168	14.8247	14.8493	14.2426	14.6466	15.0033	14.4282	14.2861	15.1983
KANK3	Q6NY19	12.4473	13.1321	12.3588	12.4971	12.2933	12.4372	12.9346	12.8069	12.7304	12.5426	12.7231	13.3418	13.5033	12.403	13.0136	12.743	12.7974	13.0212	12.4727	13.6218
KANK4	Q5T7N3	11.0261	NA	NA	NA	NA	NA	NA	NA	NA	NA	NA	NA	NA	NA	NA	NA	NA	NA	NA	12.3288
KARS1	Q15046	14.4331	14.3978	14.1033	14.2731	14.0078	14.3379	14.5532	14.3119	14.3083	14.3639	14.1878	14.4637	14.1797	14.1007	14.1125	14.3241	13.7943	14.3266	14.0734	14.1499
KBTBD11	O94819	10.8886	11.2221	10.417	11.2903	10.865	10.64	10.8521	10.7035	11.6176	11.0474	10.9174	11.6924	11.2826	11.4149	10.8828	10.6914	10.8836	10.682	10.8924	10.8014
KCMF1	Q9P0J7	11.8688	NA	NA	11.9576	NA	11.6191	12.4423	NA	NA	NA	NA	NA	12.1125	11.7923	11.7268	12.0676	12.0561	12.1939	NA	NA
KCNS1	Q96KK3	14.1339	14.5136	14.3899	13.9518	13.7842	12.8928	13.0896	13.4457	14.7968	13.7342	14.7298	15.5802	17.9078	15.3636	15.1106	14.4076	13.8404	14.1702	13.2033	15.6222
KCTD10	Q9H3F6	15.5169	13.9643	NA	16.0031	13.6824	NA	11.3628	13.4988	NA	NA	13.6261	NA	NA	NA	NA	NA	NA	11.4724	NA	NA
KCTD12	Q96CX2	13.9211	13.8626	12.581	13.7438	13.1471	12.5467	14.1078	12.804	13.5368	13.3045	12.3548	14.7096	13.2403	12.7876	12.8625	13.5501	13.0519	13.2425	14.235	13.6442
KDELR1	P24390	NA	NA	10.2057	NA	10.3569	NA	NA	NA	NA	NA	NA	NA	NA	NA	NA	NA	NA	NA	NA	NA
KDSR	Q06136	12.5749	12.1664	12.2278	12.6374	12.1576	12.0869	12.3728	11.7897	12.0308	12.9227	12.0339	12.5027	12.2819	12.4468	12.1651	12.7176	12.9332	12.5473	12.8128	12.3358
KGD4	P82909	16.4777	16.3036	16.5944	16.2523	16.5177	16.6572	16.4555	16.5173	16.6311	15.9765	16.3847	16.4735	16.6555	16.4446	16.2406	16.2275	16.099	16.3144	16.0452	16.1476
KHDRBS1	Q07666	14.0366	14.526	13.9699	14.1036	13.7608	13.7267	13.6785	13.8571	13.6809	14.923	13.9367	14.7215	14.1949	13.8607	13.6191	13.9549	14.1207	14.0461	13.8218	14.5531
KHSRP	Q92945	12.6639	12.9013	12.5682	12.816	12.5389	12.3841	12.8056	12.8046	12.9632	12.9672	12.4944	13.1902	12.8092	12.4917	12.8403	12.8338	12.9303	13.1127	13.633	13.4737
KIAA1217	Q5T5P2	12.2044	12.0438	12.4046	12.3532	11.9677	11.8616	11.9405	12.2725	12.2026	12.36	12.5676	12.182	12.0694	12.2071	12.423	11.8185	11.9987	12.279	11.9469	12.022
KIDINS220	Q9ULH0	14.454	NA	15.5219	NA	14.6923	14.5729	14.1231	14.676	14.8601	15.3887	14.8593	NA	NA	14.6819	14.3543	14.4606	15.107	NA	14.6812	NA
KIF13A	Q9H1H9	NA	NA	11.3397	NA	11.5195	11.2723	11.3902	11.0852	10.5965	NA	NA	10.9315	NA	NA	10.721	10.4752	NA	NA	NA	NA
KIF1C	O43896	10.3114	NA	NA	9.99893	9.67461	10.446	10.6344	9.50647	10.9192	9.32318	10.1178	NA	NA	9.98259	9.92727	NA	10.7413	10.118	NA	NA
KIF20B	Q96Q89	15.9667	15.2102	16.1256	16.0662	15.6485	15.6847	13.6643	15.4949	15.8339	16.6615	16.9451	16.46	15.6202	16.2447	16.6153	16.5438	16.5985	16.3139	15.3053	16.063
KIF21A	Q7Z4S6	11.2122	11.6985	11.9394	11.0748	10.6231	11.7765	11.9641	11.0023	11.8177	11.7299	NA	NA	NA	NA	NA	11.973	NA	NA	NA	NA
KIF2A	O00139	10.8011	11.1529	11.0836	11.8126	10.8891	10.7572	10.649	10.9706	10.8177	10.6579	NA	11.8707	11.9901	11.4668	11.3778	10.5889	11.2751	NA	11.1603	10.9416
KIF5B	P33176	14.0425	14.1599	13.7785	14.0736	14.0205	13.768	14.2145	13.7638	13.9679	13.9161	13.8061	13.8889	13.8045	13.8571	13.8255	14.0211	13.7713	13.777	13.9309	13.8194
KIFBP	Q96EK5	NA	NA	12.6539	12.9337	11.6967	12.1023	12.5092	12.1428	12.0262	NA	NA	NA	NA	12.1996	NA	12.9159	NA	NA	NA	NA
KLB	Q86Z14	13.0273	NA	12.9293	12.7899	12.3989	11.9892	10.7781	NA	NA	12.7351	12.9941	12.4457	13.0105	NA	12.9201	NA	NA	NA	12.1974	12.833
KLC1	Q07866	12.9942	13.249	12.6765	13.3366	12.7644	12.5059	13.272	12.8761	12.9578	13.0429	12.1794	13.1214	12.9578	12.8635	12.7333	12.6715	12.8146	12.5985	12.9578	12.9551
KLC2	Q9H0B6	11.3674	11.8603	12.0155	12.4683	11.4079	11.4233	11.7387	11.4513	11.8314	12.2747	11.582	11.7538	NA	NA	NA	11.4375	11.8654	11.5988	12.1639	NA
KLC4	Q9NSK0	12.0122	12.0711	11.8841	11.8246	11.7194	11.4811	12.2894	11.7528	12.3232	11.3471	11.6893	11.8006	11.7254	11.645	11.8608	11.9298	11.4843	12.0927	12.1974	11.5231
KLHL21	Q9UJP4	10.2334	NA	11.4582	NA	9.49097	11.6629	9.6281	9.79359	10.9957	NA	9.57799	NA	NA	NA	NA	8.99754	10.3549	9.87727	NA	NA
KLHL22	Q53GT1	11.1007	11.0814	10.5036	11.2142	10.9554	11.0264	11.1954	NA	11.1333	10.6342	NA	11.4708	NA	10.6731	11.62	11.2987	11.2228	11.4458	11.8925	11.4688
KLHL31	Q9H511	12.5081	12.2818	12.6658	12.383	12.7726	12.782	12.1031	12.64	12.6259	12.8681	12.5188	12.3699	12.8079	12.5925	13.1318	12.5943	11.666	13.0087	12.1251	12.6326
KLHL41	O60662	13.8257	14.2359	13.748	13.4151	13.4929	13.7945	13.1327	13.6026	13.3793	14.0315	13.3617	12.2757	13.4083	12.9679	13.0276	13.3372	12.8598	12.861	12.1879	13.1375
KLKB1	P03952	12.0764	12.7442	NA	12.4542	NA	NA	12.3788	NA	NA	NA	NA	NA	NA	NA	11.5215	NA	12.7721	NA	11.9585	NA
KNG1	P01042	14.1005	14.228	13.5849	14.4346	13.704	13.5445	15.2696	14.687	13.7345	14.4133	13.3611	13.6658	13.8493	13.7273	13.0577	14.3469	14.3437	12.8962	14.7722	15.0239
KPLCE	Q5T750	12.6263	13.8629	12.3959	13.8631	12.0724	10.9319	13.9598	12.5589	NA	NA	12.3991	14.1533	14.4037	13.3809	14.7742	13.9982	14.4	13.7259	13.3625	15.8133
KPNA1	P52294	12.0626	12.4364	12.0913	11.832	11.9694	11.6269	11.695	11.6039	12.0045	11.2908	11.2322	12.1654	10.9792	11.9078	10.8722	11.227	12.219	11.0627	NA	11.3965
KPNA3	O00505	13.157	13.1657	13.1224	13.1418	12.9688	13.0822	13.1653	13.2487	13.0127	13.2683	12.6349	12.6148	13.1675	11.9376	12.779	13.355	12.6014	12.6524	12.8249	13.0607
KPNA4	O00629	13.9642	13.9731	13.9479	13.5848	13.872	13.7267	13.6996	13.5207	13.6158	14.0516	13.8076	13.7534	13.5605	13.8021	13.4772	13.9823	13.9588	13.735	13.6789	13.77
KPNA6	O60684	12.5503	12.5277	12.6147	12.7161	12.2448	12.522	12.4783	12.569	12.6145	12.6679	12.1222	12.2239	12.0546	12.91	11.7873	12.7406	NA	12.1855	12.9105	11.6501
KPNB1	Q14974	15.2256	15.2955	14.8225	15.1298	14.8467	14.737	15.0108	14.7618	14.91	14.9176	14.7236	15.001	14.6197	14.8519	14.3388	14.8908	14.7796	14.5889	14.8222	14.7477
KPRP	Q5T749	11.2363	12.8506	NA	12.2398	12.0693	11.5893	13.0257	12.9674	12.6096	10.918	11.9659	13.522	13.2897	11.7926	13.3008	12.4528	13.1009	12.5375	12.3355	14.7184
KRAS	P01116	10.7562	12.4718	11.6604	12.9545	NA	NA	10.972	11.5051	NA	11.0772	NA	NA	NA	NA	NA	NA	NA	NA	NA	NA
KRT1	P04264	19.2417	19.7713	18.4813	19.8711	19.1494	17.6018	20.3205	17.6644	19.6604	17.645	19.1181	20.7441	20.7049	19.4783	20.6064	20.2206	19.9308	19.487	19.0177	22.0019
KRT14	P02533	14.0795	14.7357	13.4589	14.9076	13.6433	12.4494	15.4602	12.4555	15.0143	11.8872	13.7243	15.5428	15.9481	14.2538	15.8052	15.1388	14.2899	12.4042	14.3665	17.412
KRT17	Q04695	12.6923	13.2279	11.5991	12.8938	11.9961	11.3415	13.3075	NA	13.5049	12.6649	12.4256	13.2477	14.6742	12.3162	14.0041	13.3037	12.4085	11.3152	12.7588	15.7043
KRT18	P05783	12.8971	14.0041	13.3919	13.45	13.0741	12.5065	12.8186	12.9283	12.3792	13.7256	13.3132	13.8353	12.7371	13.1831	13.4874	12.9778	14.44	13.16	13.6071	13.1969
KRT2	P35908	16.6958	18.0366	15.571	17.4512	16.0782	15.1728	18.6501	15.7279	17.0253	15.8795	16.8891	18.3503	17.7553	17.8563	17.9117	17.8576	17.8092	16.8569	16.7478	19.4523
KRT23	Q9C075	NA	NA	NA	NA	NA	NA	11.1118	NA	NA	NA	NA	NA	10.7264	NA	NA	11.298	NA	11.0552	NA	12.2989
KRT25	Q7Z3Z0	NA	NA	NA	10.9287	NA	NA	12.9185	NA	NA	NA	NA	NA	NA	NA	NA	NA	NA	NA	NA	10.0433
KRT3	P12035	NA	NA	NA	10.9906	10.8389	NA	11.405	NA	11.4831	NA	NA	11.0234	13.3084	11.3222	11.2967	12.2145	NA	NA	NA	13.697
KRT4	P19013	NA	11.9153	12.4293	12.1187	11.749	NA	13.3978	NA	13.6593	NA	NA	12.6121	13.2559	NA	13.6271	NA	13.595	NA	12.0102	14.4276
KRT5	P13647	15.4844	16.0595	14.6478	16.1131	15.0183	13.8974	16.8768	13.5166	16.0622	13.7027	15.354	17.0746	17.2317	15.6905	17.0722	16.4116	16.0825	14.524	15.5805	18.8117
KRT6A	P02538	12.8881	13.4158	12.1458	14.3439	12.6116	11.6023	14.6204	NA	13.8795	NA	11.8512	14.3458	15.5657	12.3471	14.8699	13.7008	12.3593	11.2744	13.7055	16.4128
KRT6B	P04259	11.406	13.4036	11.0651	12.2594	11.6274	10.0636	13.4986	NA	13.6688	NA	NA	12.6588	14.9015	11.8639	14.2295	13.0902	NA	NA	13.1099	15.4537
KRT6C	P48668	11.4933	NA	NA	NA	NA	NA	12.1289	NA	12.0355	NA	NA	NA	NA	NA	NA	11.8908	NA	NA	NA	13.5988
KRT71	Q3SY84	11.6237	NA	NA	13.1904	NA	NA	13.527	NA	NA	NA	NA	NA	NA	NA	NA	NA	NA	NA	12.3321	NA
[truncated: 2,486 more rows]

## Sheet: DEPs_ACMvsDonor
Differentially expressed proteins
Genes	Uniprot	logFC	CI.L	CI.R	AveExpr	t	P.Value	adj.P.Val	B	Donor_1	Donor_2	Donor_3	Donor_4	Donor_5	Donor_6	Donor_7	Donor_8	Donor_9	Donor_10	ACM_1	ACM_2	ACM_3	ACM_4	ACM_5	ACM_6	ACM_7	ACM_8	ACM_9	ACM_10	valid_Donor	valid_ACM	sign
NAMPT	P43490	-0.918958	-1.16973	-0.668188	14.7905	-7.60595	1.47983e-07	0.000595039	7.47962	15.4519	15.4527	15.153	15.1828	14.6458	15.4826	15.4819	15.3509	15.194	15.1045	14.5146	14.418	14.5092	13.8744	14.2618	14.8104	13.99	14.2922	14.3185	14.3216	10	10	down
CLIC4	Q9Y696	-0.738596	-0.95722	-0.519973	14.7955	-7.01205	5.29402e-07	0.000709575	6.30863	15.4232	15.437	14.917	15.1329	15.321	15.2308	15.232	15.2127	14.8786	14.8627	14.2866	14.197	14.6777	14.5725	14.0255	14.6399	14.5649	14.3843	14.2839	14.6295	10	10	down
STBD1	O95210	-0.825697	-1.06409	-0.587301	13.7389	-7.18879	3.60504e-07	0.000709575	6.66282	14.7134	13.9689	14.492	13.8911	14.2144	14.2415	13.9257	14.1678	13.7847	14.1184	13.2524	13.1072	13.3842	13.1988	13.5106	13.637	13.4835	13.0369	13.3542	13.2962	10	10	down
LDHA	P00338	-0.683785	-0.893691	-0.47388	17.3529	-6.76129	9.19594e-07	0.000924422	5.798	17.9426	17.7994	17.4477	17.67	17.9957	17.3839	17.6852	17.6852	17.7171	17.6207	17.0302	17.161	17.1677	16.7577	16.6703	17.4476	17.0417	16.8478	16.9053	17.0803	10	10	down
DRG2	P55039	-0.633609	-0.835825	-0.431393	12.8584	-6.50339	1.63647e-06	0.00109671	5.2631	13.2296	13.265	12.8911	13.098	13.1829	13.1398	13.2664	13.1606	13.384	13.1346	12.3783	12.4535	12.4214	12.8042	12.2976	12.9078	12.3245	12.4591	12.563	12.8065	10	10	down
FKBP5	Q13451	-0.942826	-1.24318	-0.642474	11.9833	-6.51531	1.59314e-06	0.00109671	5.28804	12.8411	12.3728	12.708	12.4412	12.716	12.4323	12.6683	11.6582	12.4169	12.2919	11.1856	11.8055	11.6753	11.2253	11.1252	11.7773	11.6671	11.4519	11.9053	11.3	10	10	down
DYNLRB1	Q9NP97	-0.930871	-1.23256	-0.629187	12.897	-6.40428	2.04674e-06	0.0011757	5.055	13.7002	13.4228	13.0384	13.6929	13.0759	13.1477	13.5653	13.2597	13.1795	13.5419	12.6564	12.3369	12.8236	12.655	12.2924	12.6174	11.9356	12.2775	11.7774	12.9434	10	10	down
ANKRD2	Q9GZV1	-1.65877	-2.21607	-1.10146	13.7945	-6.17768	3.429e-06	0.00144517	4.57404	15.0722	15.5403	15.4518	14.0594	13.9953	13.9453	13.4849	14.405	15.173	15.1117	13.3852	11.8666	13.3664	13.2411	13.1818	13.2859	13.1618	12.3811	12.3944	13.3869	10	10	down
CAST	P20810	-0.636906	-0.851605	-0.422208	16.061	-6.15717	3.59406e-06	0.00144517	4.53016	16.5139	16.393	16.0809	16.3355	16.3281	16.1614	16.8271	16.644	16.4271	16.0839	15.6809	15.8044	15.8729	15.753	15.2999	15.8363	15.6286	15.7845	16.0132	15.752	10	10	down
LIPJ	Q5W064	1.7399	1.17912	2.30067	12.808	6.50108	3.40794e-06	0.00144517	4.588	12.2046	12.3627	12.6908	12.7494	11.5093	11.9376	10.4707	11.9236	12.0542	NA	NA	13.5747	13.6991	13.1037	14.4162	NA	14.3363	13.7165	13.6601	13.3263	9	8	up
MAOA	P21397	-0.70681	-0.950922	-0.462699	16.2197	-6.00964	5.04735e-06	0.00184504	4.21293	16.8829	16.6767	16.7151	16.3375	16.3862	16.9436	16.5284	16.7084	16.5307	16.022	15.7064	15.6081	16.1474	15.978	15.9982	15.3949	16.0717	15.823	15.8979	16.0378	10	10	down
TM7SF2	O76062	0.764783	0.497007	1.03256	13.9028	5.92789	6.09889e-06	0.00204364	4.03594	13.1836	13.3435	13.318	13.8067	13.5892	13.4831	13.92	13.5062	13.4446	13.6097	14.5115	13.8144	14.6599	14.1709	14.4113	14.203	13.8168	14.3266	14.1206	14.8173	10	10	up
LPCAT3	Q6P1A2	-0.864672	-1.16975	-0.559595	11.7948	-5.89945	7.87236e-06	0.00243498	3.8084	12	12.1657	12.2657	11.9226	12.4614	12.1675	12.5916	12.2332	12.109	12.1271	11.789	10.792	11.6961	11.7363	11.1167	11.4825	10.7697	11.2485	NA	11.4265	10	9	down
CHP1	Q99653	0.665694	0.417261	0.914127	13.6131	5.5616	1.43657e-05	0.00339792	3.23306	13.3643	13.4407	13.5819	13.7109	13.3756	13.2582	13.1396	12.9668	12.7961	13.168	13.8432	14.0079	13.7629	14.0856	14.0084	13.7859	14.0415	14.0926	14.3332	13.498	10	10	up
CSDC2	Q9Y534	-1.01179	-1.38882	-0.634748	11.5661	-5.56977	1.40915e-05	0.00339792	3.25115	12.3936	12.3171	11.8669	12.3103	12.0247	12.0703	11.7639	12.1205	12.4994	11.3532	10.982	9.88101	11.4354	11.3736	11.1029	10.9834	11.2971	10.8266	11.4051	11.315	10	10	down
FAM210A	Q96ND0	-0.600155	-0.823756	-0.376554	12.9275	-5.57088	1.40548e-05	0.00339792	3.25359	13.294	13.305	13.4473	13.1602	13.3479	13.2571	13.2235	13.494	12.6935	13.0532	12.5076	12.586	12.518	13.0954	12.7413	12.5465	12.6873	12.722	12.4856	12.3844	10	10	down
IPO7	O95373	-0.527243	-0.722333	-0.332153	12.9324	-5.60931	1.28387e-05	0.00339792	3.3385	13.2752	13.297	13.1039	13.3053	13.0577	13.1564	13.3609	13.0355	13.2126	13.1561	12.8477	12.7174	12.5943	12.6118	12.2825	12.9639	12.545	12.472	12.9439	12.7096	10	10	down
MICOS10	Q5TGZ0	-0.719382	-0.995583	-0.443181	15.4312	-5.40591	2.07602e-05	0.00461652	2.88734	15.763	15.5638	16.1027	15.8241	15.9437	16.1041	16.1092	15.8863	15.2668	15.3454	15.4841	14.7689	15.1407	14.9749	15.0179	14.783	15.2391	14.6436	15.4432	15.2198	10	10	down
PLIN3	O60664	-0.63002	-0.872848	-0.387192	13.0194	-5.38504	2.18139e-05	0.00461652	2.84083	13.4972	13.3294	13.1288	13.4126	13.4252	13.3302	13.7162	13.5216	13.1523	12.8303	12.2802	12.8345	12.7577	12.7231	13.0184	13.0076	12.4498	12.5831	12.5633	12.8259	10	10	down
ERP29	P30040	-0.702093	-0.976146	-0.42804	13.7009	-5.31733	2.56229e-05	0.00515149	2.6896	14.4899	14.3156	13.9193	14.0955	14.1317	13.7715	14.1889	13.7891	14.0686	13.7487	13.5383	13.0392	13.9718	13.7645	12.9462	13.3885	13.2066	13.1382	13.1566	13.3481	10	10	down
PPP2CA	P67775	-0.794291	-1.10391	-0.484677	12.8107	-5.33984	2.82882e-05	0.00541652	2.61398	12.9727	13.2835	13.1351	13.1763	13.2216	13.3908	13.3861	13.3202	12.5515	13.432	12.478	12.0401	12.4547	12.5065	12.3593	13.0914	12.2383	NA	11.7628	12.6032	10	9	down
TSR1	Q2NL82	1.32432	0.798791	1.84985	14.33	5.23034	3.15259e-05	0.00558997	2.49471	14.0669	13.4386	14.4213	13.4892	13.9201	14.2139	11.7491	13.3154	14.3109	13.7534	15.0789	15.2765	14.6873	15.0876	15.4657	14.5842	14.7945	15.5395	14.471	14.9367	10	10	up
MTCH1	Q9NZJ7	-0.459719	-0.642355	-0.277082	14.1056	-5.22442	3.19744449872422e-05	0.00558997	2.48142	14.295	14.3791	14.3497	14.1155	14.5732	14.28	14.5377	14.4501	14.1064	14.2676	13.6235	13.8251	13.9489	13.8831	13.9611	13.9685	13.6664	13.8805	14.2069	13.7931	10	10	ns
PRELP	P51888	1.55456	0.93293	2.17619	16.5611	5.1905	3.46733e-05	0.00580922	2.40522	14.5874	16.558	15.6143	16.6178	15.7646	14.9419	16.6756	15.9861	15.3216	15.7714	17.3865	16.8345	17.2463	17.0156	17.0924	16.479	18.7766	16.5425	18.2668	17.7441	10	10	up
PGAM5	Q96HS1	0.642629	0.381508	0.90375	14.0008	5.10802	4.22388e-05	0.00679369	2.21959	13.3929	14.0731	14.0035	13.9479	13.5187	13.2689	13.5465	13.7863	13.4491	13.8076	14.4972	14.3029	14.3234	14.0826	14.5242	14.1257	14.3938	14.6132	14.5898	13.7681	10	10	up
PITPNA	Q00169	-0.546907	-0.771297	-0.322517	12.2448	-5.07317	5.25981e-05	0.00807369	2.03299	12.4542	12.5921	12.3552	12.2814	12.4689	12.687	12.4649	12.4973	12.6559	12.5812	12.2546	11.6316	12.1407	12.1006	NA	11.8637	11.671	11.6627	12.1487	12.1387	10	9	down
TMED9	Q9BVK6	-0.822926	-1.16426	-0.481595	13.5491	-5.00402	5.42128e-05	0.00807369	1.98479	14.1056	14.3427	14.1468	14.1702	14.0252	13.6955	13.8805	13.7529	14.056	13.4307	13.4528	13.5064	13.2194	14.0534	12.9207	12.8099	12.9629	12.8345	12.4182	13.1984	10	10	down
EEF1E1	O43324	-0.84885	-1.20676	-0.490938	11.9569	-4.92253	6.59549e-05	0.00914499	1.80029	12.702	12.7374	12.3795	12.5229	12.2187	12.0889	12.0209	12.338	12.3748	12.4304	11.9596	11.1288	11.6117	10.7498	11.4449	11.6009	11.9047	11.7629	12.298	10.864	10	10	down
RRAD	P55042	-0.693722	-0.985585	-0.401859	13.3646	-4.93333	6.4261e-05	0.00914499	1.82478	14.0707	13.6745	14.102	13.4622	13.5228	14.0445	13.7596	13.7296	13.6089	13.1399	13.0053	12.8486	13.5316	12.8419	13.0942	13.2037	13.1709	12.8994	12.3421	13.2399	10	10	down
DPT	Q07507	1.42305	0.81763	2.02848	17.5636	4.87861	7.33173e-05	0.00945486	1.7007	16.2922	17.4618	16.8702	17.6347	16.7247	15.7754	17.574	16.0268	16.822	17.3387	18.6427	17.6522	17.9066	17.9726	18.2864	17.4126	19.5715	17.4402	19.2919	18.5743	10	10	up
HSPA4	P34932	-0.501072	-0.714484	-0.28766	14.1294	-4.87321	7.42781e-05	0.00945486	1.68845	14.5617	14.5373	14.2814	14.3118	14.2939	14.161	14.7432	14.101	14.3301	14.4775	13.7913	13.8526	13.9713	13.8022	13.4587	14.0233	13.9099	13.7526	14.3162	13.9102	10	10	down
MYG1	Q9HB07	0.51689	0.295919	0.73786	16.4927	4.85509	7.75952e-05	0.00945486	1.64733	15.8434	16.2797	16.5256	16.4585	16.4026	16.3849	15.9595	16.0834	15.9512	16.4538	16.8247	16.6866	16.7465	16.803	17.0633	16.426	16.6542	17.0135	16.7606	16.5333	10	10	up
VTA1	Q9NP79	-0.593164	-0.84645	-0.339878	12.2317	-4.86069	7.65544e-05	0.00945486	1.66004	12.7108	12.4815	12.2811	12.3897	12.4437	12.415	12.9579	12.8532	12.5662	12.1838	11.7543	12.0856	11.7144	11.7293	11.9287	12.3933	11.7936	12.3326	11.7556	11.864	10	10	down
EIF2S3	P41091	0.919563	0.522551	1.31658	12.7085	4.80741	8.70581e-05	0.0100346	1.53903	12.8678	12.2304	12.5814	12.9472	11.983	11.1741	12.5651	12.1759	11.4086	12.554	12.9529	13.0145	13.3706	13.0149	13.2798	13.05	13.2516	13.5714	13.264	12.9132	10	10	up
H2BC1	Q96A08	1.05725	0.597304	1.51719	15.3131	4.77096	9.50702e-05	0.0102336	1.45617	14.5721	14.8844	14.7728	15.1457	14.6953	14.3874	14.57	14.3056	14.3231	16.1882	15.7477	15.9324	15.925	14.6556	15.9051	15.9885	16.2033	16.373	15.4473	16.2393	10	10	up
OGN	P20774	1.3256	0.748057	1.90315	17.0164	4.76387	9.67114e-05	0.0102336	1.44006	15.8115	16.9597	16.5195	16.878	16.4636	15.4185	16.926	15.5386	16.0303	16.9905	18.1307	16.6383	17.6314	17.2744	17.6624	17.2286	18.6862	16.8183	18.8005	17.9215	10	10	up
MLEC	Q14165	-0.49033	-0.702085	-0.278575	14.3394	-4.80605	8.7343803913129e-05	0.0100346	1.53595	14.7406	14.7268	14.5432	14.5353	14.6048	14.8178	14.5484	14.5053	14.4953	14.3283	14.1171	14.0195	14.643	14.259	14.0338	14.0169	14.1223	13.7423	13.776	14.2128	10	10	ns
UBE2V1	Q13404	1.26807	0.722102	1.81404	13.6661	4.83444	9.20812e-05	0.0102336	1.50783	13.3781	NA	12.6916	13.5803	12.5841	12.7904	14.0771	13.1438	12.6646	12.0785	14.4595	14.6835	14.4388	13.2477	14.6976	14.6425	14.49	14.7068	14.2885	13.013	9	10	up
COPZ1	P61923	-0.651333	-0.936584	-0.366082	12.7734	-4.73924	0.000102644	0.0103183	1.38403	13.1395	12.9695	12.7163	13.4807	13.4701	12.9344	13.5588	12.8913	13.134	12.6961	12.36	12.9462	12.6091	12.628	11.9055	12.1868	12.5107	12.3201	12.4585	12.5524	10	10	down
LDHB	P07195	-0.575405	-0.827368	-0.323443	19.6096	-4.73994	0.000102472	0.0103183	1.3856	20.0858	19.8189	19.9401	19.7891	20.0172	19.962	20.0534	20.2417	19.4352	19.6298	19.5435	19.1871	19.2977	19.4613	19.2622	19.7088	19.1475	19.6757	18.7391	19.1962	10	10	down
ATP1A2	P50993	-0.559236	-0.807704	-0.310768	14.4125	-4.67152	0.000120917	0.0108046	1.22984	14.7886	14.4142	14.9503	14.9077	14.1491	14.4457	14.5593	14.8197	14.6771	15.2095	14.0971	13.8325	14.5622	14.0367	14.0567	14.1446	14.3348	14.0709	14.1238	14.0697	10	10	down
HIGD1A	Q9Y241	-0.740964	-1.06967	-0.412262	13.2437	-4.67874	0.000118823	0.0108046	1.24627	13.8675	13.6272	13.5364	13.4637	13.8377	13.7037	13.8626	13.9373	13.2874	13.0185	12.5994	12.9879	13.1537	13.454	13.0227	12.9859	12.3706	13.0132	12.0547	13.0902	10	10	down
NT5DC1	Q5TFE4	-1.26384	-1.80606	-0.721623	10.9237	-4.90299	0.000120091	0.0108046	1.32111	11.7001	11.699	10.9017	11.4651	11.713	11.491	11.0014	11.6327	10.9563	11.4165	NA	9.86901	10.4212	NA	9.19022	11.1241	NA	9.48853	NA	10.7099	10	6	down
PSMD1	Q99460	-0.453029	-0.653289	-0.25277	14.575	-4.69534	0.000114142	0.0108046	1.2841	15.0222	14.9972	14.6614	14.7826	14.7041	14.5254	15.146	14.6993	14.8099	14.6665	14.334	14.5004	14.3914	14.4074	14.1209	14.3073	14.2617	14.1172	14.7607	14.2835	10	10	ns
SCPEP1	Q9HB40	-1.12357	-1.61371	-0.633435	11.6922	-4.78648	0.000116943	0.0108046	1.30596	12.7944	12.5225	11.962	12.7757	11.9536	11.7552	13.2742	11.8646	11.8874	11.1262	10.9454	10.9044	11.4486	11.1094	11.1676	11.33	NA	10.466	NA	11.1727	10	8	down
GIT2	Q14161	-0.509511	-0.737111	-0.281911	11.965	-4.64638	0.000128504	0.0112329	1.17256	12.2557	12.6056	12.1786	12.2129	12.2136	12.1275	12.2243	12.0966	12.2341	12.0484	11.8079	11.9135	12.1017	11.9611	11.6461	11.4393	11.6412	11.5931	11.255	11.7431	10	10	down
NEDD4L	Q96PU5	0.622026	0.343411	0.90064	14.1078	4.63381	0.000132475	0.0113274	1.14392	13.8349	13.6042	13.8833	13.9084	13.7791	13.6151	13.7516	13.9386	13.3987	14.254	14.4578	14.4956	14.7293	13.9021	14.4982	14.1624	14.7959	14.1935	13.9962	14.9571	10	10	up
CFL2	Q9Y281	-0.571528	-0.830107	-0.312949	15.8682	-4.58751	0.000148199	0.0115871	1.03837	16.3377	16.3569	16.0524	15.9432	16.1259	16.2285	15.9356	16.3692	15.9601	16.2303	15.5698	15.4417	15.7567	15.8652	15.3745	16.1871	15.0978	15.7253	15.0671	15.7392	10	10	down
DCAF8	Q5TAQ9	-0.814401	-1.17127	-0.457534	11.3958	-4.80037	0.000149845	0.0115871	1.11732	11.3447	12.1452	11.5881	11.5571	11.644	11.7365	11.6618	11.909	11.8652	11.5599	10.8949	NA	NA	10.62	11.6283	10.9608	10.4243	NA	NA	10.7922	10	6	down
NDUFC1	O43677	-0.905343	-1.31428	-0.496408	13.2981	-4.59507	0.000145511	0.0115871	1.0556	14.1244	13.653	13.8578	13.7024	13.6572	13.4478	13.7717	14.0036	14.0058	13.2846	12.7711	12.142	12.993	13.3757	13.2048	13.4646	11.6925	12.9878	12.4035	13.4198	10	10	down
NDUFS3	O75489	0.456538	0.251674	0.661402	18.4655	4.62535	0.000135219	0.0113274	1.12463	18.0825	18.1104	18.4157	18.6011	18.3426	18.1884	18.1187	18.2633	18.0514	18.1977	18.7983	18.7356	18.6251	18.6647	18.9992	18.5564	18.3053	19.0819	18.6319	18.5389	10	10	ns
CHMP1B	Q7LBR1	-0.569959	-0.82728	-0.312638	12.7554	-4.6104	0.000156248	0.0118542	1.01171	13.5398	13.3732	12.7562	12.9522	12.7694	13.0118	13.3497	12.6952	13.0213	12.7852	12.4788	12.3579	12.2537	12.2072	12.3608	12.6095	12.4695	12.6539	NA	12.7077	10	9	down
TBCE	Q15813	0.962991	0.522132	1.40385	17.7453	4.53373	0.000168837	0.0124754	0.915704	17.6107	17.1283	17.6873	17.7669	17.3388	16.3991	17.1249	16.7381	18.0388	16.8047	17.9683	18.6714	18.5012	18.0215	18.081	18.3682	17.7032	18.6259	18.9622	17.3646	10	10	up
COA6	Q5JTJ3	-0.518263	-0.756261	-0.280264	13.8362	-4.5197	0.000174682	0.0125428	0.883685	13.9827	14.1069	14.1646	13.82	14.3324	14.6233	13.6808	14.4225	14.0283	13.7915	13.8189	13.5097	13.5577	13.4382	13.8326	13.3964	13.5416	13.6419	13.3621	13.6715	10	10	down
PSMD12	O00232	-0.428827	-0.622859	-0.234795	13.869	-4.58715	0.000148331	0.0115871	1.03754	14.2614	14.0673	14.0071	14.0311	14.118	13.8417	14.4976	13.9192	14.1535	13.9374	13.6904	13.4857	13.6755	13.7682	13.4857	13.5865	13.6205	13.5815	14.0519	13.5999	10	10	ns
AOC3	Q16853	1.6859	0.908973	2.46282	16.2488	4.50388	0.000181517	0.0126358	0.847575	14.5813	15.9486	15.2062	16.2109	15.4724	14.9085	15.8255	14.7701	15.5114	15.6233	16.2506	16.5231	16.8511	16.2255	16.3062	16.7654	18.3898	16.0321	18.0091	19.5643	10	10	up
FOLR2	P14207	-1.37908	-2.00795	-0.750217	11.6427	-4.57897	0.000188547	0.0126358	0.85835	13.4241	12.3169	12.4446	12.0641	NA	10.9137	12.8685	12.6492	12.1331	12.1765	9.96209	10.8211	10.8335	NA	10.0787	11.2433	11.2117	10.6861	12.0168	11.7257	9	9	down
H1-4	P10412	1.03507	0.556445	1.51369	12.7146	4.48859	0.000188375	0.0126358	0.812685	12.131	12.6236	12.2548	12.2319	11.9142	11.6072	12.0258	11.9702	12.1082	13.1042	12.3056	13.5043	13.0528	11.9573	13.365	13.3848	13.8671	14.0395	13.5402	13.3049	10	10	up
NHLRC2	Q8NBF2	-0.43057	-0.627876	-0.233263	14.2079	-4.52935	0.000170641	0.0124754	0.905705	14.6467	14.3715	14.485	14.1841	14.4647	14.3662	14.472	14.4915	14.3004	14.4502	14.1494	13.6609	14.1971	14.1057	13.8349	14.302	13.7896	14.0172	13.6947	14.175	10	10	ns
LUM	P51884	1.10768	0.596144	1.61921	16.5366	4.49441	0.000185731	0.0126358	0.825984	15.149	16.5158	16.0465	16.5314	16.0931	15.1667	16.8566	15.6403	15.8594	15.9688	17.3097	16.4307	17.1876	16.876	16.9028	16.3671	18.0358	16.367	17.9572	17.4706	10	10	up
MANF	P55145	-0.640162	-0.937745	-0.34258	12.0249	-4.47767	0.000213963	0.013791	0.716772	12.4949	12.4467	12.0335	12.8385	12.5352	12.1515	12.1624	12.2473	12.3232	12.0486	11.4822	11.9351	11.7564	12.2222	NA	11.6227	11.627	11.0128	11.6295	11.9042	10	9	down
P4HB	P07237	-0.546593	-0.804731	-0.288454	15.8199	-4.39485	0.000236493	0.0145727	0.598734	16.3334	16.5609	15.7797	16.4407	16.018	15.9678	15.9783	15.7026	16.1172	16.0336	15.7276	15.7559	15.6623	15.8391	14.8877	15.5994	15.4741	15.3451	15.5474	15.6277	10	10	down
PARN	O95453	1.04294	0.556414	1.52946	13.6967	4.47598	0.000239194	0.0145727	0.63577	13.2315	13.2009	13.7252	14.2191	12.2929	12.654	NA	12.1848	13.6132	13.4553	14.7304	14.2132	14.3894	14.1574	NA	13.7893	14.5805	14.0332	14.1218	13.948	9	9	up
CTSB	P07858	-0.789643	-1.16523	-0.414059	16.2625	-4.36372	0.000255055	0.0146511	0.527684	17.099	16.9811	16.0925	17.1752	16.7615	16.418	17.1164	16.0693	16.5052	16.3553	16.0219	15.7423	15.7383	15.8091	15.3951	15.4032	16.662	16.0052	16.4201	15.4798	10	10	down
GYG1	P46976	-0.827408	-1.21972	-0.435091	17.4742	-4.37741	0.000246723	0.0146511	0.558913	18.2062	17.9	18.0012	17.6807	17.5364	17.8199	18.9203	17.5595	18.0395	17.2147	16.9019	17.2557	17.301	16.7626	16.7953	17.2518	16.6612	16.5083	17.9655	17.2012	10	10	down
MRC1	P22897	-1.26333	-1.85108	-0.675572	11.7807	-4.50371	0.000252075	0.0146511	0.613623	12.8161	12.8806	12.4233	12.5213	12.2436	11.5727	12.8623	11.6523	12.4941	11.5427	9.49412	11.2314	11.4445	NA	11.5549	11.1552	NA	NA	11.0402	11.3427	10	7	down
AHCY	P23526	-0.416347	-0.609761	-0.222932	15.5289	-4.46786	0.00019809	0.0130577	0.765384	15.9278	15.9873	15.6398	15.372	15.7333	16.0257	15.9022	15.8033	15.5434	15.436	15.3932	15.2747	15.4035	15.3259	15.3139	15.544	15.2353	15.3743	15.109	15.2336	10	10	ns
NUDC	Q9Y266	-0.410577	-0.603095	-0.21806	13.5964	-4.42648	0.000219015	0.013791	0.670935	13.8747	13.768	13.7591	13.8661	13.8064	13.695	14.1452	13.7005	13.7939	13.6081	13.361	13.5186	13.6285	13.3377	13.0933	13.4955	13.0221	13.56	13.4044	13.49	10	10	ns
MT-CO1	P00395	0.451937	0.239982	0.663892	17.0948	4.42556	0.000219504	0.013791	0.668837	16.7574	17.1036	17.0165	16.7984	16.7383	17.1974	16.5512	16.8045	16.9371	16.784	17.4915	17.5683	17.261	17.0059	17.2176	17.26	17.2888	17.774	17.2605	17.0802	10	10	ns
STK4	Q13043	1.42944	0.777775	2.08111	14.3429	4.63432	0.000247855	0.0146511	0.673225	NA	13.7839	13.8525	14.213	13.047	NA	12.6479	13.9384	NA	13.5811	14.2566	NA	14.3791	NA	15.8223	14.4289	15.8857	15.8062	15.1204	14.3806	7	8	up
F9	P00740	-0.736088	-1.08785	-0.384321	13.2056	-4.34319	0.000268093	0.0149463	0.480815	13.3904	13.769	13.2394	13.3785	13.3224	13.5986	14.0858	14.0887	13.4126	13.4513	12.0484	12.903	12.8951	12.6258	12.8001	13.1674	13.7048	12.8164	13.0779	12.3371	10	10	down
KLHL41	O60662	-0.723353	-1.06865	-0.378055	13.3041	-4.348	0.000264978	0.0149463	0.491801	13.8257	14.2359	13.748	13.4151	13.4929	13.7945	13.1327	13.6026	13.3793	14.0315	13.3617	12.2757	13.4083	12.9679	13.0276	13.3372	12.8598	12.861	12.1879	13.1375	10	10	down
PDE4DIP	Q5VU43	0.805851	0.425292	1.18641	13.8692	4.42148	0.000271345	0.0149463	0.517794	13.7449	13.312	14.3144	13.7711	13.4967	13.0122	13.1523	12.8718	NA	13.5215	14.3265	14.04	14.0161	14.0882	14.5704	14.3493	NA	14.7691	14.6238	13.6661	9	9	up
COBLL1	Q53SF7	1.69276	0.91144	2.47408	14.7261	4.57732	0.000279512	0.0149658	0.56324	NA	14.0412	14.415	13.6835	14.1326	14.0601	13.446	13.8975	13.8823	14.883	15.987	14.6699	17.7667	15.2483	15.9757	NA	14.8032	NA	NA	NA	9	6	up
PARG	Q86W56	1.51845	0.784809	2.25209	15.7108	4.29586	0.00030074	0.0153073	0.372803	15.2519	14.6699	15.5767	15.3136	15.1984	14.895	12.25	14.6447	15.362	16.3538	17.0314	16.2878	15.7954	16.2137	17.2691	16.33	16.8292	17.0665	16.3671	15.5103	10	10	up
MAP3K20	Q9NYL2	-0.463299	-0.685765	-0.240833	13.1906	-4.32247	0.000281926	0.0149658	0.433521	13.6479	13.6988	13.4442	13.5964	13.1789	13.1382	13.5992	13.3978	12.9215	13.5997	13.121	12.8921	12.8256	13.0254	12.6798	13.1209	12.9727	13.0673	12.7885	13.0964	10	10	ns
EZR	P15311	-0.430399	-0.637133	-0.223666	15.7948	-4.3211	0.000282864	0.0149658	0.430397	16.2723	16.0946	16.0717	15.8727	15.9253	16.0732	15.8425	16.0295	16.0872	15.831	15.7371	15.7045	15.6358	15.7217	15.5169	15.7697	15.6017	15.7761	14.9556	15.3771	10	10	ns
EMD	P50402	0.419169	0.217412	0.620926	15.0606	4.31214	0.000289083	0.0150533	0.409958	14.7432	14.8665	14.847	15.13	14.8385	14.5941	14.5288	14.7577	14.8827	15.3214	15.1408	15.3722	15.2897	14.9992	15.1111	15.3015	15.3245	15.3564	15.2985	15.5077	10	10	ns
EPS15L1	Q9UBC2	-0.341991	-0.506759	-0.177223	12.927	-4.308	0.000292007	0.0150533	0.400498	12.9603	13.0871	13.0965	13.2614	13.2083	12.9969	13.1094	12.9666	13.2755	13.0178	12.6273	12.7	12.7599	12.8313	12.576	12.9787	12.7596	12.7377	12.7115	12.8779	10	10	ns
COQ10A	Q96MF6	0.628196	0.323024	0.933369	14.6936	4.27252	0.00031828	0.0158001	0.31953	14.4464	14.2556	14.8045	14.2818	14.4192	14.0345	14.7855	14.0754	14.0701	14.6223	15.3601	14.7497	15.0694	15.1053	15.5529	14.5553	14.7212	15.2088	15.3195	14.435	10	10	up
NUMA1	Q14980	0.70948	0.362168	1.05679	14.4386	4.23989	0.000344525	0.0164921	0.245084	13.8871	14.2669	14.1632	14.468	13.974	13.5881	14.0819	13.8509	13.6534	14.9056	14.5495	14.9415	14.6469	13.9497	14.809	14.7877	15.3598	14.9782	15.128	14.7836	10	10	up
PGK1	P00558	-0.417621	-0.620293	-0.214949	17.5831	-4.27683	0.000314965	0.0158001	0.329371	17.9525	17.664	17.6004	17.5361	17.7539	18.0597	17.9723	18.0506	17.805	17.5246	17.421	17.3047	17.5648	17.3757	17.2887	17.77	17.1449	17.4301	17.1351	17.3077	10	10	ns
PPP1R3E	Q9H7J1	1.63174	0.834636	2.42885	13.2894	4.24883	0.000337127	0.0164921	0.265478	12.3935	11.0377	12.8194	13.0764	12.7057	12.358	12.2784	12.0268	12.9679	13.0718	14.1079	13.452	13.3376	12.9939	14.8627	13.1931	15.2479	15.463	15.8266	12.5682	10	10	up
ATP5MK	Q96IX5	-0.999448	-1.48964	-0.509256	16.99	-4.23183	0.000351331	0.01662	0.226705	17.2863	17.3685	17.5779	17.2321	17.8995	17.8668	17.8331	17.9804	17.0559	16.7963	16.3179	16.624	17.0612	17.3291	16.0885	16.9109	15.457	16.6169	15.3408	17.1559	10	10	down
CALR	P27797	-0.686209	-1.02438	-0.348032	15.64	-4.2116	0.000369019	0.0169451	0.180565	16.3366	16.4754	15.8475	16.188	15.8666	15.6053	16.3505	15.8825	15.4066	15.8721	15.6648	15.5425	15.6967	15.6096	14.6457	15.3685	14.837	15.0679	14.8624	15.6739	10	10	down
ENSA	O43768	-0.72599	-1.08189	-0.370094	12.567	-4.24597	0.000370844	0.0169451	0.201034	13.0813	13.1189	12.7978	12.8928	12.9179	12.1292	13.2085	13.2016	13.2187	12.5427	11.9132	12.4043	12.137	12.994	12.0213	12.5199	NA	12.0751	11.6065	11.9933	10	9	down
POTEE	Q6S8J3	1.17672	0.637629	1.7158	13.6402	4.69135	0.000367351	0.0169451	0.37123	12.9479	13.4261	12.7128	NA	13.827	NA	NA	13.1449	12.9522	13.0385	13.7079	15.242	14.2516	14.0521	NA	NA	NA	NA	NA	14.3797	7	5	up
CCT2	P78371	-0.448282	-0.667714	-0.228849	15.1821	-4.24018	0.000344282	0.0164921	0.245746	15.8259	15.5619	15.1214	15.4829	15.2542	15.1114	15.6262	15.2141	15.4714	15.3926	14.8089	15.2365	14.9811	14.8628	14.6225	15.0692	14.7174	14.9366	15.2183	15.1258	10	10	ns
COL2A1	P02458	1.13042	0.571398	1.68945	16.7114	4.19705	0.000382287	0.0170797	0.147389	15.5146	17.0578	16.3682	16.6938	16.1927	14.8477	16.8224	15.3212	16.4976	16.1458	17.2141	17.1082	17.5061	17.151	16.9171	16.4236	18.2403	16.6868	18.1599	17.3588	10	10	up
H3-7	Q5TEC6	0.94119	0.475892	1.40649	18.3623	4.19836	0.000381067	0.0170797	0.15039	17.9697	18.4158	18.153	18.3812	17.2889	17.1657	17.8366	17.8765	16.9062	18.9239	18.8111	19.2557	18.2487	18.0637	18.8381	18.7573	19.3599	19.2759	18.9381	18.7809	10	10	up
FHL1	Q13642	-0.830535	-1.24294	-0.418135	18.5611	-4.17996	0.000398473	0.0176053	0.108444	19.0985	19.1367	19.3704	18.9327	18.9696	19.0129	17.8954	18.9487	18.5518	19.8468	17.9538	17.4323	18.4209	18.4476	17.8637	18.1997	18.8104	17.7264	17.997	18.6062	10	10	down
POTEF	A5A3E0	0.526714	0.264896	0.788532	18.2823	4.17551	0.000402806	0.0176053	0.0982876	17.9525	18.0388	18.1911	18.2754	17.9502	18.0557	17.2531	18.1252	17.9873	18.3604	18.5145	18.5597	18.3123	18.4777	18.9685	18.5117	18.8698	18.7477	18.1641	18.3307	10	10	up
RIDA	P52758	-0.591771	-0.888984	-0.294558	14.3024	-4.13257	0.000447051	0.0185319	0.000442572	15.1683	14.2973	14.5337	14.2937	14.6567	14.87	15.0552	14.8148	14.4919	13.8016	13.9052	13.7989	14.1166	14.483	13.9776	13.9713	14.1186	13.9945	13.7628	13.9369	10	10	down
SQOR	Q9Y6N5	-0.735998	-1.10814	-0.363852	13.5186	-4.10485	0.000478151	0.0196188	-0.0626798	14.4529	14.0205	13.7321	14.107	13.9056	12.9783	13.9663	13.7487	14.2191	13.7356	13.1744	13.5204	13.1219	13.8046	12.4656	12.9282	12.6235	12.9622	13.6922	13.2132	10	10	down
HARS2	P49590	0.521103	0.256279	0.785926	12.5763	4.08414	0.000502791	0.0200468	-0.10983	11.9934	12.5702	12.5503	12.3486	12.6301	12.5831	12.0613	12.0772	12.1165	12.2267	13.3607	12.9324	12.7433	13.091	12.5214	12.6106	12.9172	12.8195	12.9844	12.3882	10	10	up
MYH3	P11055	0.812683	0.399617	1.22575	17.2312	4.08352	0.000503538	0.0200468	-0.111223	16.2118	17.2099	16.8967	17.2377	16.6123	16.961	16.0391	16.9527	16.5518	17.5756	17.6504	17.3391	16.9975	17.2092	18.3094	17.7136	18.2429	18.1694	17.4482	17.2957	10	10	up
WFS1	O76024	-0.375368	-0.562624	-0.188112	14.245	-4.1606	0.000417651	0.0180578	0.0643063	14.6812	14.3552	14.5555	14.5891	14.4908	14.3557	14.5455	14.46	14.2696	14.0239	14.025	13.9784	14.1935	14.3762	13.8983	14.1156	14.1228	13.9946	13.9529	13.9155	10	10	ns
TPD52	P55327	-0.693667	-1.03704	-0.350292	10.7267	-4.24937	0.000498902	0.0200468	0.00256299	11.4196	10.9128	10.9746	NA	11.0339	10.828	11.4197	11.0552	10.8112	10.8166	10.9224	10.1744	10.3871	NA	10.1682	10.4328	NA	9.83365	NA	10.437	9	7	down
CCT6A	P40227	-0.395634	-0.593411	-0.197856	14.7738	-4.15193	0.000426534	0.0182457	0.0445474	15.2185	15.0445	14.7673	15.1436	14.9456	14.7044	15.3889	14.877	14.8629	14.7636	14.6458	14.8537	14.4414	14.4373	14.4793	14.6863	14.5138	14.4235	14.7242	14.5548	10	10	ns
NIPSNAP2	O75323	0.478423	0.238744	0.718102	19.0111	4.143	0.000435874	0.0182929	0.0242111	18.8125	18.598	19.0698	18.7729	19.0296	18.9167	18.631	18.6398	18.2227	19.0263	19.2066	19.0872	19.0081	19.0823	19.2487	19.1166	19.4297	19.495	19.7462	19.0829	10	10	ns
SFXN1	Q9H9B4	-0.375407	-0.563514	-0.187299	13.8015	-4.14219	0.000436738	0.0182929	0.0223528	14.0613	13.9822	14.0256	13.8039	14.0817	14.2556	13.6304	13.9924	14.1863	13.8731	13.7479	13.6212	13.5605	13.8368	13.5746	13.6211	13.7616	13.6566	13.3595	13.3987	10	10	ns
COL5A2	P05997	1.26349	0.619314	1.90766	20.1753	4.07101	0.000519053	0.0200684	-0.139696	19.4364	20.6226	19.9083	20.4553	18.6899	18.2114	20.4013	18.5482	19.0106	20.152	21.4532	20.6228	21.2874	20.8358	21.1056	19.997	21.6459	20.0591	20.8688	20.1952	10	10	up
MT-ND6	P03923	0.706235	0.346236	1.06623	15.1689	4.07175	0.000518121	0.0200684	-0.138009	14.8707	14.4988	14.9681	14.9458	14.7538	15.0462	14.9099	14.1065	14.8847	15.1736	15.8387	15.3185	15.3847	14.948	16.046	15.313	14.8677	16.3232	15.9014	15.279	10	10	up
GSTO1	P78417	-0.645744	-0.977059	-0.31443	15.9471	-4.04533	0.00055241	0.0206604	-0.19812	16.7763	16.1933	15.9902	15.9899	16.4686	15.9385	16.7466	16.5752	16.0629	15.9578	15.4794	15.2755	16.033	15.6806	15.1516	16.4204	15.4406	15.8932	15.2581	15.6095	10	10	down
MPC1	Q9Y5U8	-0.652229	-0.987653	-0.316805	12.9705	-4.03589	0.000565195	0.0206604	-0.219578	13.3627	12.7639	13.5127	13.0297	13.4157	13.5287	13.48	13.6929	13.5512	12.6281	12.8965	12.6039	12.5603	13.2901	12.1577	12.4259	12.3507	12.2398	12.9251	12.9934	10	10	down
PIBF1	Q8WXW3	1.41856	0.708002	2.12911	13.7354	4.19945	0.000556866	0.0206604	-0.10127	12.8777	12.4798	13.4045	NA	12.4337	12.941	NA	12.8263	13.2049	14.0409	14.0142	13.7854	16.3639	14.2227	15.1485	14.1935	NA	14.2983	NA	13.5309	8	8	up
RBMXL1	Q96E39	0.680445	0.334483	1.02641	11.8104	4.10676	0.000563047	0.0206604	-0.162568	11.9672	11.1671	11.4161	11.5368	11.7455	11.2635	11.4135	11.2472	11.7881	11.5352	11.6828	12.4234	12.3902	NA	11.8942	11.614	NA	12.1852	12.7938	12.5239	10	8	up
MT-CYB	P00156	0.439928	0.21604	0.663815	17.0307	4.07836	0.000509892	0.0200684	-0.122989	16.3576	16.872	17.1429	16.7035	16.8647	16.9591	16.6809	16.7644	16.9642	16.7979	17.2927	16.9717	17.3142	17.1816	17.3735	17.152	16.9329	17.7732	17.4257	17.0891	10	10	ns
TMEM205	Q6UW68	0.662649	0.322992	1.00231	14.0338	4.04927	0.000547161	0.0206604	-0.189166	14.0508	14.492	13.6764	13.5649	13.9704	13.3349	14.2409	12.9579	13.3273	13.4096	14.5388	14.2288	14.5394	14.3155	14.6527	14.0891	14.1588	14.1347	14.7422	14.2518	10	10	up
TMEM263	Q8WUH6	-0.620681	-0.9356	-0.305761	12.3147	-4.11532	0.000551966	0.0206604	-0.144012	12.3942	12.7834	12.8397	12.4976	12.7566	12.2808	12.5109	12.7341	12.6331	12.4749	NA	11.6247	11.9971	12.6373	11.8771	11.7466	NA	11.4334	11.9454	12.4971	10	8	down
IFITM3	Q01628	-0.940395	-1.42654	-0.454249	12.0941	-4.01492	0.000594669	0.0213497	-0.267246	12.608	13.7402	12.1977	12.8622	12.3169	12.0158	12.5157	11.8714	12.3307	13.1846	12.2116	12.7275	11.4865	11.4962	10.9715	11.0098	11.7643	11.7294	11.5501	11.2925	10	10	down
TXNDC5	Q8NBS9	-0.638253	-0.968105	-0.308401	14.5756	-4.01613	0.000592927	0.0213497	-0.264496	14.8705	15.0042	14.6225	15.4468	15.0282	14.5857	15.1768	14.6311	14.7599	14.8216	14.2559	14.1817	14.2174	14.407	13.7446	14.0665	14.5335	13.4719	14.87	14.8163	10	10	down
TMEM109	Q9BVC6	0.544125	0.261586	0.826665	15.8839	3.99718	0.000620791	0.0216937	-0.30755	15.5992	15.8007	15.3826	15.9486	15.6076	15.3293	16.1911	15.2733	15.2536	15.732	15.9723	15.935	16.1713	15.7225	16.1326	15.916	16.3031	16.1466	16.5569	16.7027	10	10	up
CTSL	P07711	-1.07575	-1.61293	-0.538564	10.661	-4.25192	0.000633225	0.0217624	-0.165187	11.4197	NA	10.9459	11.0296	10.8165	10.3043	11.1721	11.0485	NA	12.24	NA	10.4124	NA	9.71685	10.1991	9.6112	NA	NA	9.98391	10.3545	8	6	down
BOLA1	Q9Y3E2	0.722767	0.364051	1.08148	11.5795	4.30231	0.000657118	0.0223179	-0.174267	11.4185	NA	11.6276	NA	10.885	11.4935	11.1921	11.3223	10.7822	NA	NA	11.9847	11.7642	NA	NA	11.8146	NA	12.0548	11.9177	12.276	7	6	up
TGM2	P21980	-0.555917	-0.846438	-0.265395	17.6166	-3.97159	0.00066049	0.0223179	-0.365651	17.9899	18.1186	17.7429	17.9508	17.8456	17.7118	17.8103	17.976	17.7136	18.0861	17.1476	16.9659	17.3727	17.0896	16.9392	17.6563	18.2784	17.1322	17.6911	17.1136	10	10	down
PSMD7	P51665	-0.484183	-0.735036	-0.233331	13.9695	-4.00613	0.000607476	0.0216165	-0.287224	14.5715	14.6262	14.1014	14.3924	14.0379	13.9646	14.5445	14.0298	13.8606	13.9873	14.0121	14.0165	13.7256	13.7408	13.7035	13.6531	13.5953	13.3802	13.9938	13.4537	10	10	ns
CNDP2	Q96KP4	-0.45989	-0.698461	-0.22132	14.4231	-4.00102	0.000615038	0.0216936	-0.298823	14.9844	14.5816	14.4719	14.4216	14.3988	15.0314	15.1069	14.643	14.6008	14.29	14.4351	14.4067	14.2833	14.358	14.1315	14.2438	14.0272	13.9972	13.8548	14.194	10	10	ns
ATP5MG	O75964	-0.73114	-1.11454	-0.347743	17.6267	-3.95809	0.000682446	0.0228676	-0.396296	17.8169	17.6753	18.0125	17.8098	18.3414	18.3841	18.0699	18.4534	18.1138	17.2456	17.075	17.166	17.5699	17.8189	17.2318	17.5165	16.5036	17.4139	16.4458	17.87	10	10	down
PARVA	Q9NVD7	-0.45974	-0.698661	-0.220818	14.105	-3.99384	0.00062583	0.0216937	-0.31513	14.1659	14.3806	14.2743	14.2888	14.2387	14.2165	14.4505	14.3677	14.6301	14.3355	13.5318	13.6884	13.9594	13.9141	13.5972	14.0535	14.1252	13.5888	13.7313	14.5616	10	10	ns
PSMD4	P55036	-0.503421	-0.768042	-0.2388	13.1894	-3.94858	0.000698346	0.023207	-0.417875	13.6506	13.4835	13.2631	12.9687	13.6549	13.4484	13.6864	13.2174	13.8841	13.1539	12.5986	12.7791	13.2196	13.0294	12.4191	13.0117	13.1168	13.0355	12.9731	13.1938	10	10	down
COL5A1	P20908	1.4303	0.666051	2.19454	16.665	3.88443	0.000815598	0.026577	-0.563233	15.0725	16.789	16.1458	17.0396	16.0419	14.2663	16.847	14.7068	16.4289	16.1607	17.7072	16.8635	17.4422	17.1324	17.5146	16.1845	18.9453	16.5127	18.4051	17.0938	10	10	up
RPLP2	P05387	-0.61317	-0.941032	-0.285307	15.8153	-3.8817	0.000820991	0.026577	-0.569402	16.4089	16.735	15.8451	16.7131	15.8625	15.4607	16.3153	15.8901	16.1843	15.8036	15.3438	15.8102	15.731	15.8774	15.0979	15.4965	15.1716	15.4778	15.2191	15.8616	10	10	down
TACC1	O75410	-0.615025	-0.940825	-0.289224	11.1209	-3.94163	0.000826193	0.026577	-0.520323	11.6897	11.5046	10.8302	11.8996	10.9919	11.4485	11.3363	11.556	11.3241	11.3611	NA	10.731	10.6214	11.0767	10.6735	10.4034	10.4723	NA	11.1158	11.1394	10	8	down
PAK2	Q13177	-0.472911	-0.725394	-0.220428	12.3801	-3.88759	0.000809392	0.026577	-0.556082	12.5309	12.8093	12.2997	12.5814	12.4981	12.3942	13.0398	12.9625	12.5946	12.4554	11.941	12.2123	12.539	11.6341	12.1643	12.2973	12.3612	12.1934	11.9176	12.1766	10	10	ns
ATP6V1G1	O75348	-0.605812	-0.931278	-0.280346	12.3233	-3.86337	0.000858208	0.0273877	-0.610899	13.2894	12.9657	12.4928	12.3765	12.6062	12.3528	12.8706	12.1086	12.8541	12.3452	11.9418	12.3329	12.0653	11.8699	11.4061	12.258	11.9225	11.6278	12.4661	12.3132	10	10	down
AKR1B1	P15121	-0.511899	-0.787773	-0.236025	16.0371	-3.85129	0.000883616	0.027871	-0.638202	16.0931	15.9726	16.2137	16.0384	16.2392	16.8194	16.1889	16.6966	16.0501	16.6188	15.6535	15.4244	15.9638	15.9299	15.901	16.333	15.4371	15.8972	15.4516	15.8201	10	10	down
CES2	O00748	-0.604135	-0.931298	-0.276971	14.1919	-3.83268	0.000924253	0.027871	-0.680271	14.1721	14.4463	14.2904	14.4538	14.6293	14.3549	15.1679	14.912	14.1892	14.3239	14.271	13.8398	14.0601	13.8697	14.0501	14.4664	13.4814	13.3305	13.3487	14.1806	10	10	down
COL1A2	P08123	1.10867	0.509932	1.7074	20.3343	3.84326	0.000900934	0.027871	-0.656363	19.1504	20.7446	20.0309	20.6451	19.7563	18.3784	20.3265	18.9871	19.6339	20.1463	20.7448	20.7182	20.9044	20.8525	21.0079	20.0394	22.1219	20.2124	21.685	20.5997	10	10	up
COX20	Q5RI15	-0.641582	-0.988426	-0.294739	13.3146	-3.8393	0.000909581	0.027871	-0.665301	13.3655	13.4246	13.6875	13.8198	13.994	14.281	13.2953	14.0448	13.4542	12.9871	13.4179	12.9686	12.8081	13.085	13.3987	12.8296	12.4041	13.4689	12.5505	13.0066	10	10	down
CYB5A	P00167	0.637221	0.29349	0.980951	15.5018	3.84774	0.000891237	0.027871	-0.646238	15.2364	15.6877	15.2654	15.6564	14.5498	14.7942	15.3752	15.3366	14.2851	15.6451	15.5916	15.6046	15.7867	15.5722	15.5443	16.0101	15.8783	16.0001	15.9524	16.2637	10	10	up
PLCXD3	Q63HM9	-0.570942	-0.880294	-0.26159	12.1998	-3.83065	0.000928801	0.027871	-0.684863	11.8943	12.7473	12.2143	12.1004	12.7524	12.8731	12.2841	12.6632	12.5753	12.7479	12.2079	12.2419	12.1738	12.0152	11.9269	12.0948	11.7673	11.2307	11.5898	11.8946	10	10	down
RHAG	Q02094	1.47644	0.70069	2.25219	12.4067	4.02104	0.000914639	0.027871	-0.528241	11.5551	12.0915	11.6041	11.8912	11.2284	11.6358	12.1257	12.6679	11.5456	NA	11.6184	14.1106	13.3941	13.3191	NA	12.5592	NA	NA	NA	14.7541	9	6	up
SGTA	O43765	-0.432886	-0.667143	-0.198629	12.4861	-3.83543	0.000918127	0.027871	-0.67405	12.9225	12.9735	12.6171	12.5558	12.7284	12.9103	12.5419	12.3989	12.5006	12.8763	12.1495	11.738	12.479	12.3195	12.5072	12.2985	12.3561	12.207	12.554	12.0879	10	10	ns
ITIH5	Q86UX2	0.693975	0.316396	1.07155	12.3376	3.81478	0.000965082	0.0285338	-0.720704	11.6962	12.3894	11.9691	12.4101	11.8832	11.3296	12.5246	12.1633	11.7698	11.7709	12.4603	12.6709	13.0574	12.2845	12.2881	12.5962	12.7705	12.4751	12.4609	13.7822	10	10	up
AHDC1	Q5TGY3	1.15756	0.527032	1.78808	14.9089	3.81043	0.000975273	0.0286246	-0.730528	14.4501	15.0724	14.4262	14.5355	14.0527	13.7135	13.3401	13.7242	14.4242	15.5622	15.5644	14.7426	17.16	15.4787	15.9603	15.0625	15.9666	15.1475	15.5736	14.2204	10	10	up
MFN1	Q8IWA4	-0.329435	-0.508516	-0.150353	13.765	-3.81814	0.000957271	0.0285125	-0.713103	14.0092	13.9322	13.9296	13.9908	13.8273	13.9333	13.8861	14.0599	13.9089	13.82	13.5879	13.5352	13.7011	13.892	13.9362	13.3532	13.3689	13.6939	13.4654	13.4692	10	10	ns
CD59	P13987	-0.761897	-1.17878	-0.345017	15.5566	-3.79331	0.0010164	0.0294025	-0.769151	15.8289	16.5247	15.7712	15.9611	15.845	15.73	16.4307	15.9464	15.0394	16.2986	15.7231	15.7346	15.2733	14.6011	15.4174	14.8896	15.2274	14.2581	14.8399	15.7925	10	10	down
LIPE	Q05469	1.59784	0.720676	2.47499	12.1312	3.79161	0.0010902	0.0306551	-0.807787	10.9683	10.8484	11.8583	11.2439	11.4221	11.5404	10.5001	NA	11.1896	12.0409	12.105	12.1456	12.9308	11.834	11.8622	12.9056	12.8659	11.8738	14.9083	15.4493	9	10	up
RAB1A	P62820	-0.383485	-0.592634	-0.174337	14.66	-3.80564	0.000986612	0.0287476	-0.741338	15.0704	15.0994	14.6784	15.107	14.9976	14.4423	15.0674	14.7884	14.7409	14.5257	14.4639	14.5212	14.6975	14.6629	14.3103	14.383	14.2457	14.5608	14.3998	14.4373	10	10	ns
NUDT6	P53370	0.631591	0.283591	0.97959	12.8075	3.76696	0.0010831	0.0306551	-0.828564	12.3857	12.5909	13.2511	12.4811	12.8523	11.7362	12.2007	12.9385	12.3485	12.132	12.8376	12.8167	13.1652	13.5332	13.5209	13.0651	12.7324	13.4807	13.2288	12.8523	10	10	up
ITGA3	P26006	1.17496	0.526015	1.82391	12.9556	3.76864	0.00115107	0.0321421	-0.858486	12.2199	12.1203	13.9259	12.4496	11.4448	11.8253	11.6398	11.9962	13.4279	12.9408	13.0621	12.9554	14.7635	13.3981	14.4234	13.9073	13.2063	13.125	NA	13.325	10	9	up
DYNC1LI1	Q9Y6G9	-0.375958	-0.581871	-0.170045	13.5944	-3.78956	0.00102563	0.0294576	-0.777605	13.7544	13.7084	13.6529	13.8767	13.6912	13.6961	13.8318	13.685	14.0876	13.84	13.2038	13.6399	13.517	13.6811	13.2001	13.5832	13.2528	13.141	13.134	13.7115	10	10	ns
PYM1	Q9BRP8	-0.475889	-0.737566	-0.214213	11.4115	-3.77464	0.00106322	0.0303207	-0.811253	11.733	11.8071	11.426	11.8987	11.5462	11.7654	11.6941	11.3344	11.843	11.4467	11.1534	11.1022	11.3803	11.6074	11.0483	11.1581	10.6317	10.8374	11.3702	11.4466	10	10	ns
ACTN3	Q08043	0.939719	0.415406	1.46403	15.2132	3.71998	0.00121289	0.0336347	-0.934298	14.8521	15.0557	15.0221	15.3994	14.6718	14.5129	13.2455	14.3549	14.7882	15.5311	16.1627	15.8669	15.5948	15.4108	16.5537	15.3467	16.1382	16.0148	15.0156	14.7269	10	10	up
CAT	P04040	0.7153	0.315169	1.11543	15.5694	3.71039	0.00124122	0.033952	-0.955858	15.4382	15.613	14.9644	15.5623	14.4977	14.863	15.5779	15.412	15.1034	15.0851	15.4986	16.7138	15.9949	15.8663	15.492	16.5244	15.7974	15.4084	15.3459	16.6284	10	10	up
C4orf54	D6RIA3	1.16442	0.513783	1.81506	16.4991	3.72512	0.00127584	0.0339744	-0.954461	15.9632	16.214	16.7054	16.4967	16.2379	15.7318	14.2441	16.1052	17.0977	14.6793	16.9371	17.1127	17.5182	17.0963	17.2956	17.5023	16.604	17.877	16.0641	NA	10	9	up
SELENOW	P63302	-0.724392	-1.13052	-0.31826	12.7314	-3.70203	0.00126645	0.0339744	-0.974649	13.0586	13.3439	13.2148	12.7701	13.2616	12.9765	12.5835	13.1664	13.1916	13.3685	12.9522	10.9973	12.6405	12.8366	12.2015	12.7341	12.4231	12.111	11.9617	12.8337	10	10	down
VDAC3	Q9Y277	-0.530512	-0.829361	-0.231664	17.1113	-3.6845	0.00132101	0.0347174	-1.01402	17.5484	17.3326	17.4498	17.3396	17.5949	17.4969	17.3485	17.4664	17.0273	17.1606	16.8487	17.1452	17.3713	17.4388	16.5645	16.8154	16.1966	16.6826	16.2728	17.1242	10	10	down
ARID4A	P29374	1.033	0.448852	1.61715	18.8006	3.67038	0.00136662	0.0352256	-1.0457	17.6745	19.1474	17.6735	19.6264	17.7226	17.3812	18.7827	19.0656	18.1311	17.6357	19.5074	19.9603	19.2746	19.3809	19.1389	18.3858	19.5482	18.9491	20.1891	18.8364	10	10	up
HYPK	Q9NX55	-0.946179	-1.44375	-0.448611	11.8435	-4.15517	0.00140757	0.0357331	-0.787282	12.854	NA	12.3847	NA	12.1153	11.9788	NA	NA	12.25	NA	NA	11.1463	NA	11.9471	NA	NA	11.0018	11.4088	NA	11.3478	5	5	down
CAP2	P40123	-0.337594	-0.526219	-0.148968	14.3337	-3.71473	0.00122831	0.0338291	-0.9461	14.5226	14.6685	14.6617	14.2284	14.381	14.1794	14.6722	14.5578	14.4948	14.659	14.228	14.0883	14.3289	14.2343	14.2364	14.4025	13.8856	14.0185	14.0049	14.2222	10	10	ns
SPHK2	Q9NRA0	0.729323	0.318876	1.13977	15.2301	3.7102	0.00141297	0.0357331	-1.02284	14.2725	14.6588	15.6715	15.2648	14.4192	15.6696	14.492	14.4581	14.8824	NA	16.0904	15.5628	15.5823	15.3246	15.414	15.6016	15.6726	15.9835	NA	15.121	9	9	up
CDC40	O60508	3.76322	1.69113	5.83531	14.6717	3.85611	0.00144167	0.0358407	-0.902491	12.447	10.0196	NA	NA	NA	NA	NA	NA	8.83822	16.6301	16.8764	15.9485	14.1628	14.7935	15.9729	16.0855	15.5706	16.7782	15.0113	16.2696	4	10	up
PURA	Q00577	0.415504	0.182554	0.648454	14.8455	3.70208	0.00126629	0.0339744	-0.97453	14.5034	14.6829	15.0087	15.0268	14.4756	14.3429	14.7345	14.3703	14.2246	15.0076	15.0937	14.9161	15.0296	14.7393	15.1741	15.2604	15.0139	15.2289	15.0143	15.0621	10	10	ns
HIKESHI	Q53FT3	-0.554758	-0.869386	-0.24013	12.7987	-3.67008	0.00145288	0.0358407	-1.07556	13.2619	13.103	12.5788	12.737	12.8498	13.3091	13.6817	13.035	13.1928	12.8653	11.97	12.617	12.2649	12.3183	12.2455	12.947	NA	12.8345	12.5357	12.8272	10	9	down
PSMD2	Q13200	-0.374167	-0.583975	-0.164359	14.6626	-3.70149	0.00126809	0.0339744	-0.975856	15.1805	15.0128	14.8049	14.7961	14.8362	14.6736	15.2068	14.5715	14.8056	14.6091	14.3515	14.5034	14.4727	14.4609	14.2928	14.562	14.4325	14.3623	14.961	14.3565	10	10	ns
SUGT1	Q9Y2Z0	-0.395041	-0.61725	-0.172833	12.8677	-3.68991	0.00130392	0.0344939	-1.00187	13.1661	13.1504	13.0382	13.2055	13.0596	12.8674	12.9755	12.9664	13.2385	12.9848	12.3055	12.8027	12.8216	12.7583	12.3395	13.1769	12.497	12.4512	12.8862	12.6628	10	10	ns
AKAP13	Q12802	0.587063	0.252157	0.921968	21.0128	3.63828	0.00147616	0.0358472	-1.11762	21.0023	20.6238	20.5548	20.8874	20.6028	20.674	21.0952	20.8754	20.3941	20.4828	20.4721	21.2009	21.2499	21.0962	21.8962	20.8876	21.9718	21.3469	21.7771	21.1646	10	10	up
YARS1	P54577	-0.443092	-0.693041	-0.193142	11.835	-3.67938	0.00133736	0.0349191	-1.0255	12.3281	12.2909	11.8578	11.8937	11.8811	11.9792	12.3083	12.2658	12.1442	11.6167	11.8196	11.8175	11.7543	11.8834	11.3765	11.5939	11.331	11.5859	11.7539	11.2188	10	10	ns
NUDT9	Q9BW91	-0.436178	-0.682508	-0.189848	11.9133	-3.67519	0.0013509	0.035045	-1.0349	12.2847	12.1196	11.9271	12.1953	12.1123	12.3538	11.8966	12.389	12.0058	12.03	11.9543	11.6525	11.5448	11.7281	10.9979	11.8264	11.97	11.5906	11.8534	11.8346	10	10	ns
MYH1	P12882	0.937245	0.401709	1.47278	17.8089	3.63243	0.00149703	0.0360451	-1.13071	17.5412	17.3862	17.8471	17.6526	17.7637	17.0599	15.6016	16.9749	17.4244	18.1517	18.962	18.3792	18.2603	18.2283	19.0856	18.1433	18.1495	18.5408	17.4217	17.6049	10	10	up
LMNA	P02545	0.533316	0.226439	0.840193	18.1706	3.60707	0.00159096	0.0364044	-1.18744	17.5919	18.0996	18.0487	18.2014	17.7928	17.6723	17.61	17.6964	17.7881	18.5379	18.0035	18.7253	18.1469	17.8298	18.3149	18.5116	18.9504	18.6512	18.4324	18.8062	10	10	up
EHHADH	Q08426	0.36205	0.156566	0.567534	14.7554	3.65699	0.00141129	0.0357331	-1.0757	14.5067	14.6945	14.5705	14.8431	14.5059	14.5387	14.767	14.2619	14.533	14.5225	15.2003	14.8939	14.9446	14.7919	15.2006	14.8943	15.0343	15.0309	14.9805	14.393	10	10	ns
PSMD11	O00231	-0.32805	-0.514404	-0.141695	14.173	-3.65371	0.00142248	0.0357486	-1.08307	14.5519	14.4722	14.2712	14.2083	14.4355	14.2256	14.634	14.0692	14.2374	14.2653	13.9395	14.0924	13.9578	14.0577	13.7788	13.9273	14.0526	13.9829	14.3812	13.9199	10	10	ns
FKBP1A	P62942	-0.490651	-0.769899	-0.211404	15.448	-3.64685	0.00144611	0.0358407	-1.09844	15.7919	15.619	15.6004	15.5724	15.6954	15.7185	15.7759	15.8552	15.603	15.7012	15.0818	15.4795	15.6372	15.209	14.7161	15.7498	15.0092	14.9035	14.5747	15.6653	10	10	ns
TSC22D1	Q15714	-0.714749	-1.1179	-0.311595	11.5345	-3.72929	0.00157322	0.0364044	-1.06169	11.8369	11.8082	11.5497	11.8542	11.7785	12.0043	12.3922	12.0008	11.4001	NA	10.98	11.601	11.3146	10.1803	NA	11.47	NA	11.0669	NA	11.3145	9	7	down
CDC37	Q16543	-0.321498	-0.504926	-0.13807	14.5369	-3.63786	0.00147763	0.0358472	-1.11855	14.8025	14.8051	14.5375	14.654	14.7458	14.6792	14.8999	14.5482	14.6179	14.6866	14.2369	14.6503	14.5578	14.2249	14.0201	14.6262	14.2882	14.2718	14.4868	14.3989	10	10	ns
CCT4	P50991	-0.397454	-0.624257	-0.17065	14.8346	-3.63723	0.00147989	0.0358472	-1.11997	15.2481	14.9858	14.8204	15.1699	15.1011	14.6491	15.4195	14.8683	15.0379	15.0332	14.5298	14.8909	14.8737	14.5455	14.3889	14.8842	14.1967	14.5101	14.7442	14.7948	10	10	ns
SNAP91	O60641	1.46708	0.564492	2.36966	11.6005	3.63704	0.00479475	0.0636664	-1.81224	11.0967	NA	NA	12.0857	9.97252	11.2264	NA	10.8702	NA	NA	NA	12.292	12.6893	NA	NA	NA	NA	NA	NA	12.5709	5	3	ns
UBXN6	Q9BZV1	-0.56476	-0.888135	-0.241384	11.9016	-3.63518	0.00157752	0.0364044	-1.15221	11.9044	NA	11.9696	12.1564	12.1361	12.5964	12.4088	12.4237	12.4169	11.7777	11.7731	11.0994	11.3331	11.0641	11.9237	11.9974	11.8177	11.5775	12.1183	11.6367	9	10	down
FITM2	Q8N6M3	-0.574568	-0.906575	-0.242562	14.7884	-3.59194	0.00164973	0.0372672	-1.22124	15.2576	14.9382	15.1116	14.7194	15.2774	15.2214	15.2233	15.1416	15.1047	14.762	14.753	14.1587	14.8665	14.9813	14.704	14.9839	14.2874	14.2345	13.4443	14.5981	10	10	down
LAMB2	P55268	0.417595	0.177944	0.657245	16.9856	3.61669	0.00155468	0.0364044	-1.16594	16.3103	16.8089	16.878	16.729	16.7153	16.6796	16.9033	16.7162	16.7929	17.2343	17.0756	17.1609	17.3213	16.9179	17.4374	17.1154	17.3747	17.1967	16.6995	17.6444	10	10	ns
PPP2R1A	P30153	-0.290198	-0.456766	-0.12363	15.7256	-3.61606	0.00155701	0.0364044	-1.16733	15.9982	16.0253	15.6808	15.8156	15.9162	15.8496	16.0042	15.7765	15.7962	15.8443	15.7311	15.599	15.4836	15.3175	15.3029	15.7616	15.5485	15.644	15.7682	15.6486	10	10	ns
SYNGR3	O43761	1.29619	0.512836	2.07955	10.7375	3.61558	0.00368586	0.0550961	-1.79695	NA	NA	8.55875	9.57094	NA	NA	10.2206	NA	NA	NA	NA	10.9501	10.5696	10.5068	10.6517	11.3438	10.7201	10.9661	10.924	11.1719	1	9	ns
CRYZ	Q08257	-0.466006	-0.733846	-0.198166	15.3942	-3.61119	0.00157531	0.0364044	-1.17822	15.1617	15.4805	15.7926	15.7977	16.0086	15.2641	15.5294	16.0548	15.7078	15.4751	15.3675	14.799	15.4352	15.2212	15.2854	14.6155	15.062	15.4817	15.1986	15.1462	10	10	ns
ACAD8	Q9UKU7	0.368763	0.15672	0.580806	15.1759	3.60958	0.0015814	0.0364044	-1.18182	15.0196	14.7444	15.035	15.2138	15.1891	14.933	14.7959	15.0156	14.7837	15.185	15.3518	15.5103	15.0836	15.747	15.0697	15.1901	15.1728	15.5849	15.6162	15.2762	10	10	ns
SOD1	P00441	-0.564682	-0.892831	-0.236533	17.9615	-3.57163	0.00173195	0.0389059	-1.26654	18.3438	18.2528	17.8413	18.1226	18.0134	18.2958	19.3144	18.4906	17.6776	18.0862	17.8484	17.6252	17.4825	17.2907	17.3847	18.1084	17.5683	17.9062	17.8691	17.7083	10	10	down
CLIC5	Q9NZA1	-0.429352	-0.676437	-0.182267	14.6773	-3.60663	0.00159263	0.0364044	-1.18842	14.8137	15.107	14.7178	15.2699	14.733	14.6265	14.9659	14.946	14.9067	14.833	14.487	15.0367	14.7424	14.5681	14.3388	14.4692	14.041	14.3872	13.988	14.5677	10	10	ns
RPL7A	P62424	0.34452	0.146243	0.542798	15.6414	3.60641	0.00159347	0.0364044	-1.18891	15.4672	15.8566	15.524	15.7294	15.398	15.1509	15.3655	15.252	15.1897	15.7587	15.606	15.9001	15.896	15.7116	15.7505	15.7229	15.915	15.814	15.9609	15.8602	10	10	ns
PDCD6IP	Q8WUM4	-0.255574	-0.402757	-0.108391	15.0528	-3.60406	0.00160248	0.0364044	-1.19416	15.2857	15.1729	15.0622	15.2142	15.1253	15.1322	15.3384	15.2843	15.141	15.05	14.9114	15.0112	15.0333	14.9451	14.8021	15.0363	14.9528	14.9028	14.6658	14.9898	10	10	ns
COL3A1	P02461	1.15036	0.480065	1.82066	20.1928	3.56205	0.00177213	0.0395874	-1.2879	18.8173	20.5685	19.7765	20.3415	19.9569	18.3064	20.2071	18.4304	19.9197	19.8517	20.7142	20.3748	20.9998	20.884	20.8113	19.5857	22.0641	19.7682	21.6748	20.8028	10	10	up
MPI	P34949	-0.791151	-1.25284	-0.329464	13.8648	-3.55668	0.00179505	0.0397278	-1.29987	14.7933	14.2026	14.1486	13.8891	14.2934	14.6979	15.1029	14.4344	13.763	13.2789	14.0205	12.7806	13.9249	13.5866	13.68	14.1027	12.9728	13.6811	12.6754	13.2681	10	10	down
WDR77	Q9BQA1	-0.506969	-0.803068	-0.210869	11.8383	-3.55367	0.00180806	0.0397278	-1.30659	12.2729	12.6595	11.8037	11.9298	11.8572	12.1467	12.492	11.9892	11.3992	12.3679	11.7549	11.5399	11.7184	11.1559	11.3292	11.7496	11.6061	11.8166	11.7227	11.4552	10	10	down
CRYBB3	P26998	1.16971	0.489774	1.84964	13.0664	3.59208	0.00185659	0.0401362	-1.27366	12.1671	11.8781	12.7497	12.7029	NA	12.2383	NA	11.6385	12.5771	13.3807	14.2437	13.1379	14.2328	13.8708	13.966	13.4922	14.063	14.0032	11.3441	13.509	8	10	up
RPS27A	P62979	-0.528146	-0.83789	-0.218402	12.1454	-3.53904	0.00187246	0.0402628	-1.33917	12.1827	13.0543	12.276	12.3655	12.5415	12.6979	12.359	12.5286	11.8201	12.2695	11.566	11.7293	11.8329	11.5517	11.6106	11.7311	12.0171	12.2112	11.999	12.5649	10	10	down
CISD1	Q9NZ45	-0.410624	-0.650299	-0.170948	16.5053	-3.55594	0.00179827	0.0397278	-1.30154	16.7862	16.7979	16.736	16.6289	16.3448	16.673	16.8249	16.7996	16.7835	16.731	16.815	16.5653	16.2748	16.4783	16.6049	16.21	16.0978	16.2805	15.797	15.8759	10	10	ns
ADD2	P35612	1.09272	0.452787	1.73266	12.22	3.55421	0.00190874	0.0406088	-1.32951	11.645	11.7576	11.4893	12.2843	11.8689	11.0836	12.0416	12.0747	11.1971	11.5815	13.3319	14.349	12.8485	12.89	11.8031	12.2191	12.1456	11.5615	NA	14.0072	10	9	up
LMNB2	Q03252	0.550809	0.22587	0.875749	15.0544	3.51829	0.00196763	0.0414232	-1.3853	14.4615	14.9235	14.7942	14.9769	14.5922	14.5351	14.8228	14.4656	14.7189	15.4996	15.0416	15.4644	15.0771	14.4614	15.2625	15.3662	15.7235	15.4823	15.5533	15.866	10	10	up
RPL34	P49207	0.324742	0.134741	0.514743	16.1453	3.54745	0.00183514	0.0401038	-1.32043	16.0463	16.0942	16.0926	16.2098	15.9674	15.7358	15.9305	15.7447	15.8243	16.1833	16.0874	16.2337	16.3114	16.0822	16.1966	16.1943	16.5656	16.3564	16.6407	16.4082	10	10	ns
DSTN	P60981	-0.452395	-0.717441	-0.187349	16.6687	-3.54266	0.0018563	0.0401362	-1.3311	17.1457	16.85	16.807	16.5627	17.155	17.0221	16.7608	17.1421	16.6028	16.9005	16.7557	16.1945	16.8034	16.4564	16.7638	16.4989	16.5085	16.1029	15.75	16.5908	10	10	ns
SNRPD2	P62316	0.720041	0.294157	1.14592	14.1054	3.50913	0.00201115	0.0421188	-1.40565	13.4488	14.3768	13.5202	13.9397	14.0853	12.996	13.4605	13.6894	13.2923	14.6451	14.3657	14.5746	14.0376	13.7409	14.4846	14.4651	14.803	14.4121	15.4542	14.3167	10	10	up
CARD19	Q96LW7	-0.453428	-0.719558	-0.187298	12.9814	-3.53629	0.00188479	0.0403125	-1.34528	13.2691	13.3049	13.1008	13.4023	12.8759	13.1852	13.2699	13.392	12.902	13.3792	13.0034	13.2144	13.0901	13.0054	12.2903	12.4481	12.646	12.6985	12.8759	12.275	10	10	ns
PKP4	Q99569	1.26014	0.472342	2.04794	9.9306	3.53283	0.00489252	0.0641172	-1.85992	9.59856	NA	NA	NA	8.67948	NA	NA	9.4255	9.87453	9.2746	NA	10.1298	NA	10.0064	NA	11.3121	NA	11.0743	NA	NA	5	4	ns
NME1	P15531	-0.428459	-0.68066	-0.176257	13.805	-3.52611	0.00193124	0.040871	-1.36793	14.1339	14.5024	13.9145	13.9341	14.1215	14.0137	13.7099	13.8733	13.7779	14.2113	13.4366	13.8132	13.4689	13.7456	13.0143	13.7788	13.2856	13.7407	13.6734	13.9508	10	10	ns
CALU	O43852	-0.53358	-0.850673	-0.216488	16.294	-3.49259	0.00209216	0.0427035	-1.44237	16.6198	17.1962	16.3463	17.1671	16.3034	16.1471	16.6992	16.2531	16.3742	16.5017	16.2424	16.2143	16.1699	16.4995	15.2951	16.2012	15.7567	15.8688	15.9411	16.0835	10	10	down
COL4A1	P02462	0.576241	0.232692	0.91979	17.8578	3.48136	0.00214898	0.0434223	-1.46728	17.5219	17.5027	17.7898	17.8234	17.6252	17.3177	17.5826	17.6848	16.782	18.0671	18.3305	18.0091	18.0468	17.6146	18.3267	17.7758	18.9374	17.8838	17.8534	18.6813	10	10	up
C11orf54	Q9H0W9	-0.421897	-0.671827	-0.171966	13.5322	-3.50365	0.00203767	0.0424532	-1.41783	14.0147	13.7717	13.8562	13.648	13.7798	13.5189	14.3057	13.741	13.5281	13.2676	13.4273	13.6187	13.3132	13.138	13.3903	13.715	13.2239	13.1504	13.0059	13.2301	10	10	ns
HDHD2	Q9H0R4	-0.59732	-0.953727	-0.240914	12.9186	-3.47852	0.00216355	0.0434982	-1.47356	13.3108	13.0551	12.971	12.8833	13.5815	13.8145	13.9604	13.2624	12.9218	12.4117	12.4531	12.7161	12.6178	12.3561	12.2203	13.0408	12.6098	12.3798	13.1419	12.6636	10	10	down
COL1A1	P02452	0.928739	0.370124	1.48735	20.3348	3.45076	0.00231153	0.0451198	-1.53504	19.2676	20.8714	20.1036	20.208	20.1544	18.6559	19.9867	19.2829	19.8492	20.3242	20.45	20.5463	20.5039	20.8492	21.0338	20.197	22.2239	20.1071	21.5533	20.5268	10	10	up
CHMP4B	Q9H444	-0.458678	-0.730756	-0.1866	13.1876	-3.49903	0.00206025	0.0427025	-1.42808	13.459	13.6701	13.5201	13.295	13.3795	13.3557	13.4759	13.0504	13.6781	13.2851	12.8139	13.3691	13.1041	13.0311	12.0999	13.1649	13.0956	12.8793	12.788	13.236	10	10	ns
COL15A1	P39059	0.442068	0.179675	0.704461	16.4678	3.4968	0.00207125	0.0427035	-1.43303	15.623	16.496	16.301	16.6469	16.1114	15.9947	16.4447	16.3227	16.0415	16.4854	16.4135	16.8909	16.9083	16.3775	16.8208	16.5771	16.724	16.5079	16.5138	17.1542	10	10	ns
UQCRC1	P31930	0.313206	0.127163	0.49925	19.3974	3.49421	0.00208408	0.0427035	-1.43878	19.0932	19.2326	19.4206	19.249	19.1632	19.4051	19.0514	19.2674	19.1673	19.3585	19.7765	19.5603	19.3777	19.3929	19.8605	19.3435	19.3597	19.7934	19.6903	19.3857	10	10	ns
FHL3	Q13643	-0.581334	-0.927863	-0.234806	12.0346	-3.50285	0.00228056	0.0451198	-1.46441	12.3321	12.6152	12.788	12.633	12.3368	11.936	12.2503	11.7057	12.3767	11.9564	11.6042	NA	11.9154	12.0243	12.0998	11.5066	12.0069	11.2188	NA	11.3174	10	8	down
MARCHF5	Q9NX47	-0.464892	-0.742177	-0.187608	11.9845	-3.48976	0.00222054	0.0444218	-1.47007	12.3709	12.2021	11.9382	12.2336	12.5151	11.9422	12.1296	12.6043	12.2976	11.8135	11.6185	11.3058	12.0153	11.9588	11.3972	11.6412	NA	11.7887	11.7887	12.1443	10	9	ns
TCP1	P17987	-0.343593	-0.548392	-0.138794	15.0138	-3.48217	0.00214482	0.0434223	-1.46548	15.475	15.2213	15.0653	15.3599	15.0138	14.8272	15.515	14.9027	15.1962	15.2798	14.8011	15.0427	14.8672	14.7565	14.6403	15.0531	14.5986	14.7503	14.9846	14.9257	10	10	ns
HEXB	P07686	-0.528494	-0.846241	-0.210748	12.564	-3.45218	0.00230374	0.0451198	-1.5319	12.8509	13.1004	12.3232	13.4854	12.6172	12.6452	13.3003	12.5456	12.5537	12.8606	12.2638	12.3788	12.2978	12.3653	11.8902	11.9421	12.5341	11.9531	12.8828	12.4896	10	10	down
SERPINA3	P01011	-1.06136	-1.69943	-0.423283	15.8921	-3.45242	0.0023024	0.0451198	-1.53136	16.4701	17.0178	16.5335	17.2841	15.2684	15.5384	17.7032	16.015	16.4949	15.9022	15.107	15.5515	14.8522	14.9707	14.1927	15.4343	16.5217	14.8149	16.2358	15.9331	10	10	down
NDUFS2	O75306	0.305685	0.122341	0.48903	18.3074	3.46051	0.00225848	0.0449573	-1.51347	18.0485	18.0376	18.1816	18.1555	18.3789	18.3506	18.0687	18.2057	17.9686	18.1495	18.5892	18.399	18.3467	18.3082	18.728	18.347	18.1984	18.8295	18.5078	18.3483	10	10	ns
AGO3	Q9H9G7	0.919507	0.389134	1.44988	11.1268	3.72614	0.00233678	0.045174	-1.30115	10.3197	NA	11.4039	NA	10.8492	10.1771	10.4339	NA	NA	10.8184	11.8184	NA	10.9728	11.3234	11.6324	NA	NA	11.6074	12.1649	NA	6	6	up
ARMT1	Q9H993	-0.608899	-0.976236	-0.241563	12.3364	-3.44045	0.00236898	0.0452807	-1.55784	12.9579	12.4652	12.2697	12.3212	12.8555	12.6559	13.1247	13.1013	12.6905	11.9666	11.4735	12.1546	12.0827	11.7949	12.2528	12.6597	11.2538	12.3789	12.2208	12.0479	10	10	down
TATDN1	Q6P1N9	-0.635286	-1.01823	-0.252342	12.5488	-3.45305	0.00241996	0.0455023	-1.54988	12.8474	12.8045	13.068	12.4474	12.9044	13.5476	12.7595	13.0727	13.1222	11.924	12.0282	12.0451	12.4765	12.8792	12.4173	12.5072	11.6358	12.0261	NA	11.9147	10	9	down
XIRP1	Q702N8	-0.732667	-1.17586	-0.289473	16.3609	-3.4312	0.00242166	0.0455023	-1.57826	16.9693	17.687	17.1609	16.9841	16.703	16.3541	15.4489	16.0733	16.9666	16.9252	15.9459	15.7406	16.1307	16.3668	15.5525	16.0661	16.7336	15.7126	15.8404	15.8565	10	10	down
MCEE	Q96PE7	-0.503233	-0.810208	-0.196258	14.2241	-3.40251	0.00259261	0.0474184	-1.64157	14.7461	14.6903	14.4372	14.3382	14.6622	14.2125	14.5962	14.8301	14.3128	13.9314	14.129	14.073	13.7882	14.8787	13.7942	13.625	14.237	13.6276	13.7636	13.8085	10	10	down
ATP5F1D	P30049	0.321816	0.128055	0.515578	18.793	3.44726	0.00233086	0.045174	-1.54278	18.7846	18.4992	18.6887	18.5678	18.4838	18.6039	18.712	18.6274	18.9152	18.438	19.0378	18.8507	18.8655	18.764	19.0331	18.8373	18.8247	19.189	19.4133	18.7236	10	10	ns
LYPLA2	O95372	-0.495308	-0.796683	-0.193933	12.4828	-3.44365	0.00277232	0.0484673	-1.61131	12.9052	12.7694	12.6335	12.5167	12.5551	12.8749	12.3224	13.0078	12.9611	12.3215	12.2584	NA	12.2761	NA	11.8172	12.5953	11.7565	12.3081	12.3285	NA	10	7	ns
PHKG2	P15735	-0.476504	-0.763742	-0.189267	11.8595	-3.44318	0.00235365	0.0452807	-1.55181	12.1704	11.7919	12.0419	12.6311	12.1779	12.1024	12.4056	11.8687	12.0542	11.7338	11.6443	11.3522	11.7602	11.9008	11.7011	11.4532	11.7761	11.7163	11.9875	10.9211	10	10	ns
SERPINA5	P05154	0.844149	0.337115	1.35118	10.932	3.50207	0.00259857	0.0474184	-1.52888	10.2705	10.4866	NA	10.0163	9.96649	NA	10.7647	10.2361	10.8025	11.536	11.2225	NA	10.7218	11.2158	11.377	11.0198	12.2597	NA	11.2487	11.7671	8	8	up
RNH1	P13489	-0.341024	-0.546901	-0.135147	16.2897	-3.43803	0.00238262	0.0452807	-1.56317	16.7078	16.402	16.1288	16.387	16.4703	16.6951	16.8856	16.3828	16.1961	16.3463	15.9346	16.2982	16.2652	16.2726	15.8835	16.1612	16.245	15.9209	16.0138	16.1966	10	10	ns
CTTN	Q14247	-0.399028	-0.639981	-0.158075	14.1372	-3.4372	0.00238734	0.0452807	-1.56501	14.4118	14.4048	14.4603	14.3586	14.4224	14.0765	14.053	14.4013	14.5444	14.234	13.7111	14.2584	14.304	14.2969	13.7999	14.0396	14.0079	13.7254	13.3413	13.8923	10	10	ns
STX11	O75558	0.961728	0.360353	1.5631	11.5414	3.4371	0.00412179	0.0598329	-1.81249	11.2292	NA	10.6374	11.2915	11.3974	11.3601	11.2159	NA	10.8535	NA	NA	11.9007	12.4689	12.4254	NA	NA	NA	10.9479	NA	12.7694	7	5	ns
SLC2A1	P11166	1.49564	0.5827	2.40858	14.4647	3.40031	0.00260618	0.0474184	-1.64642	14.0938	14.1494	14.0453	14.4746	13.0502	13.0107	13.7426	14.1448	12.6437	13.8134	16.596	17.3299	15.9172	14.9349	14.4523	15.3755	14.1646	13.3197	13.4361	16.5988	10	10	up
C6orf47	O95873	0.626719	0.262114	0.991325	11.3334	3.72247	0.00265722	0.0479134	-1.37925	NA	11.1157	NA	11.1082	11.3136	10.9412	11.1903	11.1432	10.9261	NA	NA	NA	11.6188	NA	NA	11.5609	NA	NA	12.1042	11.6448	7	4	up
PHKA2	P46019	-0.516064	-0.832285	-0.199844	12.8276	-3.38725	0.00268824	0.0480419	-1.67517	12.6709	13.2498	13.3352	12.9647	13.095	12.948	13.5055	13.027	12.9631	13.0973	12.9851	12.0228	12.4011	12.1334	13.1542	12.8525	12.4696	13.0215	12.0614	12.5944	10	10	down
THOP1	P52888	-0.945882	-1.53553	-0.356231	11.367	-3.42529	0.00385514	0.0569909	-1.74585	12.0518	11.3957	11.1039	11.8306	11.9125	11.6858	11.8032	11.3724	11.2797	11.4169	9.80446	NA	NA	NA	NA	11.2185	NA	NA	NA	10.8952	10	3	ns
CMPK1	P30085	-0.394218	-0.633601	-0.154835	13.5176	-3.41804	0.0024987	0.0466894	-1.60733	13.9199	13.7248	13.5632	13.637	13.9084	14.0889	13.4453	13.8571	13.8496	13.1531	13.3043	13.4742	13.5778	13.3091	13.1697	13.6638	13.2876	13.0987	13.0224	13.2975	10	10	ns
RPL7	P18124	0.330563	0.129741	0.531385	15.9997	3.41646	0.00250806	0.0466894	-1.6108	15.781	16.1561	16.039	16.1272	15.7641	15.4997	15.7303	15.6809	15.5233	16.042	16.0562	16.2656	16.1738	16.0678	16.0071	16.0405	16.3692	16.1276	16.3903	16.1513	10	10	ns
VDAC1	P21796	-0.403288	-0.648662	-0.157915	17.7167	-3.41131	0.00253895	0.0470467	-1.62217	18.2324	17.9805	18.0613	17.7726	18.0777	17.972	17.9579	18.0416	17.4168	17.6708	17.7782	17.2602	17.8209	17.948	17.2103	17.5019	17.1946	17.5422	17.2584	17.6361	10	10	ns
ARMC8	Q8IUR7	-0.600798	-0.97064	-0.230957	10.732	-3.40379	0.00303238	0.0505941	-1.69401	10.7303	11.1765	10.868	10.7152	11.1247	11.3203	11.0093	10.7574	11.1625	10.9296	NA	10.8662	10.4666	10.3261	NA	10.0135	9.58795	10.8643	NA	10.5255	10	7	ns
NCLN	Q969V3	0.341424	0.133194	0.549653	14.0447	3.40317	0.00258853	0.0474184	-1.64011	13.7383	14.3458	13.9637	14.2142	13.5834	13.7376	13.703	13.7579	13.7522	13.9437	14.2786	14.3344	14.1849	14.0443	14.4108	14.1109	14.448	14.0605	14.101	14.1804	10	10	ns
TMT1B	Q6UX53	-0.903857	-1.4575	-0.350215	12.3695	-3.38847	0.00268046	0.0480419	-1.67248	13.8901	12.9318	12.569	12.9969	12.8564	13.2601	12.2905	11.9421	13.4837	11.9938	12.8265	11.4554	12.4378	11.9835	12.5542	12.0122	12.3029	11.5373	11.149	10.9169	10	10	down
CTSG	P08311	1.28833	0.497858	2.0788	14.228	3.38279	0.00271687	0.0481257	-1.685	13.0979	13.4103	13.5665	14.3562	13.0327	12.4612	15.451	14.1552	12.6213	13.6862	13.8483	16.6077	16.0445	14.8729	13.9689	14.6751	15.3127	13.5711	14.9959	14.8245	10	10	up
SSR3	Q9UNL2	-0.824157	-1.33428	-0.314035	11.5548	-3.39843	0.00326485	0.0523026	-1.72427	11.5963	12.4357	12.0573	12.4631	11.711	11.4086	12.1638	11.3355	11.9707	11.4961	10.2074	11.4386	11.5646	11.621	NA	10.9121	NA	10.4943	NA	NA	10	6	ns
NAPG	Q99747	-0.388113	-0.625346	-0.15088	12.1094	-3.3956	0.00263547	0.0477353	-1.65679	12.2183	12.5676	12.2322	12.1222	12.4314	12.322	11.8892	12.3586	12.4607	12.433	11.7543	11.8866	12.1569	12.1026	11.7473	11.776	12.4137	11.704	11.6144	11.9981	10	10	ns
STARD3NL	O95772	0.539423	0.210843	0.868002	13.1641	3.42787	0.0027096	0.0481257	-1.6273	12.5941	13.2509	13.2906	13.3171	12.2527	12.9214	12.9375	12.9383	12.5471	NA	13.4068	13.5615	12.8992	13.5959	13.2559	13.3381	13.8694	13.2434	13.7343	NA	9	9	up
CHST5	Q9GZS9	1.36356	0.535009	2.19211	15.9451	3.4483	0.00274344	0.0481957	-1.60165	14.6802	16.0282	14.9538	NA	14.823	NA	15.7316	NA	14.845	14.9392	16.6364	15.3085	17.8966	16.0217	16.37	15.3007	18.3971	15.4392	17.0241	16.6715	7	10	up
NPC2	P61916	-0.747676	-1.20701	-0.288345	12.0714	-3.37848	0.0027448	0.0481957	-1.69448	13.1912	13.2849	12.2028	12.6793	12.049	11.857	12.8657	11.7447	12.4919	12.0856	11.2211	12.0528	12.1938	11.9144	10.7121	11.795	12.1523	11.4832	11.3795	12.0711	10	10	down
MYDGF	Q969H8	-0.546566	-0.882059	-0.211073	12.8708	-3.39101	0.0027977	0.0485705	-1.68433	13.3036	12.6557	13.048	13.3796	13.3518	12.955	13.1508	13.1055	13.1222	13.2249	12.5463	12.5859	13.0325	12.9823	12.1698	12.6459	11.5927	12.712	NA	12.9809	10	9	down
OLFML1	Q6UWY5	1.07432	0.411955	1.73668	12.492	3.36643	0.00282432	0.0485705	-1.72096	10.0649	12.0239	12.3012	12.5483	12.2631	11.2023	12.5363	11.7013	12.1575	12.7492	12.2427	12.8471	12.9463	12.5759	12.6256	12.3464	14.5015	12.74	13.9017	13.5641	10	10	up
SPP2	Q13103	2.46865	0.770888	4.16641	10.3203	3.37617	0.0102627	0.0927337	-2.5112	9.91678	NA	NA	10.6601	NA	NA	8.72173	NA	10.6435	9.6021	NA	NA	9.85188	NA	10.5194	NA	12.3775	NA	NA	NA	5	1	ns
FMR1	Q06787	1.0202	0.332335	1.70806	11.242	3.37299	0.00863049	0.0863264	-2.29331	10.8754	NA	NA	NA	10.1512	NA	NA	NA	9.99916	NA	NA	11.4781	NA	11.2945	NA	11.7837	NA	11.3117	11.7994	NA	2	5	ns
RANGAP1	P46060	-1.09082	-1.76624	-0.415393	11.6368	-3.37218	0.00307865	0.0509434	-1.74545	12.7142	12.8282	10.0791	12.4438	12.7455	11.9512	12.3281	NA	11.9331	12.6171	11.4607	11.8606	11.6298	NA	10.3533	10.3963	10.2994	11.5248	11.1739	11.1241	9	9	ns
LYNX1	P0DP58	-1.128	-1.84696	-0.409039	10.9485	-3.37201	0.00468543	0.0632786	-1.88817	11.3181	11.5005	11.7438	10.7651	11.1138	10.9297	11.2476	10.9218	10.3741	11.4502	9.55204	NA	NA	NA	NA	10.4649	NA	NA	NA	9.23675	10	2	ns
PSMA6	P60900	-0.308207	-0.49818	-0.118234	14.9288	-3.36732	0.00281837	0.0485705	-1.719	15.2827	15.2091	14.9638	15.0244	15.0531	14.8273	15.4285	15.0893	14.9228	15.0281	14.9073	15.0863	14.7709	14.6404	14.7553	14.9368	14.4506	14.6881	14.8088	14.7025	10	10	ns
FAM114A2	Q9NRY5	-0.503681	-0.811202	-0.19616	11.2788	-3.43187	0.00284679	0.0487072	-1.63577	11.3736	11.4101	10.9803	11.6788	11.7153	11.2891	12.0262	11.5524	11.4841	11.352	NA	10.7478	NA	10.753	11.2455	10.7468	11.2353	11.1102	NA	11.0391	10	7	down
CCT5	P48643	-0.359091	-0.580508	-0.137674	14.7839	-3.3661	0.00282653	0.0485705	-1.72169	15.2962	15.2198	14.738	15.055	14.9002	14.5532	15.386	14.8105	14.8681	14.8071	14.5718	14.805	14.56	14.5535	14.3213	14.7343	14.4842	14.6133	14.8857	14.514	10	10	ns
MRPL15	Q9P015	0.421735	0.161322	0.682149	13.6179	3.36133	0.00285872	0.0487072	-1.73218	13.2513	13.5216	13.4302	13.5409	13.5758	13.798	13.1429	13.1082	13.5025	13.1986	14.3219	14.0931	13.7754	13.8469	14.0162	13.5904	13.5751	14.062	13.7563	13.2501	10	10	ns
ATOX1	O00244	-0.680011	-1.10048	-0.25954	12.8607	-3.35671	0.00289018	0.0490355	-1.74232	13.7362	13.3855	13.2001	12.6495	13.5492	12.6972	13.5048	13.6742	12.2353	13.3748	12.272	12.1227	11.8142	12.5393	12.1815	12.686	12.8286	13.3081	12.9152	12.5391	10	10	down
NAE1	Q13564	-0.446418	-0.722716	-0.170119	12.9413	-3.35349	0.00291232	0.0492035	-1.7494	13.3166	13.2091	12.8872	13.061	12.9717	13.1445	13.9179	13.2264	12.9372	12.9732	12.7721	12.3725	12.6675	12.378	12.6704	13.2026	12.442	12.7807	13.0342	12.8605	10	10	ns
H4C1	P62805	0.511326	0.193945	0.828707	20.5716	3.34388	0.00297932	0.0499161	-1.77047	20.3944	20.5411	20.2934	20.5413	20.1867	19.9752	20.2263	20.0269	19.8532	21.1206	20.5486	20.8509	20.7646	20.1085	20.7816	20.8328	21.2156	20.8734	21.0511	21.2452	10	10	up
SIAE	Q9HAT2	-0.628529	-1.01852	-0.238542	15.2862	-3.3451	0.00297076	0.0499161	-1.76781	15.8978	15.6662	15.3282	15.6014	15.4576	15.6597	16.446	15.3288	15.4921	15.127	15.7302	14.9477	15.0135	14.9121	15.1816	15.0655	14.2531	15.1996	14.0231	15.3931	10	10	down
FAM98C	Q17RN3	0.494008	0.186445	0.801571	12.8337	3.33375	0.0030516	0.0507044	-1.79267	12.209	12.3454	12.3265	12.501	12.5012	12.6757	12.7382	12.6403	12.9138	13.0157	12.9908	13.2298	13.3539	12.4695	12.7811	12.8692	13.5797	12.9633	13.7162	12.8533	10	10	ns
MTMR12	Q9C0I1	0.626116	0.210155	1.04208	16.1001	3.32446	0.00702999	0.0777453	-2.1797	NA	16.2133	NA	NA	15.6401	15.6846	15.4711	NA	NA	NA	NA	16.4936	NA	16.4625	16.5205	15.9709	NA	16.4445	NA	NA	4	5	ns
CTNNA1	P35221	-0.490715	-0.797101	-0.18433	14.2796	-3.32426	0.00312086	0.0512639	-1.81346	14.4257	14.7964	14.7682	14.71	14.7146	14.0256	13.7486	14.5427	14.3315	15.1862	14.1568	14.2871	14.2159	13.9444	13.9127	14.106	14.1795	13.8826	13.5181	14.1392	10	10	ns
ACOT11	Q8WXI4	-0.512544	-0.832768	-0.192321	13.2342	-3.32209	0.00313692	0.0512639	-1.81821	13.7567	13.2643	13.8893	13.4404	13.3059	13.4323	13.3748	13.3909	13.5148	13.5353	13.1753	13.293	12.6519	13.4016	13.7235	12.4994	12.8601	13.2179	12.3343	12.6224	10	10	ns
TMLHE	Q9NVH6	0.504368	0.189106	0.819631	15.0786	3.32054	0.00314846	0.0512639	-1.82161	14.7665	14.6115	14.9596	15.1396	15.1743	15.0409	14.446	14.7682	14.5594	14.7981	15.8496	15.4249	14.8718	15.6945	14.9066	14.8504	15.4446	15.3047	15.9907	14.9701	10	10	ns
RPL13	P26373	0.349837	0.131161	0.568512	15.9552	3.32047	0.00314901	0.0512639	-1.82177	15.4515	16.0885	15.8586	16.1975	15.7556	15.6375	15.6158	15.3004	15.7785	16.1186	16.0826	16.2201	15.9898	15.9979	16.0312	16.0971	16.2812	16.1724	16.2693	16.1593	10	10	ns
WASL	O00401	-0.71987	-1.18318	-0.256564	10.855	-3.31773	0.00479754	0.0636664	-1.98069	NA	NA	10.5595	11.2861	10.6905	10.9676	11.7747	10.9711	11.674	11.1313	NA	10.6249	10.2866	NA	NA	10.5587	NA	10.2233	NA	10.3664	8	5	ns
EPB42	P16452	1.44875	0.538798	2.3587	13.8129	3.31394	0.00334789	0.0523808	-1.85047	13.6196	13.4799	12.679	13.9101	12.7151	12.7076	13.4988	13.6098	12.8465	12.2003	15.5123	16.5847	14.9909	14.9101	13.3973	14.2638	13.3029	12.2674	NA	15.9495	10	9	ns
NT5C3A	Q9H0P0	-0.527477	-0.859342	-0.195613	11.5933	-3.30836	0.00339162	0.0526552	-1.86247	12.4025	12.0247	11.2104	11.9141	11.9985	11.9617	11.6954	12.1366	11.6676	11.4198	11.2624	11.5716	11.5564	11.7238	10.8519	11.4402	10.8649	11.0859	NA	11.4838	10	9	ns
IGHM	P01871	1.31943	0.491445	2.14742	13.856	3.30748	0.00324715	0.0522877	-1.85018	13.3291	12.7512	13.8198	14.0122	10.8512	12.6755	14.4375	13.4385	13.5693	13.0783	13.4457	16.3687	14.5103	14.645	13.4397	14.3773	15.1451	13.3227	14.7063	15.1962	10	10	ns
ESD	P10768	-0.297479	-0.484158	-0.110801	16.287	-3.30747	0.00324721	0.0522877	-1.8502	16.6758	16.5013	16.4366	16.3881	16.3814	16.346	16.5471	16.4043	16.1158	16.5614	16.1654	16.0955	16.2163	16.3352	15.902	16.4956	16.0139	16.2461	15.8452	16.0678	10	10	ns
CD99	P14209	-0.630407	-1.02607	-0.234747	15.149	-3.30699	0.00325091	0.0522877	-1.85125	14.7515	15.9959	15.3548	15.8812	14.9921	15.2219	16.3299	15.7361	15.5066	14.8721	15.1303	15.2733	14.8206	14.5242	14.7564	14.8302	14.7371	14.5815	14.2444	15.4401	10	10	ns
SH3BGR	P55822	-0.656174	-1.06853	-0.243816	13.8625	-3.30277	0.00328349	0.0523601	-1.86048	14.1422	14.4308	13.8229	14.098	13.9148	13.911	15.3066	14.1808	13.9083	14.1901	13.8859	13.0007	13.7828	13.2006	13.2685	14.2745	12.6623	13.8638	13.4862	13.9185	10	10	ns
IBA57	Q5T440	0.36082	0.133973	0.587667	14.6031	3.30135	0.00329448	0.0523601	-1.86357	14.3901	14.3583	14.4638	14.8456	14.677	14.3554	14.045	14.5009	14.1086	14.4822	15.0254	14.6486	14.6941	14.7231	14.9459	14.547	14.7248	14.8538	15.1924	14.4801	10	10	ns
ATP5F1A	P25705	0.31391	0.116371	0.511449	20.7844	3.29827	0.00331853	0.0523808	-1.8703	20.3928	20.783	20.6912	20.8089	20.5982	20.6974	20.4882	20.6305	20.3414	20.8427	21.1019	20.9956	20.7615	20.7224	21.1224	20.8109	20.9867	21.0456	21.2273	20.6392	10	10	ns
XPNPEP1	Q9NQW7	-0.383004	-0.624058	-0.14195	13.3246	-3.29778	0.00332234	0.0523808	-1.87136	13.7846	13.7651	13.4934	13.4557	13.0181	13.6986	13.5883	13.1578	13.4436	13.7555	13.35	13.3085	13.2852	12.8387	12.7834	13.3526	13.2078	13.2639	13.0212	12.9195	10	10	ns
TPI1	P60174	-0.443137	-0.722244	-0.164029	18.4819	-3.29534	0.00334158	0.0523808	-1.8767	18.7431	18.7692	18.5078	18.5088	18.6958	18.6887	19.1241	19.1131	18.1699	18.7139	18.4607	18.2486	18.4522	18.0917	18.1284	18.7068	17.8316	18.4607	17.7047	18.5177	10	10	ns
COX7A2L	O14548	-0.425646	-0.694154	-0.157139	15.7553	-3.29023	0.0033821	0.0526552	-1.88786	15.8904	15.6695	16.1147	15.641	16.0975	16.2724	15.9337	16.2389	16.1049	15.7187	15.2498	15.8577	15.5609	16.1108	15.4743	15.5033	15.2384	15.8556	15.0004	15.574	10	10	ns
MFAP4	P55083	1.38082	0.508456	2.25318	15.3497	3.28529	0.00342179	0.0529193	-1.89865	13.1845	15.3255	15.2694	15.5718	14.3466	13.9496	15.4387	14.4598	15.0286	14.0182	14.5994	16.5959	15.0895	16.3565	15.8442	14.3969	18.0856	15.5056	17.6378	16.2893	10	10	ns
TOMM22	Q9NS69	-0.563076	-0.919049	-0.207103	12.2572	-3.28309	0.00343953	0.0529899	-1.90343	12.8314	12.6446	12.5977	12.4869	12.707	12.8848	12.0999	11.8861	12.9595	12.2894	11.9344	12.301	11.2704	12.5352	12.0283	12.2343	11.8306	11.6663	11.4868	12.4693	10	10	ns
SNX12	Q9UMY4	0.476372	0.174764	0.77798	15.4509	3.27821	0.00347936	0.0533989	-1.91408	15.2604	15.846	15.1898	15.923	15.0405	14.7789	15.3088	14.9013	14.8259	15.0523	15.7286	15.9622	15.4745	15.3833	15.8258	15.445	16.0328	15.6013	15.973	15.4639	10	10	ns
RPSA	P08865	0.369044	0.134656	0.603432	13.1562	3.26796	0.00356445	0.0544969	-1.93642	12.6918	13.4893	13.1233	12.9426	12.8428	12.8411	13.1478	13.0756	12.7203	12.8419	13.3768	13.6784	12.9705	13.2019	13.0719	13.4879	13.5009	13.5286	13.2329	13.3573	10	10	ns
PRRC1	Q96M27	-1.09586	-1.80448	-0.387241	11.6292	-3.26728	0.00462619	0.0632379	-2.00025	12.4437	12.0253	11.8692	11.9001	11.7924	12.2698	12.1738	11.3206	12.5872	11.5628	11.96	NA	NA	NA	NA	9.3344	NA	10.631	11.7196	10.8481	10	5	ns
MFSD1	Q9H3U5	0.468726	0.170775	0.766678	12.3363	3.26518	0.00358789	0.0545194	-1.94248	12.3725	12.0955	12.1042	12.1014	12.1973	12.1012	12.2671	11.4965	12.1426	12.1414	13.0464	12.6653	12.1919	12.8685	13.2177	12.2275	12.1125	12.5486	12.4695	12.359	10	10	ns
GPD1	P21695	1.11328	0.405479	1.82109	14.2388	3.26457	0.00359305	0.0545194	-1.9438	13.968	13.2775	14.4158	13.1856	13.309	14.1761	14.6969	13.3391	13.3195	13.1345	14.8383	13.4213	14.9576	13.5308	14.8313	14.7985	14.4057	14.3116	16.3468	16.5131	10	10	ns
COL5A3	P25940	0.890789	0.323867	1.45771	16.8314	3.26126	0.00362116	0.0547328	-1.95101	15.8217	17.0615	16.3442	17.1916	16.1874	15.2842	17.452	15.3757	16.5939	16.5483	17.8482	17.3159	17.9817	17.2029	17.1188	16.6214	17.4285	16.1041	17.6421	17.5047	10	10	ns
LEMD2	Q8NC56	0.457704	0.166271	0.749137	12.9116	3.25972	0.00363434	0.0547328	-1.95437	12.2746	12.559	12.8587	12.8238	12.5486	12.3752	12.7869	12.5453	12.887	13.1682	12.8057	13.2844	12.9269	12.6361	12.6944	13.3041	13.3199	13.5852	13.4078	13.4399	10	10	ns
TYMS	P04818	0.706246	0.255814	1.15668	13.808	3.25432	0.00368083	0.0550961	-1.96611	13.7089	14.1679	13.2456	14.2433	12.3988	13.1263	12.8589	13.7258	13.0061	14.0667	14.3656	14.8838	13.8545	13.967	14.2142	13.9173	14.6308	14.1475	13.9614	13.6688	10	10	ns
CD5L	O43866	1.08268	0.366165	1.7992	12.4967	3.24758	0.00598714	0.0718636	-2.15034	11.4163	NA	12.1022	11.6757	NA	NA	12.685	NA	11.4464	NA	12.2204	13.807	12.4573	NA	NA	12.061	13.467	NA	13.3068	13.315	5	7	ns
CTSA	P10619	-0.529469	-0.868122	-0.190817	12.7126	-3.24504	0.00376209	0.0560272	-1.98629	13.1196	13.3624	12.5305	13.2773	12.6859	12.7134	13.2944	12.7022	13.4813	12.6062	12.5116	12.5965	12.6854	12.6385	11.8811	12.2705	12.3973	12.0496	12.2394	13.2085	10	10	ns
ITGAM	P11215	0.820208	0.276012	1.3644	11.2914	3.23932	0.00608537	0.0726091	-2.14947	11.3346	10.4546	10.9914	11.1847	10.8355	NA	11.4137	10.4643	11.4653	NA	NA	12.4029	11.9569	11.564	NA	NA	11.429	NA	NA	NA	8	4	ns
CPA3	P15088	0.853132	0.305916	1.40035	14.8791	3.23587	0.00384409	0.0569909	-2.00621	13.8302	14.6022	14.0648	14.7189	15.1011	14.093	15.0749	14.8029	13.4463	14.7912	14.9869	16.4677	15.8419	14.78	14.1063	15.5698	14.8183	14.913	15.8048	15.7682	10	10	ns
GJA1	P17302	-0.44971	-0.738786	-0.160634	14.7568	-3.2289	0.00390761	0.057555	-2.02134	14.4795	15.0232	15.2796	14.6687	15.2277	14.9797	14.5846	15.0151	15.2364	15.3216	14.3746	15.0413	14.5775	14.5882	14.976	14.5235	14.2132	14.4666	13.9656	14.5924	10	10	ns
SLF1	Q9BQI6	1.74033	0.618212	2.86244	14.4014	3.21905	0.00399913	0.0586879	-2.04272	13.7701	14.6812	13.5212	15.2929	11.9801	11.7741	13.6119	13.8279	13.3204	13.5329	15.3819	17.4343	16.65	16.0959	15.7146	13.0769	15.3467	12.4629	14.5487	16.0039	10	10	ns
HTATSF1	O43719	0.788075	0.273001	1.30315	12.528	3.2184	0.00484573	0.0640943	-2.08596	11.9811	11.8737	11.7797	12.5717	12.1568	12.6982	12.7085	12.164	12.4223	11.9685	13.8176	12.8293	NA	NA	13.8535	12.3667	NA	13.039	NA	12.2172	10	6	ns
MAOB	P27338	-0.285197	-0.469187	-0.101207	16.7314	-3.21724	0.00401611	0.0587228	-2.04663	16.7317	16.7587	16.9564	17.015	17.0158	16.867	16.7552	16.8946	16.9816	16.7638	16.6449	16.546	16.3097	16.7642	16.5064	16.3808	16.9362	16.7348	16.758	16.3068	10	10	ns
SERPINE2	P07093	1.81249	0.550965	3.07401	10.1243	3.21487	0.00961849	0.0907886	-2.40838	NA	9.91696	NA	10.0453	9.44781	NA	9.28726	NA	10.0277	9.30198	NA	NA	9.19492	NA	NA	NA	12.7266	NA	10.2407	NA	6	2	ns
GDI1	P31150	-0.303159	-0.498925	-0.107394	14.6315	-3.21416	0.00404524	0.0589344	-2.0533	14.8787	14.6859	14.6098	14.6087	14.8339	14.7924	14.9749	14.7491	14.7954	14.9016	14.2585	14.4971	14.7542	14.4043	14.0266	14.7717	14.4087	14.4054	14.6312	14.6413	10	10	ns
PHPT1	Q9NRX4	-0.366783	-0.604442	-0.129124	13.8941	-3.20324	0.00415031	0.0598653	-2.07696	14.0807	13.9722	13.5853	13.8797	14.3426	14.512	13.9722	14.3635	13.9927	14.0735	13.9204	13.803	13.6477	13.5584	13.5393	14.1627	13.5512	13.8026	13.5533	13.5681	10	10	ns
NDUFB4	O95168	0.312236	0.109835	0.514637	18.9243	3.20187	0.00416361	0.0598653	-2.07991	18.7649	18.5315	18.7652	18.9485	18.8093	18.7522	18.8473	18.4812	18.8838	18.8984	19.2758	19.0166	19.0996	18.9899	19.4528	19	18.6483	19.3666	19.0083	18.9465	10	10	ns
UGP2	Q16851	-0.395946	-0.652801	-0.139091	16.397	-3.1995	0.00418686	0.0598653	-2.08505	16.7425	16.673	16.3596	16.4984	16.5263	16.5774	16.9533	16.8906	16.3854	16.343	16.2022	15.9658	16.6023	16.2308	15.7047	16.7833	16.3295	16.1209	16.1516	15.8988	10	10	ns
LTA4H	P09960	-0.364597	-0.601144	-0.12805	15.3109	-3.19911	0.00419064	0.0598653	-2.08589	15.7878	15.354	15.299	15.2277	15.5784	15.4886	15.8673	15.5894	15.2432	15.4961	15.0377	15.2925	15.345	15.0046	14.8361	15.6106	15.0342	15.1173	14.6988	15.3087	10	10	ns
CIAPIN1	Q6FI81	-0.329317	-0.543027	-0.115606	12.7264	-3.19832	0.00419846	0.0598653	-2.0876	12.9455	13.0132	12.8451	12.7752	13.1525	13.1312	12.7901	12.9849	12.8741	12.399	12.5804	12.3687	12.7433	12.5865	12.3776	12.8719	12.3764	12.7217	12.4323	12.5589	10	10	ns
REXO2	Q9Y3B8	-0.404608	-0.66731	-0.141906	14.2083	-3.19673	0.00421419	0.0598772	-2.09105	14.7736	14.6094	14.5571	14.4263	14.2979	14.3961	14.5148	14.6194	13.7741	14.1376	14.0124	13.6183	14.1115	14.2975	13.7239	14.1872	14.271	14.1944	14.046	13.598	10	10	ns
SOAT1	P35610	-2.07507	-3.58266	-0.567483	11.1136	-3.19589	0.0133505	0.10911	-2.69692	NA	NA	10.3219	NA	NA	NA	NA	9.71493	NA	12.8429	11.5733	11.2922	NA	NA	NA	NA	NA	10.9164	10.1039	9.95319	1	5	ns
SNRPB2	P08579	0.816732	0.270355	1.36311	11.9931	3.19185	0.00619559	0.073272	-2.16374	12.0273	11.9751	11.639	11.2906	11.5648	12.0974	12.2151	12.5442	11.4243	11.268	NA	NA	12.4778	NA	NA	NA	NA	NA	12.6511	12.7351	10	3	ns
PHKG1	Q16816	-0.516225	-0.852932	-0.179518	12.7796	-3.19122	0.00444874	0.0623288	-2.11286	13.2809	12.6028	13.3813	12.8283	12.9569	12.9853	13.7277	13.0777	13.1455	12.255	12.682	12.6448	12.5982	12.1562	12.2004	12.9386	12.4823	12.6856	NA	12.1832	10	9	ns
DIS3L2	Q8IYB7	-0.455056	-0.752836	-0.157276	12.9414	-3.19084	0.00465516	0.0632379	-2.1233	13.2525	13.306	12.8175	13.2537	12.7438	13.4523	13.411	13.3722	12.8972	12.9304	12.1525	NA	NA	12.6691	12.7098	12.3565	12.736	13.1337	13.0087	12.7424	10	8	ns
AP3D1	O14617	-0.556138	-0.919067	-0.193209	12.0884	-3.18956	0.00446582	0.0623509	-2.11639	12.5683	12.7411	11.9656	12.7168	12.5457	12.3858	12.1753	11.9809	12.5204	11.9187	11.4032	12.2982	12.5504	11.4632	NA	12.1323	11.4671	11.5815	11.9119	11.3536	10	9	ns
CPSF6	Q16630	0.613701	0.196685	1.03072	11.748	3.18702	0.007334	0.0791025	-2.28682	NA	NA	11.8076	11.5557	11.4294	11.5976	11.4564	11.1364	11.691	NA	NA	12.036	NA	NA	NA	11.9327	11.9295	NA	NA	12.656	7	4	ns
DCN	P07585	0.893447	0.309815	1.47708	16.7377	3.17734	0.00441005	0.0623288	-2.13295	15.4354	16.8843	16.3547	16.7685	16.3106	15.3822	17.607	16.03	15.7978	16.3393	17.3876	16.8402	17.9015	17.1436	16.9611	16.3865	17.6909	15.9261	17.5775	18.0292	10	10	ns
USO1	O60763	-0.320772	-0.530529	-0.111016	13.7136	-3.17405	0.00444407	0.0623288	-2.14003	13.9323	13.9862	13.5984	13.9914	13.6217	13.7311	14.324	13.7101	14.1197	13.7251	13.5337	13.6067	13.8056	13.5851	13.5004	13.5991	13.3151	13.3088	13.7263	13.5514	10	10	ns
PHKB	Q93100	-0.381873	-0.631592	-0.132154	13.8144	-3.17395	0.00444513	0.0623288	-2.14025	14.0258	13.6535	14.1079	13.852	13.7218	13.9889	14.7827	14.0817	14.249	13.5895	13.5542	13.6956	13.8022	13.4916	13.5164	13.732	13.6228	13.5652	13.7293	13.5248	10	10	ns
GPD1L	Q8N335	-0.443709	-0.734603	-0.152815	16.3096	-3.1659	0.00452972	0.0630242	-2.15763	16.6866	16.4066	16.4296	16.6387	16.7113	16.8859	15.9879	16.875	16.2506	16.4422	15.9561	16.0475	16.3435	16.5562	15.7522	16.5934	15.795	16.3392	15.8818	15.6125	10	10	ns
STAT3	P40763	-0.450367	-0.745772	-0.154961	12.5126	-3.16432	0.00454642	0.0630385	-2.16102	13.1415	12.8992	12.4853	13.0076	12.685	12.2353	13.0079	12.7441	12.4098	12.7624	12.2682	12.6976	12.5693	11.9562	11.8526	11.9281	12.7184	12.032	12.4234	12.4286	10	10	ns
RDX	P35241	-0.338056	-0.560156	-0.115956	14.1419	-3.15917	0.00460155	0.0632379	-2.17213	14.2921	14.4367	14.1435	14.2737	14.2247	14.0821	14.5976	14.3865	14.5744	14.0977	13.9555	14.3817	14.0102	14.1015	13.6932	14.1171	13.7618	14.0079	13.5291	14.1707	10	10	ns
USP14	P54578	-0.344841	-0.571475	-0.118208	14.1607	-3.15812	0.00461284	0.0632379	-2.17438	14.6067	14.2168	14.2202	13.8983	14.2993	14.4358	14.5446	14.3704	14.3821	14.3573	14.0393	13.8896	14.3604	13.8716	13.8124	14.4032	13.5451	13.9297	14.0729	13.9589	10	10	ns
MRPL38	Q96DV4	0.585705	0.200747	0.970662	13.7755	3.15791	0.00461519	0.0632379	-2.17485	13.8344	14.0454	13.6591	13.7026	12.8964	12.8777	13.7401	13.7007	12.6644	13.7058	14.6426	14.4786	13.6559	13.7153	14.1812	14.0792	13.6853	14.3455	14.2876	13.6125	10	10	ns
CRTAC1	Q9NQ79	0.730252	0.239066	1.22144	12.1089	3.15664	0.00622621	0.0734182	-2.24488	11.1574	11.3554	11.6168	11.9906	NA	NA	12.0772	NA	NA	NA	11.9298	11.8974	12.4121	12.3665	12.5787	11.7668	13.122	NA	12.7622	12.492	5	9	ns
SEMA3C	Q99985	0.60714	0.207704	1.00658	11.8103	3.15482	0.00464858	0.0632379	-2.18149	11.2884	11.6743	11.3	11.9003	11.3673	11.2027	12.2502	11.132	10.8016	12.1509	11.7083	12.4406	12.4923	11.6734	11.5186	12.5806	11.9106	12.0876	12.1058	12.6212	10	10	ns
MYL3	P08590	0.560973	0.191469	0.930477	20.9861	3.15106	0.00468963	0.0632786	-2.18959	20.6517	20.949	20.9501	20.7853	20.7864	20.8695	19.4647	20.9486	20.3848	21.2664	21.367	21.1041	21.0575	21.26	21.7309	21.3299	21.5448	21.4771	20.5864	21.2084	10	10	ns
COX15	Q7KZN9	-0.456625	-0.757743	-0.155507	11.8979	-3.14743	0.00472956	0.0636038	-2.1974	11.9509	12.3224	11.9165	12.2649	11.7122	12.0189	12.2579	11.8548	12.556	12.4072	11.5971	11.1677	11.8554	11.8786	11.5968	11.2845	11.9837	11.591	12.3191	11.4217	10	10	ns
SCFD1	Q8WVM8	-0.260316	-0.432189	-0.0884429	12.7148	-3.14359	0.00477214	0.0636664	-2.20566	13.0666	12.7556	12.5834	12.8735	12.8597	12.9666	12.7554	12.7764	12.8982	12.9144	12.5736	12.5386	12.7364	12.7396	12.4348	12.6553	12.4173	12.4658	12.6888	12.5964	10	10	ns
PDIA3	P30101	-0.410998	-0.68236	-0.139636	16.7835	-3.14358	0.00477228	0.0636664	-2.20568	17.3312	17.1552	16.7197	17.3836	16.938	16.6722	17.1479	16.8856	16.8456	16.8113	16.4594	16.6069	16.8455	16.9288	15.8742	16.4986	16.6658	16.2347	16.7907	16.8756	10	10	ns
TAPBPL	Q9BX59	-0.721133	-1.21576	-0.226502	11.5394	-3.13343	0.00749683	0.0801427	-2.35347	12.5674	11.9143	11.6571	NA	11.6136	NA	11.5759	NA	11.4988	12.0522	NA	11.5991	NA	10.8475	NA	10.9379	NA	11.5189	NA	10.6904	7	5	ns
AHSA1	O95433	-0.290404	-0.482789	-0.0980181	12.8075	-3.13302	0.0048914	0.0641172	-2.22838	12.8976	12.9299	12.7316	12.9485	13.1042	12.9156	13.0989	12.8187	12.8355	13.2463	12.4887	12.5745	12.816	12.715	12.5461	13.0034	12.606	12.8245	12.5936	12.4551	10	10	ns
SCN5A	Q14524	-0.361904	-0.601682	-0.122125	11.9525	-3.13268	0.0048953	0.0641172	-2.22912	11.9694	12.0426	12.4205	12.017	12.2775	12.4815	11.7428	12.2896	11.9789	12.1147	11.4456	11.8559	12.0185	11.6214	11.8059	11.9454	11.8612	11.7271	12.0334	11.4011	10	10	ns
TSPAN9	O75954	-0.788532	-1.33376	-0.243302	11.4223	-3.132	0.00814457	0.0832541	-2.3581	11.4695	12.1682	11.7455	11.9104	11.1615	NA	11.1703	11.5926	NA	11.8812	NA	NA	10.9381	11.15	NA	NA	NA	NA	NA	10.4584	8	3	ns
PSME1	Q06323	-0.600074	-0.998075	-0.202072	15.2316	-3.12935	0.00493354	0.0644083	-2.23628	16.8829	15.6475	15.0029	15.1652	15.3488	15.2449	16.0428	15.6158	15.243	15.1225	14.8626	15.2838	15.2082	14.6414	14.5957	15.2177	14.5677	15.1164	14.6724	15.1495	10	10	ns
ACTR1A	P61163	-0.294415	-0.489799	-0.099031	14.5139	-3.12755	0.00495424	0.0644693	-2.24013	14.5508	14.7307	14.5744	14.7429	14.546	14.2584	15.0844	14.6278	14.6651	14.8309	14.2043	14.6176	14.4319	14.5082	14.3532	14.146	14.4162	14.3954	14.2089	14.3856	10	10	ns
NUDT5	Q9UKK9	-1.04951	-1.75021	-0.348804	11.4111	-3.12742	0.00537416	0.0669446	-2.25526	12.9802	13.1588	11.0657	11.4208	11.4792	11.3815	12.063	10.9841	11.5414	12.7008	NA	12.2474	NA	9.96417	10.2265	10.6333	11.0402	10.3973	11.1039	11.0115	10	8	ns
TIMM10B	Q9Y5J6	0.653341	0.21843	1.08825	12.0933	3.12686	0.00515934	0.0662802	-2.24925	11.0735	11.7011	11.6618	NA	11.9336	12.024	11.7964	11.3444	12.1678	12.042	12.4374	12.1454	12.628	11.5463	11.9155	12.7222	12.2258	12.9255	13.4618	12.0198	9	10	ns
MYLK	Q15746	0.78089	0.259942	1.30184	12.5045	3.12008	0.00524041	0.0666825	-2.26358	12.4386	12.7766	11.8215	12.6021	12.5962	11.3269	11.0415	11.6862	12.6774	12.3793	NA	12.7089	12.667	12.745	12.2712	13.1589	14.0881	12.4902	12.9316	13.1789	10	9	ns
PSMA1	P25786	-0.302275	-0.503429	-0.101121	15.1488	-3.11894	0.00505474	0.0655649	-2.25862	15.559	15.3122	15.2323	15.271	14.9723	14.9692	15.7392	15.2993	15.426	15.2191	15.0824	15.1581	14.9151	14.9697	14.9643	15.0901	14.7201	15.0629	15.157	14.8572	10	10	ns
CCT7	Q99832	-0.343697	-0.572777	-0.114617	14.2577	-3.11403	0.00511295	0.0661067	-2.26915	14.6148	14.7759	14.2108	14.6071	14.3725	14.1049	14.7264	14.2891	14.3451	14.2488	14.1346	14.456	14.2463	14.0072	13.7728	14.0595	13.8682	13.7942	14.2084	14.311	10	10	ns
GSPT1	P15170	-0.354324	-0.590606	-0.118043	12.0003	-3.11247	0.00513155	0.0661345	-2.27249	12.4382	12.1213	11.8682	12.2415	12.3931	11.7886	12.277	12.0167	12.3885	12.2415	11.6646	11.9453	11.9875	11.6277	11.4872	12.2463	11.7317	11.7648	11.9647	11.8115	10	10	ns
PSAP	P07602	-0.981982	-1.63773	-0.326229	16.9034	-3.10811	0.00518388	0.0663834	-2.28183	17.8379	18.3084	17.0263	18.4799	16.3027	16.6523	18.6113	17.4408	16.4554	16.8288	16.755	16.2709	16.6839	16.5983	15.4184	16.8679	16.4907	15.6935	15.7681	17.5773	10	10	ns
SLC16A1	P53985	-0.61934	-1.03315	-0.205526	13.824	-3.1064	0.00520459	0.066437	-2.28549	14.0303	14.3647	14.1865	13.6496	13.8466	14.4543	13.9143	14.3605	15.0525	13.4777	12.8617	14.1318	14.1373	13.8463	13.4529	13.6815	13.0698	13.5097	12.7965	13.6562	10	10	ns
PSMB10	P40306	-1.26988	-2.13476	-0.405001	11.8293	-3.10207	0.00658329	0.0761225	-2.34924	14.2517	12.0404	11.7062	11.4226	12.8631	NA	13.1993	12.2492	11.6432	NA	11.2265	10.332	10.3007	NA	10.6296	NA	11.6172	NA	12.2963	11.6623	8	7	ns
PHB1	P35232	0.29113	0.0962417	0.486018	17.8647	3.10052	0.0052763	0.0669275	-2.29808	17.3363	17.6712	18.0499	17.7904	17.7672	17.8146	17.7147	17.6527	17.5258	17.8689	18.1535	17.9883	17.8836	18.0035	18.0428	17.8764	17.9136	18.1663	18.3562	17.7187	10	10	ns
SMAP1	Q8IYB5	-0.461567	-0.771074	-0.152059	11.8548	-3.09526	0.00534136	0.0669446	-2.30934	11.6942	11.9091	12.0174	12.5083	12.2252	11.9254	11.7565	12.297	12.2911	12.2315	10.9735	11.8219	11.9441	11.4422	11.2745	11.9084	11.9013	11.8597	11.1705	11.9441	10	10	ns
TXNRD1	Q16881	-0.388778	-0.649559	-0.127997	14.084	-3.09428	0.00535355	0.0669446	-2.31144	14.4116	14.8221	14.2844	14.4732	13.9045	13.8576	14.5805	14.1335	14.0694	14.2471	13.9175	13.7096	14.2166	14.1954	13.7073	14.1065	14.0459	13.8039	13.5962	13.5971	10	10	ns
SRP9	P49458	-0.393825	-0.658154	-0.129495	12.3926	-3.09237	0.00537739	0.0669446	-2.31553	12.7428	12.3797	12.4662	12.4836	12.7818	12.5274	12.5098	12.7586	12.483	12.7618	12.3959	12.3107	12.424	12.0739	11.7782	11.8108	12.6152	11.789	12.051	12.7078	10	10	ns
DNAJA4	Q8WW22	-0.499773	-0.835231	-0.164315	12.9177	-3.0922	0.00537943	0.0669446	-2.31587	13.4845	13.2802	13.4553	13.2099	13.4395	13.4466	12.6315	12.745	13.2188	12.7647	12.4171	12.922	12.9055	12.6398	11.83	12.5878	13.3057	12.4514	12.9323	12.6867	10	10	ns
STRAP	Q9Y3F4	-0.27021	-0.4516	-0.0888195	12.8076	-3.09187	0.00538367	0.0669446	-2.3166	12.9548	12.9527	12.7519	12.7909	13.0235	13.0084	12.8566	12.9552	13.048	13.0847	12.7626	12.6009	12.857	12.7503	12.3367	12.7894	12.8828	12.7126	12.5136	12.5189	10	10	ns
FKBP8	Q14318	-0.27817	-0.464966	-0.0913731	12.3353	-3.09083	0.00539671	0.0669446	-2.31882	12.5258	12.7147	12.4154	12.5831	12.2578	12.3826	12.6198	12.1959	12.5373	12.5115	12.0507	12.3369	12.2916	12.4169	12.0575	12.0989	12.149	12.0662	12.296	12.1983	10	10	ns
PPIA	P62937	-0.302801	-0.506213	-0.0993902	18.2029	-3.0897	0.00541084	0.0669446	-2.32123	18.4861	18.4939	18.1089	18.388	18.1282	18.2397	18.2546	18.443	18.28	18.7207	17.9125	18.2672	18.0591	17.9989	17.7393	17.9414	17.9594	17.9798	18.1702	18.4874	10	10	ns
PIEZO1	Q92508	1.06259	0.331924	1.79326	13.3072	3.08776	0.00718564	0.0787288	-2.37464	12.0735	13.6214	12.3328	NA	NA	NA	NA	13.3088	NA	11.7843	12.4203	14.4704	14.132	14.2132	13.3212	13.8408	13.4837	13.8883	NA	13.4107	5	9	ns
RNASET2	O00584	-0.93731	-1.57865	-0.295975	10.4233	-3.08775	0.00678698	0.0770916	-2.34795	11.6543	11.0438	10.4231	10.606	10.4263	10.3833	11.712	10.118	10.796	10.1946	NA	NA	10.4712	NA	8.86012	NA	9.76726	NA	10.1038	9.78976	10	5	ns
FSD2	A1L4K1	0.59753	0.194577	1.00048	13.6761	3.07779	0.00556274	0.0686129	-2.34667	13.3562	12.2501	13.8527	13.3631	13.9657	13.656	12.4076	13.6417	13.4023	13.8784	13.9128	13.5828	14.2708	13.9222	14.2336	14.2152	13.7395	13.7625	14.1795	13.9297	10	10	ns
PIAS1	O75925	-0.71456	-1.19666	-0.232458	13.2162	-3.07633	0.00558162	0.0686352	-2.34978	13.967	14.4126	13.4163	14.2116	13.5782	12.9339	13.9228	13.1746	13.094	13.0235	12.8255	13.4642	13.4027	13.6605	12.6629	13.3162	12.3584	12.255	12.6206	12.0231	10	10	ns
NUDCD3	Q8IVD9	-0.817678	-1.37696	-0.2584	10.8884	-3.07537	0.00661797	0.0762489	-2.38831	11.6559	11.6142	10.6923	NA	11.6791	11.6916	NA	11.2701	10.997	10.7778	10.0071	NA	10.982	10.684	9.13799	11.076	10.799	10.2162	NA	10.9343	8	8	ns
EEF1B2	P24534	-0.349159	-0.585383	-0.112936	14.8965	-3.06785	0.00569273	0.0697881	-2.36789	15.268	15.1429	14.7959	15.3578	15.1148	14.7475	15.3769	15.0277	14.8889	14.9905	14.9422	14.8663	15.0369	14.7499	14.3359	14.8408	14.2908	14.4687	14.8982	14.7894	10	10	ns
G3BP1	Q13283	0.449955	0.144884	0.755025	14.2968	3.06127	0.00578027	0.0706458	-2.38191	13.8462	14.8888	14.2041	14.3894	13.4828	13.8876	13.5679	14.1239	14.108	14.2193	14.6681	15.0905	14.3472	14.2892	14.4344	14.3464	14.6165	14.4743	14.4509	14.4998	10	10	ns
PRMT5	O14744	-0.344831	-0.578728	-0.110934	13.2829	-3.05996	0.00579789	0.0706464	-2.3847	13.534	13.598	13.1541	13.32	13.4729	13.3148	13.9414	13.2321	13.6825	13.3035	12.8594	12.9345	13.0513	13.1686	13.1973	13.233	12.8918	13.4124	13.4772	12.8796	10	10	ns
LNPEP	Q9UIQ6	-0.370642	-0.622182	-0.119101	13.9943	-3.0583	0.00582024	0.0707045	-2.38823	13.9867	14.1359	14.3654	14.1008	14.2421	14.1566	14.5145	14.3511	14.2501	13.6928	13.704	13.8763	14.2134	13.991	13.7578	13.7958	13.1159	13.7455	14.032	13.8581	10	10	ns
AAK1	Q2M2I8	-0.48234	-0.809833	-0.154847	12.3568	-3.05693	0.0058388	0.0707164	-2.39116	12.7106	12.6141	12.5143	12.1727	12.827	12.5059	12.4652	12.5578	13.2032	12.4094	11.4919	12.0017	12.5526	12.4501	12.1793	12.4189	12.6107	11.8594	12.1258	11.4665	10	10	ns
[truncated: 3,673 more rows]

## Sheet: Cell_type_enrichment
Cell type marker gene enrichment
Cell type	setSize	enrichmentScore	NES	pvalue	qvalue	rank	leading_edge	core_enrichment	Core_count	Significance
[truncated: 7 more rows]

## Sheet: Histology
Stereological point counting: Myocyte, Fat, Fibrosis
[truncated: 21 more rows]
