# Supplementary material for: Quantitative proteomics of formalin-fixed, paraffin-embedded cardiac specimens uncovers protein signatures of specialized regions and patient groups
Source: Nat Cardiovasc Res. 2025 Sep 26;4(10):1409–23. doi: 10.1038/s44161-025-00721-2 (PMC12520988; doi:10.1038/s44161-025-00721-2)
Supplement: Supplementary file 8 — Statistical source data. [file 44161_2025_721_MOESM8_ESM.xlsx]

## Sheet: Sheet1
PSM/protein comparison (filtered to min 2 PSMs) with Buczak et al. [22]
UniProt	Buczak	This study
Q8WZ42	5859	11257
Q15149	607	751
Q09666	477	698
P15924	513	677
Q14204	333	415
Q5VST9	286	391
P11532	413	529
Q13813	436	607
Q01082	348	541
Q92736	257	282
Q14315	601	1086
P12111	399	745
A4UGR9	184	114
P18206	468	679
P98160	356	779
P35579	250	415
Q9UPN3	122	93
P24043	233	667
P22105	132	214
Q9Y4G6	165	219
Q702N8	245	302
P54296	435	690
P52179	347	536
Q9Y490	176	300
Q86VF7	146	161
P11277	146	234
O76041	301	335
P12883	2288	11574
P35555	205	855
Q14896	564	1081
P21333	162	312
E9PAV3	129	223
Q03001	75	75
Q5VTT5	213	220
P78527	78	80
P35749	127	155
O15230	115	211
P55268	179	328
P01024	182	536
P04114	73	248
O15061	133	144
P48681	125	196
P42704	138	230
P27816	138	180
Q96Q06	123	188
Q7Z406	109	134
P46939	69	82
Q8N3K9	70	110
P35609	720	1637
P11047	185	521
P02751	141	200
O75923	94	186
Q00610	104	175
P16615	331	480
P02545	210	335
O95425	81	95
P35573	95	202
P07942	116	283
Q15772	64	54
P40939	345	721
Q16891	178	367
P55072	181	276
P02768	576	4788
Q99959	187	204
Q86UP2	63	137
P46940	71	116
P25705	760	1286
O75112	351	486
Q13423	228	461
P13533	197	512
O75369	66	144
Q99798	401	1014
Q8WWI1	82	104
Q8IWX7	78	101
P10809	133	569
P08133	149	357
Q9HBL0	92	125
Q7Z6Z7	54	57
Q6ZP82	79	99
P46821	51	133
Q8IUG5	50	41
P35221	98	87
O60313	99	131
P38646	193	425
P17661	705	1501
Q14203	69	116
P06576	572	1598
O95359	52	67
Q92614	54	50
Q5T4S7	46	41
Q12955	61	74
P49748	200	515
P28331	236	293
P19367	114	271
P13639	87	207
P08670	236	483
P02787	139	626
Q9BX66	106	154
P35580	58	75
P14618	251	507
P08237	161	291
P35222	92	96
P33121	104	143
P22314	73	116
Q9P2E9	47	106
Q8WUM4	59	73
Q15075	40	111
P11216	125	324
P07814	48	82
P01023	81	306
O00429	56	73
O00159	77	67
Q8WXH0	35	32
Q86TD4	167	246
Q14980	41	72
Q14152	49	77
Q02218	122	553
P36776	74	91
P21399	68	111
Q9UMS6	66	97
Q9UI47	72	102
Q07954	40	135
P52272	64	44
P26038	84	295
P11021	131	273
O60237	63	95
Q9Y4W6	75	124
Q92616	41	21
Q7Z7B0	47	37
Q709C8	37	42
Q6YN16	78	208
Q5JRX3	56	82
Q16363	55	111
P34932	55	149
P31948	51	116
P11586	58	48
A3KMH1	53	54
Q03252	63	124
P50990	71	115
P48735	253	557
P14923	146	217
O94875	154	206
Q15124	77	150
P55809	126	200
P55084	196	558
P33176	54	95
P12814	105	164
P11142	162	559
P02671	135	265
O95831	121	256
O14639	102	100
Q9UPQ0	49	60
Q9NSE4	59	94
Q16531	39	94
Q01813	86	90
P36871	105	196
P23786	54	100
P11217	104	131
P10916	817	1651
P04406	218	1048
P02549	34	184
O95202	65	91
O43491	44	85
O00468	42	76
Q14126	51	79
Q07157	40	68
Q07065	49	69
P27338	69	239
P24821	45	49
P06732	448	1298
P05165	59	125
Q9NZN4	81	113
Q8NF91	30	40
Q16851	84	162
Q14112	81	123
P55786	62	90
P30622	31	70
P28289	95	88
P26640	41	43
P05166	59	86
P00558	158	409
P00505	166	582
Q9UDY2	35	35
Q99715	37	35
Q96I99	106	116
Q96AC1	55	86
Q14697	48	113
Q13418	58	63
Q02252	72	135
P78344	37	21
P50991	47	73
P41252	35	33
P28838	55	122
P17987	39	60
P14625	87	161
P14543	71	145
P12270	29	70
P08559	114	246
O75643	31	18
O60763	50	56
Q96QK1	48	53
Q92499	40	51
Q86TC9	58	54
Q04637	37	46
Q01484	35	42
Q00341	31	39
P78371	62	72
P53621	36	35
P27824	73	179
P21980	91	171
P12956	47	46
P12109	103	231
P11177	163	205
P07355	121	276
O95140	44	54
O43707	57	117
Q9H987	63	142
Q9H2G2	28	47
Q8IUD2	31	22
Q16134	77	206
Q13200	41	65
P49411	112	149
P49327	29	64
P48643	47	88
P42765	161	373
P30101	77	121
P24752	129	535
P08603	31	179
P07384	41	82
P06733	112	249
P04075	216	788
P01009	124	579
O75746	77	156
O75147	36	33
O75116	25	32
Q9Y2D5	38	44
Q9P2R7	106	102
Q9HCC0	61	102
Q99460	34	80
Q8NCN5	33	40
Q14BN4	61	87
Q14764	33	72
Q13439	25	42
Q12931	38	71
Q08211	38	28
Q05707	31	49
Q02952	32	103
P54136	49	55
P36957	102	286
P35237	64	51
P30038	51	106
P17568	99	108
P15311	58	127
P13797	30	75
P08238	105	160
P05091	115	242
P04275	27	129
P02647	69	191
P02452	170	522
P00367	62	202
O75874	54	105
O75534	33	36
O14841	32	34
Q9Y4L1	38	53
Q9Y3I0	44	58
Q9Y263	29	33
Q9P2J5	31	37
Q9NZM1	25	74
Q9H845	41	49
Q9BZQ8	48	64
Q99832	51	59
Q96RQ3	45	83
Q7Z3D6	50	78
Q7KZF4	33	46
Q16698	116	389
Q14008	27	24
P50995	56	119
P49821	63	136
P49419	53	80
P49368	50	77
P30084	90	174
P29144	28	64
P22033	38	84
P19022	71	124
P13796	33	52
P13667	37	90
P11310	91	239
P10515	82	111
P0DMV9	117	NA
P09874	34	35
P07237	83	149
P05556	42	121
O95782	30	30
O75153	28	31
Q9Y230	33	50
Q9UBC2	25	36
Q9NPC6	145	163
Q9GZV1	65	76
Q9BQS8	28	54
Q93008	25	50
Q8WX93	34	51
Q8WUF5	38	19
Q8N3L3	34	36
Q7Z460	27	27
Q6UVK1	24	33
Q32MK0	36	63
Q15046	37	37
Q13045	24	25
Q0ZGT2	40	101
P53396	30	45
P50993	38	128
P49588	30	48
P35998	40	62
P23246	46	49
P22695	103	387
P17174	123	275
P14868	32	46
P08123	102	280
P07339	96	276
P02788	31	55
P00738	64	194
O60841	27	22
O00410	35	33
Q9Y6C2	37	50
Q9Y4J8	30	65
Q9UQ80	39	56
Q9UDR5	33	57
Q9NSD9	25	40
Q9H223	60	58
Q99623	54	144
Q96MM6	25	30
Q93034	25	39
Q92523	50	116
Q8NB12	60	119
Q8N1G4	34	40
Q6PI48	27	26
Q5T5P2	24	18
Q13228	48	105
Q08378	20	25
Q00325	77	181
P62258	113	262
P55196	24	25
P51659	38	73
P50570	33	48
P50213	69	68
P49189	38	115
P48147	36	60
P45379	307	551
P43490	43	51
P40926	197	718
P40925	151	496
P32418	41	63
P31939	35	39
P31930	84	378
P31040	65	290
P30153	46	72
P19429	334	303
P19338	35	53
P17540	274	1217
P16219	51	79
P14735	26	38
P13637	47	94
P09972	94	201
P09960	33	76
P08758	66	171
P08590	880	1341
P07954	122	288
P05023	42	250
P04040	40	159
O94901	29	19
O75390	150	316
O75083	47	62
O60825	27	41
O60271	25	30
Q9Y6E2	36	39
Q9Y305	56	106
Q9UIQ6	28	42
Q9UHD8	27	40
Q9NUB1	46	75
Q9BXX0	26	33
Q9BXJ9	31	36
Q96RP9	31	39
Q96L96	25	23
Q8TCS8	31	59
Q86VP6	34	55
Q86TX2	64	102
Q6P2Q9	22	34
Q5VYK3	23	20
Q16555	49	128
Q15582	43	77
Q15233	43	41
Q14974	39	47
Q14624	41	89
Q01518	39	67
P82933	28	36
P54819	57	114
P40227	40	42
P38606	26	61
P38117	114	230
P30041	69	169
P23526	36	70
P21397	50	97
P13010	31	51
P12110	89	209
P09622	133	362
P07900	51	279
P06756	22	44
P05164	29	49
P04843	36	67
P02679	67	200
O75306	72	154
O60716	26	36
O43615	43	34
Q9UQE7	19	20
Q9UIJ7	63	87
Q9UHG3	38	56
Q9NYU2	26	49
Q9NQC3	25	44
Q9NP74	37	31
Q9HAU0	25	23
Q96HC4	91	136
Q93100	24	20
Q8N335	42	81
Q86UU1	24	12
Q86UT6	25	40
Q6NZI2	81	182
Q5VWP3	40	54
Q15393	20	22
Q14789	20	44
Q13683	28	78
Q13561	37	49
Q13263	29	32
Q10713	26	43
Q01995	69	89
P63316	260	504
P62195	36	48
P61978	39	75
P54578	34	62
P47897	25	44
P45974	35	35
P43155	57	96
P40123	36	50
P31150	55	71
P23368	31	74
P21796	78	351
P20810	42	149
P13929	111	166
P12429	30	55
P11717	24	63
P0CAP1	31	43
P09493	334	1303
P06744	71	343
P02675	49	309
P01008	47	85
P00488	39	78
P00387	53	108
O75122	19	3
O43143	26	17
O14980	28	21
O00330	59	121
Q9UQ90	28	51
Q9UNZ2	24	40
Q9NZB2	23	32
Q9NVE7	25	28
Q9NQW7	27	32
Q9H2M9	20	16
Q9GZM7	49	67
Q99497	70	182
Q8TB22	23	36
Q8NBF2	24	34
Q8N1F7	17	10
Q86UE4	22	25
Q6P5Q4	28	30
Q63ZY3	23	38
Q2V2M9	19	19
Q15111	23	30
Q15008	23	41
Q14894	60	91
Q14247	29	46
Q13510	37	123
Q12802	16	30
Q04446	42	49
Q02978	62	107
Q02790	24	22
P78559	17	56
P60174	102	363
P56192	21	20
P55060	29	24
P54652	25	38
P54289	22	72
P52209	30	40
P50895	29	67
P35606	22	47
P35241	30	57
P30740	30	24
P26440	31	61
P23229	19	41
P17980	40	43
P13807	41	105
P13804	102	336
P12694	37	62
P11182	33	65
P09525	26	46
P05198	26	32
P04792	147	280
P00751	48	71
O95817	59	86
O95810	46	100
O94826	22	60
O43837	54	74
O43242	34	60
O00217	51	91
B5ME19	23	NA
Q9Y512	33	83
Q9UKS6	28	56
Q9P2B2	19	37
Q9NP81	23	31
Q9BSJ8	26	22
Q92896	17	46
Q8WVM8	20	20
Q8N766	25	22
Q86WU2	31	45
Q86W92	22	28
Q86SQ0	18	11
Q6NVY1	34	74
Q2M3C7	18	32
Q1KMD3	19	41
Q16762	33	49
Q15435	23	51
Q15276	18	34
Q14254	20	36
Q14192	56	176
Q00839	34	54
P55884	22	32
P51911	35	16
P51812	22	21
P50454	35	43
P48637	19	45
P47985	66	152
P46459	19	25
P43243	26	32
P42356	16	15
P42345	16	18
P39059	48	42
P24298	32	39
P20700	23	51
P20042	24	47
P13798	36	51
P13611	17	56
P02790	38	103
P02774	33	118
P02511	265	318
P01031	22	64
P00747	22	59
P00734	22	57
P00450	34	137
O95210	23	35
O94874	19	24
O75521	46	89
O60826	17	11
O60662	24	25
O60343	19	18
O43772	28	43
O14974	26	45
O00232	23	41
Q9Y6G9	23	35
Q9Y2P4	25	25
Q9UJZ1	28	52
Q9UEY8	22	29
Q9NZU5	20	25
Q9NVH1	22	42
Q9NUT2	18	25
Q9NTX5	23	26
Q9NTK5	30	60
Q9H4A4	18	30
Q96CV9	18	24
Q92900	14	26
Q8TAT6	24	30
Q8N3V7	32	48
Q8N3D4	18	13
Q8IX01	14	6
Q7L0Y3	22	18
Q711Q0	14	11
Q63HR2	18	13
Q5SSJ5	30	21
Q3KQU3	20	22
Q15327	36	38
Q14847	30	34
Q14432	22	20
Q13618	18	20
Q12906	29	77
Q05682	34	80
Q02818	20	38
P82675	24	33
P62333	22	44
P61158	28	49
P55290	70	139
P51649	28	67
P50395	36	148
P49792	18	22
P49257	22	46
P47756	50	84
P40763	22	37
P37837	28	50
P35443	23	61
P35232	59	130
P29590	15	11
P26639	19	39
P25786	32	86
P23381	35	85
P20073	28	81
P19404	81	118
P16157	18	98
P13591	30	83
P11766	34	90
P11171	18	67
P08572	49	88
P07195	117	581
P06727	18	72
P04083	38	84
P02786	23	37
P01011	71	112
P00568	52	113
O94979	17	23
O94911	17	43
O75489	70	98
O75155	26	23
O60784	27	9
O43852	36	59
O00151	39	69
A2RRP1	18	7
A0FGR8	18	13
Q9Y696	27	57
Q9Y3Z3	21	20
Q9Y265	22	33
Q9UNM6	24	31
Q9UKU7	25	43
Q9UHQ9	38	63
Q9P0J1	21	26
Q9NUU7	22	NA
Q9H9P8	22	45
Q9H6R3	20	36
Q9H4M9	35	57
Q9C0D5	15	11
Q9C0C2	18	35
Q9BZZ5	15	15
Q9BZL4	22	47
Q99714	36	54
Q96KP4	33	62
Q96AE4	19	54
Q92667	17	12
Q8NI60	35	53
Q8NE71	22	27
Q8NDY3	47	56
Q8N142	34	53
Q8IYB8	20	19
Q7Z4W1	28	59
Q6ZMP0	19	24
Q6NUK1	21	43
Q5BKX8	44	43
Q53H12	21	40
Q16881	29	27
Q16821	13	13
Q16795	48	104
Q15436	22	23
Q15084	44	40
Q15031	13	8
Q15019	25	42
Q13825	31	25
Q13724	17	13
Q13557	31	40
Q13464	15	47
Q07866	19	25
P62937	85	127
P62158	86	NA
P60228	20	21
P54920	22	31
P53992	19	24
P53618	22	27
P51608	27	19
P51149	41	39
P50851	14	8
P48444	21	30
P48047	87	166
P46777	23	76
P45954	22	51
P41250	19	28
P39060	29	31
P36578	27	51
P35052	21	23
P29622	15	5
P29401	20	66
P25311	22	66
P23634	22	73
P22830	17	65
P22102	19	25
P21912	48	208
P21695	16	39
P17858	18	20
P17655	17	62
P14927	55	125
P14550	27	31
P14314	31	54
P13861	30	79
P12277	104	197
P07585	49	131
P07099	24	51
P05413	249	635
P05155	24	46
P04844	29	29
O96000	55	135
O95757	16	15
O75955	23	54
O43396	25	42
O43301	18	15
O15357	18	10
O00763	16	30
O00192	14	11
A6NMZ7	15	36
A1L0T0	20	40
Q9Y697	23	48
Q9Y678	19	19
Q9Y608	17	28
Q9Y2Q3	38	61
Q9ULH0	13	7
Q9UKG1	16	27
Q9UH99	18	30
Q9NT22	18	15
Q9H7Z7	28	57
Q9H4A3	13	22
Q9BYN8	15	12
Q9BT78	20	34
Q9BR39	23	48
Q99447	21	33
Q96RL7	14	40
Q96EY7	23	25
Q96AN5	22	37
Q96A65	17	19
Q92945	17	35
Q92696	19	13
Q92626	14	36
Q92552	16	23
Q8TD19	15	16
Q8IYI6	17	21
Q8IWA4	16	19
Q7RTP6	14	12
Q7L014	14	7
Q6NY19	17	16
Q6IQ23	12	14
Q5U651	15	10
Q5JTZ9	13	15
Q5JRA6	13	31
Q16658	21	33
Q15746	15	29
Q15029	16	13
Q14766	16	28
Q13976	20	15
Q13596	18	24
Q13435	15	33
Q13011	86	325
Q12797	20	44
Q07960	27	35
Q06323	27	60
Q05086	17	21
P98095	23	38
P67936	26	31
P63244	26	41
P63104	50	111
P62191	34	33
P56199	13	32
P53814	18	8
P51648	20	30
P50502	34	NA
P50416	19	41
P45880	64	276
P42566	14	20
P42224	17	18
P37802	53	78
P36542	145	188
P30626	23	30
P28161	19	92
P27144	40	88
P23396	36	46
P21810	32	33
P21281	22	33
P21266	28	78
P17844	20	14
P14866	23	66
P13489	30	49
P10155	18	40
P09110	26	55
P02730	29	126
P01871	23	47
P00352	21	72
P00338	61	162
O95373	17	16
O76024	19	34
O75891	18	52
O75533	13	32
O75131	18	45
O75027	19	11
O60749	17	17
O43795	16	11
O00764	17	24
O00231	22	40
O00203	17	16
E7EW31	16	13
Q9Y3A5	20	32
Q9Y2Z0	21	18
Q9Y2A7	15	19
Q9Y277	35	137
Q9Y266	22	44
Q9UPU5	12	6
Q9ULT8	12	14
Q9ULA0	16	34
Q9UKV8	15	23
Q9UJU6	16	17
Q9UI09	44	67
Q9UBQ7	27	63
Q9P0L0	24	87
Q9NX63	44	111
Q9NVI7	17	67
Q9NTJ5	21	16
Q9NRK6	14	9
Q9NQR4	16	40
Q9HC38	21	41
Q9HBH5	18	30
Q9BZF9	15	18
Q99615	15	28
Q96K76	13	36
Q96ER9	13	17
Q96CW1	20	26
Q93009	14	30
Q92841	22	23
Q92734	21	39
Q92665	17	16
Q92629	34	40
Q8WXI4	19	18
Q8TD16	12	7
Q8NBJ5	13	9
Q8IWW8	20	64
Q8IUX7	16	22
Q6ZVM7	23	30
Q6ZT12	15	11
Q5HYK3	23	43
Q5H9R7	12	10
Q567U6	13	17
Q4G0N4	14	22
Q3LXA3	17	24
Q16543	23	41
Q16401	12	9
Q16181	17	67
Q15942	15	31
Q15642	13	26
Q15599	19	23
Q15404	27	32
Q14123	20	30
Q13424	30	29
Q13177	18	30
Q12979	13	6
Q12768	14	11
Q03154	19	28
Q02880	15	17
P62495	18	19
P61764	15	14
P61604	38	79
P55036	16	25
P53041	19	58
P51572	18	48
P50461	79	269
P48163	13	28
P46977	17	13
P46781	38	39
P43686	19	28
P43034	17	38
P41219	14	21
P36969	15	41
P32189	17	NA
P31937	53	70
P29218	21	45
P28288	15	21
P27105	31	40
P26641	22	41
P25788	27	40
P22626	45	97
P22061	29	33
P19823	23	59
P15880	21	32
P13073	131	212
P12829	54	213
P10909	34	47
P10644	34	72
P08865	19	47
P08240	17	15
P06748	25	33
P05546	16	21
P05026	30	63
P02144	352	2094
P00390	19	59
O95865	26	26
O95834	20	49
O95822	19	76
O95816	17	18
O95299	40	88
O94973	15	36
O94903	14	12
O75947	82	193
O75165	15	11
O60884	19	30
O43815	15	21
O43633	16	15
O43488	30	27
O43399	24	39
O15382	23	88
O15144	15	32
O14958	80	144
O14744	12	32
O00423	16	38
O00161	13	20
A6NDG6	20	28
Q9Y6I3	14	12
Q9Y5B9	12	7
Q9Y450	11	13
Q9Y3F4	19	24
Q9Y371	17	17
Q9Y276	17	36
Q9Y262	17	38
Q9UNN5	14	13
Q9UIA9	13	10
Q9P291	15	8
Q9NVH6	17	35
Q9NTJ4	13	19
Q9HDC9	12	27
Q9HA77	16	9
Q9H9B4	15	29
Q9H8L6	12	23
Q9H3U1	11	9
Q9H0P0	12	13
Q9BXW7	38	18
Q9BXK5	22	45
Q99797	13	14
Q99707	13	14
Q96RU2	13	4
Q96JB5	15	10
Q96G03	10	41
Q96DG6	19	48
Q96CX2	24	26
Q96AQ6	15	26
Q969Z3	22	31
Q92901	18	49
Q8NE62	12	13
Q8ND71	10	8
Q8NC51	19	39
Q8NBN7	15	21
Q8N3J5	15	13
Q86YM7	16	12
Q7L592	15	11
Q641Q2	13	NA
Q5JWF2	16	NA
Q5JTV8	12	14
Q5JSH3	11	28
Q5JPH6	16	18
Q53GG5	40	46
Q2UY09	18	20
Q27J81	11	11
Q16836	57	338
Q16666	15	25
Q15155	13	NA
Q15118	23	25
Q14195	22	44
Q14165	14	24
Q14118	21	61
Q13642	35	162
Q13619	14	32
Q13616	11	20
Q13425	15	15
Q13409	20	30
Q12904	16	31
Q08380	29	52
Q06830	50	105
Q04917	27	35
P78417	29	93
P63151	13	25
P62820	24	51
P62805	98	192
P62070	19	24
P61981	96	128
P61221	16	21
P61106	24	27
P61019	22	41
P60842	19	20
P55010	19	23
P54727	28	35
P51687	19	57
P51570	18	15
P49589	14	28
P48729	14	15
P48728	15	29
P48506	15	22
P46976	25	54
P46020	13	23
P41091	16	34
P36543	19	19
P35611	14	40
P35270	27	36
P34913	15	23
P34897	16	13
P30837	14	38
P30533	15	42
P30044	81	64
P28827	12	27
P27797	33	108
P24539	54	255
P23588	17	43
P23141	13	93
P18031	12	4
P16435	11	24
P15121	18	108
P13716	22	67
P09211	52	112
P08779	18	138
P08574	42	223
P07358	11	21
P07203	17	29
P06858	17	32
P06753	30	75
P06681	12	24
P05388	24	31
P02649	17	48
P01042	15	57
O95747	20	24
O95487	13	2
O76031	13	14
O75339	13	34
O75208	38	108
O60664	14	42
O43776	25	36
O43237	19	20
O43149	10	11
O14617	13	19
O00487	13	16
Q9Y6N5	15	47
Q9Y5Z4	26	19
Q9Y5S2	11	20
Q9Y375	12	19
Q9Y2H5	15	14
Q9Y2D4	11	10
Q9Y281	31	59
Q9UP95	9	11
Q9UNS2	11	39
Q9UNF1	11	9
Q9UHL4	13	16
Q9UH65	11	24
Q9UBY9	47	103
Q9UBX5	19	39
Q9P0J0	38	94
Q9P032	16	18
Q9NZJ7	20	23
Q9NY33	12	25
Q9NP72	19	17
Q9HBL7	26	22
Q9HBK9	15	7
Q9HA65	9	3
Q9H9J2	15	19
Q9H511	10	6
Q9H479	15	29
Q9H444	13	22
Q9H3K2	18	29
Q9BXP5	11	10
Q9BXI3	13	6
Q9BW92	14	8
Q9BSH4	15	16
Q9BQ95	18	19
Q99873	15	12
Q99733	17	26
Q99653	15	21
Q99471	16	12
Q96HE7	12	12
Q96E11	16	14
Q96CT7	13	18
Q96BW5	12	25
Q96AQ8	11	9
Q96A33	11	16
Q92974	10	7
Q92973	16	15
Q92890	15	25
Q92598	13	31
Q8NC56	14	9
Q8NBS9	12	20
Q8N8N7	22	30
Q8N2S1	12	62
Q8IWL3	12	14
Q8IVH4	12	8
Q86VS8	11	21
Q86TP1	16	7
Q7Z434	11	13
Q7L8L6	9	4
Q7L2E3	9	8
Q6UXV4	22	72
Q6PIU2	18	33
Q6JQN1	12	16
Q6IQ22	15	18
Q6IAN0	12	18
Q5TBA9	15	6
Q5SV97	14	19
Q5R372	10	12
Q58WW2	9	5
Q3ZCQ8	14	23
Q16853	14	34
Q16775	28	62
Q16512	10	8
Q15907	21	NA
Q15459	11	23
Q15063	23	87
Q15020	10	15
Q14839	9	13
Q14767	15	74
Q14524	13	10
Q14498	13	NA
Q14240	20	59
Q14157	11	25
Q13057	14	8
Q12959	10	23
Q08J23	13	5
Q07955	14	26
Q06210	10	15
Q06124	15	43
Q04837	27	27
Q02338	20	52
Q02127	12	23
P98155	13	24
P82650	21	23
P80404	12	48
P68133	133	3361
P63010	14	65
P62993	13	25
P62753	28	22
P62424	26	44
P62249	17	35
P61758	19	23
P60900	20	46
P53597	43	100
P53370	10	15
P52888	12	33
P51888	21	59
P51884	39	110
P51858	18	52
P51398	17	17
P49023	12	18
P48449	12	32
P46379	11	22
P46063	12	16
P43121	18	47
P35813	12	47
P33527	11	20
P32119	73	209
P31153	15	38
P30086	50	162
P30085	23	26
P30043	36	90
P30040	20	31
P28066	18	43
P27694	16	15
P25325	17	26
P23327	37	193
P23284	20	57
P22748	20	21
P22570	10	18
P22352	32	27
P22234	21	24
P20774	20	31
P20618	17	41
P20339	16	11
P19971	16	26
P19827	14	45
P18124	26	61
P16284	11	33
P12081	14	33
P10636	13	38
P10606	64	105
P09543	12	16
P09417	23	47
P09382	65	141
P07910	20	32
P07602	25	90
P05455	17	42
P04179	46	92
P04004	28	60
P02760	28	94
P02748	12	47
P01019	18	21
P00403	118	77
O96005	11	10
O95870	11	16
O95433	12	31
O95298	25	43
O95292	18	29
O95182	40	66
O94905	10	24
O76003	14	14
O75439	15	32
O75396	24	17
O60506	20	46
O60240	13	28
O43306	12	NA
O15371	13	28
O15294	10	11
O14964	10	14
O14818	20	54
O14737	17	26
O00303	17	14
Q9Y6D5	11	5
Q9Y5X3	9	27
Q9Y5K5	12	11
Q9Y570	10	5
Q9Y4D1	9	9
Q9Y3P9	9	10
Q9Y383	11	15
Q9Y376	14	20
Q9Y2Z9	21	36
Q9Y2W1	12	16
Q9Y2R9	13	18
Q9Y217	9	6
Q9UQ35	13	9
Q9UNE7	12	17
Q9UKV3	9	14
Q9UJ70	14	17
Q9UDY4	14	33
Q9UBT2	11	6
Q9NZN3	15	23
Q9NZ08	12	31
Q9NX40	19	58
Q9NV70	9	5
Q9NRY5	11	12
Q9NR46	9	9
Q9NR19	9	11
Q9HCB6	10	23
Q9HAB8	12	10
Q9H9A6	11	5
Q9H3S7	8	28
Q9H2D6	9	18
Q9H0U3	10	8
Q9H0E2	14	17
Q9H078	14	32
Q9H061	9	11
Q9C0E8	10	23
Q9BY44	10	11
Q9BXN1	15	15
Q9BWS9	11	6
Q9BW30	13	13
Q9BV79	12	35
Q9BU61	15	11
Q9BS26	15	25
Q9BRX8	15	22
Q9BRF8	14	19
Q9BQG0	8	NA
Q9BQE5	14	16
Q99807	17	38
Q99747	9	25
Q99536	14	44
Q96T66	10	12
Q96PU8	14	13
Q96PK6	9	14
Q96NA2	13	15
Q96FV2	10	25
Q96DB5	17	32
Q969V3	8	11
Q93050	8	15
Q92905	13	22
Q92621	9	9
Q92522	23	18
Q92506	14	31
Q8WWV3	9	30
Q8WW22	19	26
Q8TBC4	12	18
Q8TB37	15	17
Q8NFV4	18	22
Q8NE79	10	14
Q8NCW5	19	45
Q8N4T8	13	21
Q8N1B4	9	4
Q8N183	12	25
Q8N0X4	13	20
Q8IYQ7	11	19
Q8IXI2	9	10
Q86YB7	11	25
Q86VN1	13	15
Q86VB7	10	49
Q7L1Q6	12	11
Q6WCQ1	8	15
Q6PI78	17	31
Q6P1N0	10	7
Q6DD88	9	28
Q68EM7	10	9
Q5VZP5	11	27
Q5T8D3	13	8
Q32MZ4	14	21
Q2M2I8	12	14
Q16798	11	23
Q15773	11	6
Q15717	11	11
Q15477	9	9
Q15365	19	23
Q15172	11	22
Q15119	13	51
Q15042	8	12
Q14160	8	3
Q14108	12	23
Q13617	11	32
Q13492	13	17
Q13451	11	38
Q13310	14	46
Q13033	13	13
Q08257	20	70
Q04760	22	47
Q04323	17	14
Q02487	13	44
Q00577	20	22
Q00169	10	29
Q00059	16	42
P62701	17	41
P62316	12	24
P62269	12	38
P61201	12	19
P61088	15	28
P55263	12	28
P54868	12	47
P54725	18	22
P54577	9	33
P51148	11	9
P51114	11	24
P50552	17	25
P50453	10	14
P49915	9	16
P49815	8	9
P49591	13	26
P49590	11	15
P49458	12	16
P49321	12	35
P46778	16	21
P46199	14	14
P46060	10	14
P43652	11	42
P43304	15	46
P42167	11	23
P42126	43	58
P41240	9	3
P40429	17	38
P39656	14	20
P39023	16	39
P39019	19	34
P38159	17	23
P36269	11	20
P35914	9	14
P33316	10	15
P31943	25	35
P31146	17	26
P30519	17	16
P30042	39	NA
P29692	16	60
P28482	10	30
P28074	15	56
P28070	16	37
P26373	19	44
P26368	12	6
P25789	18	30
P24928	8	7
P23528	26	88
P21283	9	19
P20340	15	33
P18859	68	125
P17302	16	31
P16949	13	22
P14854	45	130
P13674	9	21
P12268	11	19
P12235	103	686
P11940	15	20
P10768	25	24
P10253	13	41
P08697	10	20
P06396	30	189
P06213	10	12
P02750	19	27
O95861	15	30
O95622	9	21
O95336	10	17
O94919	11	15
O94788	11	12
O75821	12	15
O75436	12	24
O75367	23	27
O75323	28	93
O60610	11	29
O60256	13	5
O43719	8	18
O43678	39	47
O15372	16	13
O15027	8	5
O00571	15	43
O00299	23	25
O00291	8	9
A1A4S6	10	8
A0AVT1	10	20
Q9Y6M9	26	89
Q9Y666	8	17
Q9Y4E8	9	25
Q9Y4D7	8	4
Q9Y3C6	13	14
Q9Y3B7	13	5
Q9Y2Z4	7	7
Q9Y2V7	8	2
Q9Y2S2	8	18
Q9Y2I8	9	6
Q9Y224	15	32
Q9UPT5	8	9
Q9UN86	11	8
Q9UMS4	11	11
Q9ULV4	14	22
Q9UKY7	11	27
Q9UKX3	12	84
Q9UK41	8	14
Q9UJW0	9	8
Q9UJS0	9	15
Q9UII2	30	74
Q9UHQ4	12	30
Q9UHP3	7	NA
Q9UHB9	11	22
Q9UHB6	8	9
Q9UH62	10	NA
Q9UBW8	14	12
Q9UBQ5	14	13
Q9NZM3	8	8
Q9NZA1	17	15
Q9NX14	22	58
Q9NUQ6	8	6
Q9NRZ7	7	12
Q9NR28	13	38
Q9NPQ8	9	10
Q9NNW7	21	33
Q9HBI1	12	24
Q9HAT2	9	41
Q9H7C9	15	32
Q9H425	7	5
Q9H330	15	5
Q9H2U2	17	69
Q9H1K1	9	14
Q9H0R4	10	22
Q9GZT3	14	22
Q9BZE1	12	10
Q9BYV7	12	21
Q9BYD6	11	9
Q9BVV7	13	23
Q9BUL8	8	5
Q9BUF5	30	64
Q9BTZ2	9	18
Q9BTE6	9	6
Q99829	10	8
Q99436	17	31
Q99424	9	20
Q96TA2	9	12
Q96TA1	10	16
Q96PE2	9	5
Q96P70	7	5
Q96MF6	11	19
Q96L92	10	5
Q96KP1	8	11
Q96HS1	8	32
Q96FW1	10	16
Q96EY1	18	28
Q96DA6	8	13
Q96CU9	9	2
Q96CN7	21	28
Q96CM8	9	25
Q96AX1	7	4
Q969Q1	10	8
Q92747	8	15
Q8WXF1	9	11
Q8WWM7	8	8
Q8WW59	13	13
Q8WVV4	8	19
Q8WUY1	11	8
Q8TBA6	8	11
Q8NFW8	8	14
Q8NBX0	13	32
Q8NBU5	16	23
Q8N8S7	14	25
Q8N465	12	14
Q8N163	7	19
Q8IXS6	12	12
Q8IXM3	10	4
Q86WA6	13	15
Q7Z7G0	11	27
Q6XQN6	11	26
Q6VY07	11	6
Q6PML9	10	20
Q6P2E9	8	14
Q6P1X6	12	19
Q6P1N9	11	31
Q6H8Q1	9	7
Q6FI81	8	4
Q5VWZ2	12	17
Q5TEU4	11	10
Q5TC12	15	18
Q5T6V5	8	21
Q5SW79	7	6
Q16654	9	18
Q16610	7	22
Q16585	22	59
Q16204	9	11
Q15417	13	12
Q15386	8	5
Q15257	14	16
Q15154	7	7
Q14738	10	18
Q14678	7	8
Q14677	9	18
Q14444	9	14
Q14258	7	12
Q14232	7	13
Q14161	9	12
Q13347	12	19
Q13283	11	11
Q13085	7	4
Q12888	8	8
Q12882	8	17
Q0VAK6	8	8
Q08752	9	3
Q08431	11	35
Q08426	10	15
Q05469	8	13
Q05397	8	9
Q02809	10	4
Q01469	16	97
Q00796	12	35
Q00013	11	10
P83111	10	48
P82979	11	7
P63241	26	23
P62906	12	29
P62888	14	28
P62847	13	8
P62829	18	9
P62750	18	23
P62280	12	20
P62277	27	14
P62244	15	19
P62241	14	42
P62081	17	21
P61626	15	39
P61254	10	31
P61247	13	45
P61160	11	43
P61086	12	13
P61081	12	17
P61011	11	8
P60981	19	56
P55265	8	5
P55039	9	8
P54886	8	3
P54646	12	11
P53990	8	16
P53004	15	22
P52566	9	40
P52306	9	8
P51116	9	16
P50402	14	17
P48751	9	12
P46783	25	35
P46782	12	25
P46108	10	17
P42285	13	4
P35858	9	5
P34949	12	18
P31942	19	17
P30566	12	18
P30405	19	83
P27635	16	24
P26196	9	21
P22307	13	35
P22059	11	20
P21953	10	25
P21291	10	31
P19237	21	20
P19021	7	11
P16152	13	33
P16083	11	28
P15374	11	13
P13693	14	54
P09497	13	31
P09104	13	27
P08708	13	18
P08621	11	21
P08571	11	13
P07357	9	27
P07225	11	15
P05141	24	41
P05062	9	78
P04632	31	43
P03952	11	20
P02042	57	196
P00915	28	201
P00740	9	13
P00492	12	28
P00491	10	57
O96008	17	23
O95573	7	31
O95479	7	28
O95139	36	66
O75937	9	8
O75915	32	29
O75822	10	25
O75128	10	14
O60684	9	13
O60645	8	5
O60437	7	54
O43920	20	18
O43747	8	13
O43741	12	17
O43681	11	10
O43592	8	NA
O43390	16	27
O43175	11	8
O15498	9	8
O15400	14	16
O15355	13	11
O15173	11	29
O14979	13	9
O14949	16	110
O14791	8	9
O14576	8	7
O00748	28	42
O00471	8	10
A6NHZ5	7	3
Q9Y6C9	9	37
Q9Y646	7	12
Q9Y5M8	11	11
Q9Y5L4	17	29
Q9Y5K6	6	11
Q9Y520	6	15
Q9Y3D9	7	13
Q9Y3D2	12	27
Q9Y399	8	13
Q9Y2S7	15	9
Q9Y2L5	6	6
Q9Y295	9	6
Q9Y285	9	20
Q9UPR0	7	11
Q9UNF0	7	40
Q9UN37	7	7
Q9UMX5	11	14
Q9UMS0	9	11
Q9ULP9	7	6
Q9ULD0	6	9
Q9UKM9	8	7
Q9UI10	7	2
Q9UHX1	6	10
Q9UH90	8	5
Q9UBV8	12	2
Q9UBF2	8	9
Q9UBE0	7	12
Q9UBB6	6	7
Q9UBB4	10	12
Q9P265	7	8
Q9P1Z2	8	13
Q9P0K7	6	6
Q9NZL9	12	14
Q9NZL4	10	12
Q9NZJ9	6	17
Q9NZJ6	13	29
Q9NZB8	7	10
Q9NYL2	14	13
Q9NY65	18	22
Q9NX46	7	20
Q9NWV4	9	24
Q9NWU5	8	15
Q9NWH9	6	9
Q9NVV4	8	6
Q9NVT9	10	10
Q9NVD7	19	17
Q9NUV9	13	19
Q9NUQ9	11	17
Q9NUL3	7	3
Q9NUJ1	13	92
Q9NTZ6	7	8
Q9NS69	18	14
Q9NRV9	9	17
Q9NR30	9	5
Q9NR12	7	6
Q9NR09	6	5
Q9NQH7	10	17
Q9NQ50	6	7
Q9NPH2	8	8
Q9NP79	7	16
Q9HD20	7	5
Q9HCP6	11	16
Q9HAV7	12	41
Q9H2H8	10	5
Q9H0U4	13	18
Q9GZT6	7	29
Q9BZV1	7	2
Q9BYV6	11	22
Q9BYV2	16	19
Q9BYT8	9	11
Q9BX68	17	14
Q9BWM7	9	8
Q9BUJ2	6	18
Q9BTW9	6	9
Q9BTV4	8	26
Q9BSL1	7	11
Q9BS92	8	24
Q9BRQ6	9	18
Q9BPX5	12	13
Q99972	8	2
Q99816	9	21
Q99700	7	8
Q99584	17	28
Q96T51	7	10
Q96S66	6	22
Q96JJ7	10	19
Q96HY7	6	22
Q96HP0	6	NA
Q96GK7	14	41
Q96GD0	12	19
Q96EY8	12	19
Q96E52	10	11
Q96DV4	9	20
Q96DE0	11	14
Q96D71	7	8
Q96C19	9	18
Q96C01	8	25
Q96BQ5	7	17
Q96AX9	9	NA
Q93052	17	45
Q92947	12	64
Q92888	6	6
Q92878	6	18
Q92783	8	7
Q92538	6	13
Q8WZA0	7	13
Q8WWC4	11	11
Q8WVT3	6	NA
Q8WUW1	7	3
Q8WUM0	6	5
Q8WU90	6	9
Q8WTW3	7	5
Q8TDX7	12	17
Q8TD55	6	9
Q8TCJ2	8	24
Q8TC07	7	2
Q8TAQ2	7	31
Q8NEZ2	8	3
Q8NDH3	7	9
Q8N6H7	7	5
Q8N684	6	6
Q8N5N7	7	8
Q8N5M1	10	8
Q8N4Q0	10	17
Q8IW45	8	34
Q8IVM0	7	6
Q8IV38	7	9
Q86YR5	6	NA
Q86Y82	8	5
Q86UX7	6	13
Q86U28	11	8
Q86TV6	6	5
Q86TI2	8	16
Q7Z2K6	9	11
Q7L5N7	7	7
Q7L311	8	8
Q6Y7W6	6	8
Q6VEQ5	12	NA
Q6UWY5	6	16
Q6PKG0	9	13
Q6PGP7	10	11
Q6P1A2	9	4
Q6IBS0	12	22
Q6DKK2	10	10
Q66K74	6	4
Q5XPI4	6	15
Q5VWQ8	6	5
Q5T440	10	20
Q5GLZ8	7	7
Q53FA7	7	19
Q3KQV9	8	2
Q2TAA2	8	22
Q2M389	7	8
Q16774	9	9
Q16647	10	11
Q16643	10	11
Q16630	7	7
Q16586	16	25
Q16539	8	10
Q16082	16	19
Q15691	9	25
Q15643	7	12
Q15637	8	3
Q15555	8	14
Q15424	7	26
Q15369	8	21
Q15293	9	36
Q15181	9	40
Q15120	7	6
Q15052	7	4
Q14699	7	17
Q14683	7	31
Q14643	6	5
Q14642	6	16
Q14515	9	28
Q14249	9	8
Q14155	6	6
Q14139	7	8
Q13838	10	51
Q13554	10	24
Q13326	15	47
Q13188	8	NA
Q13126	10	30
Q13098	10	21
Q13061	9	23
Q12907	11	20
Q12905	15	11
Q12849	7	12
Q12805	11	41
Q12792	7	8
Q07020	19	23
Q05639	38	151
Q04828	7	NA
Q04206	7	10
Q03135	40	87
Q02878	18	46
Q02750	9	8
Q02543	11	33
Q02413	6	79
Q02153	7	13
Q01970	6	7
Q01449	19	8
P83731	13	19
P82914	9	18
P82909	20	40
P78560	7	10
P78347	10	4
P68871	369	3505
P68400	8	16
P62917	12	34
P62826	14	24
P62263	16	24
P62072	12	20
P61619	8	10
P61020	15	24
P60660	16	30
P55735	8	21
P52789	10	6
P52565	12	49
P51610	6	7
P51452	24	27
P50336	9	7
P49755	15	22
P49720	11	43
P49593	7	20
P49585	8	24
P47755	12	37
P46109	9	15
P45985	8	7
P42898	7	4
P41236	11	21
P40855	8	36
P38919	8	20
P36955	14	22
P36507	8	15
P36405	9	13
P31944	7	29
P30419	8	9
P30048	46	160
P30046	28	24
P28072	12	18
P27695	15	23
P27361	7	18
P27348	11	31
P25685	10	11
P22087	6	4
P20908	13	25
P20674	67	123
P18621	15	23
P17813	8	11
P17152	8	6
P16671	10	63
P16452	6	36
P15586	6	7
P15259	44	336
P15088	12	19
P14780	7	9
P14621	11	19
P14324	16	20
P13671	8	37
P11413	6	40
P09661	7	2
P09651	17	29
P09496	9	16
P08648	8	9
P08311	13	24
P07919	27	56
P07858	10	67
P07741	9	9
P07737	47	84
P07305	17	55
P06737	7	53
P06702	20	111
P05109	13	80
P05067	6	9
P04424	8	24
P04217	11	41
P04196	18	19
P04049	6	NA
P00918	16	99
P00748	6	15
O95793	11	9
O95674	14	26
O95302	6	7
O95169	16	46
O95168	16	35
O94804	6	5
O76094	7	15
O75953	9	4
O75781	6	33
O75381	6	6
O75251	32	54
O60701	8	22
O60669	8	10
O60524	6	7
O60504	8	4
O43813	10	26
O43674	26	49
O43617	8	4
O43181	36	69
O15212	11	26
O15143	7	14
O15126	9	15
O15067	8	22
O15031	6	18
O14908	7	3
O14786	7	18
O14579	7	6
O14558	39	48
O14531	7	6
O00567	8	5
O00442	7	17
O00422	11	7
O00339	9	7
A5YKK6	6	8
A1L4K1	7	3
Q9Y5X1	7	5
Q9Y5A7	5	5
Q9Y3U8	13	11
Q9Y365	5	5
Q9Y320	5	13
Q9Y2R0	17	20
Q9Y2Q9	6	13
Q9Y2J2	6	6
Q9Y235	10	22
Q9UQN3	6	NA
Q9UPV9	5	5
Q9UPT6	6	8
Q9UP83	8	3
Q9UNK0	7	11
Q9UNH7	9	21
Q9UN36	16	42
Q9UM22	13	33
Q9ULC4	6	12
Q9UL25	19	51
Q9UKA9	5	NA
Q9UJY1	11	15
Q9UJ68	8	16
Q9UID3	6	8
Q9UIC8	6	8
Q9UI30	6	3
Q9UHY1	8	NA
Q9UHV9	7	16
Q9UHD1	5	13
Q9UGJ0	6	4
Q9UGI8	10	26
Q9UG63	5	3
Q9UFN0	12	36
Q9UBS4	7	15
Q9UBG0	6	23
Q9P2X3	5	2
Q9P260	6	7
Q9P253	5	7
Q9P0V9	6	10
Q9P015	6	12
Q9NZZ3	6	12
Q9NZ45	30	60
Q9NYY8	6	4
Q9NYL9	7	11
Q9NYK5	8	10
Q9NYF8	5	14
Q9NXA8	16	23
Q9NWS8	8	NA
Q9NVJ2	8	2
[truncated: 3,482 more rows]
