# Supplementary material for: Quantitative proteomics of formalin-fixed, paraffin-embedded cardiac specimens uncovers protein signatures of specialized regions and patient groups
Source: Nat Cardiovasc Res. 2025 Sep 26;4(10):1409–23. doi: 10.1038/s44161-025-00721-2 (PMC12520988; doi:10.1038/s44161-025-00721-2)
Supplement: Supplementary file 9 — Statistical source data. [file 44161_2025_721_MOESM9_ESM.xlsx]

## Sheet: Sheet1
GOCC enrichment analysis
ID	Description	setSize	enrichmentScore	NES	pvalue	p.adjust	qvalue	rank	leading_edge	core_enrichment
GO:0031983	vesicle lumen	262	0.406395	2.1235	1e-10	1.98333e-09	1.08772e-09	1617	tags=47%, list=29%, signal=35%	DEFA1/NPC2/APOH/DEFA3/ALB/RETN/KNG1/GRN/ORM2/FABP5/CAMP/PAFAH1B2/LRG1/HEBP2/SERPINA1/CLEC3B/TF/NAPRT/MIF/CSTB/COTL1/GDI2/BIN2/A1BG/PRDX6/SLPI/ARSB/OLA1/A2M/BPI/NIT2/HEXB/SCCPDH/HRG/PKM/GLA/ACAA1/PSMB7/ERP44/RARRES2/TMSB4X/ILF2/GNS/PLG/PYGB/THBS1/ELANE/PTGES2/C3/APOOL/CPPED1/GYG1/FCN1/VCP/FGG/GPI/PA2G4/EEF2/SERPINF2/CAP1/PGM2/ITIH4/AGL/PSMB1/PPIA/SERPING1/SPARC/GSTP1/ORM1/CAB39/S100A11/CTSC/SRP14/…
GO:0060205	cytoplasmic vesicle lumen	261	0.406537	2.12223	1e-10	1.98333e-09	1.08772e-09	1617	tags=48%, list=29%, signal=36%	DEFA1/NPC2/APOH/DEFA3/ALB/RETN/KNG1/GRN/ORM2/FABP5/CAMP/PAFAH1B2/LRG1/HEBP2/SERPINA1/CLEC3B/TF/NAPRT/MIF/CSTB/COTL1/GDI2/BIN2/A1BG/PRDX6/SLPI/ARSB/OLA1/A2M/BPI/NIT2/HEXB/SCCPDH/HRG/PKM/GLA/ACAA1/PSMB7/ERP44/RARRES2/TMSB4X/ILF2/GNS/PLG/PYGB/THBS1/ELANE/PTGES2/C3/APOOL/CPPED1/GYG1/FCN1/VCP/FGG/GPI/PA2G4/EEF2/SERPINF2/CAP1/PGM2/ITIH4/AGL/PSMB1/PPIA/SERPING1/SPARC/GSTP1/ORM1/CAB39/S100A11/CTSC/SRP14/…
GO:0034774	secretory granule lumen	260	0.40528	2.1096	1e-10	1.98333e-09	1.08772e-09	1617	tags=47%, list=29%, signal=35%	DEFA1/NPC2/APOH/DEFA3/ALB/RETN/KNG1/GRN/ORM2/FABP5/CAMP/PAFAH1B2/LRG1/HEBP2/SERPINA1/CLEC3B/TF/NAPRT/MIF/CSTB/COTL1/GDI2/BIN2/A1BG/PRDX6/SLPI/ARSB/OLA1/A2M/BPI/NIT2/HEXB/SCCPDH/HRG/PKM/GLA/ACAA1/PSMB7/ERP44/RARRES2/TMSB4X/ILF2/GNS/PLG/PYGB/THBS1/ELANE/PTGES2/C3/APOOL/CPPED1/GYG1/FCN1/VCP/FGG/GPI/PA2G4/EEF2/SERPINF2/CAP1/PGM2/ITIH4/AGL/PSMB1/PPIA/SERPING1/SPARC/GSTP1/ORM1/CAB39/S100A11/CTSC/SRP14/…
GO:0005743	mitochondrial inner membrane	369	0.352512	1.92063	7.64659e-10	1.29992e-08	7.12915e-09	1923	tags=51%, list=34%, signal=36%	NDUFB2/TIMM8B/TIMM8A/MICOS10/NDUFB1/COX18/NDUFS5/CYCS/COQ7/UQCC6/KGD4/NDUFAB1/MPC2/PPIF/THEM4/MRPL52/MRPL27/COQ3/MICOS13/UQCR11/SDHB/BDH1/COX6A1/ETFDH/NDUFC1/ATP5PF/UQCC3/OPA1/OMA1/APOO/MRPS30/LETM1/MRPL30/GPD2/MRPL53/HADHA/CYC1/HADHB/TIMM50/SLC25A3/TIMM10B/PAM16/SLC25A6/SFXN1/MRPS12/EXOG/COX7C/ATP5MJ/MTHFD2L/SLC25A10/APOOL/CCDC51/CDS2/NDUFB11/HCCS/MPV17/NDUFB3/LDHB/TIMMDC1/PMPCB/NDUFA6/SQOR/AGK/…
GO:0019866	organelle inner membrane	389	0.334607	1.83264	3.01945e-09	4.49143e-08	2.46324e-08	1923	tags=49%, list=34%, signal=35%	NDUFB2/TIMM8B/TIMM8A/MICOS10/TMEM120A/NDUFB1/NUTF2/COX18/NDUFS5/CYCS/COQ7/UQCC6/KGD4/NDUFAB1/MPC2/PPIF/THEM4/MRPL52/MRPL27/COQ3/MICOS13/UQCR11/SDHB/BDH1/COX6A1/ETFDH/NDUFC1/ATP5PF/UQCC3/OPA1/OMA1/APOO/MRPS30/LETM1/MRPL30/GPD2/MRPL53/HADHA/CYC1/HADHB/TIMM50/SLC25A3/TIMM10B/PAM16/SLC25A6/SFXN1/MRPS12/EXOG/COX7C/ATP5MJ/MTHFD2L/SLC25A10/APOOL/CCDC51/CDS2/NDUFB11/HCCS/MPV17/NDUFB3/LDHB/TIMMDC1/PMPCB/N…
GO:0005759	mitochondrial matrix	387	0.320034	1.75113	1.06627e-07	1.26886e-06	6.95883e-07	1531	tags=37%, list=27%, signal=29%	BTD/HMGCL/ALDH5A1/LACTB2/ABAT/ACOT13/PPA2/PRDX5/HIBCH/KGD4/NDUFAB1/LRRC59/PPIF/MECR/THEM4/HIBADH/MRPL52/IVD/MRPL27/COQ3/ALDH7A1/AK3/HADH/HAGH/TMLHE/TXN2/ECHS1/BDH1/ISCU/ACADM/FH/ACADS/ABHD10/ETFDH/AASS/AUH/MDH2/GSTZ1/FXN/FDX2/DHTKD1/PCCB/DLD/ETHE1/MRPS30/LIAS/MRPL30/GCSH/HSPE1/ME2/ME3/MRPL53/HADHA/ALDH2/CBR4/GOT2/HADHB/ACADSB/ALDH4A1/BCKDHB/ETFA/ADHFE1/NAXE/HSD17B8/ACAT1/ACO2/PARK7/ACAD8/DECR1/PA…
GO:0098798	mitochondrial protein-containing complex	267	0.341865	1.79024	7.60464e-07	8.22683e-06	4.51184e-06	1881	tags=47%, list=33%, signal=33%	NDUFB2/TIMM8B/TIMM8A/MICOS10/NDUFB1/NDUFS5/KGD4/NDUFAB1/MPC2/PPIF/MRPL52/MRPL27/MICOS13/UQCR11/SDHB/COX6A1/ISCU/NDUFC1/ATP5PF/UQCC3/FXN/DLD/APOO/MRPS30/MRPL30/MRPL53/HADHA/CYC1/HADHB/TIMM50/BCKDHB/TIMM10B/PAM16/SLC25A6/MRPS12/COX7C/ATP5MJ/APOOL/NDUFB11/NDUFB3/PMPCB/TOMM70/NDUFA6/AGK/HSPA9/PMPCA/NDUFA7/NDUFS6/MRPL35/ATP5MF/PHB1/DNAJC19/NDUFA8/UQCRQ/MCCC2/MTX2/PDHA1/NDUFV1/UQCRC2/ATP8/COX6B1/PHB2/A…
GO:0015934	large ribosomal subunit	105	0.444361	2.01094	1.8857e-06	1.86999e-05	1.02556e-05	1800	tags=47%, list=32%, signal=32%	RPLP1/UBA52/RPL14/RPL32/MRPL52/MRPL27/RPL36/RPL7A/RPL34/RPL4/RPL18A/RPL30/MRPS30/RPL13A/MRPL30/MRPL53/RPL10A/RPLP0/RPL15/RPL6/RPL28/RPL29/RPL26/MRPL35/RPL18/RPL27/RPL35/RPL35A/RPL21/MRPL55/RPL13/MRPL41/RPLP2/RPL12/MTERF4/RSL1D1/MRPL51/MRPL10/RPL7/RPL3L/MRPL11/MRPL39/MRPL32/MRPL17/RPL8/MRPL49/MRPL33/RPL9/MRPL45
GO:1990204	oxidoreductase complex	104	0.43989	1.98026	3.8374e-06	3.5127e-05	1.92647e-05	1860	tags=62%, list=33%, signal=43%	NDUFB2/RAC1/NDUFB1/GMPR2/CYBA/NDUFS5/KGD4/NDUFAB1/GPD1L/GMPR/UQCR11/SDHB/P4HB/NDUFC1/UQCC3/DLD/GCSH/GPD2/CYC1/CBR4/BCKDHB/HSD17B8/MTARC1/NDUFB11/NDUFB3/LDHB/LDHA/NDUFA6/CYBB/NDUFA7/NDUFS6/OGDH/NDUFA8/UQCRQ/PDHA1/NDUFV1/UQCRC2/SDHA/NDUFS7/CYB5R3/DLST/NDUFC2/UQCRC1/NDUFS4/P4HA1/NDUFS1/PDHB/NDUFS8/CAT/NDUFB8/NDUFA3/NDUFB6/BCS1L/NDUFA10/UQCRB/NDUFB10/DLAT/GPD1/PDHX/NDUFA12/NDUFA9/FOXRED1/NDUFA4/NDUFS…
GO:0009986	cell surface	271	0.321042	1.68809	5.39981e-06	4.28385e-05	2.34939e-05	1560	tags=41%, list=28%, signal=31%	NGFR/APOH/CD151/CLDND1/CD59/CD55/ITGB1/CD9/CD5L/NOTCH2/JAM2/TF/HLA-DPA1/ADAM9/TSPAN14/MIF/DAG1/ATP5IF1/LYPLA1/F10/SLC1A4/VCAM1/CD36/P4HB/ARSB/H1-1/CD58/CD163/NCAM1/HRG/CAPN2/F2/ERP44/NPTN/PROCR/CD46/HSPA5/PLG/ITGB5/ITGB2/THBS1/ELANE/C3/LBP/PDIA4/AZGP1/MSN/CD63/FCN1/FGG/ALCAM/SERPINF2/GSR/CD99L2/MCAM/CALR/SORT1/ADIPOQ/LGALS3/ENPP1/PHB1/FCER1G/HLA-DRA/SPARC/PTGFRN/CD14/HSPD1/CTSB/ERP29/MRC1/FGB/IGF…
GO:0098800	inner mitochondrial membrane protein complex	135	0.395509	1.88779	7.42439e-06	5.52189e-05	3.02837e-05	1900	tags=64%, list=34%, signal=43%	NDUFB2/MICOS10/NDUFB1/NDUFS5/NDUFAB1/MPC2/PPIF/MICOS13/UQCR11/SDHB/COX6A1/NDUFC1/ATP5PF/UQCC3/APOO/CYC1/TIMM50/TIMM10B/PAM16/SLC25A6/COX7C/ATP5MJ/APOOL/NDUFB11/NDUFB3/NDUFA6/AGK/HSPA9/NDUFA7/NDUFS6/ATP5MF/PHB1/DNAJC19/NDUFA8/UQCRQ/MTX2/NDUFV1/UQCRC2/ATP8/COX6B1/PHB2/ATP5F1C/SDHA/MCU/ATP5PB/ATP5MG/NDUFS7/AFG3L2/CHCHD3/NDUFC2/ATP5F1D/UQCRC1/CHCHD6/NDUFS4/NDUFS1/NDUFS8/MTX3/MTX1/NDUFB8/TIMM29/COX5B/…
GO:0005766	primary lysosome	120	0.394119	1.82824	4.60928e-05	0.00024932	0.000136735	1361	tags=39%, list=24%, signal=30%	DEFA1/NPC2/DEFA3/RETN/LAMP2/GRN/ORM2/FABP5/HEBP2/NAPRT/GDI2/PSAP/RAB5C/PRDX6/ARSB/BPI/HEXB/GLA/GNS/DNAJC5/HEXA/PYGB/ELANE/PTGES2/C3/CPPED1/CD63/VCP/PA2G4/CAP1/VAPA/RAB3D/CPNE3/CTSC/ANXA11/AZU1/MAPK1/CCT8/STX7/DPP7/ACTR10/CYB5R3/MGST1/NDUFC2/VAT1/TTR/DNAJC3
GO:0042582	azurophil granule	120	0.394119	1.82824	4.60928e-05	0.00024932	0.000136735	1361	tags=39%, list=24%, signal=30%	DEFA1/NPC2/DEFA3/RETN/LAMP2/GRN/ORM2/FABP5/HEBP2/NAPRT/GDI2/PSAP/RAB5C/PRDX6/ARSB/BPI/HEXB/GLA/GNS/DNAJC5/HEXA/PYGB/ELANE/PTGES2/C3/CPPED1/CD63/VCP/PA2G4/CAP1/VAPA/RAB3D/CPNE3/CTSC/ANXA11/AZU1/MAPK1/CCT8/STX7/DPP7/ACTR10/CYB5R3/MGST1/NDUFC2/VAT1/TTR/DNAJC3
GO:0022626	cytosolic ribosome	103	0.39647	1.77787	9.56166e-05	0.000455135	0.00024961	1208	tags=35%, list=21%, signal=28%	RPLP1/UBA52/RPS27A/RPL14/RPS12/RPL32/RPL36/RPL7A/RPL34/RPL4/RPL18A/RPL30/RPL13A/RPL10A/RPLP0/RPL15/RPL6/RACK1/RPL28/RPL29/RPS5/ETF1/RPL26/RPL18/GSPT1/RPL27/RPL35/RPL35A/MCTS1/RPS8/RPL21/APOD/RPL13/RPS21/RPS9/RPLP2
GO:0009897	external side of plasma membrane	102	0.396522	1.78075	0.000121916	0.000558	0.000306024	1560	tags=46%, list=28%, signal=34%	CD59/ITGB1/CD9/ADAM9/DAG1/F10/VCAM1/CD36/P4HB/CD163/NCAM1/CAPN2/F2/PLG/ITGB2/THBS1/AZGP1/FCN1/FGG/ALCAM/GSR/MCAM/CALR/FCER1G/CD14/CTSB/FGB/CDH13/ENG/ITGAV/ANXA5/ITGA5/ITGA7/ITGA6/BCAM/ADA/ITGA1/HLA-A/CLEC14A/MFGE8/HLA-F/FOLR2/TFRC/CD34/ICAM1/HLA-C/B2M
GO:1904813	ficolin-1-rich granule lumen	111	0.388123	1.77413	0.000140854	0.000598629	0.000328306	1700	tags=52%, list=30%, signal=37%	PAFAH1B2/LRG1/SERPINA1/MIF/CSTB/COTL1/PGM1/BIN2/A1BG/FGL2/CST3/ARSB/LTA4H/PKM/PSMB7/ILF2/GNS/ASAH1/GYG1/FCN1/VCP/GPI/EEF2/PGM2/AGL/PSMB1/PPIA/GSTP1/CAB39/CTSB/SRP14/IDH1/PSMA2/APEH/HSPA8/CSNK2B/MAPK1/DYNLT1/CCT8/PSMA5/HMGB1/ACTR10/ALAD/GMFG/PGAM1/CTSD/CAT/CAND1/HSPA6/CTSZ/NME2/ALDOC/CFD/GUSB/HSP90AA1/PSMD7/CTSS/HBB
GO:0044391	ribosomal subunit	173	0.328295	1.62209	0.000355081	0.00140849	0.000772457	1585	tags=31%, list=28%, signal=23%	RPLP1/UBA52/RPS27A/RPL14/RPS12/RPL32/MRPL52/MRPL27/RPL36/RPL7A/RPL34/RPL4/RPL18A/RPL30/MRPS30/RPL13A/MRPL30/MRPL53/RPL10A/RPLP0/RPL15/RPL6/RACK1/MRPS12/RPL28/RPL29/RPS5/RPL26/MRPL35/RPL18/RPL27/RPL35/RPL35A/MCTS1/RPS8/RPL21/MRPL55/RPL13/RPS21/RPS9/MRPL41/RPLP2/FAU/RPL12/MTERF4/RSL1D1/MRPL51/MRPL10/RPL7/RPL3L/RPS29/MRPL11/MRPL39
GO:0005840	ribosome	205	0.314331	1.58809	0.00039242	0.00146342	0.000802583	1208	tags=25%, list=21%, signal=21%	RPLP1/UBA52/RPS27A/RPL14/RPS12/SF1/RPL32/MRPL52/MRPL27/RPL36/RPL7A/RPL34/RPL4/RPL18A/PSMA6/RPL30/MRPS30/RPL13A/MT3/MRPL30/MRPL53/RPL10A/RPLP0/RPL15/RPL6/RACK1/MRPS12/RPL28/RPL29/RPS5/EEF2/ETF1/NDUFA7/RPL26/MRPL35/CALR/RPL18/GSPT1/RPL27/RPL35/RPL35A/MCTS1/RPS8/RPL21/MRPL55/APOD/RPL13/RPS21/APEX1/RPS9/MRPL41/RPLP2
GO:0005775	vacuolar lumen	133	0.344704	1.6325	0.000418582	0.00150943	0.000827817	798	tags=26%, list=14%, signal=22%	DEFA1/NPC2/DEFA3/RETN/LAMP2/GC/GRN/LGMN/ORM2/FABP5/HEBP2/CTSL/NAPRT/GDI2/PSAP/PRDX6/ARSB/BPI/HEXB/GLA/CHID1/GNS/HEXA/PYGB/VCAN/ELANE/PTGES2/C3/CPPED1/ASAH1/GYG1/VCP/PA2G4/CAP1
GO:0005741	mitochondrial outer membrane	140	0.308219	1.48195	0.00507803	0.0154945	0.00849766	1405	tags=36%, list=25%, signal=28%	MICOS10/UBA52/RPS27A/FAM210B/FUNDC2/FIS1/SLC44A2/MICOS13/CISD2/MGST3/OPA1/HK1/APOO/MT3/HADHB/HINT2/MTARC1/CISD1/RNF185/CYB5A/APOOL/TOMM70/PLA2G2A/TIGAR/AGK/HSPA9/MTCH2/NIPSNAP2/MTX2/KRAS/NME3/PIGBOS1/VDAC3/MAOA/VDAC2/PHB2/BAK1/MAOB/BAD/ASS1/ACSL1/CYB5R3/MAVS/CHCHD3/MGST1/ARMC1/VAT1/CHCHD6/MTX3/MTX1
GO:0098797	plasma membrane protein complex	179	0.284485	1.40621	0.00788411	0.0220846	0.0121118	1765	tags=42%, list=31%, signal=30%	HLA-DRB5/RAC1/ITGB1/CYBA/ATP1B1/TF/HLA-DPA1/C6/DAG1/VCAM1/GNG12/SSPN/GNB1/ATP1A3/ITGB5/ITGB2/LIN7A/C9/CACNB2/ALCAM/SGCG/AHNAK/CYBB/ATP1A1/GNG2/ATP1B3/SUMO1/FCER1G/HLA-DRA/CDH13/GRB2/C5/ITGAV/HMGB1/SGCD/PGM5/CORO1C/ITGA5/C7/ITGA7/C8A/ITGA6/NHERF1/AP2B1/PICALM/GNG7/SGCA/C8B/ATP1A2/S100A10/ITGA1/CACNA2D1/HLA-A/ABCB8/HLA-F/TFRC/HSPA2/FKBP1A/SGCE/ABHD12/GNG5/GNG11/HLA-C/B2M/GJA1/CLTC/ITGA3/SGCB/KHDRBS…
GO:0101002	ficolin-1-rich granule	150	0.287382	1.40251	0.0087801	0.0237462	0.0130231	1230	tags=35%, list=22%, signal=28%	RAC1/LAMP2/CD55/PAFAH1B2/LRG1/SERPINA1/MIF/CSTB/COTL1/PGM1/BIN2/RHOA/A1BG/FGL2/CST3/ARSB/CD58/LTA4H/PKM/PSMB7/ILF2/GNS/ITGB2/ASAH1/GYG1/FCN1/VCP/GPI/EEF2/PGM2/LGALS3/AGL/PSMB1/FCER1G/PPIA/GSTP1/CAB39/CTSB/SRP14/IDH1/PSMA2/APEH/HSPA8/CSNK2B/MAPK1/DYNLT1/CCT8/PSMA5/HMGB1/ACTR10/ALAD/CD93
GO:0005788	endoplasmic reticulum lumen	178	0.269174	1.32928	0.0158808	0.0385676	0.0211516	1638	tags=42%, list=29%, signal=31%	ALB/F9/ESD/KNG1/MANF/SERPINA1/TF/TSPAN14/IGFBP7/DAG1/MYDGF/F10/CES2/CP/CES1/FSTL1/P4HB/SPARCL1/CST3/ARSB/PPIB/CASQ2/SERPIND1/F2/ERP44/ERO1B/APOA2/HSPA5/VCAN/THBS1/C3/PDIA4/FGG/CANX/ERAP1/CALR/COL28A1/CNPY3/PDIA6/SERPING1/PRKCSH/CTSC/ERP29/FBN1/TGOLN2/TRDN/MAPK1/HSP90B1/FKBP7/LGALS1/IGFBP4/APOL1/LRPAP1/P4HA1/DNAJC3/HRC/APOA1/MFGE8/SPON1/TNC/PDIA3/APOA4/CTSZ/UGGT1/LAMB1/DNAJC10/ERAP2/LTBP1/B2M/ITIH…
GO:0019867	outer membrane	153	0.277922	1.35021	0.0188217	0.0439173	0.0240855	1333	tags=32%, list=24%, signal=25%	MICOS10/UBA52/RPS27A/NUTF2/FAM210B/FUNDC2/FIS1/SLC44A2/MICOS13/CISD2/MGST3/OPA1/HK1/APOO/MT3/HADHB/HINT2/MTARC1/CISD1/RNF185/CYB5A/APOOL/TOMM70/PLA2G2A/TIGAR/AGK/HSPA9/MTCH2/NIPSNAP2/MTX2/KRAS/NME3/PIGBOS1/VDAC3/MAOA/VDAC2/PHB2/BAK1/MAOB/BAD/ASS1/ACSL1/CYB5R3/MAVS/CHCHD3/MGST1/ARMC1/VAT1/CHCHD6
GO:0098857	membrane microdomain	125	0.286974	1.34207	0.0197021	0.0450876	0.0247274	1834	tags=39%, list=32%, signal=27%	LAMP2/CD55/PPP2CA/ITGB1/PLPP3/DAG1/RHOQ/PODXL/CD36/CXADR/PGK1/HK1/CD177/CAPN2/PARK7/STIM1/EZR/ITGB2/PAG1/MAPT/LDHB/PRKACA/AHNAK/ATP1A1/PACSIN2/CD14/PRKAR2A/CDH13/RAB5A/MAPK1/CORO1C/SGCA/ATP1A2/S100A10/CTSD/CBLB/ATP5F1A/ICAM1/VDAC1/GJA1/MME/CAV1/STX12/PLPP1/ANXA2/APP/STOML2/ENTPD1/PECAM1

## Sheet: Sheet2
Surfaceome annotation of proteins
Index	Gene	CM	FB	ET	SM	Surfaceome
A0A075B6H7	IGKV3-7	FALSE	FALSE	FALSE	FALSE	FALSE
A0A075B6H9	IGLV4-69	FALSE	FALSE	FALSE	FALSE	FALSE
A0A075B6I0	IGLV8-61	FALSE	FALSE	FALSE	FALSE	FALSE
A0A075B6I1	IGLV4-60	FALSE	FALSE	FALSE	FALSE	FALSE
A0A075B6K4	IGLV3-10	FALSE	FALSE	FALSE	FALSE	FALSE
A0A075B6K5	IGLV3-9	FALSE	FALSE	FALSE	FALSE	FALSE
A0A075B6R2	IGHV4-4	FALSE	FALSE	FALSE	FALSE	FALSE
A0A075B6S5	IGKV1-27	FALSE	FALSE	FALSE	FALSE	FALSE
A0A087WSY6	IGKV3D-15	FALSE	FALSE	FALSE	FALSE	FALSE
A0A087WXM9	MEIKIN	FALSE	FALSE	FALSE	FALSE	FALSE
A0A096LP01	SMIM26	FALSE	FALSE	FALSE	FALSE	FALSE
A0A0A0MS15	IGHV3-49	FALSE	FALSE	FALSE	FALSE	FALSE
A0A0A0MT89	IGKJ1	FALSE	FALSE	FALSE	FALSE	FALSE
A0A0B4J1U7	IGHV6-1	FALSE	FALSE	FALSE	FALSE	FALSE
A0A0B4J1V0	IGHV3-15	FALSE	FALSE	FALSE	FALSE	FALSE
A0A0B4J1V2	IGHV2-26	FALSE	FALSE	FALSE	FALSE	FALSE
A0A0B4J1X5	IGHV3-74	FALSE	FALSE	FALSE	FALSE	FALSE
A0A0B4J1X8	IGHV3-43	FALSE	FALSE	FALSE	FALSE	FALSE
A0A0B4J1Y9	IGHV3-72	FALSE	FALSE	FALSE	FALSE	FALSE
A0A0B4J2F0	PIGBOS1	FALSE	FALSE	FALSE	FALSE	FALSE
A0A0B4J2H0	IGHV1-69D	FALSE	FALSE	FALSE	FALSE	FALSE
A0A0C4DH24	IGKV6-21	FALSE	FALSE	FALSE	FALSE	FALSE
A0A0C4DH25	IGKV3D-20	FALSE	FALSE	FALSE	FALSE	FALSE
A0A0C4DH31	IGHV1-18	FALSE	FALSE	FALSE	FALSE	FALSE
A0A0C4DH33	IGHV1-24	FALSE	FALSE	FALSE	FALSE	FALSE
A0A0C4DH34	IGHV4-28	FALSE	FALSE	FALSE	FALSE	FALSE
A0A0C4DH35	IGHV3-35	FALSE	FALSE	FALSE	FALSE	FALSE
A0A0C4DH36	IGHV3-38	FALSE	FALSE	FALSE	FALSE	FALSE
A0A0C4DH38	IGHV5-51	FALSE	FALSE	FALSE	FALSE	FALSE
A0A0C4DH43	IGHV2-70D	FALSE	FALSE	FALSE	FALSE	FALSE
A0A0G2JS06	IGLV5-39	FALSE	FALSE	FALSE	FALSE	FALSE
A0A0J9YX35	IGHV3-64D	FALSE	FALSE	FALSE	FALSE	FALSE
A0A0J9YXX1	IGHV5-10-1	FALSE	FALSE	FALSE	FALSE	FALSE
A0A0U1RRL7	MMP24OS	FALSE	FALSE	FALSE	FALSE	FALSE
A0AVT1	UBA6	FALSE	FALSE	FALSE	FALSE	FALSE
A0FGR8	ESYT2	FALSE	FALSE	FALSE	FALSE	FALSE
A0M8Q6	IGLC7	FALSE	FALSE	FALSE	FALSE	FALSE
A0MZ66	SHTN1	FALSE	FALSE	FALSE	FALSE	FALSE
A0PJW6	TMEM223	FALSE	FALSE	FALSE	FALSE	FALSE
A1A4S6	ARHGAP10	FALSE	FALSE	FALSE	FALSE	FALSE
A1IGU5	ARHGEF37	FALSE	FALSE	FALSE	FALSE	FALSE
A1KZ92	PXDNL	TRUE	FALSE	FALSE	FALSE	TRUE
A1L0T0	ILVBL	FALSE	FALSE	FALSE	FALSE	FALSE
A1L4K1	FSD2	FALSE	FALSE	FALSE	FALSE	FALSE
A1X283	SH3PXD2B	FALSE	FALSE	FALSE	FALSE	FALSE
A2A2Y4	FRMD3	FALSE	FALSE	FALSE	FALSE	FALSE
A2RRP1	NBAS	FALSE	FALSE	FALSE	FALSE	FALSE
A2RTX5	TARS3	FALSE	FALSE	FALSE	FALSE	FALSE
A3KMH1	VWA8	FALSE	FALSE	FALSE	FALSE	FALSE
A4D126	CRPPA	FALSE	FALSE	FALSE	FALSE	FALSE
A4D1E1	ZNF804B	FALSE	FALSE	FALSE	FALSE	FALSE
A4D1P6	WDR91	FALSE	FALSE	FALSE	FALSE	FALSE
A4UGR9	XIRP2	FALSE	FALSE	FALSE	FALSE	FALSE
A5A3E0	POTEF	FALSE	FALSE	FALSE	FALSE	FALSE
A5D8V6	VPS37C	FALSE	FALSE	FALSE	FALSE	FALSE
A5PLN9	TRAPPC13	FALSE	FALSE	FALSE	FALSE	FALSE
A5YKK6	CNOT1	FALSE	FALSE	FALSE	FALSE	FALSE
A6NDG6	PGP	FALSE	FALSE	FALSE	FALSE	FALSE
A6NDU8	RIMOC1	FALSE	FALSE	FALSE	FALSE	FALSE
A6NHR9	SMCHD1	FALSE	FALSE	FALSE	FALSE	FALSE
A6NHZ5	LRRC14B	FALSE	FALSE	FALSE	FALSE	FALSE
A6NI79	CCDC69	FALSE	FALSE	FALSE	FALSE	FALSE
A6NIE6	RRN3P2	FALSE	FALSE	FALSE	FALSE	FALSE
A6NIH7	UNC119B	FALSE	FALSE	FALSE	FALSE	FALSE
A6NKN8	PCP4L1	FALSE	FALSE	FALSE	FALSE	FALSE
A6NMZ7	COL6A6	TRUE	TRUE	FALSE	FALSE	TRUE
A6NN73	GOLGA8CP	FALSE	FALSE	FALSE	FALSE	FALSE
A6ZKI3	RTL8C	FALSE	FALSE	FALSE	FALSE	FALSE
A7E2Y1	MYH7B	FALSE	FALSE	FALSE	FALSE	FALSE
A8K2U0	A2ML1	FALSE	FALSE	FALSE	FALSE	FALSE
A8MSI8	LYRM9	FALSE	FALSE	FALSE	FALSE	FALSE
A8MTT3	CEBPZOS	FALSE	FALSE	FALSE	FALSE	FALSE
A8MXV4	NUDT19	FALSE	FALSE	FALSE	FALSE	FALSE
A9UHW6	MIF4GD	FALSE	FALSE	FALSE	FALSE	FALSE
B0YJ81	HACD1	FALSE	FALSE	FALSE	FALSE	FALSE
B2RUZ4	SMIM1	FALSE	FALSE	FALSE	FALSE	FALSE
B9A064	IGLL5	FALSE	FALSE	FALSE	FALSE	FALSE
C9JLW8	MCRIP1	FALSE	FALSE	FALSE	FALSE	FALSE
E7EW31	PROB1	FALSE	FALSE	FALSE	FALSE	FALSE
E9PAV3	NACA	FALSE	FALSE	FALSE	FALSE	FALSE
L0R6Q1	SLC35A4	FALSE	FALSE	FALSE	FALSE	FALSE
L0R8F8	MIEF1	FALSE	FALSE	FALSE	FALSE	FALSE
O00115	DNASE2	FALSE	FALSE	FALSE	FALSE	FALSE
O00116	AGPS	FALSE	FALSE	FALSE	FALSE	FALSE
O00139	KIF2A	FALSE	FALSE	FALSE	FALSE	FALSE
O00142	TK2	FALSE	FALSE	FALSE	FALSE	FALSE
O00151	PDLIM1	FALSE	FALSE	FALSE	FALSE	FALSE
O00154	ACOT7	FALSE	FALSE	FALSE	FALSE	FALSE
O00159	MYO1C	FALSE	FALSE	FALSE	FALSE	FALSE
O00160	MYO1F	FALSE	FALSE	FALSE	FALSE	FALSE
O00161	SNAP23	FALSE	FALSE	FALSE	FALSE	FALSE
O00165	HAX1	FALSE	FALSE	FALSE	FALSE	FALSE
O00168	FXYD1	FALSE	FALSE	FALSE	FALSE	FALSE
O00170	AIP	FALSE	FALSE	FALSE	FALSE	FALSE
O00178	GTPBP1	FALSE	FALSE	FALSE	FALSE	FALSE
O00186	STXBP3	FALSE	FALSE	FALSE	FALSE	FALSE
O00192	ARVCF	FALSE	FALSE	FALSE	FALSE	FALSE
O00193	SMAP	FALSE	FALSE	FALSE	FALSE	FALSE
O00203	AP3B1	FALSE	FALSE	FALSE	FALSE	FALSE
O00214	LGALS8	FALSE	FALSE	FALSE	FALSE	FALSE
O00217	NDUFS8	FALSE	FALSE	FALSE	FALSE	FALSE
O00231	PSMD11	FALSE	FALSE	FALSE	FALSE	FALSE
O00232	PSMD12	FALSE	FALSE	FALSE	FALSE	FALSE
O00233	PSMD9	FALSE	FALSE	FALSE	FALSE	FALSE
O00244	ATOX1	FALSE	FALSE	FALSE	FALSE	FALSE
O00264	PGRMC1	FALSE	FALSE	FALSE	FALSE	FALSE
O00267	SUPT5H	FALSE	FALSE	FALSE	FALSE	FALSE
O00273	DFFA	FALSE	FALSE	FALSE	FALSE	FALSE
O00291	HIP1	FALSE	FALSE	FALSE	FALSE	FALSE
O00299	CLIC1	FALSE	FALSE	FALSE	FALSE	FALSE
O00303	EIF3F	FALSE	FALSE	FALSE	FALSE	FALSE
O00330	PDHX	FALSE	FALSE	FALSE	FALSE	FALSE
O00461	GOLIM4	TRUE	FALSE	FALSE	FALSE	TRUE
O00391	QSOX1	FALSE	FALSE	FALSE	FALSE	FALSE
O00399	DCTN6	FALSE	FALSE	FALSE	FALSE	FALSE
O00400	SLC33A1	FALSE	FALSE	FALSE	FALSE	FALSE
O00401	WASL	FALSE	FALSE	FALSE	FALSE	FALSE
O00408	PDE2A	FALSE	FALSE	FALSE	FALSE	FALSE
O00410	IPO5	FALSE	FALSE	FALSE	FALSE	FALSE
O00422	SAP18	FALSE	FALSE	FALSE	FALSE	FALSE
O00423	EML1	FALSE	FALSE	FALSE	FALSE	FALSE
O00429	DNM1L	FALSE	FALSE	FALSE	FALSE	FALSE
O00442	RTCA	FALSE	FALSE	FALSE	FALSE	FALSE
O00443	PIK3C2A	FALSE	FALSE	FALSE	FALSE	FALSE
O00468	AGRN	TRUE	TRUE	TRUE	FALSE	TRUE
O00533	CHL1	TRUE	FALSE	FALSE	FALSE	TRUE
O00471	EXOC5	FALSE	FALSE	FALSE	FALSE	FALSE
O00479	HMGN4	FALSE	FALSE	FALSE	FALSE	FALSE
O00483	NDUFA4	FALSE	FALSE	FALSE	FALSE	FALSE
O00487	PSMD14	FALSE	FALSE	FALSE	FALSE	FALSE
O00499	BIN1	FALSE	FALSE	FALSE	FALSE	FALSE
O00501	CLDN5	FALSE	FALSE	FALSE	FALSE	FALSE
O00505	KPNA3	FALSE	FALSE	FALSE	FALSE	FALSE
O00506	STK25	FALSE	FALSE	FALSE	FALSE	FALSE
O00592	PODXL	TRUE	TRUE	TRUE	TRUE	TRUE
O00560	SDCBP	FALSE	FALSE	FALSE	FALSE	FALSE
O00567	NOP56	FALSE	FALSE	FALSE	FALSE	FALSE
O00571	DDX3X	FALSE	FALSE	FALSE	FALSE	FALSE
O00584	RNASET2	FALSE	FALSE	FALSE	FALSE	FALSE
O00754	MAN2B1	TRUE	TRUE	FALSE	FALSE	TRUE
O00602	FCN1	FALSE	FALSE	FALSE	FALSE	FALSE
O00625	PIR	FALSE	FALSE	FALSE	FALSE	FALSE
O00628	PEX7	FALSE	FALSE	FALSE	FALSE	FALSE
O00629	KPNA4	FALSE	FALSE	FALSE	FALSE	FALSE
O00635	TRIM38	FALSE	FALSE	FALSE	FALSE	FALSE
O00712	NFIB	FALSE	FALSE	FALSE	FALSE	FALSE
O00743	PPP6C	FALSE	FALSE	FALSE	FALSE	FALSE
O00748	CES2	FALSE	FALSE	FALSE	FALSE	FALSE
O14494	PLPP1	TRUE	TRUE	TRUE	TRUE	TRUE
O00757	FBP2	FALSE	FALSE	FALSE	FALSE	FALSE
O00763	ACACB	FALSE	FALSE	FALSE	FALSE	FALSE
O00764	PDXK	FALSE	FALSE	FALSE	FALSE	FALSE
O14495	PLPP3	TRUE	TRUE	TRUE	TRUE	TRUE
O14672	ADAM10	TRUE	TRUE	TRUE	TRUE	TRUE
O14497	ARID1A	FALSE	FALSE	FALSE	FALSE	FALSE
O14773	TPP1	TRUE	TRUE	FALSE	FALSE	TRUE
O14521	SDHD	FALSE	FALSE	FALSE	FALSE	FALSE
O14523	C2CD2L	FALSE	FALSE	FALSE	FALSE	FALSE
O14530	TXNDC9	FALSE	FALSE	FALSE	FALSE	FALSE
O14531	DPYSL4	FALSE	FALSE	FALSE	FALSE	FALSE
O14545	TRAFD1	FALSE	FALSE	FALSE	FALSE	FALSE
O14548	COX7A2L	FALSE	FALSE	FALSE	FALSE	FALSE
O14556	GAPDHS	FALSE	FALSE	FALSE	FALSE	FALSE
O14558	HSPB6	FALSE	FALSE	FALSE	FALSE	FALSE
O14561	NDUFAB1	FALSE	FALSE	FALSE	FALSE	FALSE
O14562	UBFD1	FALSE	FALSE	FALSE	FALSE	FALSE
O14576	DYNC1I1	FALSE	FALSE	FALSE	FALSE	FALSE
O14579	COPE	FALSE	FALSE	FALSE	FALSE	FALSE
O14617	AP3D1	FALSE	FALSE	FALSE	FALSE	FALSE
O14618	CCS	FALSE	FALSE	FALSE	FALSE	FALSE
O14639	ABLIM1	FALSE	FALSE	FALSE	FALSE	FALSE
O14641	DVL2	FALSE	FALSE	FALSE	FALSE	FALSE
O14653	GOSR2	FALSE	FALSE	FALSE	FALSE	FALSE
O14656	TOR1A	FALSE	FALSE	FALSE	FALSE	FALSE
O14786	NRP1	TRUE	TRUE	TRUE	TRUE	TRUE
O14678	ABCD4	FALSE	FALSE	FALSE	FALSE	FALSE
O14683	TP53I11	FALSE	FALSE	FALSE	FALSE	FALSE
O14732	IMPA2	FALSE	FALSE	FALSE	FALSE	FALSE
O14733	MAP2K7	FALSE	FALSE	FALSE	FALSE	FALSE
O14734	ACOT8	FALSE	FALSE	FALSE	FALSE	FALSE
O14735	CDIPT	FALSE	FALSE	FALSE	FALSE	FALSE
O14737	PDCD5	FALSE	FALSE	FALSE	FALSE	FALSE
O14744	PRMT5	FALSE	FALSE	FALSE	FALSE	FALSE
O14745	NHERF1	FALSE	FALSE	FALSE	FALSE	FALSE
O14772	FPGT	FALSE	FALSE	FALSE	FALSE	FALSE
O14958	CASQ2	TRUE	FALSE	FALSE	FALSE	TRUE
O14776	TCERG1	FALSE	FALSE	FALSE	FALSE	FALSE
O15031	PLXNB2	TRUE	TRUE	TRUE	TRUE	TRUE
O14791	APOL1	FALSE	FALSE	FALSE	FALSE	FALSE
O14807	MRAS	FALSE	FALSE	FALSE	FALSE	FALSE
O14818	PSMA7	FALSE	FALSE	FALSE	FALSE	FALSE
O14827	RASGRF2	FALSE	FALSE	FALSE	FALSE	FALSE
O14828	SCAMP3	FALSE	FALSE	FALSE	FALSE	FALSE
O14832	PHYH	FALSE	FALSE	FALSE	FALSE	FALSE
O14841	OPLAH	FALSE	FALSE	FALSE	FALSE	FALSE
O14874	BCKDK	FALSE	FALSE	FALSE	FALSE	FALSE
O14879	IFIT3	FALSE	FALSE	FALSE	FALSE	FALSE
O14880	MGST3	FALSE	FALSE	FALSE	FALSE	FALSE
O14907	TAX1BP3	FALSE	FALSE	FALSE	FALSE	FALSE
O14908	GIPC1	FALSE	FALSE	FALSE	FALSE	FALSE
O14910	LIN7A	FALSE	FALSE	FALSE	FALSE	FALSE
O14920	IKBKB	FALSE	FALSE	FALSE	FALSE	FALSE
O14925	TIMM23	FALSE	FALSE	FALSE	FALSE	FALSE
O14929	HAT1	FALSE	FALSE	FALSE	FALSE	FALSE
O14936	CASK	FALSE	FALSE	FALSE	FALSE	FALSE
O14949	UQCRQ	FALSE	FALSE	FALSE	FALSE	FALSE
O14957	UQCR11	FALSE	FALSE	FALSE	FALSE	FALSE
O15118	NPC1	TRUE	TRUE	TRUE	FALSE	TRUE
O14964	HGS	FALSE	FALSE	FALSE	FALSE	FALSE
O14967	CLGN	FALSE	FALSE	FALSE	FALSE	FALSE
O14972	VPS26C	FALSE	FALSE	FALSE	FALSE	FALSE
O14974	PPP1R12A	FALSE	FALSE	FALSE	FALSE	FALSE
O14976	GAK	FALSE	FALSE	FALSE	FALSE	FALSE
O14979	HNRNPDL	FALSE	FALSE	FALSE	FALSE	FALSE
O14980	XPO1	FALSE	FALSE	FALSE	FALSE	FALSE
O14983	ATP2A1	FALSE	FALSE	FALSE	FALSE	FALSE
O15020	SPTBN2	FALSE	FALSE	FALSE	FALSE	FALSE
O15021	MAST4	FALSE	FALSE	FALSE	FALSE	FALSE
O15027	SEC16A	FALSE	FALSE	FALSE	FALSE	FALSE
O15230	LAMA5	TRUE	TRUE	TRUE	TRUE	TRUE
O15042	U2SURP	FALSE	FALSE	FALSE	FALSE	FALSE
O15061	SYNM	FALSE	FALSE	FALSE	FALSE	FALSE
O15067	PFAS	FALSE	FALSE	FALSE	FALSE	FALSE
O15068	MCF2L	FALSE	FALSE	FALSE	FALSE	FALSE
O15075	DCLK1	FALSE	FALSE	FALSE	FALSE	FALSE
O15085	ARHGEF11	FALSE	FALSE	FALSE	FALSE	FALSE
O15116	LSM1	FALSE	FALSE	FALSE	FALSE	FALSE
O15440	ABCC5	TRUE	FALSE	FALSE	FALSE	TRUE
O15120	AGPAT2	FALSE	FALSE	FALSE	FALSE	FALSE
O15126	SCAMP1	FALSE	FALSE	FALSE	FALSE	FALSE
O15127	SCAMP2	FALSE	FALSE	FALSE	FALSE	FALSE
O15143	ARPC1B	FALSE	FALSE	FALSE	FALSE	FALSE
O15144	ARPC2	FALSE	FALSE	FALSE	FALSE	FALSE
O15145	ARPC3	FALSE	FALSE	FALSE	FALSE	FALSE
O15155	BET1	FALSE	FALSE	FALSE	FALSE	FALSE
O15160	POLR1C	FALSE	FALSE	FALSE	FALSE	FALSE
O15162	PLSCR1	FALSE	FALSE	FALSE	FALSE	FALSE
O15173	PGRMC2	FALSE	FALSE	FALSE	FALSE	FALSE
O15211	RGL2	FALSE	FALSE	FALSE	FALSE	FALSE
O15212	PFDN6	FALSE	FALSE	FALSE	FALSE	FALSE
O15228	GNPAT	FALSE	FALSE	FALSE	FALSE	FALSE
O15460	P4HA2	TRUE	TRUE	FALSE	FALSE	TRUE
O15234	CASC3	FALSE	FALSE	FALSE	FALSE	FALSE
O15235	MRPS12	FALSE	FALSE	FALSE	FALSE	FALSE
O15243	LEPROT	FALSE	FALSE	FALSE	FALSE	FALSE
O15247	CLIC2	FALSE	FALSE	FALSE	FALSE	FALSE
O15254	ACOX3	FALSE	FALSE	FALSE	FALSE	FALSE
O15258	RER1	FALSE	FALSE	FALSE	FALSE	FALSE
O15260	SURF4	FALSE	FALSE	FALSE	FALSE	FALSE
O15269	SPTLC1	FALSE	FALSE	FALSE	FALSE	FALSE
O15270	SPTLC2	FALSE	FALSE	FALSE	FALSE	FALSE
O15273	TCAP	FALSE	FALSE	FALSE	FALSE	FALSE
O15294	OGT	FALSE	FALSE	FALSE	FALSE	FALSE
O15305	PMM2	FALSE	FALSE	FALSE	FALSE	FALSE
O15327	INPP4B	FALSE	FALSE	FALSE	FALSE	FALSE
O15344	MID1	FALSE	FALSE	FALSE	FALSE	FALSE
O15347	HMGB3	FALSE	FALSE	FALSE	FALSE	FALSE
O15355	PPM1G	FALSE	FALSE	FALSE	FALSE	FALSE
O15357	INPPL1	FALSE	FALSE	FALSE	FALSE	FALSE
O15371	EIF3D	FALSE	FALSE	FALSE	FALSE	FALSE
O15372	EIF3H	FALSE	FALSE	FALSE	FALSE	FALSE
O15382	BCAT2	FALSE	FALSE	FALSE	FALSE	FALSE
O43157	PLXNB1	TRUE	TRUE	TRUE	TRUE	TRUE
O15397	IPO8	FALSE	FALSE	FALSE	FALSE	FALSE
O15400	STX7	FALSE	FALSE	FALSE	FALSE	FALSE
O15427	SLC16A3	FALSE	FALSE	FALSE	FALSE	FALSE
O43306	ADCY6	TRUE	TRUE	FALSE	FALSE	TRUE
O43490	PROM1	TRUE	TRUE	FALSE	FALSE	TRUE
O43493	TGOLN2	TRUE	FALSE	FALSE	FALSE	TRUE
O15484	CAPN5	FALSE	FALSE	FALSE	FALSE	FALSE
O15498	YKT6	FALSE	FALSE	FALSE	FALSE	FALSE
O15511	ARPC5	FALSE	FALSE	FALSE	FALSE	FALSE
O15514	POLR2D	FALSE	FALSE	FALSE	FALSE	FALSE
O15523	DDX3Y	FALSE	FALSE	FALSE	FALSE	FALSE
O15533	TAPBP	FALSE	FALSE	FALSE	FALSE	FALSE
O43143	DHX15	FALSE	FALSE	FALSE	FALSE	FALSE
O43148	RNMT	FALSE	FALSE	FALSE	FALSE	FALSE
O43149	ZZEF1	FALSE	FALSE	FALSE	FALSE	FALSE
O43150	ASAP2	FALSE	FALSE	FALSE	FALSE	FALSE
O43505	B4GAT1	TRUE	FALSE	FALSE	FALSE	TRUE
O43169	CYB5B	FALSE	FALSE	FALSE	FALSE	FALSE
O43175	PHGDH	FALSE	FALSE	FALSE	FALSE	FALSE
O43181	NDUFS4	FALSE	FALSE	FALSE	FALSE	FALSE
O43196	MSH5	FALSE	FALSE	FALSE	FALSE	FALSE
O43236	SEPTIN4	FALSE	FALSE	FALSE	FALSE	FALSE
O43237	DYNC1LI2	FALSE	FALSE	FALSE	FALSE	FALSE
O43240	KLK10	FALSE	FALSE	FALSE	FALSE	FALSE
O43242	PSMD3	FALSE	FALSE	FALSE	FALSE	FALSE
O43252	PAPSS1	FALSE	FALSE	FALSE	FALSE	FALSE
O43264	ZW10	FALSE	FALSE	FALSE	FALSE	FALSE
O43272	PRODH	FALSE	FALSE	FALSE	FALSE	FALSE
O43290	SART1	FALSE	FALSE	FALSE	FALSE	FALSE
O43292	GPAA1	FALSE	FALSE	FALSE	FALSE	FALSE
O43293	DAPK3	FALSE	FALSE	FALSE	FALSE	FALSE
O43294	TGFB1I1	FALSE	FALSE	FALSE	FALSE	FALSE
O43301	HSPA12A	FALSE	FALSE	FALSE	FALSE	FALSE
O43556	SGCE	TRUE	TRUE	TRUE	TRUE	TRUE
O43310	CTIF	FALSE	FALSE	FALSE	FALSE	FALSE
O43312	MTSS1	FALSE	FALSE	FALSE	FALSE	FALSE
O43314	PPIP5K2	FALSE	FALSE	FALSE	FALSE	FALSE
O43324	EEF1E1	FALSE	FALSE	FALSE	FALSE	FALSE
O43325	LYRM1	FALSE	FALSE	FALSE	FALSE	FALSE
O43390	HNRNPR	FALSE	FALSE	FALSE	FALSE	FALSE
O43396	TXNL1	FALSE	FALSE	FALSE	FALSE	FALSE
O43399	TPD52L2	FALSE	FALSE	FALSE	FALSE	FALSE
O43402	EMC8	FALSE	FALSE	FALSE	FALSE	FALSE
O43414	ERI3	FALSE	FALSE	FALSE	FALSE	FALSE
O43426	SYNJ1	FALSE	FALSE	FALSE	FALSE	FALSE
O43427	FIBP	FALSE	FALSE	FALSE	FALSE	FALSE
O43432	EIF4G3	FALSE	FALSE	FALSE	FALSE	FALSE
O43447	PPIH	FALSE	FALSE	FALSE	FALSE	FALSE
O43464	HTRA2	FALSE	FALSE	FALSE	FALSE	FALSE
O43488	AKR7A2	FALSE	FALSE	FALSE	FALSE	FALSE
O43657	TSPAN6	TRUE	TRUE	TRUE	FALSE	TRUE
O43491	EPB41L2	FALSE	FALSE	FALSE	FALSE	FALSE
O43852	CALU	TRUE	TRUE	FALSE	FALSE	TRUE
O43504	LAMTOR5	FALSE	FALSE	FALSE	FALSE	FALSE
O43934	MFSD11	TRUE	FALSE	FALSE	FALSE	TRUE
O43516	WIPF1	FALSE	FALSE	FALSE	FALSE	FALSE
O43548	TGM5	FALSE	FALSE	FALSE	FALSE	FALSE
O60245	PCDH7	TRUE	TRUE	TRUE	TRUE	TRUE
O43581	SYT7	FALSE	FALSE	FALSE	FALSE	FALSE
O43583	DENR	FALSE	FALSE	FALSE	FALSE	FALSE
O43598	DNPH1	FALSE	FALSE	FALSE	FALSE	FALSE
O43615	TIMM44	FALSE	FALSE	FALSE	FALSE	FALSE
O43617	TRAPPC3	FALSE	FALSE	FALSE	FALSE	FALSE
O43633	CHMP2A	FALSE	FALSE	FALSE	FALSE	FALSE
O43639	NCK2	FALSE	FALSE	FALSE	FALSE	FALSE
O60503	ADCY9	TRUE	TRUE	TRUE	TRUE	TRUE
O43665	RGS10	FALSE	FALSE	FALSE	FALSE	FALSE
O43670	ZNF207	FALSE	FALSE	FALSE	FALSE	FALSE
O43674	NDUFB5	FALSE	FALSE	FALSE	FALSE	FALSE
O43676	NDUFB3	FALSE	FALSE	FALSE	FALSE	FALSE
O43677	NDUFC1	FALSE	FALSE	FALSE	FALSE	FALSE
O43678	NDUFA2	FALSE	FALSE	FALSE	FALSE	FALSE
O43681	GET3	FALSE	FALSE	FALSE	FALSE	FALSE
O43684	BUB3	FALSE	FALSE	FALSE	FALSE	FALSE
O43707	ACTN4	FALSE	FALSE	FALSE	FALSE	FALSE
O43708	GSTZ1	FALSE	FALSE	FALSE	FALSE	FALSE
O43715	TRIAP1	FALSE	FALSE	FALSE	FALSE	FALSE
O43716	GATC	FALSE	FALSE	FALSE	FALSE	FALSE
O43719	HTATSF1	FALSE	FALSE	FALSE	FALSE	FALSE
O43739	CYTH3	FALSE	FALSE	FALSE	FALSE	FALSE
O43741	PRKAB2	FALSE	FALSE	FALSE	FALSE	FALSE
O43747	AP1G1	FALSE	FALSE	FALSE	FALSE	FALSE
O43759	SYNGR1	FALSE	FALSE	FALSE	FALSE	FALSE
O43760	SYNGR2	FALSE	FALSE	FALSE	FALSE	FALSE
O43765	SGTA	FALSE	FALSE	FALSE	FALSE	FALSE
O43766	LIAS	FALSE	FALSE	FALSE	FALSE	FALSE
O43768	ENSA	FALSE	FALSE	FALSE	FALSE	FALSE
O43772	SLC25A20	FALSE	FALSE	FALSE	FALSE	FALSE
O43776	NARS1	FALSE	FALSE	FALSE	FALSE	FALSE
O43795	MYO1B	FALSE	FALSE	FALSE	FALSE	FALSE
O43809	NUDT21	FALSE	FALSE	FALSE	FALSE	FALSE
O43813	LANCL1	FALSE	FALSE	FALSE	FALSE	FALSE
O43815	STRN	FALSE	FALSE	FALSE	FALSE	FALSE
O43819	SCO2	FALSE	FALSE	FALSE	FALSE	FALSE
O43823	AKAP8	FALSE	FALSE	FALSE	FALSE	FALSE
O43824	GTPBP6	FALSE	FALSE	FALSE	FALSE	FALSE
O43837	IDH3B	FALSE	FALSE	FALSE	FALSE	FALSE
O43847	NRDC	FALSE	FALSE	FALSE	FALSE	FALSE
O60568	PLOD3	TRUE	TRUE	TRUE	TRUE	TRUE
O43865	AHCYL1	FALSE	FALSE	FALSE	FALSE	FALSE
O43866	CD5L	FALSE	FALSE	FALSE	FALSE	FALSE
O43896	KIF1C	FALSE	FALSE	FALSE	FALSE	FALSE
O43903	GAS2	FALSE	FALSE	FALSE	FALSE	FALSE
O43920	NDUFS5	FALSE	FALSE	FALSE	FALSE	FALSE
O43924	PDE6D	FALSE	FALSE	FALSE	FALSE	FALSE
O43933	PEX1	FALSE	FALSE	FALSE	FALSE	FALSE
O60637	TSPAN3	TRUE	TRUE	TRUE	FALSE	TRUE
O60216	RAD21	FALSE	FALSE	FALSE	FALSE	FALSE
O60218	AKR1B10	FALSE	FALSE	FALSE	FALSE	FALSE
O60220	TIMM8A	FALSE	FALSE	FALSE	FALSE	FALSE
O60232	ZNRD2	FALSE	FALSE	FALSE	FALSE	FALSE
O60234	GMFG	FALSE	FALSE	FALSE	FALSE	FALSE
O60237	PPP1R12B	FALSE	FALSE	FALSE	FALSE	FALSE
O60240	PLIN1	FALSE	FALSE	FALSE	FALSE	FALSE
O60706	ABCC9	TRUE	FALSE	FALSE	FALSE	TRUE
O60256	PRPSAP2	FALSE	FALSE	FALSE	FALSE	FALSE
O60262	GNG7	FALSE	FALSE	FALSE	FALSE	FALSE
O60264	SMARCA5	FALSE	FALSE	FALSE	FALSE	FALSE
O60271	SPAG9	FALSE	FALSE	FALSE	FALSE	FALSE
O60313	OPA1	FALSE	FALSE	FALSE	FALSE	FALSE
O60318	MCM3AP	FALSE	FALSE	FALSE	FALSE	FALSE
O60333	KIF1B	FALSE	FALSE	FALSE	FALSE	FALSE
O60341	KDM1A	FALSE	FALSE	FALSE	FALSE	FALSE
O60343	TBC1D4	FALSE	FALSE	FALSE	FALSE	FALSE
O60437	PPL	FALSE	FALSE	FALSE	FALSE	FALSE
O60443	GSDME	FALSE	FALSE	FALSE	FALSE	FALSE
O60488	ACSL4	FALSE	FALSE	FALSE	FALSE	FALSE
O60493	SNX3	FALSE	FALSE	FALSE	FALSE	FALSE
O60499	STX10	FALSE	FALSE	FALSE	FALSE	FALSE
O60502	OGA	FALSE	FALSE	FALSE	FALSE	FALSE
O60939	SCN2B	TRUE	TRUE	FALSE	FALSE	TRUE
O60504	SORBS3	FALSE	FALSE	FALSE	FALSE	FALSE
O60506	SYNCRIP	FALSE	FALSE	FALSE	FALSE	FALSE
O60518	RANBP6	FALSE	FALSE	FALSE	FALSE	FALSE
O60524	NEMF	FALSE	FALSE	FALSE	FALSE	FALSE
O60547	GMDS	FALSE	FALSE	FALSE	FALSE	FALSE
O60551	NMT2	FALSE	FALSE	FALSE	FALSE	FALSE
O75063	FAM20B	TRUE	FALSE	FALSE	FALSE	TRUE
O60573	EIF4E2	FALSE	FALSE	FALSE	FALSE	FALSE
O60610	DIAPH1	FALSE	FALSE	FALSE	FALSE	FALSE
O75487	GPC4	TRUE	FALSE	FALSE	FALSE	TRUE
O60645	EXOC3	FALSE	FALSE	FALSE	FALSE	FALSE
O60662	KLHL41	FALSE	FALSE	FALSE	FALSE	FALSE
O60664	PLIN3	FALSE	FALSE	FALSE	FALSE	FALSE
O60669	SLC16A7	FALSE	FALSE	FALSE	FALSE	FALSE
O60684	KPNA6	FALSE	FALSE	FALSE	FALSE	FALSE
O60701	UGDH	FALSE	FALSE	FALSE	FALSE	FALSE
O75629	CREG1	TRUE	FALSE	FALSE	FALSE	TRUE
O60716	CTNND1	FALSE	FALSE	FALSE	FALSE	FALSE
O60725	ICMT	FALSE	FALSE	FALSE	FALSE	FALSE
O60749	SNX2	FALSE	FALSE	FALSE	FALSE	FALSE
O60762	DPM1	FALSE	FALSE	FALSE	FALSE	FALSE
O60763	USO1	FALSE	FALSE	FALSE	FALSE	FALSE
O60783	MRPS14	FALSE	FALSE	FALSE	FALSE	FALSE
O60784	TOM1	FALSE	FALSE	FALSE	FALSE	FALSE
O60825	PFKFB2	FALSE	FALSE	FALSE	FALSE	FALSE
O60826	CCDC22	FALSE	FALSE	FALSE	FALSE	FALSE
O60830	TIMM17B	FALSE	FALSE	FALSE	FALSE	FALSE
O60831	PRAF2	FALSE	FALSE	FALSE	FALSE	FALSE
O60832	DKC1	FALSE	FALSE	FALSE	FALSE	FALSE
O60841	EIF5B	FALSE	FALSE	FALSE	FALSE	FALSE
O60861	GAS7	FALSE	FALSE	FALSE	FALSE	FALSE
O60869	EDF1	FALSE	FALSE	FALSE	FALSE	FALSE
O60879	DIAPH2	FALSE	FALSE	FALSE	FALSE	FALSE
O60884	DNAJA2	FALSE	FALSE	FALSE	FALSE	FALSE
O60885	BRD4	FALSE	FALSE	FALSE	FALSE	FALSE
O60888	CUTA	FALSE	FALSE	FALSE	FALSE	FALSE
O60906	SMPD2	FALSE	FALSE	FALSE	FALSE	FALSE
O60911	CTSV	FALSE	FALSE	FALSE	FALSE	FALSE
O60925	PFDN1	FALSE	FALSE	FALSE	FALSE	FALSE
O60936	NOL3	FALSE	FALSE	FALSE	FALSE	FALSE
O75882	ATRN	TRUE	TRUE	TRUE	TRUE	TRUE
O60941	DTNB	FALSE	FALSE	FALSE	FALSE	FALSE
O75023	LILRB5	FALSE	FALSE	FALSE	FALSE	FALSE
O75027	ABCB7	FALSE	FALSE	FALSE	FALSE	FALSE
O75900	MMP23B	TRUE	TRUE	FALSE	FALSE	TRUE
O75052	NOS1AP	FALSE	FALSE	FALSE	FALSE	FALSE
O75954	TSPAN9	TRUE	TRUE	TRUE	TRUE	TRUE
O75083	WDR1	FALSE	FALSE	FALSE	FALSE	FALSE
O75112	LDB3	FALSE	FALSE	FALSE	FALSE	FALSE
O75116	ROCK2	FALSE	FALSE	FALSE	FALSE	FALSE
O75122	CLASP2	FALSE	FALSE	FALSE	FALSE	FALSE
O75128	COBL	FALSE	FALSE	FALSE	FALSE	FALSE
O75131	CPNE3	FALSE	FALSE	FALSE	FALSE	FALSE
O75146	HIP1R	FALSE	FALSE	FALSE	FALSE	FALSE
O75147	OBSL1	FALSE	FALSE	FALSE	FALSE	FALSE
O75150	RNF40	FALSE	FALSE	FALSE	FALSE	FALSE
O75153	CLUH	FALSE	FALSE	FALSE	FALSE	FALSE
O75155	CAND2	FALSE	FALSE	FALSE	FALSE	FALSE
O75157	TSC22D2	FALSE	FALSE	FALSE	FALSE	FALSE
O75165	DNAJC13	FALSE	FALSE	FALSE	FALSE	FALSE
O75167	PHACTR2	FALSE	FALSE	FALSE	FALSE	FALSE
O75170	PPP6R2	FALSE	FALSE	FALSE	FALSE	FALSE
O75179	ANKRD17	FALSE	FALSE	FALSE	FALSE	FALSE
O75190	DNAJB6	FALSE	FALSE	FALSE	FALSE	FALSE
O75208	COQ9	FALSE	FALSE	FALSE	FALSE	FALSE
O75223	GGCT	FALSE	FALSE	FALSE	FALSE	FALSE
O75251	NDUFS7	FALSE	FALSE	FALSE	FALSE	FALSE
O75298	RTN2	FALSE	FALSE	FALSE	FALSE	FALSE
O75306	NDUFS2	FALSE	FALSE	FALSE	FALSE	FALSE
O75323	NIPSNAP2	FALSE	FALSE	FALSE	FALSE	FALSE
O75976	CPD	TRUE	TRUE	TRUE	TRUE	TRUE
O75334	PPFIA2	FALSE	FALSE	FALSE	FALSE	FALSE
O76024	WFS1	TRUE	FALSE	FALSE	FALSE	TRUE
O75340	PDCD6	FALSE	FALSE	FALSE	FALSE	FALSE
O75342	ALOX12B	FALSE	FALSE	FALSE	FALSE	FALSE
O75347	TBCA	FALSE	FALSE	FALSE	FALSE	FALSE
O75348	ATP6V1G1	FALSE	FALSE	FALSE	FALSE	FALSE
O75351	VPS4B	FALSE	FALSE	FALSE	FALSE	FALSE
O75356	ENTPD5	FALSE	FALSE	FALSE	FALSE	FALSE
O75365	PTP4A3	FALSE	FALSE	FALSE	FALSE	FALSE
O75367	MACROH2A1	FALSE	FALSE	FALSE	FALSE	FALSE
O75368	SH3BGRL	FALSE	FALSE	FALSE	FALSE	FALSE
O75369	FLNB	FALSE	FALSE	FALSE	FALSE	FALSE
O75380	NDUFS6	FALSE	FALSE	FALSE	FALSE	FALSE
O75381	PEX14	FALSE	FALSE	FALSE	FALSE	FALSE
O75382	TRIM3	FALSE	FALSE	FALSE	FALSE	FALSE
O75390	CS	FALSE	FALSE	FALSE	FALSE	FALSE
O75391	SPAG7	FALSE	FALSE	FALSE	FALSE	FALSE
O75394	MRPL33	FALSE	FALSE	FALSE	FALSE	FALSE
O75396	SEC22B	FALSE	FALSE	FALSE	FALSE	FALSE
O75400	PRPF40A	FALSE	FALSE	FALSE	FALSE	FALSE
O75410	TACC1	FALSE	FALSE	FALSE	FALSE	FALSE
O75420	GIGYF1	FALSE	FALSE	FALSE	FALSE	FALSE
O75427	LRCH4	FALSE	FALSE	FALSE	FALSE	FALSE
O75431	MTX2	FALSE	FALSE	FALSE	FALSE	FALSE
O75436	VPS26A	FALSE	FALSE	FALSE	FALSE	FALSE
O75438	NDUFB1	FALSE	FALSE	FALSE	FALSE	FALSE
O75439	PMPCB	FALSE	FALSE	FALSE	FALSE	FALSE
O75475	PSIP1	FALSE	FALSE	FALSE	FALSE	FALSE
O75477	ERLIN1	FALSE	FALSE	FALSE	FALSE	FALSE
O94901	SUN1	TRUE	FALSE	FALSE	FALSE	TRUE
O75489	NDUFS3	FALSE	FALSE	FALSE	FALSE	FALSE
O75506	HSBP1	FALSE	FALSE	FALSE	FALSE	FALSE
O75521	ECI2	FALSE	FALSE	FALSE	FALSE	FALSE
O75525	KHDRBS3	FALSE	FALSE	FALSE	FALSE	FALSE
O75531	BANF1	FALSE	FALSE	FALSE	FALSE	FALSE
O75533	SF3B1	FALSE	FALSE	FALSE	FALSE	FALSE
O75534	CSDE1	FALSE	FALSE	FALSE	FALSE	FALSE
O75554	WBP4	FALSE	FALSE	FALSE	FALSE	FALSE
O75558	STX11	FALSE	FALSE	FALSE	FALSE	FALSE
O75569	PRKRA	FALSE	FALSE	FALSE	FALSE	FALSE
O75592	MYCBP2	FALSE	FALSE	FALSE	FALSE	FALSE
O75594	PGLYRP1	FALSE	FALSE	FALSE	FALSE	FALSE
O75600	GCAT	FALSE	FALSE	FALSE	FALSE	FALSE
O75604	USP2	FALSE	FALSE	FALSE	FALSE	FALSE
O75608	LYPLA1	FALSE	FALSE	FALSE	FALSE	FALSE
O75616	ERAL1	FALSE	FALSE	FALSE	FALSE	FALSE
O94911	ABCA8	TRUE	TRUE	TRUE	TRUE	TRUE
O75635	SERPINB7	FALSE	FALSE	FALSE	FALSE	FALSE
O75636	FCN3	FALSE	FALSE	FALSE	FALSE	FALSE
O75643	SNRNP200	FALSE	FALSE	FALSE	FALSE	FALSE
O75648	TRMU	FALSE	FALSE	FALSE	FALSE	FALSE
O75663	TIPRL	FALSE	FALSE	FALSE	FALSE	FALSE
O75665	OFD1	FALSE	FALSE	FALSE	FALSE	FALSE
O75688	PPM1B	FALSE	FALSE	FALSE	FALSE	FALSE
O75694	NUP155	FALSE	FALSE	FALSE	FALSE	FALSE
O75695	RP2	FALSE	FALSE	FALSE	FALSE	FALSE
O75718	CRTAP	FALSE	FALSE	FALSE	FALSE	FALSE
O75746	SLC25A12	FALSE	FALSE	FALSE	FALSE	FALSE
O75781	PALM	FALSE	FALSE	FALSE	FALSE	FALSE
O75787	ATP6AP2	FALSE	FALSE	FALSE	FALSE	FALSE
O75821	EIF3G	FALSE	FALSE	FALSE	FALSE	FALSE
O75822	EIF3J	FALSE	FALSE	FALSE	FALSE	FALSE
O75828	CBR3	FALSE	FALSE	FALSE	FALSE	FALSE
O75832	PSMD10	FALSE	FALSE	FALSE	FALSE	FALSE
O75844	ZMPSTE24	FALSE	FALSE	FALSE	FALSE	FALSE
O75864	PPP1R37	FALSE	FALSE	FALSE	FALSE	FALSE
O75874	IDH1	FALSE	FALSE	FALSE	FALSE	FALSE
O75879	GATB	FALSE	FALSE	FALSE	FALSE	FALSE
O75880	SCO1	FALSE	FALSE	FALSE	FALSE	FALSE
O95168	NDUFB4	TRUE	FALSE	FALSE	FALSE	TRUE
O75884	RBBP9	FALSE	FALSE	FALSE	FALSE	FALSE
O75886	STAM2	FALSE	FALSE	FALSE	FALSE	FALSE
O75891	ALDH1L1	FALSE	FALSE	FALSE	FALSE	FALSE
O95297	MPZL1	TRUE	TRUE	TRUE	TRUE	TRUE
O75907	DGAT1	FALSE	FALSE	FALSE	FALSE	FALSE
O75909	CCNK	FALSE	FALSE	FALSE	FALSE	FALSE
O75915	ARL6IP5	FALSE	FALSE	FALSE	FALSE	FALSE
O75923	DYSF	FALSE	FALSE	FALSE	FALSE	FALSE
O75928	PIAS2	FALSE	FALSE	FALSE	FALSE	FALSE
O75934	BCAS2	FALSE	FALSE	FALSE	FALSE	FALSE
O75935	DCTN3	FALSE	FALSE	FALSE	FALSE	FALSE
O75936	BBOX1	FALSE	FALSE	FALSE	FALSE	FALSE
O75937	DNAJC8	FALSE	FALSE	FALSE	FALSE	FALSE
O75947	ATP5PD	FALSE	FALSE	FALSE	FALSE	FALSE
O75953	DNAJB5	FALSE	FALSE	FALSE	FALSE	FALSE
O95302	FKBP9	TRUE	FALSE	FALSE	FALSE	TRUE
O75955	FLOT1	FALSE	FALSE	FALSE	FALSE	FALSE
O75962	TRIO	FALSE	FALSE	FALSE	FALSE	FALSE
O75964	ATP5MG	FALSE	FALSE	FALSE	FALSE	FALSE
O95445	APOM	TRUE	FALSE	FALSE	FALSE	TRUE
O76003	GLRX3	FALSE	FALSE	FALSE	FALSE	FALSE
O76011	KRT34	FALSE	FALSE	FALSE	FALSE	FALSE
O76013	KRT36	FALSE	FALSE	FALSE	FALSE	FALSE
O76021	RSL1D1	FALSE	FALSE	FALSE	FALSE	FALSE
O95461	LARGE1	TRUE	FALSE	FALSE	FALSE	TRUE
O76031	CLPX	FALSE	FALSE	FALSE	FALSE	FALSE
O76041	NEBL	FALSE	FALSE	FALSE	FALSE	FALSE
O76054	SEC14L2	FALSE	FALSE	FALSE	FALSE	FALSE
O76061	STC2	FALSE	FALSE	FALSE	FALSE	FALSE
O76062	TM7SF2	FALSE	FALSE	FALSE	FALSE	FALSE
O76070	SNCG	FALSE	FALSE	FALSE	FALSE	FALSE
O76071	CIAO1	FALSE	FALSE	FALSE	FALSE	FALSE
O76080	ZFAND5	FALSE	FALSE	FALSE	FALSE	FALSE
O76094	SRP72	FALSE	FALSE	FALSE	FALSE	FALSE
O94760	DDAH1	FALSE	FALSE	FALSE	FALSE	FALSE
O94766	B3GAT3	FALSE	FALSE	FALSE	FALSE	FALSE
O94776	MTA2	FALSE	FALSE	FALSE	FALSE	FALSE
O94788	ALDH1A2	FALSE	FALSE	FALSE	FALSE	FALSE
O94804	STK10	FALSE	FALSE	FALSE	FALSE	FALSE
O94808	GFPT2	FALSE	FALSE	FALSE	FALSE	FALSE
O94811	TPPP	FALSE	FALSE	FALSE	FALSE	FALSE
O94819	KBTBD11	FALSE	FALSE	FALSE	FALSE	FALSE
O94822	LTN1	FALSE	FALSE	FALSE	FALSE	FALSE
O94826	TOMM70	FALSE	FALSE	FALSE	FALSE	FALSE
O94829	IPO13	FALSE	FALSE	FALSE	FALSE	FALSE
O94830	DDHD2	FALSE	FALSE	FALSE	FALSE	FALSE
O94832	MYO1D	FALSE	FALSE	FALSE	FALSE	FALSE
O94851	MICAL2	FALSE	FALSE	FALSE	FALSE	FALSE
O94855	SEC24D	FALSE	FALSE	FALSE	FALSE	FALSE
O95477	ABCA1	TRUE	TRUE	TRUE	TRUE	TRUE
O94874	UFL1	FALSE	FALSE	FALSE	FALSE	FALSE
O94875	SORBS2	FALSE	FALSE	FALSE	FALSE	FALSE
O94876	TMCC1	FALSE	FALSE	FALSE	FALSE	FALSE
O94885	SASH1	FALSE	FALSE	FALSE	FALSE	FALSE
O95479	H6PD	TRUE	FALSE	FALSE	FALSE	TRUE
O94903	PLPBP	FALSE	FALSE	FALSE	FALSE	FALSE
O94905	ERLIN2	FALSE	FALSE	FALSE	FALSE	FALSE
O94906	PRPF6	FALSE	FALSE	FALSE	FALSE	FALSE
O95490	ADGRL2	TRUE	TRUE	TRUE	TRUE	TRUE
O94919	ENDOD1	FALSE	FALSE	FALSE	FALSE	FALSE
O94925	GLS	FALSE	FALSE	FALSE	FALSE	FALSE
O94929	ABLIM3	FALSE	FALSE	FALSE	FALSE	FALSE
O94967	WDR47	FALSE	FALSE	FALSE	FALSE	FALSE
O94973	AP2A2	FALSE	FALSE	FALSE	FALSE	FALSE
O94979	SEC31A	FALSE	FALSE	FALSE	FALSE	FALSE
O95050	INMT	FALSE	FALSE	FALSE	FALSE	FALSE
O95622	ADCY5	TRUE	TRUE	FALSE	FALSE	TRUE
O95139	NDUFB6	FALSE	FALSE	FALSE	FALSE	FALSE
O95140	MFN2	FALSE	FALSE	FALSE	FALSE	FALSE
O95154	AKR7A3	FALSE	FALSE	FALSE	FALSE	FALSE
O95155	UBE4B	FALSE	FALSE	FALSE	FALSE	FALSE
O95163	ELP1	FALSE	FALSE	FALSE	FALSE	FALSE
O95166	GABARAP	FALSE	FALSE	FALSE	FALSE	FALSE
O95167	NDUFA3	FALSE	FALSE	FALSE	FALSE	FALSE
O96005	CLPTM1	TRUE	TRUE	TRUE	FALSE	TRUE
O95169	NDUFB8	FALSE	FALSE	FALSE	FALSE	FALSE
O95178	NDUFB2	FALSE	FALSE	FALSE	FALSE	FALSE
O95182	NDUFA7	FALSE	FALSE	FALSE	FALSE	FALSE
O95183	VAMP5	FALSE	FALSE	FALSE	FALSE	FALSE
O95197	RTN3	FALSE	FALSE	FALSE	FALSE	FALSE
O95199	RCBTB2	FALSE	FALSE	FALSE	FALSE	FALSE
O95202	LETM1	FALSE	FALSE	FALSE	FALSE	FALSE
O95208	EPN2	FALSE	FALSE	FALSE	FALSE	FALSE
O95210	STBD1	FALSE	FALSE	FALSE	FALSE	FALSE
O95218	ZRANB2	FALSE	FALSE	FALSE	FALSE	FALSE
O95219	SNX4	FALSE	FALSE	FALSE	FALSE	FALSE
O95232	LUC7L3	FALSE	FALSE	FALSE	FALSE	FALSE
O95236	APOL3	FALSE	FALSE	FALSE	FALSE	FALSE
O95248	SBF1	FALSE	FALSE	FALSE	FALSE	FALSE
O95249	GOSR1	FALSE	FALSE	FALSE	FALSE	FALSE
O95251	KAT7	FALSE	FALSE	FALSE	FALSE	FALSE
O95260	ATE1	FALSE	FALSE	FALSE	FALSE	FALSE
O95278	EPM2A	FALSE	FALSE	FALSE	FALSE	FALSE
O95292	VAPB	FALSE	FALSE	FALSE	FALSE	FALSE
O95295	SNAPIN	FALSE	FALSE	FALSE	FALSE	FALSE
P00450	CP	TRUE	FALSE	FALSE	FALSE	TRUE
O95298	NDUFC2	FALSE	FALSE	FALSE	FALSE	FALSE
O95299	NDUFA10	FALSE	FALSE	FALSE	FALSE	FALSE
P00734	F2	TRUE	TRUE	FALSE	FALSE	TRUE
O95336	PGLS	FALSE	FALSE	FALSE	FALSE	FALSE
O95340	PAPSS2	FALSE	FALSE	FALSE	FALSE	FALSE
O95352	ATG7	FALSE	FALSE	FALSE	FALSE	FALSE
O95359	TACC2	FALSE	FALSE	FALSE	FALSE	FALSE
O95361	TRIM16	FALSE	FALSE	FALSE	FALSE	FALSE
O95363	FARS2	FALSE	FALSE	FALSE	FALSE	FALSE
O95372	LYPLA2	FALSE	FALSE	FALSE	FALSE	FALSE
O95373	IPO7	FALSE	FALSE	FALSE	FALSE	FALSE
O95376	ARIH2	FALSE	FALSE	FALSE	FALSE	FALSE
O95394	PGM3	FALSE	FALSE	FALSE	FALSE	FALSE
O95396	MOCS3	FALSE	FALSE	FALSE	FALSE	FALSE
O95425	SVIL	FALSE	FALSE	FALSE	FALSE	FALSE
O95433	AHSA1	FALSE	FALSE	FALSE	FALSE	FALSE
P00738	HP	TRUE	TRUE	FALSE	FALSE	TRUE
O95453	PARN	FALSE	FALSE	FALSE	FALSE	FALSE
O95456	PSMG1	FALSE	FALSE	FALSE	FALSE	FALSE
P00751	CFB	TRUE	FALSE	FALSE	FALSE	TRUE
O95466	FMNL1	FALSE	FALSE	FALSE	FALSE	FALSE
O95476	CTDNEP1	FALSE	FALSE	FALSE	FALSE	FALSE
P01008	SERPINC1	TRUE	TRUE	FALSE	FALSE	TRUE
P01009	SERPINA1	TRUE	TRUE	FALSE	FALSE	TRUE
O95487	SEC24B	FALSE	FALSE	FALSE	FALSE	FALSE
P01011	SERPINA3	TRUE	FALSE	FALSE	FALSE	TRUE
O95544	NADK	FALSE	FALSE	FALSE	FALSE	FALSE
O95551	TDP2	FALSE	FALSE	FALSE	FALSE	FALSE
O95563	MPC2	FALSE	FALSE	FALSE	FALSE	FALSE
O95571	ETHE1	FALSE	FALSE	FALSE	FALSE	FALSE
O95573	ACSL3	FALSE	FALSE	FALSE	FALSE	FALSE
O95613	PCNT	FALSE	FALSE	FALSE	FALSE	FALSE
P01019	AGT	TRUE	FALSE	FALSE	FALSE	TRUE
O95628	CNOT4	FALSE	FALSE	FALSE	FALSE	FALSE
O95630	STAMBP	FALSE	FALSE	FALSE	FALSE	FALSE
O95631	NTN1	FALSE	FALSE	FALSE	FALSE	FALSE
O95671	ASMTL	FALSE	FALSE	FALSE	FALSE	FALSE
O95674	CDS2	FALSE	FALSE	FALSE	FALSE	FALSE
O95716	RAB3D	FALSE	FALSE	FALSE	FALSE	FALSE
O95721	SNAP29	FALSE	FALSE	FALSE	FALSE	FALSE
O95747	OXSR1	FALSE	FALSE	FALSE	FALSE	FALSE
O95749	GGPS1	FALSE	FALSE	FALSE	FALSE	FALSE
O95757	HSPA4L	FALSE	FALSE	FALSE	FALSE	FALSE
O95759	TBC1D8	FALSE	FALSE	FALSE	FALSE	FALSE
O95772	STARD3NL	FALSE	FALSE	FALSE	FALSE	FALSE
O95777	LSM8	FALSE	FALSE	FALSE	FALSE	FALSE
O95782	AP2A1	FALSE	FALSE	FALSE	FALSE	FALSE
O95786	RIGI	FALSE	FALSE	FALSE	FALSE	FALSE
O95793	STAU1	FALSE	FALSE	FALSE	FALSE	FALSE
O95810	CAVIN2	FALSE	FALSE	FALSE	FALSE	FALSE
O95816	BAG2	FALSE	FALSE	FALSE	FALSE	FALSE
O95817	BAG3	FALSE	FALSE	FALSE	FALSE	FALSE
O95819	MAP4K4	FALSE	FALSE	FALSE	FALSE	FALSE
O95822	MLYCD	FALSE	FALSE	FALSE	FALSE	FALSE
O95825	CRYZL1	FALSE	FALSE	FALSE	FALSE	FALSE
O95831	AIFM1	FALSE	FALSE	FALSE	FALSE	FALSE
O95833	CLIC3	FALSE	FALSE	FALSE	FALSE	FALSE
O95834	EML2	FALSE	FALSE	FALSE	FALSE	FALSE
O95848	NUDT14	FALSE	FALSE	FALSE	FALSE	FALSE
O95861	BPNT1	FALSE	FALSE	FALSE	FALSE	FALSE
O95865	DDAH2	FALSE	FALSE	FALSE	FALSE	FALSE
O95870	ABHD16A	FALSE	FALSE	FALSE	FALSE	FALSE
O95873	C6orf47	FALSE	FALSE	FALSE	FALSE	FALSE
O95881	TXNDC12	FALSE	FALSE	FALSE	FALSE	FALSE
O95954	FTCD	FALSE	FALSE	FALSE	FALSE	FALSE
P01023	A2M	TRUE	FALSE	FALSE	FALSE	TRUE
O95969	SCGB1D2	FALSE	FALSE	FALSE	FALSE	FALSE
P01033	TIMP1	TRUE	TRUE	FALSE	FALSE	TRUE
O95983	MBD3	FALSE	FALSE	FALSE	FALSE	FALSE
O95985	TOP3B	FALSE	FALSE	FALSE	FALSE	FALSE
O95989	NUDT3	FALSE	FALSE	FALSE	FALSE	FALSE
O95999	BCL10	FALSE	FALSE	FALSE	FALSE	FALSE
O96000	NDUFB10	FALSE	FALSE	FALSE	FALSE	FALSE
P01042	KNG1	TRUE	TRUE	FALSE	FALSE	TRUE
O96006	ZBED1	FALSE	FALSE	FALSE	FALSE	FALSE
O96007	MOCS2	FALSE	FALSE	FALSE	FALSE	FALSE
O96008	TOMM40	FALSE	FALSE	FALSE	FALSE	FALSE
O96011	PEX11B	FALSE	FALSE	FALSE	FALSE	FALSE
O96019	ACTL6A	FALSE	FALSE	FALSE	FALSE	FALSE
O96033	MOCS2	FALSE	FALSE	FALSE	FALSE	FALSE
P00156	MT-CYB	FALSE	FALSE	FALSE	FALSE	FALSE
P00167	CYB5A	FALSE	FALSE	FALSE	FALSE	FALSE
P00325	ADH1B	FALSE	FALSE	FALSE	FALSE	FALSE
P00326	ADH1C	FALSE	FALSE	FALSE	FALSE	FALSE
P00338	LDHA	FALSE	FALSE	FALSE	FALSE	FALSE
P00352	ALDH1A1	FALSE	FALSE	FALSE	FALSE	FALSE
P00367	GLUD1	FALSE	FALSE	FALSE	FALSE	FALSE
P00387	CYB5R3	FALSE	FALSE	FALSE	FALSE	FALSE
P00390	GSR	FALSE	FALSE	FALSE	FALSE	FALSE
P00395	MT-CO1	FALSE	FALSE	FALSE	FALSE	FALSE
P00403	MT-CO2	FALSE	FALSE	FALSE	FALSE	FALSE
P00414	MT-CO3	FALSE	FALSE	FALSE	FALSE	FALSE
P00441	SOD1	FALSE	FALSE	FALSE	FALSE	FALSE
P01160	NPPA	TRUE	FALSE	FALSE	FALSE	TRUE
P00451	F8	FALSE	FALSE	FALSE	FALSE	FALSE
P00480	OTC	FALSE	FALSE	FALSE	FALSE	FALSE
P00488	F13A1	FALSE	FALSE	FALSE	FALSE	FALSE
P00491	PNP	FALSE	FALSE	FALSE	FALSE	FALSE
P00492	HPRT1	FALSE	FALSE	FALSE	FALSE	FALSE
P00505	GOT2	FALSE	FALSE	FALSE	FALSE	FALSE
P01591	JCHAIN	TRUE	FALSE	FALSE	FALSE	TRUE
P00558	PGK1	FALSE	FALSE	FALSE	FALSE	FALSE
P00568	AK1	FALSE	FALSE	FALSE	FALSE	FALSE
P01889	HLA-B	TRUE	TRUE	TRUE	TRUE	TRUE
P00736	C1R	FALSE	FALSE	FALSE	FALSE	FALSE
P01903	HLA-DRA	TRUE	TRUE	TRUE	FALSE	TRUE
P00740	F9	FALSE	FALSE	FALSE	FALSE	FALSE
P00742	F10	FALSE	FALSE	FALSE	FALSE	FALSE
P00746	CFD	FALSE	FALSE	FALSE	FALSE	FALSE
P00747	PLG	FALSE	FALSE	FALSE	FALSE	FALSE
P00748	F12	FALSE	FALSE	FALSE	FALSE	FALSE
P02679	FGG	TRUE	FALSE	FALSE	FALSE	TRUE
P00813	ADA	FALSE	FALSE	FALSE	FALSE	FALSE
P00846	MT-ATP6	FALSE	FALSE	FALSE	FALSE	FALSE
P00915	CA1	FALSE	FALSE	FALSE	FALSE	FALSE
P00918	CA2	FALSE	FALSE	FALSE	FALSE	FALSE
P00966	ASS1	FALSE	FALSE	FALSE	FALSE	FALSE
P02743	APCS	TRUE	TRUE	FALSE	FALSE	TRUE
P02745	C1QA	TRUE	TRUE	FALSE	FALSE	TRUE
P02749	APOH	TRUE	TRUE	FALSE	FALSE	TRUE
P02750	LRG1	TRUE	FALSE	FALSE	FALSE	TRUE
P02751	FN1	TRUE	TRUE	TRUE	TRUE	TRUE
P01024	C3	FALSE	FALSE	FALSE	FALSE	FALSE
P01031	C5	FALSE	FALSE	FALSE	FALSE	FALSE
P02760	AMBP	TRUE	TRUE	FALSE	FALSE	TRUE
P01034	CST3	FALSE	FALSE	FALSE	FALSE	FALSE
P01040	CSTA	FALSE	FALSE	FALSE	FALSE	FALSE
P02763	ORM1	TRUE	TRUE	FALSE	FALSE	TRUE
P01112	HRAS	FALSE	FALSE	FALSE	FALSE	FALSE
P01116	KRAS	FALSE	FALSE	FALSE	FALSE	FALSE
P01127	PDGFB	FALSE	FALSE	FALSE	FALSE	FALSE
P02765	AHSG	TRUE	TRUE	FALSE	FALSE	TRUE
P02768	ALB	TRUE	FALSE	FALSE	FALSE	TRUE
P01266	TG	FALSE	FALSE	FALSE	FALSE	FALSE
P01303	NPY	FALSE	FALSE	FALSE	FALSE	FALSE
P01344	IGF2	FALSE	FALSE	FALSE	FALSE	FALSE
P02786	TFRC	TRUE	TRUE	TRUE	TRUE	TRUE
P01599	IGKV1-17	FALSE	FALSE	FALSE	FALSE	FALSE
P01602	IGKV1-5	FALSE	FALSE	FALSE	FALSE	FALSE
P01619	IGKV3-20	FALSE	FALSE	FALSE	FALSE	FALSE
P01700	IGLV1-47	FALSE	FALSE	FALSE	FALSE	FALSE
P01701	IGLV1-51	FALSE	FALSE	FALSE	FALSE	FALSE
P01703	IGLV1-40	FALSE	FALSE	FALSE	FALSE	FALSE
P01704	IGLV2-14	FALSE	FALSE	FALSE	FALSE	FALSE
P01709	IGLV2-8	FALSE	FALSE	FALSE	FALSE	FALSE
P01714	IGLV3-19	FALSE	FALSE	FALSE	FALSE	FALSE
P01717	IGLV3-25	FALSE	FALSE	FALSE	FALSE	FALSE
P01721	IGLV6-57	FALSE	FALSE	FALSE	FALSE	FALSE
P01742	IGHV1-69	FALSE	FALSE	FALSE	FALSE	FALSE
P01743	IGHV1-46	FALSE	FALSE	FALSE	FALSE	FALSE
P01766	IGHV3-13	FALSE	FALSE	FALSE	FALSE	FALSE
P01780	IGHV3-7	FALSE	FALSE	FALSE	FALSE	FALSE
P01814	IGHV2-70	FALSE	FALSE	FALSE	FALSE	FALSE
P01817	IGHV2-5	FALSE	FALSE	FALSE	FALSE	FALSE
P01833	PIGR	FALSE	FALSE	FALSE	FALSE	FALSE
P01834	IGKC	FALSE	FALSE	FALSE	FALSE	FALSE
P01857	IGHG1	FALSE	FALSE	FALSE	FALSE	FALSE
P01859	IGHG2	FALSE	FALSE	FALSE	FALSE	FALSE
P01860	IGHG3	FALSE	FALSE	FALSE	FALSE	FALSE
P01861	IGHG4	FALSE	FALSE	FALSE	FALSE	FALSE
P01871	IGHM	FALSE	FALSE	FALSE	FALSE	FALSE
P01876	IGHA1	FALSE	FALSE	FALSE	FALSE	FALSE
P01877	IGHA2	FALSE	FALSE	FALSE	FALSE	FALSE
P01880	IGHD	FALSE	FALSE	FALSE	FALSE	FALSE
P02787	TF	TRUE	FALSE	FALSE	FALSE	TRUE
P01893	HLA-H	FALSE	FALSE	FALSE	FALSE	FALSE
P02790	HPX	TRUE	TRUE	TRUE	TRUE	TRUE
P01911	HLA-DRB1	FALSE	FALSE	FALSE	FALSE	FALSE
P01920	HLA-DQB1	FALSE	FALSE	FALSE	FALSE	FALSE
P02008	HBZ	FALSE	FALSE	FALSE	FALSE	FALSE
P02042	HBD	FALSE	FALSE	FALSE	FALSE	FALSE
P02100	HBE1	FALSE	FALSE	FALSE	FALSE	FALSE
P02144	MB	FALSE	FALSE	FALSE	FALSE	FALSE
P03951	F11	TRUE	FALSE	FALSE	FALSE	TRUE
P03952	KLKB1	TRUE	FALSE	FALSE	FALSE	TRUE
P04003	C4BPA	TRUE	FALSE	FALSE	FALSE	TRUE
P02462	COL4A1	FALSE	FALSE	FALSE	FALSE	FALSE
P02511	CRYAB	FALSE	FALSE	FALSE	FALSE	FALSE
P02533	KRT14	FALSE	FALSE	FALSE	FALSE	FALSE
P02538	KRT6A	FALSE	FALSE	FALSE	FALSE	FALSE
P02545	LMNA	FALSE	FALSE	FALSE	FALSE	FALSE
P02549	SPTA1	FALSE	FALSE	FALSE	FALSE	FALSE
P02647	APOA1	FALSE	FALSE	FALSE	FALSE	FALSE
P02649	APOE	FALSE	FALSE	FALSE	FALSE	FALSE
P02652	APOA2	FALSE	FALSE	FALSE	FALSE	FALSE
P02654	APOC1	FALSE	FALSE	FALSE	FALSE	FALSE
P02655	APOC2	FALSE	FALSE	FALSE	FALSE	FALSE
P02656	APOC3	FALSE	FALSE	FALSE	FALSE	FALSE
P04004	VTN	TRUE	TRUE	TRUE	TRUE	TRUE
P02675	FGB	FALSE	FALSE	FALSE	FALSE	FALSE
P04062	GBA1	TRUE	TRUE	TRUE	FALSE	TRUE
P02724	GYPA	FALSE	FALSE	FALSE	FALSE	FALSE
P02730	SLC4A1	FALSE	FALSE	FALSE	FALSE	FALSE
P02741	CRP	FALSE	FALSE	FALSE	FALSE	FALSE
P04114	APOB	TRUE	TRUE	FALSE	FALSE	TRUE
P04156	PRNP	TRUE	TRUE	TRUE	TRUE	TRUE
P02746	C1QB	FALSE	FALSE	FALSE	FALSE	FALSE
P02747	C1QC	FALSE	FALSE	FALSE	FALSE	FALSE
P02748	C9	FALSE	FALSE	FALSE	FALSE	FALSE
P04196	HRG	TRUE	FALSE	FALSE	FALSE	TRUE
P04216	THY1	TRUE	TRUE	FALSE	TRUE	TRUE
P04217	A1BG	TRUE	TRUE	FALSE	FALSE	TRUE
P02753	RBP4	FALSE	FALSE	FALSE	FALSE	FALSE
P04439	HLA-A	TRUE	TRUE	TRUE	FALSE	TRUE
P04440	HLA-DPB1	TRUE	TRUE	FALSE	FALSE	TRUE
P04839	CYBB	TRUE	TRUE	FALSE	FALSE	TRUE
P02766	TTR	FALSE	FALSE	FALSE	FALSE	FALSE
P04843	RPN1	TRUE	FALSE	FALSE	FALSE	TRUE
P02774	GC	FALSE	FALSE	FALSE	FALSE	FALSE
P02775	PPBP	FALSE	FALSE	FALSE	FALSE	FALSE
P05026	ATP1B1	TRUE	TRUE	TRUE	TRUE	TRUE
P05090	APOD	TRUE	FALSE	FALSE	FALSE	TRUE
P02788	LTF	FALSE	FALSE	FALSE	FALSE	FALSE
P05107	ITGB2	TRUE	TRUE	FALSE	FALSE	TRUE
P02792	FTL	FALSE	FALSE	FALSE	FALSE	FALSE
P02794	FTH1	FALSE	FALSE	FALSE	FALSE	FALSE
P02795	MT2A	FALSE	FALSE	FALSE	FALSE	FALSE
P02810	PRH1	FALSE	FALSE	FALSE	FALSE	FALSE
P03886	MT-ND1	FALSE	FALSE	FALSE	FALSE	FALSE
P03891	MT-ND2	FALSE	FALSE	FALSE	FALSE	FALSE
P03897	MT-ND3	FALSE	FALSE	FALSE	FALSE	FALSE
P03905	MT-ND4	FALSE	FALSE	FALSE	FALSE	FALSE
P03915	MT-ND5	FALSE	FALSE	FALSE	FALSE	FALSE
P03923	MT-ND6	FALSE	FALSE	FALSE	FALSE	FALSE
P03928	MT-ATP8	FALSE	FALSE	FALSE	FALSE	FALSE
P03950	ANG	FALSE	FALSE	FALSE	FALSE	FALSE
P05154	SERPINA5	TRUE	FALSE	FALSE	FALSE	TRUE
P05155	SERPING1	TRUE	FALSE	FALSE	FALSE	TRUE
P03973	SLPI	FALSE	FALSE	FALSE	FALSE	FALSE
P05156	CFI	TRUE	FALSE	FALSE	FALSE	TRUE
P05186	ALPL	TRUE	TRUE	TRUE	TRUE	TRUE
P04040	CAT	FALSE	FALSE	FALSE	FALSE	FALSE
P05362	ICAM1	TRUE	TRUE	TRUE	TRUE	TRUE
P04066	FUCA1	FALSE	FALSE	FALSE	FALSE	FALSE
P04070	PROC	FALSE	FALSE	FALSE	FALSE	FALSE
P04075	ALDOA	FALSE	FALSE	FALSE	FALSE	FALSE
P04080	CSTB	FALSE	FALSE	FALSE	FALSE	FALSE
P04083	ANXA1	FALSE	FALSE	FALSE	FALSE	FALSE
P05543	SERPINA7	TRUE	FALSE	FALSE	FALSE	TRUE
P05546	SERPIND1	TRUE	TRUE	FALSE	FALSE	TRUE
P04179	SOD2	FALSE	FALSE	FALSE	FALSE	FALSE
P05556	ITGB1	TRUE	TRUE	TRUE	TRUE	TRUE
P04181	OAT	FALSE	FALSE	FALSE	FALSE	FALSE
P06213	INSR	TRUE	TRUE	TRUE	FALSE	TRUE
P04211	IGLV7-43	FALSE	FALSE	FALSE	FALSE	FALSE
P06681	C2	TRUE	FALSE	FALSE	FALSE	TRUE
P06756	ITGAV	TRUE	TRUE	TRUE	TRUE	TRUE
P04233	CD74	FALSE	FALSE	FALSE	FALSE	FALSE
P04259	KRT6B	FALSE	FALSE	FALSE	FALSE	FALSE
P04264	KRT1	FALSE	FALSE	FALSE	FALSE	FALSE
P04271	S100B	FALSE	FALSE	FALSE	FALSE	FALSE
P06858	LPL	TRUE	FALSE	FALSE	FALSE	TRUE
P04278	SHBG	FALSE	FALSE	FALSE	FALSE	FALSE
P04279	SEMG1	FALSE	FALSE	FALSE	FALSE	FALSE
P04350	TUBB4A	FALSE	FALSE	FALSE	FALSE	FALSE
P04406	GAPDH	FALSE	FALSE	FALSE	FALSE	FALSE
P04424	ASL	FALSE	FALSE	FALSE	FALSE	FALSE
P04430	IGKV1-16	FALSE	FALSE	FALSE	FALSE	FALSE
P06865	HEXA	TRUE	FALSE	FALSE	FALSE	TRUE
P07225	PROS1	TRUE	FALSE	FALSE	FALSE	TRUE
P04632	CAPNS1	FALSE	FALSE	FALSE	FALSE	FALSE
P04732	MT1E	FALSE	FALSE	FALSE	FALSE	FALSE
P04733	MT1F	FALSE	FALSE	FALSE	FALSE	FALSE
P04792	HSPB1	FALSE	FALSE	FALSE	FALSE	FALSE
P07339	CTSD	TRUE	TRUE	TRUE	FALSE	TRUE
P07358	C8B	TRUE	FALSE	FALSE	FALSE	TRUE
P04844	RPN2	FALSE	FALSE	FALSE	FALSE	FALSE
P04899	GNAI2	FALSE	FALSE	FALSE	FALSE	FALSE
P04921	GYPC	FALSE	FALSE	FALSE	FALSE	FALSE
P05023	ATP1A1	FALSE	FALSE	FALSE	FALSE	FALSE
P07585	DCN	TRUE	TRUE	FALSE	FALSE	TRUE
P05060	CHGB	FALSE	FALSE	FALSE	FALSE	FALSE
P05062	ALDOB	FALSE	FALSE	FALSE	FALSE	FALSE
P05067	APP	FALSE	FALSE	FALSE	FALSE	FALSE
P05089	ARG1	FALSE	FALSE	FALSE	FALSE	FALSE
P07602	PSAP	TRUE	TRUE	FALSE	FALSE	TRUE
P05091	ALDH2	FALSE	FALSE	FALSE	FALSE	FALSE
P07686	HEXB	TRUE	FALSE	FALSE	FALSE	TRUE
P07711	CTSL	TRUE	FALSE	FALSE	FALSE	TRUE
P05109	S100A8	FALSE	FALSE	FALSE	FALSE	FALSE
P05114	HMGN1	FALSE	FALSE	FALSE	FALSE	FALSE
P05120	SERPINB2	FALSE	FALSE	FALSE	FALSE	FALSE
P07858	CTSB	TRUE	TRUE	FALSE	FALSE	TRUE
P05141	SLC25A5	FALSE	FALSE	FALSE	FALSE	FALSE
P07942	LAMB1	TRUE	TRUE	TRUE	TRUE	TRUE
P07996	THBS1	TRUE	TRUE	TRUE	TRUE	TRUE
P08069	IGF1R	TRUE	TRUE	TRUE	TRUE	TRUE
P05160	F13B	FALSE	FALSE	FALSE	FALSE	FALSE
P05161	ISG15	FALSE	FALSE	FALSE	FALSE	FALSE
P05164	MPO	FALSE	FALSE	FALSE	FALSE	FALSE
P05165	PCCA	FALSE	FALSE	FALSE	FALSE	FALSE
P05166	PCCB	FALSE	FALSE	FALSE	FALSE	FALSE
P08174	CD55	TRUE	TRUE	TRUE	TRUE	TRUE
P05198	EIF2S1	FALSE	FALSE	FALSE	FALSE	FALSE
P05204	HMGN2	FALSE	FALSE	FALSE	FALSE	FALSE
P05230	FGF1	FALSE	FALSE	FALSE	FALSE	FALSE
P08185	SERPINA6	TRUE	FALSE	FALSE	FALSE	TRUE
P05386	RPLP1	FALSE	FALSE	FALSE	FALSE	FALSE
P05387	RPLP2	FALSE	FALSE	FALSE	FALSE	FALSE
P05388	RPLP0	FALSE	FALSE	FALSE	FALSE	FALSE
P05413	FABP3	FALSE	FALSE	FALSE	FALSE	FALSE
P05451	REG1A	FALSE	FALSE	FALSE	FALSE	FALSE
P05452	CLEC3B	FALSE	FALSE	FALSE	FALSE	FALSE
P05455	SSB	FALSE	FALSE	FALSE	FALSE	FALSE
P08195	SLC3A2	TRUE	TRUE	TRUE	TRUE	TRUE
P08294	SOD3	TRUE	TRUE	FALSE	FALSE	TRUE
P08473	MME	TRUE	TRUE	TRUE	TRUE	TRUE
P05783	KRT18	FALSE	FALSE	FALSE	FALSE	FALSE
P05787	KRT8	FALSE	FALSE	FALSE	FALSE	FALSE
P05976	MYL1	FALSE	FALSE	FALSE	FALSE	FALSE
P08519	LPA	TRUE	FALSE	FALSE	FALSE	TRUE
P06132	UROD	FALSE	FALSE	FALSE	FALSE	FALSE
P08575	PTPRC	TRUE	TRUE	TRUE	FALSE	TRUE
P06280	GLA	FALSE	FALSE	FALSE	FALSE	FALSE
P06310	IGKV2-30	FALSE	FALSE	FALSE	FALSE	FALSE
P06312	IGKV4-1	FALSE	FALSE	FALSE	FALSE	FALSE
P06396	GSN	FALSE	FALSE	FALSE	FALSE	FALSE
P06400	RB1	FALSE	FALSE	FALSE	FALSE	FALSE
P06454	PTMA	FALSE	FALSE	FALSE	FALSE	FALSE
P06576	ATP5F1B	FALSE	FALSE	FALSE	FALSE	FALSE
P08582	MELTF	TRUE	TRUE	TRUE	FALSE	TRUE
P06702	S100A9	FALSE	FALSE	FALSE	FALSE	FALSE
P06703	S100A6	FALSE	FALSE	FALSE	FALSE	FALSE
P06727	APOA4	FALSE	FALSE	FALSE	FALSE	FALSE
P06730	EIF4E	FALSE	FALSE	FALSE	FALSE	FALSE
P06732	CKM	FALSE	FALSE	FALSE	FALSE	FALSE
P06733	ENO1	FALSE	FALSE	FALSE	FALSE	FALSE
P06737	PYGL	FALSE	FALSE	FALSE	FALSE	FALSE
P06744	GPI	FALSE	FALSE	FALSE	FALSE	FALSE
P06748	NPM1	FALSE	FALSE	FALSE	FALSE	FALSE
P06753	TPM3	FALSE	FALSE	FALSE	FALSE	FALSE
P08603	CFH	TRUE	TRUE	FALSE	FALSE	TRUE
P08648	ITGA5	TRUE	TRUE	TRUE	TRUE	TRUE
P08697	SERPINF2	TRUE	FALSE	FALSE	FALSE	TRUE
P08842	STS	TRUE	FALSE	FALSE	FALSE	TRUE
P07099	EPHX1	FALSE	FALSE	FALSE	FALSE	FALSE
P07108	DBI	FALSE	FALSE	FALSE	FALSE	FALSE
P07148	FABP1	FALSE	FALSE	FALSE	FALSE	FALSE
P07195	LDHB	FALSE	FALSE	FALSE	FALSE	FALSE
P07196	NEFL	FALSE	FALSE	FALSE	FALSE	FALSE
P07197	NEFM	FALSE	FALSE	FALSE	FALSE	FALSE
P07203	GPX1	FALSE	FALSE	FALSE	FALSE	FALSE
P08962	CD63	TRUE	TRUE	TRUE	TRUE	TRUE
P07205	PGK2	FALSE	FALSE	FALSE	FALSE	FALSE
P09619	PDGFRB	TRUE	TRUE	FALSE	TRUE	TRUE
P07237	P4HB	FALSE	FALSE	FALSE	FALSE	FALSE
P07305	H1-0	FALSE	FALSE	FALSE	FALSE	FALSE
P07311	ACYP1	FALSE	FALSE	FALSE	FALSE	FALSE
P07327	ADH1A	FALSE	FALSE	FALSE	FALSE	FALSE
P0C0L4	C4A	TRUE	FALSE	FALSE	FALSE	TRUE
P07355	ANXA2	FALSE	FALSE	FALSE	FALSE	FALSE
P07357	C8A	FALSE	FALSE	FALSE	FALSE	FALSE
P10253	GAA	TRUE	TRUE	FALSE	FALSE	TRUE
P07360	C8G	FALSE	FALSE	FALSE	FALSE	FALSE
P07384	CAPN1	FALSE	FALSE	FALSE	FALSE	FALSE
P07437	TUBB	FALSE	FALSE	FALSE	FALSE	FALSE
P07451	CA3	FALSE	FALSE	FALSE	FALSE	FALSE
P07476	IVL	FALSE	FALSE	FALSE	FALSE	FALSE
P07477	PRSS1	FALSE	FALSE	FALSE	FALSE	FALSE
P10321	HLA-C	TRUE	TRUE	TRUE	TRUE	TRUE
P10606	COX5B	TRUE	FALSE	FALSE	FALSE	TRUE
P10909	CLU	TRUE	TRUE	TRUE	TRUE	TRUE
P11047	LAMC1	TRUE	TRUE	TRUE	TRUE	TRUE
P07737	PFN1	FALSE	FALSE	FALSE	FALSE	FALSE
P07738	BPGM	FALSE	FALSE	FALSE	FALSE	FALSE
P07741	APRT	FALSE	FALSE	FALSE	FALSE	FALSE
P07814	EPRS1	FALSE	FALSE	FALSE	FALSE	FALSE
P11117	ACP2	TRUE	TRUE	FALSE	FALSE	TRUE
P07900	HSP90AA1	FALSE	FALSE	FALSE	FALSE	FALSE
P07902	GALT	FALSE	FALSE	FALSE	FALSE	FALSE
P07910	HNRNPC	FALSE	FALSE	FALSE	FALSE	FALSE
P07919	UQCRH	FALSE	FALSE	FALSE	FALSE	FALSE
P11166	SLC2A1	TRUE	TRUE	TRUE	TRUE	TRUE
P07949	RET	FALSE	FALSE	FALSE	FALSE	FALSE
P07951	TPM2	FALSE	FALSE	FALSE	FALSE	FALSE
P07954	FH	FALSE	FALSE	FALSE	FALSE	FALSE
P11279	LAMP1	TRUE	TRUE	TRUE	TRUE	TRUE
P07998	RNASE1	FALSE	FALSE	FALSE	FALSE	FALSE
P11717	IGF2R	TRUE	TRUE	TRUE	TRUE	TRUE
P12109	COL6A1	TRUE	TRUE	TRUE	TRUE	TRUE
P08133	ANXA6	FALSE	FALSE	FALSE	FALSE	FALSE
P08134	RHOC	FALSE	FALSE	FALSE	FALSE	FALSE
P08138	NGFR	FALSE	FALSE	FALSE	FALSE	FALSE
P08172	CHRM2	FALSE	FALSE	FALSE	FALSE	FALSE
P12110	COL6A2	TRUE	TRUE	TRUE	TRUE	TRUE
P12111	COL6A3	TRUE	TRUE	TRUE	TRUE	TRUE
P12259	F5	TRUE	TRUE	TRUE	TRUE	TRUE
P08236	GUSB	FALSE	FALSE	FALSE	FALSE	FALSE
P08237	PFKM	FALSE	FALSE	FALSE	FALSE	FALSE
P08238	HSP90AB1	FALSE	FALSE	FALSE	FALSE	FALSE
P08240	SRPRA	FALSE	FALSE	FALSE	FALSE	FALSE
P08243	ASNS	FALSE	FALSE	FALSE	FALSE	FALSE
P08246	ELANE	FALSE	FALSE	FALSE	FALSE	FALSE
P08253	MMP2	FALSE	FALSE	FALSE	FALSE	FALSE
P12314	FCGR1A	TRUE	TRUE	FALSE	FALSE	TRUE
P08311	CTSG	FALSE	FALSE	FALSE	FALSE	FALSE
P08319	ADH4	FALSE	FALSE	FALSE	FALSE	FALSE
P08397	HMBS	FALSE	FALSE	FALSE	FALSE	FALSE
P12821	ACE	TRUE	TRUE	TRUE	TRUE	TRUE
P08493	MGP	FALSE	FALSE	FALSE	FALSE	FALSE
P08514	ITGA2B	FALSE	FALSE	FALSE	FALSE	FALSE
P13473	LAMP2	TRUE	TRUE	TRUE	TRUE	TRUE
P08559	PDHA1	FALSE	FALSE	FALSE	FALSE	FALSE
P08567	PLEK	FALSE	FALSE	FALSE	FALSE	FALSE
P13591	NCAM1	TRUE	TRUE	FALSE	TRUE	TRUE
P13598	ICAM2	TRUE	TRUE	TRUE	TRUE	TRUE
P08574	CYC1	FALSE	FALSE	FALSE	FALSE	FALSE
P13671	C6	TRUE	FALSE	FALSE	FALSE	TRUE
P08579	SNRPB2	FALSE	FALSE	FALSE	FALSE	FALSE
P13674	P4HA1	TRUE	TRUE	TRUE	FALSE	TRUE
P08590	MYL3	FALSE	FALSE	FALSE	FALSE	FALSE
P13726	F3	TRUE	TRUE	TRUE	TRUE	TRUE
P08621	SNRNP70	FALSE	FALSE	FALSE	FALSE	FALSE
P13747	HLA-E	TRUE	TRUE	TRUE	FALSE	TRUE
P08651	NFIC	FALSE	FALSE	FALSE	FALSE	FALSE
P08670	VIM	FALSE	FALSE	FALSE	FALSE	FALSE
P13987	CD59	TRUE	TRUE	TRUE	TRUE	TRUE
P08708	RPS17	FALSE	FALSE	FALSE	FALSE	FALSE
P08727	KRT19	FALSE	FALSE	FALSE	FALSE	FALSE
P08729	KRT7	FALSE	FALSE	FALSE	FALSE	FALSE
P08754	GNAI3	FALSE	FALSE	FALSE	FALSE	FALSE
P08758	ANXA5	FALSE	FALSE	FALSE	FALSE	FALSE
P08779	KRT16	FALSE	FALSE	FALSE	FALSE	FALSE
P08833	IGFBP1	FALSE	FALSE	FALSE	FALSE	FALSE
P14384	CPM	TRUE	TRUE	TRUE	TRUE	TRUE
P08865	RPSA	FALSE	FALSE	FALSE	FALSE	FALSE
P08910	ABHD2	FALSE	FALSE	FALSE	FALSE	FALSE
P14625	HSP90B1	TRUE	TRUE	TRUE	FALSE	TRUE
P09001	MRPL3	FALSE	FALSE	FALSE	FALSE	FALSE
P09012	SNRPA	FALSE	FALSE	FALSE	FALSE	FALSE
P09104	ENO2	FALSE	FALSE	FALSE	FALSE	FALSE
P09105	HBQ1	FALSE	FALSE	FALSE	FALSE	FALSE
P09110	ACAA1	FALSE	FALSE	FALSE	FALSE	FALSE
P09132	SRP19	FALSE	FALSE	FALSE	FALSE	FALSE
P09172	DBH	FALSE	FALSE	FALSE	FALSE	FALSE
P09211	GSTP1	FALSE	FALSE	FALSE	FALSE	FALSE
P09234	SNRPC	FALSE	FALSE	FALSE	FALSE	FALSE
P09382	LGALS1	FALSE	FALSE	FALSE	FALSE	FALSE
P09417	QDPR	FALSE	FALSE	FALSE	FALSE	FALSE
P09429	HMGB1	FALSE	FALSE	FALSE	FALSE	FALSE
P09455	RBP1	FALSE	FALSE	FALSE	FALSE	FALSE
P09467	FBP1	FALSE	FALSE	FALSE	FALSE	FALSE
P09471	GNAO1	FALSE	FALSE	FALSE	FALSE	FALSE
P09486	SPARC	FALSE	FALSE	FALSE	FALSE	FALSE
P09488	GSTM1	FALSE	FALSE	FALSE	FALSE	FALSE
P09493	TPM1	FALSE	FALSE	FALSE	FALSE	FALSE
P09496	CLTA	FALSE	FALSE	FALSE	FALSE	FALSE
P09497	CLTB	FALSE	FALSE	FALSE	FALSE	FALSE
P09525	ANXA4	FALSE	FALSE	FALSE	FALSE	FALSE
P09543	CNP	FALSE	FALSE	FALSE	FALSE	FALSE
P09601	HMOX1	FALSE	FALSE	FALSE	FALSE	FALSE
P14672	SLC2A4	TRUE	TRUE	FALSE	FALSE	TRUE
P09622	DLD	FALSE	FALSE	FALSE	FALSE	FALSE
P09651	HNRNPA1	FALSE	FALSE	FALSE	FALSE	FALSE
P09661	SNRPA1	FALSE	FALSE	FALSE	FALSE	FALSE
P09668	CTSH	FALSE	FALSE	FALSE	FALSE	FALSE
P09669	COX6C	FALSE	FALSE	FALSE	FALSE	FALSE
P09871	C1S	FALSE	FALSE	FALSE	FALSE	FALSE
P09874	PARP1	FALSE	FALSE	FALSE	FALSE	FALSE
P09914	IFIT1	FALSE	FALSE	FALSE	FALSE	FALSE
P09917	ALOX5	FALSE	FALSE	FALSE	FALSE	FALSE
P09936	UCHL1	FALSE	FALSE	FALSE	FALSE	FALSE
P09960	LTA4H	FALSE	FALSE	FALSE	FALSE	FALSE
P09972	ALDOC	FALSE	FALSE	FALSE	FALSE	FALSE
P15144	ANPEP	TRUE	TRUE	TRUE	TRUE	TRUE
P0C0L5	C4B	FALSE	FALSE	FALSE	FALSE	FALSE
P0C7P0	CISD3	FALSE	FALSE	FALSE	FALSE	FALSE
P0C870	JMJD7	FALSE	FALSE	FALSE	FALSE	FALSE
P0CAP1	MYZAP	FALSE	FALSE	FALSE	FALSE	FALSE
P0CAP2	POLR2M	FALSE	FALSE	FALSE	FALSE	FALSE
P0CG38	POTEI	FALSE	FALSE	FALSE	FALSE	FALSE
P0DJ07	PET100	FALSE	FALSE	FALSE	FALSE	FALSE
P0DJI8	SAA1	FALSE	FALSE	FALSE	FALSE	FALSE
P0DJI9	SAA2	FALSE	FALSE	FALSE	FALSE	FALSE
P0DP58	LYNX1	FALSE	FALSE	FALSE	FALSE	FALSE
P0DTE1	IGHV3-38-3	FALSE	FALSE	FALSE	FALSE	FALSE
P0DTL6	ZFTRAF1	FALSE	FALSE	FALSE	FALSE	FALSE
P10109	FDX1	FALSE	FALSE	FALSE	FALSE	FALSE
P10153	RNASE2	FALSE	FALSE	FALSE	FALSE	FALSE
P10155	RO60	FALSE	FALSE	FALSE	FALSE	FALSE
P10176	COX8A	FALSE	FALSE	FALSE	FALSE	FALSE
P15151	PVR	TRUE	TRUE	TRUE	TRUE	TRUE
P10301	RRAS	FALSE	FALSE	FALSE	FALSE	FALSE
P15260	IFNGR1	TRUE	TRUE	TRUE	TRUE	TRUE
P10398	ARAF	FALSE	FALSE	FALSE	FALSE	FALSE
P10412	H1-4	FALSE	FALSE	FALSE	FALSE	FALSE
P10515	DLAT	FALSE	FALSE	FALSE	FALSE	FALSE
P15529	CD46	TRUE	TRUE	TRUE	TRUE	TRUE
P10599	TXN	FALSE	FALSE	FALSE	FALSE	FALSE
P15586	GNS	TRUE	TRUE	FALSE	FALSE	TRUE
P10619	CTSA	FALSE	FALSE	FALSE	FALSE	FALSE
P10620	MGST1	FALSE	FALSE	FALSE	FALSE	FALSE
P10636	MAPT	FALSE	FALSE	FALSE	FALSE	FALSE
P10643	C7	FALSE	FALSE	FALSE	FALSE	FALSE
P10644	PRKAR1A	FALSE	FALSE	FALSE	FALSE	FALSE
P10645	CHGA	FALSE	FALSE	FALSE	FALSE	FALSE
P10746	UROS	FALSE	FALSE	FALSE	FALSE	FALSE
P10768	ESD	FALSE	FALSE	FALSE	FALSE	FALSE
P10809	HSPD1	FALSE	FALSE	FALSE	FALSE	FALSE
P15848	ARSB	TRUE	FALSE	FALSE	FALSE	TRUE
P16070	CD44	TRUE	TRUE	TRUE	TRUE	TRUE
P10916	MYL2	FALSE	FALSE	FALSE	FALSE	FALSE
P16278	GLB1	TRUE	TRUE	FALSE	FALSE	TRUE
P16284	PECAM1	TRUE	TRUE	TRUE	TRUE	TRUE
P11055	MYH3	FALSE	FALSE	FALSE	FALSE	FALSE
P16671	CD36	TRUE	TRUE	FALSE	FALSE	TRUE
P11137	MAP2	FALSE	FALSE	FALSE	FALSE	FALSE
P11142	HSPA8	FALSE	FALSE	FALSE	FALSE	FALSE
P17301	ITGA2	TRUE	TRUE	TRUE	TRUE	TRUE
P11171	EPB41	FALSE	FALSE	FALSE	FALSE	FALSE
P11172	UMPS	FALSE	FALSE	FALSE	FALSE	FALSE
P11177	PDHB	FALSE	FALSE	FALSE	FALSE	FALSE
P11182	DBT	FALSE	FALSE	FALSE	FALSE	FALSE
P11215	ITGAM	FALSE	FALSE	FALSE	FALSE	FALSE
P11216	PYGB	FALSE	FALSE	FALSE	FALSE	FALSE
P11217	PYGM	FALSE	FALSE	FALSE	FALSE	FALSE
P11226	MBL2	FALSE	FALSE	FALSE	FALSE	FALSE
P11233	RALA	FALSE	FALSE	FALSE	FALSE	FALSE
P11234	RALB	FALSE	FALSE	FALSE	FALSE	FALSE
P11277	SPTB	FALSE	FALSE	FALSE	FALSE	FALSE
P17936	IGFBP3	TRUE	TRUE	TRUE	FALSE	TRUE
P11309	PIM1	FALSE	FALSE	FALSE	FALSE	FALSE
P11310	ACADM	FALSE	FALSE	FALSE	FALSE	FALSE
P11387	TOP1	FALSE	FALSE	FALSE	FALSE	FALSE
P11413	G6PD	FALSE	FALSE	FALSE	FALSE	FALSE
P11498	PC	FALSE	FALSE	FALSE	FALSE	FALSE
P11532	DMD	FALSE	FALSE	FALSE	FALSE	FALSE
P11586	MTHFD1	FALSE	FALSE	FALSE	FALSE	FALSE
P11678	EPX	FALSE	FALSE	FALSE	FALSE	FALSE
P17948	FLT1	TRUE	TRUE	TRUE	FALSE	TRUE
P11766	ADH5	FALSE	FALSE	FALSE	FALSE	FALSE
P11802	CDK4	FALSE	FALSE	FALSE	FALSE	FALSE
P11908	PRPS2	FALSE	FALSE	FALSE	FALSE	FALSE
P11940	PABPC1	FALSE	FALSE	FALSE	FALSE	FALSE
P12004	PCNA	FALSE	FALSE	FALSE	FALSE	FALSE
P12035	KRT3	FALSE	FALSE	FALSE	FALSE	FALSE
P12074	COX6A1	FALSE	FALSE	FALSE	FALSE	FALSE
P12081	HARS1	FALSE	FALSE	FALSE	FALSE	FALSE
P18084	ITGB5	TRUE	TRUE	TRUE	TRUE	TRUE
P18428	LBP	TRUE	FALSE	FALSE	FALSE	TRUE
P19021	PAM	TRUE	FALSE	FALSE	FALSE	TRUE
P12235	SLC25A4	FALSE	FALSE	FALSE	FALSE	FALSE
P12236	SLC25A6	FALSE	FALSE	FALSE	FALSE	FALSE
P19022	CDH2	TRUE	TRUE	TRUE	TRUE	TRUE
P12268	IMPDH2	FALSE	FALSE	FALSE	FALSE	FALSE
P12270	TPR	FALSE	FALSE	FALSE	FALSE	FALSE
P12273	PIP	FALSE	FALSE	FALSE	FALSE	FALSE
P12277	CKB	FALSE	FALSE	FALSE	FALSE	FALSE
P19256	CD58	TRUE	TRUE	TRUE	TRUE	TRUE
P12429	ANXA3	FALSE	FALSE	FALSE	FALSE	FALSE
P12532	CKMT1A	FALSE	FALSE	FALSE	FALSE	FALSE
P12694	BCKDHA	FALSE	FALSE	FALSE	FALSE	FALSE
P12724	RNASE3	FALSE	FALSE	FALSE	FALSE	FALSE
P12814	ACTN1	FALSE	FALSE	FALSE	FALSE	FALSE
P19652	ORM2	TRUE	TRUE	FALSE	FALSE	TRUE
P12829	MYL4	FALSE	FALSE	FALSE	FALSE	FALSE
P12830	CDH1	FALSE	FALSE	FALSE	FALSE	FALSE
P12882	MYH1	FALSE	FALSE	FALSE	FALSE	FALSE
P12883	MYH7	FALSE	FALSE	FALSE	FALSE	FALSE
P12955	PEPD	FALSE	FALSE	FALSE	FALSE	FALSE
P12956	XRCC6	FALSE	FALSE	FALSE	FALSE	FALSE
P13010	XRCC5	FALSE	FALSE	FALSE	FALSE	FALSE
P13051	UNG	FALSE	FALSE	FALSE	FALSE	FALSE
P13073	COX4I1	FALSE	FALSE	FALSE	FALSE	FALSE
P13196	ALAS1	FALSE	FALSE	FALSE	FALSE	FALSE
P13284	IFI30	FALSE	FALSE	FALSE	FALSE	FALSE
P19823	ITIH2	TRUE	TRUE	FALSE	FALSE	TRUE
P13489	RNH1	FALSE	FALSE	FALSE	FALSE	FALSE
P13498	CYBA	FALSE	FALSE	FALSE	FALSE	FALSE
P13533	MYH6	FALSE	FALSE	FALSE	FALSE	FALSE
P13535	MYH8	FALSE	FALSE	FALSE	FALSE	FALSE
P19827	ITIH1	TRUE	FALSE	FALSE	FALSE	TRUE
P20036	HLA-DPA1	TRUE	TRUE	FALSE	FALSE	TRUE
P20645	M6PR	TRUE	TRUE	TRUE	TRUE	TRUE
P13637	ATP1A3	FALSE	FALSE	FALSE	FALSE	FALSE
P13639	EEF2	FALSE	FALSE	FALSE	FALSE	FALSE
P13640	MT1G	FALSE	FALSE	FALSE	FALSE	FALSE
P13645	KRT10	FALSE	FALSE	FALSE	FALSE	FALSE
P13646	KRT13	FALSE	FALSE	FALSE	FALSE	FALSE
P13647	KRT5	FALSE	FALSE	FALSE	FALSE	FALSE
P13667	PDIA4	FALSE	FALSE	FALSE	FALSE	FALSE
P20701	ITGAL	TRUE	FALSE	FALSE	FALSE	TRUE
P20774	OGN	TRUE	TRUE	FALSE	FALSE	TRUE
P13693	TPT1	FALSE	FALSE	FALSE	FALSE	FALSE
P13716	ALAD	FALSE	FALSE	FALSE	FALSE	FALSE
P20851	C4BPB	TRUE	TRUE	FALSE	FALSE	TRUE
P13727	PRG2	FALSE	FALSE	FALSE	FALSE	FALSE
P21589	NT5E	TRUE	TRUE	TRUE	TRUE	TRUE
P13762	HLA-DRB4	FALSE	FALSE	FALSE	FALSE	FALSE
P13796	LCP1	FALSE	FALSE	FALSE	FALSE	FALSE
P13797	PLS3	FALSE	FALSE	FALSE	FALSE	FALSE
P13798	APEH	FALSE	FALSE	FALSE	FALSE	FALSE
P13804	ETFA	FALSE	FALSE	FALSE	FALSE	FALSE
P13807	GYS1	FALSE	FALSE	FALSE	FALSE	FALSE
P13861	PRKAR2A	FALSE	FALSE	FALSE	FALSE	FALSE
P13929	ENO3	FALSE	FALSE	FALSE	FALSE	FALSE
P13984	GTF2F2	FALSE	FALSE	FALSE	FALSE	FALSE
P21810	BGN	TRUE	TRUE	TRUE	TRUE	TRUE
P14174	MIF	FALSE	FALSE	FALSE	FALSE	FALSE
P14207	FOLR2	FALSE	FALSE	FALSE	FALSE	FALSE
P14209	CD99	FALSE	FALSE	FALSE	FALSE	FALSE
P14314	PRKCSH	FALSE	FALSE	FALSE	FALSE	FALSE
P14317	HCLS1	FALSE	FALSE	FALSE	FALSE	FALSE
P14324	FDPS	FALSE	FALSE	FALSE	FALSE	FALSE
P23142	FBLN1	TRUE	TRUE	FALSE	FALSE	TRUE
P14406	COX7A2	FALSE	FALSE	FALSE	FALSE	FALSE
P14415	ATP1B2	FALSE	FALSE	FALSE	FALSE	FALSE
P14543	NID1	FALSE	FALSE	FALSE	FALSE	FALSE
P14550	AKR1A1	FALSE	FALSE	FALSE	FALSE	FALSE
P14555	PLA2G2A	FALSE	FALSE	FALSE	FALSE	FALSE
P14618	PKM	FALSE	FALSE	FALSE	FALSE	FALSE
P14621	ACYP2	FALSE	FALSE	FALSE	FALSE	FALSE
P23229	ITGA6	TRUE	TRUE	TRUE	TRUE	TRUE
P14649	MYL6B	FALSE	FALSE	FALSE	FALSE	FALSE
P23327	HRC	TRUE	FALSE	FALSE	FALSE	TRUE
P14735	IDE	FALSE	FALSE	FALSE	FALSE	FALSE
P14780	MMP9	FALSE	FALSE	FALSE	FALSE	FALSE
P14854	COX6B1	FALSE	FALSE	FALSE	FALSE	FALSE
P14866	HNRNPL	FALSE	FALSE	FALSE	FALSE	FALSE
P14868	DARS1	FALSE	FALSE	FALSE	FALSE	FALSE
P14902	IDO1	FALSE	FALSE	FALSE	FALSE	FALSE
P14923	JUP	FALSE	FALSE	FALSE	FALSE	FALSE
P14927	UQCRB	FALSE	FALSE	FALSE	FALSE	FALSE
P15085	CPA1	FALSE	FALSE	FALSE	FALSE	FALSE
P15088	CPA3	FALSE	FALSE	FALSE	FALSE	FALSE
P15090	FABP4	FALSE	FALSE	FALSE	FALSE	FALSE
P15104	GLUL	FALSE	FALSE	FALSE	FALSE	FALSE
P15121	AKR1B1	FALSE	FALSE	FALSE	FALSE	FALSE
P24043	LAMA2	TRUE	TRUE	FALSE	FALSE	TRUE
P24821	TNC	TRUE	TRUE	TRUE	TRUE	TRUE
P15169	CPN1	FALSE	FALSE	FALSE	FALSE	FALSE
P15170	GSPT1	FALSE	FALSE	FALSE	FALSE	FALSE
P15259	PGAM2	FALSE	FALSE	FALSE	FALSE	FALSE
P26006	ITGA3	TRUE	TRUE	TRUE	TRUE	TRUE
P15289	ARSA	FALSE	FALSE	FALSE	FALSE	FALSE
P15309	ACP3	FALSE	FALSE	FALSE	FALSE	FALSE
P15311	EZR	FALSE	FALSE	FALSE	FALSE	FALSE
P15374	UCHL3	FALSE	FALSE	FALSE	FALSE	FALSE
P15408	FOSL2	FALSE	FALSE	FALSE	FALSE	FALSE
P15502	ELN	FALSE	FALSE	FALSE	FALSE	FALSE
P26927	MST1	TRUE	FALSE	FALSE	FALSE	TRUE
P15531	NME1	FALSE	FALSE	FALSE	FALSE	FALSE
P15559	NQO1	FALSE	FALSE	FALSE	FALSE	FALSE
P27169	PON1	TRUE	FALSE	FALSE	FALSE	TRUE
P15814	IGLL1	FALSE	FALSE	FALSE	FALSE	FALSE
P27487	DPP4	TRUE	TRUE	TRUE	TRUE	TRUE
P15880	RPS2	FALSE	FALSE	FALSE	FALSE	FALSE
P15882	CHN1	FALSE	FALSE	FALSE	FALSE	FALSE
P15907	ST6GAL1	FALSE	FALSE	FALSE	FALSE	FALSE
P15924	DSP	FALSE	FALSE	FALSE	FALSE	FALSE
P15927	RPA2	FALSE	FALSE	FALSE	FALSE	FALSE
P15954	COX7C	FALSE	FALSE	FALSE	FALSE	FALSE
P16035	TIMP2	FALSE	FALSE	FALSE	FALSE	FALSE
P27701	CD82	TRUE	TRUE	TRUE	FALSE	TRUE
P16083	NQO2	FALSE	FALSE	FALSE	FALSE	FALSE
P16104	H2AX	FALSE	FALSE	FALSE	FALSE	FALSE
P16109	SELP	FALSE	FALSE	FALSE	FALSE	FALSE
P16144	ITGB4	FALSE	FALSE	FALSE	FALSE	FALSE
P16152	CBR1	FALSE	FALSE	FALSE	FALSE	FALSE
P16157	ANK1	FALSE	FALSE	FALSE	FALSE	FALSE
P16219	ACADS	FALSE	FALSE	FALSE	FALSE	FALSE
P16220	CREB1	FALSE	FALSE	FALSE	FALSE	FALSE
P28799	GRN	TRUE	FALSE	FALSE	FALSE	TRUE
P28827	PTPRM	TRUE	TRUE	TRUE	TRUE	TRUE
P16298	PPP3CB	FALSE	FALSE	FALSE	FALSE	FALSE
P16333	NCK1	FALSE	FALSE	FALSE	FALSE	FALSE
P16383	GCFC2	FALSE	FALSE	FALSE	FALSE	FALSE
P16401	H1-5	FALSE	FALSE	FALSE	FALSE	FALSE
P16402	H1-3	FALSE	FALSE	FALSE	FALSE	FALSE
P16403	H1-2	FALSE	FALSE	FALSE	FALSE	FALSE
P16435	POR	FALSE	FALSE	FALSE	FALSE	FALSE
P16452	EPB42	FALSE	FALSE	FALSE	FALSE	FALSE
P16455	MGMT	FALSE	FALSE	FALSE	FALSE	FALSE
P16591	FER	FALSE	FALSE	FALSE	FALSE	FALSE
P16615	ATP2A2	FALSE	FALSE	FALSE	FALSE	FALSE
P28906	CD34	TRUE	TRUE	TRUE	TRUE	TRUE
P16860	NPPB	FALSE	FALSE	FALSE	FALSE	FALSE
P16885	PLCG2	FALSE	FALSE	FALSE	FALSE	FALSE
P16930	FAH	FALSE	FALSE	FALSE	FALSE	FALSE
P16949	STMN1	FALSE	FALSE	FALSE	FALSE	FALSE
P16989	YBX3	FALSE	FALSE	FALSE	FALSE	FALSE
P17026	ZNF22	FALSE	FALSE	FALSE	FALSE	FALSE
P29622	SERPINA4	TRUE	FALSE	FALSE	FALSE	TRUE
P17066	HSPA6	FALSE	FALSE	FALSE	FALSE	FALSE
P17081	RHOQ	FALSE	FALSE	FALSE	FALSE	FALSE
P17096	HMGA1	FALSE	FALSE	FALSE	FALSE	FALSE
P17152	TMEM11	FALSE	FALSE	FALSE	FALSE	FALSE
P17174	GOT1	FALSE	FALSE	FALSE	FALSE	FALSE
P17213	BPI	FALSE	FALSE	FALSE	FALSE	FALSE
P17252	PRKCA	FALSE	FALSE	FALSE	FALSE	FALSE
P30533	LRPAP1	TRUE	FALSE	FALSE	FALSE	TRUE
P17302	GJA1	FALSE	FALSE	FALSE	FALSE	FALSE
P17480	UBTF	FALSE	FALSE	FALSE	FALSE	FALSE
P17516	AKR1C4	FALSE	FALSE	FALSE	FALSE	FALSE
P17540	CKMT2	FALSE	FALSE	FALSE	FALSE	FALSE
P17568	NDUFB7	FALSE	FALSE	FALSE	FALSE	FALSE
P17612	PRKACA	FALSE	FALSE	FALSE	FALSE	FALSE
P17655	CAPN2	FALSE	FALSE	FALSE	FALSE	FALSE
P17661	DES	FALSE	FALSE	FALSE	FALSE	FALSE
P17677	GAP43	FALSE	FALSE	FALSE	FALSE	FALSE
P17812	CTPS1	FALSE	FALSE	FALSE	FALSE	FALSE
P31641	SLC6A6	TRUE	TRUE	FALSE	FALSE	TRUE
P17844	DDX5	FALSE	FALSE	FALSE	FALSE	FALSE
P17858	PFKL	FALSE	FALSE	FALSE	FALSE	FALSE
P17900	GM2A	FALSE	FALSE	FALSE	FALSE	FALSE
P17931	LGALS3	FALSE	FALSE	FALSE	FALSE	FALSE
P32418	SLC8A1	TRUE	TRUE	FALSE	FALSE	TRUE
P33527	ABCC1	TRUE	TRUE	TRUE	FALSE	TRUE
P17980	PSMC3	FALSE	FALSE	FALSE	FALSE	FALSE
P17987	TCP1	FALSE	FALSE	FALSE	FALSE	FALSE
P18031	PTPN1	FALSE	FALSE	FALSE	FALSE	FALSE
P18065	IGFBP2	FALSE	FALSE	FALSE	FALSE	FALSE
P18077	RPL35A	FALSE	FALSE	FALSE	FALSE	FALSE
P35052	GPC1	TRUE	TRUE	TRUE	TRUE	TRUE
P18085	ARF4	FALSE	FALSE	FALSE	FALSE	FALSE
P18124	RPL7	FALSE	FALSE	FALSE	FALSE	FALSE
P18206	VCL	FALSE	FALSE	FALSE	FALSE	FALSE
P35555	FBN1	TRUE	TRUE	TRUE	TRUE	TRUE
P18433	PTPRA	FALSE	FALSE	FALSE	FALSE	FALSE
P18440	NAT1	FALSE	FALSE	FALSE	FALSE	FALSE
P18510	IL1RN	FALSE	FALSE	FALSE	FALSE	FALSE
P18583	SON	FALSE	FALSE	FALSE	FALSE	FALSE
P18621	RPL17	FALSE	FALSE	FALSE	FALSE	FALSE
P18669	PGAM1	FALSE	FALSE	FALSE	FALSE	FALSE
P18754	RCC1	FALSE	FALSE	FALSE	FALSE	FALSE
P18827	SDC1	FALSE	FALSE	FALSE	FALSE	FALSE
P18859	ATP5PF	FALSE	FALSE	FALSE	FALSE	FALSE
P19013	KRT4	FALSE	FALSE	FALSE	FALSE	FALSE
P35556	FBN2	TRUE	TRUE	TRUE	TRUE	TRUE
P35613	BSG	TRUE	TRUE	TRUE	TRUE	TRUE
P19174	PLCG1	FALSE	FALSE	FALSE	FALSE	FALSE
P19237	TNNI1	FALSE	FALSE	FALSE	FALSE	FALSE
P36269	GGT5	TRUE	TRUE	TRUE	TRUE	TRUE
P36980	CFHR2	TRUE	FALSE	FALSE	FALSE	TRUE
P19338	NCL	FALSE	FALSE	FALSE	FALSE	FALSE
P19367	HK1	FALSE	FALSE	FALSE	FALSE	FALSE
P19388	POLR2E	FALSE	FALSE	FALSE	FALSE	FALSE
P19404	NDUFV2	FALSE	FALSE	FALSE	FALSE	FALSE
P19429	TNNI3	FALSE	FALSE	FALSE	FALSE	FALSE
P19474	TRIM21	FALSE	FALSE	FALSE	FALSE	FALSE
P19484	TFEB	FALSE	FALSE	FALSE	FALSE	FALSE
P19525	EIF2AK2	FALSE	FALSE	FALSE	FALSE	FALSE
P19623	SRM	FALSE	FALSE	FALSE	FALSE	FALSE
P19634	SLC9A1	FALSE	FALSE	FALSE	FALSE	FALSE
P37173	TGFBR2	TRUE	TRUE	TRUE	TRUE	TRUE
P19784	CSNK2A2	FALSE	FALSE	FALSE	FALSE	FALSE
P38435	GGCX	TRUE	FALSE	FALSE	FALSE	TRUE
P39059	COL15A1	TRUE	TRUE	FALSE	FALSE	TRUE
P19838	NFKB1	FALSE	FALSE	FALSE	FALSE	FALSE
P19878	NCF2	FALSE	FALSE	FALSE	FALSE	FALSE
P19971	TYMP	FALSE	FALSE	FALSE	FALSE	FALSE
P20020	ATP2B1	FALSE	FALSE	FALSE	FALSE	FALSE
P40189	IL6ST	TRUE	TRUE	TRUE	TRUE	TRUE
P20042	EIF2S2	FALSE	FALSE	FALSE	FALSE	FALSE
P20061	TCN1	FALSE	FALSE	FALSE	FALSE	FALSE
P20073	ANXA7	FALSE	FALSE	FALSE	FALSE	FALSE
P20160	AZU1	FALSE	FALSE	FALSE	FALSE	FALSE
P20290	BTF3	FALSE	FALSE	FALSE	FALSE	FALSE
P20292	ALOX5AP	FALSE	FALSE	FALSE	FALSE	FALSE
P20336	RAB3A	FALSE	FALSE	FALSE	FALSE	FALSE
P20338	RAB4A	FALSE	FALSE	FALSE	FALSE	FALSE
P20339	RAB5A	FALSE	FALSE	FALSE	FALSE	FALSE
P20340	RAB6A	FALSE	FALSE	FALSE	FALSE	FALSE
P20591	MX1	FALSE	FALSE	FALSE	FALSE	FALSE
P20592	MX2	FALSE	FALSE	FALSE	FALSE	FALSE
P20618	PSMB1	FALSE	FALSE	FALSE	FALSE	FALSE
P41222	PTGDS	TRUE	TRUE	FALSE	FALSE	TRUE
P20674	COX5A	FALSE	FALSE	FALSE	FALSE	FALSE
P20700	LMNB1	FALSE	FALSE	FALSE	FALSE	FALSE
P42892	ECE1	TRUE	TRUE	TRUE	TRUE	TRUE
P43003	SLC1A3	TRUE	FALSE	FALSE	FALSE	TRUE
P20810	CAST	FALSE	FALSE	FALSE	FALSE	FALSE
P43007	SLC1A4	TRUE	TRUE	TRUE	FALSE	TRUE
P43121	MCAM	TRUE	TRUE	TRUE	TRUE	TRUE
P20930	FLG	FALSE	FALSE	FALSE	FALSE	FALSE
P20933	AGA	FALSE	FALSE	FALSE	FALSE	FALSE
P20936	RASA1	FALSE	FALSE	FALSE	FALSE	FALSE
P20962	PTMS	FALSE	FALSE	FALSE	FALSE	FALSE
P21246	PTN	FALSE	FALSE	FALSE	FALSE	FALSE
P21266	GSTM3	FALSE	FALSE	FALSE	FALSE	FALSE
P21281	ATP6V1B2	FALSE	FALSE	FALSE	FALSE	FALSE
P21283	ATP6V1C1	FALSE	FALSE	FALSE	FALSE	FALSE
P21291	CSRP1	FALSE	FALSE	FALSE	FALSE	FALSE
P21333	FLNA	FALSE	FALSE	FALSE	FALSE	FALSE
P21397	MAOA	FALSE	FALSE	FALSE	FALSE	FALSE
P21399	ACO1	FALSE	FALSE	FALSE	FALSE	FALSE
P43251	BTD	TRUE	FALSE	FALSE	FALSE	TRUE
P21549	AGXT	FALSE	FALSE	FALSE	FALSE	FALSE
P21579	SYT1	FALSE	FALSE	FALSE	FALSE	FALSE
P43307	SSR1	TRUE	FALSE	FALSE	FALSE	TRUE
P21695	GPD1	FALSE	FALSE	FALSE	FALSE	FALSE
P21757	MSR1	FALSE	FALSE	FALSE	FALSE	FALSE
P21796	VDAC1	FALSE	FALSE	FALSE	FALSE	FALSE
P43652	AFM	TRUE	FALSE	FALSE	FALSE	TRUE
P21912	SDHB	FALSE	FALSE	FALSE	FALSE	FALSE
P21926	CD9	FALSE	FALSE	FALSE	FALSE	FALSE
P21953	BCKDHB	FALSE	FALSE	FALSE	FALSE	FALSE
P21964	COMT	FALSE	FALSE	FALSE	FALSE	FALSE
P21980	TGM2	FALSE	FALSE	FALSE	FALSE	FALSE
P22033	MMUT	FALSE	FALSE	FALSE	FALSE	FALSE
P22059	OSBP	FALSE	FALSE	FALSE	FALSE	FALSE
P22061	PCMT1	FALSE	FALSE	FALSE	FALSE	FALSE
P22087	FBL	FALSE	FALSE	FALSE	FALSE	FALSE
P22102	GART	FALSE	FALSE	FALSE	FALSE	FALSE
P46977	STT3A	TRUE	TRUE	TRUE	TRUE	TRUE
P22234	PAICS	FALSE	FALSE	FALSE	FALSE	FALSE
P22304	IDS	FALSE	FALSE	FALSE	FALSE	FALSE
P22307	SCP2	FALSE	FALSE	FALSE	FALSE	FALSE
P22314	UBA1	FALSE	FALSE	FALSE	FALSE	FALSE
P22352	GPX3	FALSE	FALSE	FALSE	FALSE	FALSE
P22392	NME2	FALSE	FALSE	FALSE	FALSE	FALSE
P48509	CD151	TRUE	TRUE	TRUE	TRUE	TRUE
P22570	FDXR	FALSE	FALSE	FALSE	FALSE	FALSE
P22626	HNRNPA2B1	FALSE	FALSE	FALSE	FALSE	FALSE
P22676	CALB2	FALSE	FALSE	FALSE	FALSE	FALSE
P22692	IGFBP4	FALSE	FALSE	FALSE	FALSE	FALSE
P22694	PRKACB	FALSE	FALSE	FALSE	FALSE	FALSE
P22695	UQCRC2	FALSE	FALSE	FALSE	FALSE	FALSE
P22735	TGM1	FALSE	FALSE	FALSE	FALSE	FALSE
P22748	CA4	FALSE	FALSE	FALSE	FALSE	FALSE
P22792	CPN2	FALSE	FALSE	FALSE	FALSE	FALSE
P22830	FECH	FALSE	FALSE	FALSE	FALSE	FALSE
P22894	MMP8	FALSE	FALSE	FALSE	FALSE	FALSE
P22897	MRC1	FALSE	FALSE	FALSE	FALSE	FALSE
P23083	IGHV1-2	FALSE	FALSE	FALSE	FALSE	FALSE
P23141	CES1	FALSE	FALSE	FALSE	FALSE	FALSE
P48723	HSPA13	TRUE	TRUE	FALSE	FALSE	TRUE
P23193	TCEA1	FALSE	FALSE	FALSE	FALSE	FALSE
P23219	PTGS1	FALSE	FALSE	FALSE	FALSE	FALSE
P48740	MASP1	TRUE	TRUE	FALSE	FALSE	TRUE
P23246	SFPQ	FALSE	FALSE	FALSE	FALSE	FALSE
P23258	TUBG1	FALSE	FALSE	FALSE	FALSE	FALSE
P23276	KEL	FALSE	FALSE	FALSE	FALSE	FALSE
P48960	ADGRE5	TRUE	TRUE	TRUE	TRUE	TRUE
P23297	S100A1	FALSE	FALSE	FALSE	FALSE	FALSE
P49908	SELENOP	TRUE	FALSE	FALSE	FALSE	TRUE
P23368	ME2	FALSE	FALSE	FALSE	FALSE	FALSE
P23381	WARS1	FALSE	FALSE	FALSE	FALSE	FALSE
P23396	RPS3	FALSE	FALSE	FALSE	FALSE	FALSE
P23434	GCSH	FALSE	FALSE	FALSE	FALSE	FALSE
P49961	ENTPD1	TRUE	TRUE	TRUE	TRUE	TRUE
P23497	SP100	FALSE	FALSE	FALSE	FALSE	FALSE
P23508	MCC	FALSE	FALSE	FALSE	FALSE	FALSE
P23526	AHCY	FALSE	FALSE	FALSE	FALSE	FALSE
P23528	CFL1	FALSE	FALSE	FALSE	FALSE	FALSE
P23588	EIF4B	FALSE	FALSE	FALSE	FALSE	FALSE
P23610	F8A1	FALSE	FALSE	FALSE	FALSE	FALSE
P23634	ATP2B4	FALSE	FALSE	FALSE	FALSE	FALSE
P23743	DGKA	FALSE	FALSE	FALSE	FALSE	FALSE
P23786	CPT2	FALSE	FALSE	FALSE	FALSE	FALSE
P23919	DTYMK	FALSE	FALSE	FALSE	FALSE	FALSE
P23921	RRM1	FALSE	FALSE	FALSE	FALSE	FALSE
P23946	CMA1	FALSE	FALSE	FALSE	FALSE	FALSE
P50454	SERPINH1	TRUE	TRUE	FALSE	FALSE	TRUE
P24158	PRTN3	FALSE	FALSE	FALSE	FALSE	FALSE
P24298	GPT	FALSE	FALSE	FALSE	FALSE	FALSE
P24310	COX7A1	FALSE	FALSE	FALSE	FALSE	FALSE
P24311	COX7B	FALSE	FALSE	FALSE	FALSE	FALSE
P24534	EEF1B2	FALSE	FALSE	FALSE	FALSE	FALSE
P24539	ATP5PB	FALSE	FALSE	FALSE	FALSE	FALSE
P24557	TBXAS1	FALSE	FALSE	FALSE	FALSE	FALSE
P24592	IGFBP6	FALSE	FALSE	FALSE	FALSE	FALSE
P24593	IGFBP5	FALSE	FALSE	FALSE	FALSE	FALSE
P24666	ACP1	FALSE	FALSE	FALSE	FALSE	FALSE
P24752	ACAT1	FALSE	FALSE	FALSE	FALSE	FALSE
P50895	BCAM	TRUE	TRUE	TRUE	TRUE	TRUE
P24844	MYL9	FALSE	FALSE	FALSE	FALSE	FALSE
P24928	POLR2A	FALSE	FALSE	FALSE	FALSE	FALSE
P24941	CDK2	FALSE	FALSE	FALSE	FALSE	FALSE
P25067	COL8A2	FALSE	FALSE	FALSE	FALSE	FALSE
P25098	GRK2	FALSE	FALSE	FALSE	FALSE	FALSE
P25189	MPZ	FALSE	FALSE	FALSE	FALSE	FALSE
P25311	AZGP1	FALSE	FALSE	FALSE	FALSE	FALSE
P25325	MPST	FALSE	FALSE	FALSE	FALSE	FALSE
P50897	PPT1	TRUE	FALSE	FALSE	FALSE	TRUE
P25398	RPS12	FALSE	FALSE	FALSE	FALSE	FALSE
P25685	DNAJB1	FALSE	FALSE	FALSE	FALSE	FALSE
P25686	DNAJB2	FALSE	FALSE	FALSE	FALSE	FALSE
P25705	ATP5F1A	FALSE	FALSE	FALSE	FALSE	FALSE
P25713	MT3	FALSE	FALSE	FALSE	FALSE	FALSE
P25774	CTSS	FALSE	FALSE	FALSE	FALSE	FALSE
P25786	PSMA1	FALSE	FALSE	FALSE	FALSE	FALSE
P25787	PSMA2	FALSE	FALSE	FALSE	FALSE	FALSE
P25788	PSMA3	FALSE	FALSE	FALSE	FALSE	FALSE
P25789	PSMA4	FALSE	FALSE	FALSE	FALSE	FALSE
P25815	S100P	FALSE	FALSE	FALSE	FALSE	FALSE
P51790	CLCN3	TRUE	FALSE	FALSE	FALSE	TRUE
P51797	CLCN6	TRUE	FALSE	FALSE	FALSE	TRUE
P51884	LUM	TRUE	FALSE	FALSE	FALSE	TRUE
P26038	MSN	FALSE	FALSE	FALSE	FALSE	FALSE
P26045	PTPN3	FALSE	FALSE	FALSE	FALSE	FALSE
P26196	DDX6	FALSE	FALSE	FALSE	FALSE	FALSE
P26358	DNMT1	FALSE	FALSE	FALSE	FALSE	FALSE
P26368	U2AF2	FALSE	FALSE	FALSE	FALSE	FALSE
P26373	RPL13	FALSE	FALSE	FALSE	FALSE	FALSE
P26440	IVD	FALSE	FALSE	FALSE	FALSE	FALSE
P26447	S100A4	FALSE	FALSE	FALSE	FALSE	FALSE
P26572	MGAT1	FALSE	FALSE	FALSE	FALSE	FALSE
P26583	HMGB2	FALSE	FALSE	FALSE	FALSE	FALSE
P26599	PTBP1	FALSE	FALSE	FALSE	FALSE	FALSE
P26639	TARS1	FALSE	FALSE	FALSE	FALSE	FALSE
P26640	VARS1	FALSE	FALSE	FALSE	FALSE	FALSE
P26641	EEF1G	FALSE	FALSE	FALSE	FALSE	FALSE
P26678	PLN	FALSE	FALSE	FALSE	FALSE	FALSE
P26885	FKBP2	FALSE	FALSE	FALSE	FALSE	FALSE
P51888	PRELP	TRUE	TRUE	FALSE	FALSE	TRUE
P27105	STOM	FALSE	FALSE	FALSE	FALSE	FALSE
P27144	AK4	FALSE	FALSE	FALSE	FALSE	FALSE
P52569	SLC7A2	TRUE	TRUE	TRUE	TRUE	TRUE
P27338	MAOB	FALSE	FALSE	FALSE	FALSE	FALSE
P27348	YWHAQ	FALSE	FALSE	FALSE	FALSE	FALSE
P27361	MAPK3	FALSE	FALSE	FALSE	FALSE	FALSE
P27482	CALML3	FALSE	FALSE	FALSE	FALSE	FALSE
P53801	PTTG1IP	TRUE	TRUE	FALSE	FALSE	TRUE
P27635	RPL10	FALSE	FALSE	FALSE	FALSE	FALSE
P27658	COL8A1	FALSE	FALSE	FALSE	FALSE	FALSE
P27694	RPA1	FALSE	FALSE	FALSE	FALSE	FALSE
P27695	APEX1	FALSE	FALSE	FALSE	FALSE	FALSE
P54289	CACNA2D1	TRUE	TRUE	TRUE	TRUE	TRUE
P27707	DCK	FALSE	FALSE	FALSE	FALSE	FALSE
P27708	CAD	FALSE	FALSE	FALSE	FALSE	FALSE
P27797	CALR	FALSE	FALSE	FALSE	FALSE	FALSE
P27816	MAP4	FALSE	FALSE	FALSE	FALSE	FALSE
P27824	CANX	FALSE	FALSE	FALSE	FALSE	FALSE
P27918	CFP	FALSE	FALSE	FALSE	FALSE	FALSE
P27930	IL1R2	FALSE	FALSE	FALSE	FALSE	FALSE
P27986	PIK3R1	FALSE	FALSE	FALSE	FALSE	FALSE
P28062	PSMB8	FALSE	FALSE	FALSE	FALSE	FALSE
P28065	PSMB9	FALSE	FALSE	FALSE	FALSE	FALSE
P28066	PSMA5	FALSE	FALSE	FALSE	FALSE	FALSE
P28070	PSMB4	FALSE	FALSE	FALSE	FALSE	FALSE
P28072	PSMB6	FALSE	FALSE	FALSE	FALSE	FALSE
P28074	PSMB5	FALSE	FALSE	FALSE	FALSE	FALSE
P28161	GSTM2	FALSE	FALSE	FALSE	FALSE	FALSE
P28288	ABCD3	FALSE	FALSE	FALSE	FALSE	FALSE
P28289	TMOD1	FALSE	FALSE	FALSE	FALSE	FALSE
P54709	ATP1B3	TRUE	TRUE	TRUE	TRUE	TRUE
P28330	ACADL	FALSE	FALSE	FALSE	FALSE	FALSE
P28331	NDUFS1	FALSE	FALSE	FALSE	FALSE	FALSE
P28332	ADH6	FALSE	FALSE	FALSE	FALSE	FALSE
P28482	MAPK1	FALSE	FALSE	FALSE	FALSE	FALSE
P28676	GCA	FALSE	FALSE	FALSE	FALSE	FALSE
P55058	PLTP	TRUE	TRUE	FALSE	FALSE	TRUE
P55083	MFAP4	TRUE	TRUE	FALSE	FALSE	TRUE
P28838	LAP3	FALSE	FALSE	FALSE	FALSE	FALSE
P55268	LAMB2	TRUE	TRUE	TRUE	TRUE	TRUE
P55287	CDH11	TRUE	TRUE	FALSE	FALSE	TRUE
P29034	S100A2	FALSE	FALSE	FALSE	FALSE	FALSE
P29144	TPP2	FALSE	FALSE	FALSE	FALSE	FALSE
P29218	IMPA1	FALSE	FALSE	FALSE	FALSE	FALSE
P29350	PTPN6	FALSE	FALSE	FALSE	FALSE	FALSE
P29353	SHC1	FALSE	FALSE	FALSE	FALSE	FALSE
P29372	MPG	FALSE	FALSE	FALSE	FALSE	FALSE
P29373	CRABP2	FALSE	FALSE	FALSE	FALSE	FALSE
P29401	TKT	FALSE	FALSE	FALSE	FALSE	FALSE
P29466	CASP1	FALSE	FALSE	FALSE	FALSE	FALSE
P29474	NOS3	FALSE	FALSE	FALSE	FALSE	FALSE
P29508	SERPINB3	FALSE	FALSE	FALSE	FALSE	FALSE
P29536	LMOD1	FALSE	FALSE	FALSE	FALSE	FALSE
P29590	PML	FALSE	FALSE	FALSE	FALSE	FALSE
P55290	CDH13	TRUE	TRUE	TRUE	TRUE	TRUE
P29692	EEF1D	FALSE	FALSE	FALSE	FALSE	FALSE
P29728	OAS2	FALSE	FALSE	FALSE	FALSE	FALSE
P29966	MARCKS	FALSE	FALSE	FALSE	FALSE	FALSE
P55899	FCGRT	TRUE	TRUE	TRUE	TRUE	TRUE
P29992	GNA11	FALSE	FALSE	FALSE	FALSE	FALSE
P30038	ALDH4A1	FALSE	FALSE	FALSE	FALSE	FALSE
P30039	PBLD	FALSE	FALSE	FALSE	FALSE	FALSE
P30040	ERP29	FALSE	FALSE	FALSE	FALSE	FALSE
P30041	PRDX6	FALSE	FALSE	FALSE	FALSE	FALSE
P30043	BLVRB	FALSE	FALSE	FALSE	FALSE	FALSE
P30044	PRDX5	FALSE	FALSE	FALSE	FALSE	FALSE
P30046	DDT	FALSE	FALSE	FALSE	FALSE	FALSE
P30047	GCHFR	FALSE	FALSE	FALSE	FALSE	FALSE
P30048	PRDX3	FALSE	FALSE	FALSE	FALSE	FALSE
P30049	ATP5F1D	FALSE	FALSE	FALSE	FALSE	FALSE
P30050	RPL12	FALSE	FALSE	FALSE	FALSE	FALSE
P30084	ECHS1	FALSE	FALSE	FALSE	FALSE	FALSE
P30085	CMPK1	FALSE	FALSE	FALSE	FALSE	FALSE
P30086	PEBP1	FALSE	FALSE	FALSE	FALSE	FALSE
P30101	PDIA3	FALSE	FALSE	FALSE	FALSE	FALSE
P30153	PPP2R1A	FALSE	FALSE	FALSE	FALSE	FALSE
P30273	FCER1G	FALSE	FALSE	FALSE	FALSE	FALSE
P30405	PPIF	FALSE	FALSE	FALSE	FALSE	FALSE
P30414	NKTR	FALSE	FALSE	FALSE	FALSE	FALSE
P30419	NMT1	FALSE	FALSE	FALSE	FALSE	FALSE
P56199	ITGA1	TRUE	TRUE	TRUE	TRUE	TRUE
P30519	HMOX2	FALSE	FALSE	FALSE	FALSE	FALSE
P30520	ADSS2	FALSE	FALSE	FALSE	FALSE	FALSE
P57087	JAM2	TRUE	TRUE	FALSE	TRUE	TRUE
P78310	CXADR	TRUE	FALSE	FALSE	FALSE	TRUE
P30536	TSPO	FALSE	FALSE	FALSE	FALSE	FALSE
P30566	ADSL	FALSE	FALSE	FALSE	FALSE	FALSE
P30613	PKLR	FALSE	FALSE	FALSE	FALSE	FALSE
P30622	CLIP1	FALSE	FALSE	FALSE	FALSE	FALSE
P30626	SRI	FALSE	FALSE	FALSE	FALSE	FALSE
P30711	GSTT1	FALSE	FALSE	FALSE	FALSE	FALSE
P30740	SERPINB1	FALSE	FALSE	FALSE	FALSE	FALSE
P30837	ALDH1B1	FALSE	FALSE	FALSE	FALSE	FALSE
P30876	POLR2B	FALSE	FALSE	FALSE	FALSE	FALSE
P31025	LCN1	FALSE	FALSE	FALSE	FALSE	FALSE
P31040	SDHA	FALSE	FALSE	FALSE	FALSE	FALSE
P31146	CORO1A	FALSE	FALSE	FALSE	FALSE	FALSE
P31150	GDI1	FALSE	FALSE	FALSE	FALSE	FALSE
P31151	S100A7	FALSE	FALSE	FALSE	FALSE	FALSE
P31153	MAT2A	FALSE	FALSE	FALSE	FALSE	FALSE
P31321	PRKAR1B	FALSE	FALSE	FALSE	FALSE	FALSE
P31323	PRKAR2B	FALSE	FALSE	FALSE	FALSE	FALSE
P31327	CPS1	FALSE	FALSE	FALSE	FALSE	FALSE
P31431	SDC4	FALSE	FALSE	FALSE	FALSE	FALSE
P31483	TIA1	FALSE	FALSE	FALSE	FALSE	FALSE
P78324	SIRPA	TRUE	TRUE	TRUE	TRUE	TRUE
P31689	DNAJA1	FALSE	FALSE	FALSE	FALSE	FALSE
P31749	AKT1	FALSE	FALSE	FALSE	FALSE	FALSE
P31751	AKT2	FALSE	FALSE	FALSE	FALSE	FALSE
P31930	UQCRC1	FALSE	FALSE	FALSE	FALSE	FALSE
P31937	HIBADH	FALSE	FALSE	FALSE	FALSE	FALSE
P31939	ATIC	FALSE	FALSE	FALSE	FALSE	FALSE
P31942	HNRNPH3	FALSE	FALSE	FALSE	FALSE	FALSE
P31943	HNRNPH1	FALSE	FALSE	FALSE	FALSE	FALSE
P31944	CASP14	FALSE	FALSE	FALSE	FALSE	FALSE
P31946	YWHAB	FALSE	FALSE	FALSE	FALSE	FALSE
P31947	SFN	FALSE	FALSE	FALSE	FALSE	FALSE
P31948	STIP1	FALSE	FALSE	FALSE	FALSE	FALSE
P31949	S100A11	FALSE	FALSE	FALSE	FALSE	FALSE
P31997	CEACAM8	FALSE	FALSE	FALSE	FALSE	FALSE
P78536	ADAM17	TRUE	TRUE	TRUE	TRUE	TRUE
P32119	PRDX2	FALSE	FALSE	FALSE	FALSE	FALSE
P32189	GK	FALSE	FALSE	FALSE	FALSE	FALSE
P32320	CDA	FALSE	FALSE	FALSE	FALSE	FALSE
P32321	DCTD	FALSE	FALSE	FALSE	FALSE	FALSE
P80108	GPLD1	TRUE	FALSE	FALSE	FALSE	TRUE
P32455	GBP1	FALSE	FALSE	FALSE	FALSE	FALSE
P32456	GBP2	FALSE	FALSE	FALSE	FALSE	FALSE
P32754	HPD	FALSE	FALSE	FALSE	FALSE	FALSE
P32929	CTH	FALSE	FALSE	FALSE	FALSE	FALSE
P32969	RPL9	FALSE	FALSE	FALSE	FALSE	FALSE
P33121	ACSL1	FALSE	FALSE	FALSE	FALSE	FALSE
P98095	FBLN2	TRUE	TRUE	TRUE	TRUE	TRUE
P33176	KIF5B	FALSE	FALSE	FALSE	FALSE	FALSE
P33240	CSTF2	FALSE	FALSE	FALSE	FALSE	FALSE
P33241	LSP1	FALSE	FALSE	FALSE	FALSE	FALSE
P33316	DUT	FALSE	FALSE	FALSE	FALSE	FALSE
P33402	GUCY1A2	FALSE	FALSE	FALSE	FALSE	FALSE
P98160	HSPG2	TRUE	TRUE	TRUE	TRUE	TRUE
P33897	ABCD1	FALSE	FALSE	FALSE	FALSE	FALSE
P33908	MAN1A1	FALSE	FALSE	FALSE	FALSE	FALSE
P34059	GALNS	FALSE	FALSE	FALSE	FALSE	FALSE
P34096	RNASE4	FALSE	FALSE	FALSE	FALSE	FALSE
P34741	SDC2	FALSE	FALSE	FALSE	FALSE	FALSE
P34896	SHMT1	FALSE	FALSE	FALSE	FALSE	FALSE
P34897	SHMT2	FALSE	FALSE	FALSE	FALSE	FALSE
P34913	EPHX2	FALSE	FALSE	FALSE	FALSE	FALSE
P34932	HSPA4	FALSE	FALSE	FALSE	FALSE	FALSE
P34947	GRK5	FALSE	FALSE	FALSE	FALSE	FALSE
P34949	MPI	FALSE	FALSE	FALSE	FALSE	FALSE
P35030	PRSS3	FALSE	FALSE	FALSE	FALSE	FALSE
Q01118	SCN7A	TRUE	TRUE	FALSE	FALSE	TRUE
P35080	PFN2	FALSE	FALSE	FALSE	FALSE	FALSE
P35221	CTNNA1	FALSE	FALSE	FALSE	FALSE	FALSE
P35222	CTNNB1	FALSE	FALSE	FALSE	FALSE	FALSE
P35232	PHB1	FALSE	FALSE	FALSE	FALSE	FALSE
P35237	SERPINB6	FALSE	FALSE	FALSE	FALSE	FALSE
P35240	NF2	FALSE	FALSE	FALSE	FALSE	FALSE
P35241	RDX	FALSE	FALSE	FALSE	FALSE	FALSE
P35244	RPA3	FALSE	FALSE	FALSE	FALSE	FALSE
P35247	SFTPD	FALSE	FALSE	FALSE	FALSE	FALSE
P35251	RFC1	FALSE	FALSE	FALSE	FALSE	FALSE
P35268	RPL22	FALSE	FALSE	FALSE	FALSE	FALSE
P35269	GTF2F1	FALSE	FALSE	FALSE	FALSE	FALSE
P35270	SPR	FALSE	FALSE	FALSE	FALSE	FALSE
Q02487	DSC2	TRUE	TRUE	FALSE	FALSE	TRUE
P35443	THBS4	FALSE	FALSE	FALSE	FALSE	FALSE
P35475	IDUA	FALSE	FALSE	FALSE	FALSE	FALSE
P35520	CBS	FALSE	FALSE	FALSE	FALSE	FALSE
P35527	KRT9	FALSE	FALSE	FALSE	FALSE	FALSE
P35542	SAA4	FALSE	FALSE	FALSE	FALSE	FALSE
Q02809	PLOD1	TRUE	TRUE	TRUE	TRUE	TRUE
Q03591	CFHR1	TRUE	FALSE	FALSE	FALSE	TRUE
P35558	PCK1	FALSE	FALSE	FALSE	FALSE	FALSE
P35573	AGL	FALSE	FALSE	FALSE	FALSE	FALSE
P35579	MYH9	FALSE	FALSE	FALSE	FALSE	FALSE
P35580	MYH10	FALSE	FALSE	FALSE	FALSE	FALSE
P35606	COPB2	FALSE	FALSE	FALSE	FALSE	FALSE
P35609	ACTN2	FALSE	FALSE	FALSE	FALSE	FALSE
P35611	ADD1	FALSE	FALSE	FALSE	FALSE	FALSE
P35612	ADD2	FALSE	FALSE	FALSE	FALSE	FALSE
Q05707	COL14A1	TRUE	TRUE	FALSE	FALSE	TRUE
P35625	TIMP3	FALSE	FALSE	FALSE	FALSE	FALSE
P35637	FUS	FALSE	FALSE	FALSE	FALSE	FALSE
P35658	NUP214	FALSE	FALSE	FALSE	FALSE	FALSE
P35659	DEK	FALSE	FALSE	FALSE	FALSE	FALSE
P35749	MYH11	FALSE	FALSE	FALSE	FALSE	FALSE
P35754	GLRX	FALSE	FALSE	FALSE	FALSE	FALSE
P35813	PPM1A	FALSE	FALSE	FALSE	FALSE	FALSE
P35858	IGFALS	FALSE	FALSE	FALSE	FALSE	FALSE
P35908	KRT2	FALSE	FALSE	FALSE	FALSE	FALSE
P35914	HMGCL	FALSE	FALSE	FALSE	FALSE	FALSE
P35998	PSMC2	FALSE	FALSE	FALSE	FALSE	FALSE
P36222	CHI3L1	FALSE	FALSE	FALSE	FALSE	FALSE
Q06481	APLP2	TRUE	TRUE	TRUE	FALSE	TRUE
P36404	ARL2	FALSE	FALSE	FALSE	FALSE	FALSE
P36405	ARL3	FALSE	FALSE	FALSE	FALSE	FALSE
P36507	MAP2K2	FALSE	FALSE	FALSE	FALSE	FALSE
P36542	ATP5F1C	FALSE	FALSE	FALSE	FALSE	FALSE
P36543	ATP6V1E1	FALSE	FALSE	FALSE	FALSE	FALSE
P36551	CPOX	FALSE	FALSE	FALSE	FALSE	FALSE
P36578	RPL4	FALSE	FALSE	FALSE	FALSE	FALSE
P36639	NUDT1	FALSE	FALSE	FALSE	FALSE	FALSE
P36776	LONP1	FALSE	FALSE	FALSE	FALSE	FALSE
P36871	PGM1	FALSE	FALSE	FALSE	FALSE	FALSE
P36873	PPP1CC	FALSE	FALSE	FALSE	FALSE	FALSE
P36915	GNL1	FALSE	FALSE	FALSE	FALSE	FALSE
P36952	SERPINB5	FALSE	FALSE	FALSE	FALSE	FALSE
P36954	POLR2I	FALSE	FALSE	FALSE	FALSE	FALSE
Q06828	FMOD	TRUE	TRUE	FALSE	FALSE	TRUE
P36957	DLST	FALSE	FALSE	FALSE	FALSE	FALSE
P36959	GMPR	FALSE	FALSE	FALSE	FALSE	FALSE
P36969	GPX4	FALSE	FALSE	FALSE	FALSE	FALSE
Q07075	ENPEP	TRUE	TRUE	FALSE	FALSE	TRUE
P37108	SRP14	FALSE	FALSE	FALSE	FALSE	FALSE
Q07954	LRP1	TRUE	TRUE	TRUE	TRUE	TRUE
P37198	NUP62	FALSE	FALSE	FALSE	FALSE	FALSE
P37235	HPCAL1	FALSE	FALSE	FALSE	FALSE	FALSE
P37802	TAGLN2	FALSE	FALSE	FALSE	FALSE	FALSE
P37837	TALDO1	FALSE	FALSE	FALSE	FALSE	FALSE
P37840	SNCA	FALSE	FALSE	FALSE	FALSE	FALSE
P38117	ETFB	FALSE	FALSE	FALSE	FALSE	FALSE
P38159	RBMX	FALSE	FALSE	FALSE	FALSE	FALSE
Q08380	LGALS3BP	TRUE	TRUE	TRUE	TRUE	TRUE
P38571	LIPA	FALSE	FALSE	FALSE	FALSE	FALSE
P38606	ATP6V1A	FALSE	FALSE	FALSE	FALSE	FALSE
P38646	HSPA9	FALSE	FALSE	FALSE	FALSE	FALSE
P38919	EIF4A3	FALSE	FALSE	FALSE	FALSE	FALSE
P38935	IGHMBP2	FALSE	FALSE	FALSE	FALSE	FALSE
P39019	RPS19	FALSE	FALSE	FALSE	FALSE	FALSE
P39023	RPL3	FALSE	FALSE	FALSE	FALSE	FALSE
Q08431	MFGE8	TRUE	TRUE	TRUE	FALSE	TRUE
Q08722	CD47	TRUE	TRUE	TRUE	TRUE	TRUE
P39210	MPV17	FALSE	FALSE	FALSE	FALSE	FALSE
P39656	DDOST	FALSE	FALSE	FALSE	FALSE	FALSE
P39687	ANP32A	FALSE	FALSE	FALSE	FALSE	FALSE
P39748	FEN1	FALSE	FALSE	FALSE	FALSE	FALSE
P39880	CUX1	FALSE	FALSE	FALSE	FALSE	FALSE
P40121	CAPG	FALSE	FALSE	FALSE	FALSE	FALSE
P40123	CAP2	FALSE	FALSE	FALSE	FALSE	FALSE
Q10472	GALNT1	TRUE	FALSE	FALSE	FALSE	TRUE
P40222	TXLNA	FALSE	FALSE	FALSE	FALSE	FALSE
P40227	CCT6A	FALSE	FALSE	FALSE	FALSE	FALSE
P40261	NNMT	FALSE	FALSE	FALSE	FALSE	FALSE
P40306	PSMB10	FALSE	FALSE	FALSE	FALSE	FALSE
P40429	RPL13A	FALSE	FALSE	FALSE	FALSE	FALSE
P40616	ARL1	FALSE	FALSE	FALSE	FALSE	FALSE
P40763	STAT3	FALSE	FALSE	FALSE	FALSE	FALSE
P40818	USP8	FALSE	FALSE	FALSE	FALSE	FALSE
P40855	PEX19	FALSE	FALSE	FALSE	FALSE	FALSE
P40925	MDH1	FALSE	FALSE	FALSE	FALSE	FALSE
P40926	MDH2	FALSE	FALSE	FALSE	FALSE	FALSE
P40939	HADHA	FALSE	FALSE	FALSE	FALSE	FALSE
P41091	EIF2S3	FALSE	FALSE	FALSE	FALSE	FALSE
P41218	MNDA	FALSE	FALSE	FALSE	FALSE	FALSE
P41219	PRPH	FALSE	FALSE	FALSE	FALSE	FALSE
Q10589	BST2	TRUE	TRUE	TRUE	TRUE	TRUE
P41223	BUD31	FALSE	FALSE	FALSE	FALSE	FALSE
P41226	UBA7	FALSE	FALSE	FALSE	FALSE	FALSE
P41227	NAA10	FALSE	FALSE	FALSE	FALSE	FALSE
P41236	PPP1R2	FALSE	FALSE	FALSE	FALSE	FALSE
P41240	CSK	FALSE	FALSE	FALSE	FALSE	FALSE
P41247	PNPLA4	FALSE	FALSE	FALSE	FALSE	FALSE
P41250	GARS1	FALSE	FALSE	FALSE	FALSE	FALSE
P41252	IARS1	FALSE	FALSE	FALSE	FALSE	FALSE
P41567	EIF1	FALSE	FALSE	FALSE	FALSE	FALSE
P41743	PRKCI	FALSE	FALSE	FALSE	FALSE	FALSE
P42025	ACTR1B	FALSE	FALSE	FALSE	FALSE	FALSE
P42126	ECI1	FALSE	FALSE	FALSE	FALSE	FALSE
P42167	TMPO	FALSE	FALSE	FALSE	FALSE	FALSE
P42224	STAT1	FALSE	FALSE	FALSE	FALSE	FALSE
P42226	STAT6	FALSE	FALSE	FALSE	FALSE	FALSE
P42285	MTREX	FALSE	FALSE	FALSE	FALSE	FALSE
P42330	AKR1C3	FALSE	FALSE	FALSE	FALSE	FALSE
P42331	ARHGAP25	FALSE	FALSE	FALSE	FALSE	FALSE
P42336	PIK3CA	FALSE	FALSE	FALSE	FALSE	FALSE
P42338	PIK3CB	FALSE	FALSE	FALSE	FALSE	FALSE
P42345	MTOR	FALSE	FALSE	FALSE	FALSE	FALSE
P42356	PI4KA	FALSE	FALSE	FALSE	FALSE	FALSE
P42357	HAL	FALSE	FALSE	FALSE	FALSE	FALSE
P42566	EPS15	FALSE	FALSE	FALSE	FALSE	FALSE
P42574	CASP3	FALSE	FALSE	FALSE	FALSE	FALSE
P42677	RPS27	FALSE	FALSE	FALSE	FALSE	FALSE
P42704	LRPPRC	FALSE	FALSE	FALSE	FALSE	FALSE
P42765	ACAA2	FALSE	FALSE	FALSE	FALSE	FALSE
P42766	RPL35	FALSE	FALSE	FALSE	FALSE	FALSE
P42768	WAS	FALSE	FALSE	FALSE	FALSE	FALSE
P42773	CDKN2C	FALSE	FALSE	FALSE	FALSE	FALSE
P42785	PRCP	FALSE	FALSE	FALSE	FALSE	FALSE
P42858	HTT	FALSE	FALSE	FALSE	FALSE	FALSE
Q11201	ST3GAL1	TRUE	TRUE	FALSE	FALSE	TRUE
P42898	MTHFR	FALSE	FALSE	FALSE	FALSE	FALSE
Q12797	ASPH	TRUE	FALSE	TRUE	TRUE	TRUE
Q12841	FSTL1	TRUE	TRUE	TRUE	TRUE	TRUE
P43034	PAFAH1B1	FALSE	FALSE	FALSE	FALSE	FALSE
Q12884	FAP	TRUE	TRUE	TRUE	TRUE	TRUE
P43155	CRAT	FALSE	FALSE	FALSE	FALSE	FALSE
P43243	MATR3	FALSE	FALSE	FALSE	FALSE	FALSE
Q12907	LMAN2	TRUE	FALSE	FALSE	FALSE	TRUE
P43304	GPD2	FALSE	FALSE	FALSE	FALSE	FALSE
Q12913	PTPRJ	TRUE	TRUE	TRUE	TRUE	TRUE
P43378	PTPN9	FALSE	FALSE	FALSE	FALSE	FALSE
P43405	SYK	FALSE	FALSE	FALSE	FALSE	FALSE
P43487	RANBP1	FALSE	FALSE	FALSE	FALSE	FALSE
P43490	NAMPT	FALSE	FALSE	FALSE	FALSE	FALSE
Q12999	TSPAN31	TRUE	FALSE	FALSE	FALSE	TRUE
P43686	PSMC4	FALSE	FALSE	FALSE	FALSE	FALSE
P43897	TSFM	FALSE	FALSE	FALSE	FALSE	FALSE
P45379	TNNT2	FALSE	FALSE	FALSE	FALSE	FALSE
P45381	ASPA	FALSE	FALSE	FALSE	FALSE	FALSE
Q13061	TRDN	TRUE	FALSE	FALSE	FALSE	TRUE
P45880	VDAC2	FALSE	FALSE	FALSE	FALSE	FALSE
P45954	ACADSB	FALSE	FALSE	FALSE	FALSE	FALSE
P45973	CBX5	FALSE	FALSE	FALSE	FALSE	FALSE
P45974	USP5	FALSE	FALSE	FALSE	FALSE	FALSE
P45984	MAPK9	FALSE	FALSE	FALSE	FALSE	FALSE
P45985	MAP2K4	FALSE	FALSE	FALSE	FALSE	FALSE
P46019	PHKA2	FALSE	FALSE	FALSE	FALSE	FALSE
P46020	PHKA1	FALSE	FALSE	FALSE	FALSE	FALSE
P46060	RANGAP1	FALSE	FALSE	FALSE	FALSE	FALSE
P46063	RECQL	FALSE	FALSE	FALSE	FALSE	FALSE
P46108	CRK	FALSE	FALSE	FALSE	FALSE	FALSE
P46109	CRKL	FALSE	FALSE	FALSE	FALSE	FALSE
P46199	MTIF2	FALSE	FALSE	FALSE	FALSE	FALSE
P46379	BAG6	FALSE	FALSE	FALSE	FALSE	FALSE
P46459	NSF	FALSE	FALSE	FALSE	FALSE	FALSE
P46527	CDKN1B	FALSE	FALSE	FALSE	FALSE	FALSE
Q13326	SGCG	TRUE	TRUE	FALSE	FALSE	TRUE
P46734	MAP2K3	FALSE	FALSE	FALSE	FALSE	FALSE
P46736	BRCC3	FALSE	FALSE	FALSE	FALSE	FALSE
P46776	RPL27A	FALSE	FALSE	FALSE	FALSE	FALSE
P46777	RPL5	FALSE	FALSE	FALSE	FALSE	FALSE
P46778	RPL21	FALSE	FALSE	FALSE	FALSE	FALSE
P46779	RPL28	FALSE	FALSE	FALSE	FALSE	FALSE
P46781	RPS9	FALSE	FALSE	FALSE	FALSE	FALSE
P46782	RPS5	FALSE	FALSE	FALSE	FALSE	FALSE
P46783	RPS10	FALSE	FALSE	FALSE	FALSE	FALSE
P46821	MAP1B	FALSE	FALSE	FALSE	FALSE	FALSE
P46926	GNPDA1	FALSE	FALSE	FALSE	FALSE	FALSE
P46937	YAP1	FALSE	FALSE	FALSE	FALSE	FALSE
P46939	UTRN	FALSE	FALSE	FALSE	FALSE	FALSE
P46940	IQGAP1	FALSE	FALSE	FALSE	FALSE	FALSE
P46952	HAAO	FALSE	FALSE	FALSE	FALSE	FALSE
P46976	GYG1	FALSE	FALSE	FALSE	FALSE	FALSE
Q13361	MFAP5	TRUE	TRUE	FALSE	FALSE	TRUE
P47755	CAPZA2	FALSE	FALSE	FALSE	FALSE	FALSE
P47756	CAPZB	FALSE	FALSE	FALSE	FALSE	FALSE
P47813	EIF1AX	FALSE	FALSE	FALSE	FALSE	FALSE
P47897	QARS1	FALSE	FALSE	FALSE	FALSE	FALSE
P47914	RPL29	FALSE	FALSE	FALSE	FALSE	FALSE
P47929	LGALS7	FALSE	FALSE	FALSE	FALSE	FALSE
P47985	UQCRFS1	FALSE	FALSE	FALSE	FALSE	FALSE
P48047	ATP5PO	FALSE	FALSE	FALSE	FALSE	FALSE
P48059	LIMS1	FALSE	FALSE	FALSE	FALSE	FALSE
P48147	PREP	FALSE	FALSE	FALSE	FALSE	FALSE
P48163	ME1	FALSE	FALSE	FALSE	FALSE	FALSE
P48426	PIP4K2A	FALSE	FALSE	FALSE	FALSE	FALSE
P48444	ARCN1	FALSE	FALSE	FALSE	FALSE	FALSE
P48449	LSS	FALSE	FALSE	FALSE	FALSE	FALSE
P48454	PPP3CC	FALSE	FALSE	FALSE	FALSE	FALSE
P48506	GCLC	FALSE	FALSE	FALSE	FALSE	FALSE
P48507	GCLM	FALSE	FALSE	FALSE	FALSE	FALSE
Q13423	NNT	TRUE	FALSE	FALSE	FALSE	TRUE
P48553	TRAPPC10	FALSE	FALSE	FALSE	FALSE	FALSE
P48556	PSMD8	FALSE	FALSE	FALSE	FALSE	FALSE
P48594	SERPINB4	FALSE	FALSE	FALSE	FALSE	FALSE
P48595	SERPINB10	FALSE	FALSE	FALSE	FALSE	FALSE
P48637	GSS	FALSE	FALSE	FALSE	FALSE	FALSE
P48643	CCT5	FALSE	FALSE	FALSE	FALSE	FALSE
P48651	PTDSS1	FALSE	FALSE	FALSE	FALSE	FALSE
P48681	NES	FALSE	FALSE	FALSE	FALSE	FALSE
Q13443	ADAM9	TRUE	FALSE	TRUE	FALSE	TRUE
P48728	AMT	FALSE	FALSE	FALSE	FALSE	FALSE
P48729	CSNK1A1	FALSE	FALSE	FALSE	FALSE	FALSE
P48735	IDH2	FALSE	FALSE	FALSE	FALSE	FALSE
P48739	PITPNB	FALSE	FALSE	FALSE	FALSE	FALSE
Q13505	MTX1	TRUE	FALSE	FALSE	FALSE	TRUE
P48751	SLC4A3	FALSE	FALSE	FALSE	FALSE	FALSE
Q13510	ASAH1	TRUE	TRUE	FALSE	FALSE	TRUE
P49006	MARCKSL1	FALSE	FALSE	FALSE	FALSE	FALSE
P49023	PXN	FALSE	FALSE	FALSE	FALSE	FALSE
P49069	CAMLG	FALSE	FALSE	FALSE	FALSE	FALSE
P49137	MAPKAPK2	FALSE	FALSE	FALSE	FALSE	FALSE
P49189	ALDH9A1	FALSE	FALSE	FALSE	FALSE	FALSE
P49207	RPL34	FALSE	FALSE	FALSE	FALSE	FALSE
P49247	RPIA	FALSE	FALSE	FALSE	FALSE	FALSE
P49257	LMAN1	FALSE	FALSE	FALSE	FALSE	FALSE
Q13586	STIM1	TRUE	FALSE	FALSE	FALSE	TRUE
P49327	FASN	FALSE	FALSE	FALSE	FALSE	FALSE
P49354	FNTA	FALSE	FALSE	FALSE	FALSE	FALSE
P49356	FNTB	FALSE	FALSE	FALSE	FALSE	FALSE
P49368	CCT3	FALSE	FALSE	FALSE	FALSE	FALSE
P49406	MRPL19	FALSE	FALSE	FALSE	FALSE	FALSE
P49407	ARRB1	FALSE	FALSE	FALSE	FALSE	FALSE
P49411	TUFM	FALSE	FALSE	FALSE	FALSE	FALSE
P49418	AMPH	FALSE	FALSE	FALSE	FALSE	FALSE
P49419	ALDH7A1	FALSE	FALSE	FALSE	FALSE	FALSE
P49448	GLUD2	FALSE	FALSE	FALSE	FALSE	FALSE
P49458	SRP9	FALSE	FALSE	FALSE	FALSE	FALSE
P49459	UBE2A	FALSE	FALSE	FALSE	FALSE	FALSE
P49585	PCYT1A	FALSE	FALSE	FALSE	FALSE	FALSE
P49588	AARS1	FALSE	FALSE	FALSE	FALSE	FALSE
P49589	CARS1	FALSE	FALSE	FALSE	FALSE	FALSE
P49590	HARS2	FALSE	FALSE	FALSE	FALSE	FALSE
P49591	SARS1	FALSE	FALSE	FALSE	FALSE	FALSE
P49593	PPM1F	FALSE	FALSE	FALSE	FALSE	FALSE
P49619	DGKG	FALSE	FALSE	FALSE	FALSE	FALSE
P49662	CASP4	FALSE	FALSE	FALSE	FALSE	FALSE
P49674	CSNK1E	FALSE	FALSE	FALSE	FALSE	FALSE
P49720	PSMB3	FALSE	FALSE	FALSE	FALSE	FALSE
P49721	PSMB2	FALSE	FALSE	FALSE	FALSE	FALSE
P49736	MCM2	FALSE	FALSE	FALSE	FALSE	FALSE
P49747	COMP	FALSE	FALSE	FALSE	FALSE	FALSE
P49748	ACADVL	FALSE	FALSE	FALSE	FALSE	FALSE
P49750	YLPM1	FALSE	FALSE	FALSE	FALSE	FALSE
P49753	ACOT2	FALSE	FALSE	FALSE	FALSE	FALSE
P49754	VPS41	FALSE	FALSE	FALSE	FALSE	FALSE
P49755	TMED10	FALSE	FALSE	FALSE	FALSE	FALSE
P49756	RBM25	FALSE	FALSE	FALSE	FALSE	FALSE
P49757	NUMB	FALSE	FALSE	FALSE	FALSE	FALSE
P49768	PSEN1	FALSE	FALSE	FALSE	FALSE	FALSE
P49770	EIF2B2	FALSE	FALSE	FALSE	FALSE	FALSE
P49773	HINT1	FALSE	FALSE	FALSE	FALSE	FALSE
P49789	FHIT	FALSE	FALSE	FALSE	FALSE	FALSE
P49790	NUP153	FALSE	FALSE	FALSE	FALSE	FALSE
P49792	RANBP2	FALSE	FALSE	FALSE	FALSE	FALSE
P49795	RGS19	FALSE	FALSE	FALSE	FALSE	FALSE
P49796	RGS3	FALSE	FALSE	FALSE	FALSE	FALSE
P49815	TSC2	FALSE	FALSE	FALSE	FALSE	FALSE
P49821	NDUFV1	FALSE	FALSE	FALSE	FALSE	FALSE
P49840	GSK3A	FALSE	FALSE	FALSE	FALSE	FALSE
P49841	GSK3B	FALSE	FALSE	FALSE	FALSE	FALSE
P49902	NT5C2	FALSE	FALSE	FALSE	FALSE	FALSE
P49903	SEPHS1	FALSE	FALSE	FALSE	FALSE	FALSE
Q13683	ITGA7	TRUE	TRUE	FALSE	FALSE	TRUE
P49913	CAMP	FALSE	FALSE	FALSE	FALSE	FALSE
P49914	MTHFS	FALSE	FALSE	FALSE	FALSE	FALSE
P49915	GMPS	FALSE	FALSE	FALSE	FALSE	FALSE
P49959	MRE11	FALSE	FALSE	FALSE	FALSE	FALSE
Q13740	ALCAM	TRUE	TRUE	TRUE	TRUE	TRUE
P50053	KHK	FALSE	FALSE	FALSE	FALSE	FALSE
P50120	RBP2	FALSE	FALSE	FALSE	FALSE	FALSE
P50135	HNMT	FALSE	FALSE	FALSE	FALSE	FALSE
P50148	GNAQ	FALSE	FALSE	FALSE	FALSE	FALSE
P50213	IDH3A	FALSE	FALSE	FALSE	FALSE	FALSE
P50225	SULT1A1	FALSE	FALSE	FALSE	FALSE	FALSE
P50238	CRIP1	FALSE	FALSE	FALSE	FALSE	FALSE
P50336	PPOX	FALSE	FALSE	FALSE	FALSE	FALSE
P50395	GDI2	FALSE	FALSE	FALSE	FALSE	FALSE
P50402	EMD	FALSE	FALSE	FALSE	FALSE	FALSE
P50416	CPT1A	FALSE	FALSE	FALSE	FALSE	FALSE
P50440	GATM	FALSE	FALSE	FALSE	FALSE	FALSE
P50452	SERPINB8	FALSE	FALSE	FALSE	FALSE	FALSE
P50453	SERPINB9	FALSE	FALSE	FALSE	FALSE	FALSE
Q13873	BMPR2	TRUE	TRUE	TRUE	TRUE	TRUE
P50461	CSRP3	FALSE	FALSE	FALSE	FALSE	FALSE
P50479	PDLIM4	FALSE	FALSE	FALSE	FALSE	FALSE
P50502	ST13	FALSE	FALSE	FALSE	FALSE	FALSE
P50552	VASP	FALSE	FALSE	FALSE	FALSE	FALSE
P50570	DNM2	FALSE	FALSE	FALSE	FALSE	FALSE
P50579	METAP2	FALSE	FALSE	FALSE	FALSE	FALSE
[truncated: 3,654 more rows]
