# Supplementary material for: Quantitative proteomics of formalin-fixed, paraffin-embedded cardiac specimens uncovers protein signatures of specialized regions and patient groups
Source: Nat Cardiovasc Res. 2025 Sep 26;4(10):1409–23. doi: 10.1038/s44161-025-00721-2 (PMC12520988; doi:10.1038/s44161-025-00721-2)
Supplement: Supplementary file 10 — Statistical source data. [file 44161_2025_721_MOESM10_ESM.xlsx]

## Sheet: Sheet1
FFPE heart tissue-derived DDA-library summary (8-fractions)
ProteinId	PeptideSequences	Precursors
Q8WZ42	2705	3840
P12883	302	745
Q15149	275	358
Q14315	228	341
Q13813	188	269
P15924	208	268
P12111	182	256
Q01082	155	245
P98160	155	241
P11532	179	238
Q09666	205	236
Q14896	137	230
Q14204	183	228
P35609	110	215
P52179	148	208
P54296	131	207
Q5VST9	171	202
Q92736	153	185
P24043	136	183
P35579	125	175
P02768	91	166
P18206	100	152
P17661	80	148
P13533	89	147
P11277	108	146
P01024	93	140
P02549	106	138
P40939	74	137
Q99798	81	134
P35555	97	133
Q9Y490	101	133
P21333	102	132
O76041	85	128
P25705	71	128
Q5VTT5	89	125
P04114	111	123
P09493	58	114
Q702N8	87	114
Q13423	71	113
P06576	49	108
O15230	79	104
P16615	59	104
P11142	59	103
Q16891	70	103
P49748	58	101
P08670	64	100
Q02218	67	100
P01023	71	99
P02671	64	98
P60709	37	98
Q9Y4G6	77	98
P11047	74	97
P14618	56	97
P17540	49	97
P06732	45	96
Q00610	66	95
P04264	55	94
P22105	80	94
P35749	75	94
P04406	38	93
P08133	61	93
P28331	55	92
P02751	69	91
P12109	57	91
P10809	56	90
Q7Z406	76	90
Q86VF7	80	90
P07942	61	88
P08237	51	88
P38646	57	87
P11216	53	86
P42704	66	85
O75112	48	84
P00558	52	84
P02787	56	84
O15061	70	83
P19367	60	82
O75923	64	81
P35573	59	81
P48681	69	81
P00505	50	80
P04075	47	80
P48735	49	80
P55084	47	80
P55268	63	80
P31040	44	79
P08238	54	77
P49327	67	77
O75369	68	76
P02545	55	76
P08590	31	76
P22695	41	76
P0C0L4	60	75
P02675	41	74
P16157	56	74
P35527	45	74
P55072	52	73
E9PAV3	65	71
Q99959	51	71
P35908	48	70
P06744	44	69
Q9HBL0	56	69
P07954	39	67
P09622	38	67
P10916	26	67
P02679	38	66
P06396	46	66
P11021	47	66
P68133	23	66
P68871	25	66
P07355	40	64
P0DMV8	43	64
P12110	42	64
P12235	33	64
P13637	45	64
Q9BX66	51	64
P12814	37	63
P14625	49	63
P24752	36	62
P49411	39	62
P69905	20	62
P07195	31	61
P35580	56	61
P40925	36	61
O94875	43	60
P01009	38	60
P02144	22	59
P05413	26	59
P13645	38	59
P14923	37	59
P26038	44	59
P31930	34	59
Q05639	38	59
Q6ZP82	50	59
Q9NZN4	38	59
P13639	43	58
P13929	39	58
P45379	29	58
P23327	33	57
O75390	31	56
O95425	50	56
O95831	40	56
P11177	25	56
P21980	37	56
P78527	55	56
Q86TD4	35	56
P00367	32	55
P06733	37	55
P17174	36	55
P21796	34	55
P40926	32	55
P55809	33	55
Q15063	39	55
Q16851	38	55
P02511	28	54
P36871	39	54
P46939	50	54
Q16134	39	54
O43707	37	53
Q13011	27	53
Q8IWX7	46	53
Q96Q06	46	53
O75306	29	52
P07237	40	52
P11217	36	52
P42765	33	52
P46940	47	52
Q15124	35	52
A4UGR9	50	51
O75746	41	51
P05091	40	51
Q16363	39	51
P12277	28	50
P14543	36	50
P33121	36	50
Q8WWI1	47	50
Q9BQE3	32	50
P31327	42	49
Q07954	45	49
Q16555	32	49
O00159	38	48
P00915	25	48
P36957	33	48
Q15075	44	48
Q16795	32	48
Q86UP2	40	48
Q92614	43	48
O60313	34	47
P00450	33	47
P02730	33	47
P05165	34	47
P07437	27	47
P23786	35	47
P35222	28	47
P60174	29	47
Q16698	28	47
Q16836	25	47
P02452	33	46
P08559	29	46
P11310	34	46
P04275	37	45
Q14203	37	45
Q92523	36	45
Q9UMS6	37	45
A3KMH1	43	44
P04040	29	44
P08779	31	44
P27338	28	44
Q13200	34	44
Q9P2R7	33	44
P00338	28	43
P04792	25	43
P13647	31	43
P15259	28	43
P21399	32	43
P22314	36	43
P24539	22	43
P36542	27	43
P50990	35	43
P62258	24	43
Q96HC4	27	43
Q99623	30	43
Q9Y4W6	38	43
P01857	26	42
P07339	22	42
P07585	27	42
P10515	27	42
P11182	28	42
P13804	28	42
P19429	25	42
P48047	24	42
Q12955	37	42
Q14112	34	42
Q7Z3D6	27	42
Q7Z6Z7	40	42
Q86YZ3	30	42
Q9Y277	24	42
O14958	28	41
P07951	27	41
P09972	25	41
P13073	21	41
P27816	38	41
P33176	37	41
P36776	31	41
P50213	24	41
P50395	30	41
P55786	35	41
Q9HCC0	30	41
P04843	32	40
P35221	30	40
P54289	33	40
Q01813	27	40
Q15772	38	40
Q9NPC6	21	40
Q9UI47	33	40
O14639	32	39
P01031	36	39
P27824	32	39
P30041	30	39
P32119	29	39
P45880	27	39
P47985	24	39
P52272	34	39
Q00325	24	39
Q03001	37	39
Q15582	28	39
Q6NZI2	25	39
Q8NB12	24	39
Q8TCS8	29	39
O43837	23	38
O75947	24	38
P02533	21	38
P19022	24	38
P21397	25	38
P22626	27	38
P30101	32	38
P35232	30	38
P55290	23	38
Q01484	30	38
Q04446	28	38
Q14764	32	38
Q5JRX3	29	38
Q5T4S7	37	38
Q96AC1	25	38
O95810	26	37
P08758	26	37
P15311	28	37
P30038	28	37
P53597	19	37
Q02952	36	37
Q02978	23	37
Q13510	24	37
Q14697	30	37
Q96I99	29	37
Q9NUB1	26	37
Q9Y512	24	37
O75083	26	36
P00488	24	36
P00738	26	36
P12829	21	36
P12882	22	36
P49753	21	36
Q13683	30	36
Q5VWP3	29	36
Q8WUM4	31	36
Q9UPN3	35	36
O00330	24	35
P07900	27	35
P30153	25	35
P43155	26	35
P53621	33	35
Q03252	29	35
Q07065	30	35
Q16531	30	35
Q99497	20	35
Q9H987	29	35
Q9Y2D5	27	35
A6NMZ7	30	34
O00429	32	34
P02647	28	34
P05023	25	34
P13807	26	34
P30084	21	34
P78371	21	34
Q07157	32	34
Q14624	26	34
Q9NSE4	25	34
O00763	33	33
O95817	28	33
P00568	22	33
P00918	22	33
P07814	31	33
P11586	29	33
P23634	27	33
P28289	24	33
P28838	23	33
P30048	21	33
P31948	27	33
P34932	29	33
P46821	33	33
P49821	24	33
P50993	25	33
P61981	19	33
P63010	28	33
Q12931	26	33
O43491	29	32
P05166	21	32
P15241	25	32
P21912	21	32
P35237	22	32
P38117	25	32
P61604	21	32
Q13228	25	32
Q14980	29	32
Q6YN16	26	32
Q96RQ3	24	32
Q99460	27	32
Q9H223	23	32
Q9Y6C2	28	32
O75891	30	31
O95140	23	31
O95299	24	31
P02794	19	31
P11171	25	31
P27144	20	31
P29144	28	31
P51659	25	31
Q02413	20	31
Q86TC9	26	31
Q9NYU2	30	31
Q9P2E9	29	31
Q9UHG3	21	31
O14841	26	30
O75208	14	30
P01011	20	30
P07996	26	30
P08123	23	30
P12694	18	30
P13591	23	30
P13611	24	30
P22033	23	30
P23141	23	30
P27797	25	30
P30086	19	30
P50995	22	30
Q0ZGT2	25	30
Q14126	24	30
Q14152	27	30
Q14974	24	30
Q5QNW6	16	30
Q8WX93	24	30
Q96KP4	22	30
Q96QK1	26	30
Q9BZQ8	24	30
Q9Y4L1	25	30
A0A0B4J2D5	18	29
O95202	25	29
O95822	22	29
P00325	22	29
P00352	23	29
P02538	23	29
P08603	24	29
P13796	25	29
P15121	21	29
P26640	27	29
P43243	23	29
P45974	26	29
P49189	21	29
P51884	22	29
P62805	15	29
P99999	16	29
Q01518	19	29
Q08211	26	29
Q13557	21	29
Q14240	20	29
Q9UIJ7	21	29
Q9Y305	19	29
O15382	17	28
O75489	19	28
O75955	20	28
P00387	18	28
P01008	23	28
P05164	22	28
P08574	16	28
P13861	22	28
P16671	23	28
P43304	26	28
P49419	23	28
P62937	16	28
P63104	18	28
Q04637	26	28
Q13418	17	28
Q32MK0	24	28
Q8NI60	22	28
Q9NVH1	24	28
Q9Y2Q3	13	28
O00151	18	27
O43242	24	27
O60763	24	27
P05556	21	27
P10412	19	27
P17987	22	27
P23368	21	27
P23381	20	27
P35606	22	27
P40763	23	27
P48147	22	27
P48643	23	27
P51888	19	27
Q01995	19	27
Q02252	22	27
Q06830	19	27
Q14894	17	27
Q99714	14	27
Q99715	26	27
Q9H4M9	21	27
Q9H7Z7	22	27
Q9NVI7	23	27
Q9P2B2	23	27
O75323	18	26
P01876	21	26
P02042	13	26
P04083	21	26
P04179	15	26
P06702	14	26
P07384	23	26
P09211	16	26
P11766	19	26
P12956	22	26
P13667	23	26
P16219	17	26
P23246	22	26
P31939	22	26
P32418	19	26
P43490	20	26
P49368	23	26
P50461	16	26
P50895	20	26
P53396	24	26
P61978	19	26
P63316	15	26
Q14BN4	24	26
Q16881	17	26
Q93008	25	26
Q9BQS8	24	26
O60237	23	25
P04004	17	25
P09382	17	25
P10644	19	25
P14868	22	25
P19823	21	25
P20674	15	25
P23396	19	25
P39059	17	25
P51553	16	25
Q05707	24	25
Q15046	21	25
Q16853	15	25
Q5HYK3	16	25
Q7KZF4	25	25
Q92499	21	25
Q96RP9	23	25
Q9GZM7	14	25
Q9H845	20	25
Q9UBY9	14	25
P02534	20	24
P02774	22	24
P02788	22	24
P08865	17	24
P11055	17	24
P19404	17	24
P20073	18	24
P21810	18	24
P23526	16	24
P25786	17	24
P28161	17	24
P30740	18	24
P31937	17	24
P43686	20	24
P51687	19	24
Q04695	18	24
Q08257	19	24
Q10713	19	24
Q14118	18	24
Q14192	19	24
Q14432	22	24
Q16585	15	24
Q16798	20	24
Q6P2Q9	22	24
Q8NCN5	24	24
Q92901	16	24
Q9BZL4	23	24
Q9NX63	19	24
O00410	21	23
O75521	13	23
O75874	17	23
O95782	22	23
P05141	18	23
P08572	16	23
P16452	18	23
P17612	19	23
P19338	21	23
P19827	18	23
P22061	15	23
P22830	17	23
P26440	14	23
P29401	17	23
P37837	18	23
P49257	15	23
P50991	19	23
P54136	22	23
P62195	17	23
Q15119	14	23
Q15393	21	23
Q63ZY3	22	23
Q6NVY1	18	23
Q93052	16	23
Q9Y3I0	18	23
O00231	17	22
O00571	22	22
O75153	21	22
P00441	12	22
P06737	21	22
P07108	11	22
P09960	15	22
P12270	22	22
P13010	19	22
P13797	19	22
P14927	13	22
P23528	18	22
P35998	18	22
P40123	17	22
P46459	20	22
P50570	19	22
P80404	19	22
Q00341	22	22
Q05682	20	22
Q12906	20	22
Q14195	16	22
Q15327	16	22
Q99613	18	22
Q9NP81	17	22
Q9UIQ6	19	22
Q9UPQ0	19	22
Q9UQ80	19	22
O60825	20	21
O75155	20	21
P02792	13	21
P0CG47	12	21
P11413	18	21
P11717	20	21
P14314	15	21
P24298	15	21
P26639	19	21
P26641	18	21
P27105	11	21
P30043	12	21
P35443	19	21
P39060	18	21
P42126	13	21
P47755	12	21
P47897	21	21
P54578	17	21
P54819	14	21
P54868	16	21
P55884	19	21
P61163	16	21
P69892	15	21
P84243	13	21
Q7Z7B0	20	21
Q8IWW8	17	21
Q8N142	16	21
Q8N3K9	21	21
Q8NDY3	18	21
Q93100	17	21
Q9GZV1	16	21
Q9NZM1	21	21
Q9UDR5	19	21
Q9UHQ9	14	21
Q9UKS6	15	21
Q9Y230	18	21
Q9Y2Z9	13	21
Q9Y697	16	21
Q9Y6M9	15	21
O00232	19	20
O00468	18	20
O14558	12	20
O43615	18	20
O43852	14	20
O75027	16	20
O75147	20	20
O75534	19	20
P00390	18	20
P01834	13	20
P02760	11	20
P04899	14	20
P06727	18	20
P07099	15	20
P0CAP1	17	20
P0DP23	13	20
P10643	18	20
P14735	19	20
P14866	14	20
P20700	20	20
P21266	16	20
P30622	20	20
P35241	15	20
P36578	15	20
P42224	18	20
P49588	20	20
P51649	18	20
P60900	14	20
P68104	14	20
Q02878	16	20
Q13619	20	20
Q14247	17	20
Q14254	17	20
Q5D862	18	20
Q6PI48	17	20
Q709C8	19	20
Q7Z4W1	14	20
Q8N3V7	18	20
Q96MM6	16	20
Q9BSJ8	18	20
Q9BTV4	14	20
Q9H9P8	15	20
Q9NSD9	17	20
Q9NTK5	17	20
Q9NVE7	18	20
Q9P0J0	11	20
Q9P0J1	16	20
Q9UH99	15	20
Q9UI09	15	20
Q9Y263	20	20
Q9Y2A7	19	20
Q9Y6G9	19	20
O14980	16	19
O60506	17	19
O75116	19	19
O75339	14	19
O94874	19	19
P00403	10	19
P02763	12	19
P02786	16	19
P04844	13	19
P09651	13	19
P10253	17	19
P12429	18	19
P17655	16	19
P17931	13	19
P18669	13	19
P20774	14	19
P29692	16	19
P30533	16	19
P38606	18	19
P40227	15	19
P41252	18	19
P43034	16	19
P48637	19	19
P50454	13	19
P52895	15	19
P52943	15	19
P53041	15	19
P54920	12	19
P60228	17	19
P61247	15	19
P62140	15	19
P62701	16	19
P82650	15	19
Q02338	12	19
Q07960	18	19
Q13451	16	19
Q13838	15	19
Q15008	15	19
Q15019	17	19
Q15084	15	19
Q15233	14	19
Q16181	16	19
Q16718	12	19
Q86WU2	13	19
Q8N335	17	19
Q92629	14	19
Q96AN5	15	19
Q99832	15	19
Q9UBQ7	14	19
Q9UFN0	13	19
Q9Y262	18	19
Q9Y276	15	19
Q9Y4J8	15	19
Q9Y6C9	12	19
Q9Y6E2	17	19
O00217	13	18
O00748	13	18
O14967	18	18
O60716	15	18
O75439	15	18
O75643	17	18
O95139	11	18
O95298	12	18
O95479	17	18
P00491	12	18
P02790	17	18
P05026	14	18
P05062	13	18
P05198	14	18
P07305	12	18
P09417	10	18
P09525	15	18
P10768	12	18
P17858	13	18
P17980	13	18
P23297	7	18
P25787	11	18
P28070	9	18
P29992	14	18
P30085	13	18
P35270	11	18
P35613	9	18
P39656	15	18
P51970	11	18
P82675	15	18
P83111	15	18
Q00839	18	18
Q06323	13	18
Q08380	15	18
Q13561	14	18
Q13616	16	18
Q13618	18	18
Q15435	15	18
Q16762	13	18
Q16775	13	18
Q3LXA3	14	18
Q6PCB7	15	18
Q6PIU2	14	18
Q86UT6	17	18
Q86VP6	16	18
Q8IUG5	18	18
Q92616	17	18
Q96AE4	17	18
Q9BR39	14	18
Q9BT78	15	18
Q9BXX0	17	18
Q9UKG1	17	18
Q9UN36	15	18
Q9UNM6	15	18
Q9UNZ2	15	18
Q9Y285	16	18
Q9Y678	17	18
Q9Y696	9	18
B9A064	10	17
O14818	14	17
O15144	12	17
O43237	15	17
O60271	17	17
O95373	16	17
O96000	13	17
P01859	10	17
P02649	16	17
P04439	14	17
P06756	15	17
P09669	9	17
P10606	10	17
P13716	12	17
P13798	15	17
P17568	9	17
P19971	14	17
P20618	8	17
P20810	15	17
P23229	17	17
P23284	14	17
P24821	15	17
P25311	14	17
P29508	16	17
P30044	13	17
P30405	13	17
P32754	16	17
P36269	14	17
P43121	15	17
P47756	11	17
P48449	15	17
P51572	12	17
P53618	16	17
P56199	16	17
P56556	13	17
P61106	14	17
P61158	14	17
P78417	15	17
Q02127	15	17
Q02818	14	17
Q03135	14	17
Q06278	15	17
Q13326	13	17
Q14123	16	17
Q15111	17	17
Q15181	14	17
Q15436	14	17
Q1KMD3	17	17
Q6P5Q4	13	17
Q6S8J3	7	17
Q86W92	15	17
Q8N1N4	15	17
Q92841	16	17
Q92947	8	17
Q96CN7	9	17
Q99447	15	17
Q99536	10	17
Q99797	16	17
Q99807	11	17
Q9BXW7	10	17
Q9H2G2	16	17
Q9HAT2	12	17
Q9HDC9	16	17
Q9NNW7	12	17
Q9NVA2	15	17
Q9P0L0	14	17
Q9UHD8	17	17
A0FGR8	14	16
A6NDG6	14	16
O14773	10	16
O14950	11	16
O43776	14	16
O60218	12	16
O75436	14	16
O94925	13	16
O94973	13	16
P00751	15	16
P01871	12	16
P02748	14	16
P05089	12	16
P05109	10	16
P05155	12	16
P05387	11	16
P05388	12	16
P10301	11	16
P15880	13	16
P16284	15	16
P17302	11	16
P18859	11	16
P21281	13	16
P22748	13	16
P25788	13	16
P26373	13	16
P28074	12	16
P30837	16	16
P31150	13	16
P31151	10	16
P31943	13	16
P35611	15	16
P36955	14	16
P37802	12	16
P45954	13	16
P48444	15	16
P48506	16	16
P50416	13	16
P51665	12	16
P52209	14	16
P61019	14	16
P61160	10	16
P62333	13	16
P62826	13	16
P78344	16	16
Q03154	13	16
Q08188	13	16
Q13263	15	16
Q13642	11	16
Q15155	15	16
Q16658	13	16
Q5XPI4	16	16
Q6IBS0	12	16
Q6UWP8	10	16
Q8IUX7	14	16
Q8N1G4	14	16
Q8TB22	16	16
Q92747	12	16
Q9H9B4	13	16
Q9NP74	16	16
Q9NVH6	12	16
Q9NY65	11	16
Q9NZ45	8	16
Q9P2J5	16	16
Q9UBC2	16	16
Q9UDY2	16	16
Q9UJZ1	11	16
Q9UQ90	15	16
Q9Y265	13	16
Q9Y3Z3	15	16
Q9Y4E8	16	16
A1L0T0	11	15
O43399	12	15
O43815	14	15
O75131	14	15
O94911	14	15
O95210	12	15
O95834	13	15
P00761	7	15
P02461	11	15
P02766	10	15
P04217	13	15
P06753	13	15
P07737	12	15
P09874	15	15
P12081	15	15
P14550	13	15
P14854	10	15
P16435	13	15
P39019	10	15
P40429	10	15
P46379	12	15
P46777	10	15
P46781	15	15
P51149	10	15
P51398	14	15
P51648	14	15
P51858	13	15
P55060	15	15
P59998	12	15
P61254	10	15
P61313	12	15
P62269	12	15
P62820	13	15
P62906	10	15
P63244	14	15
Q01469	11	15
Q06124	13	15
Q08431	12	15
Q08554	11	15
Q13045	15	15
Q13310	13	15
Q13424	14	15
Q15599	12	15
Q16401	15	15
Q16543	13	15
Q5BKX8	12	15
Q6NUK1	15	15
Q6UVK1	15	15
Q7L0Y3	13	15
Q7L576	14	15
Q8IYB8	15	15
Q8N3L3	15	15
Q8NF91	15	15
Q92552	14	15
Q92665	12	15
Q92900	15	15
Q92973	14	15
Q93009	15	15
Q969Z0	11	15
Q96CM8	12	15
Q9NQC3	11	15
Q9NQW7	15	15
Q9NUT2	15	15
Q9NVD7	13	15
Q9NY33	13	15
Q9NZ08	14	15
Q9NZB2	13	15
Q9NZU5	13	15
Q9UBX5	10	15
Q9UJU6	12	15
Q9Y266	14	15
Q9Y2P4	14	15
Q9Y3F4	13	15
Q9Y6N5	14	15
O14974	14	14
O43396	11	14
O60240	13	14
O60701	14	14
O60884	12	14
O94826	12	14
O94979	13	14
O95182	10	14
O95433	12	14
O95865	13	14
P00966	13	14
P01042	12	14
P06703	9	14
P06748	7	14
P07858	9	14
P07910	12	14
P15090	9	14
P15531	8	14
P16152	11	14
P16989	11	14
P20231	10	14
P23142	10	14
P28066	12	14
P28827	13	14
P30049	9	14
P32969	11	14
P34897	12	14
P34949	12	14
P35813	12	14
P41091	12	14
P46976	11	14
P51812	12	14
P60660	11	14
P60891	10	14
P62191	13	14
P63151	12	14
P68371	7	14
P68400	12	14
P80303	11	14
P98095	13	14
Q00059	13	14
Q02543	10	14
Q02790	13	14
Q07866	13	14
Q12797	14	14
Q14108	12	14
Q15365	11	14
Q53H12	11	14
Q5T440	13	14
Q5VZP5	13	14
Q6DD88	11	14
Q6ZVM7	11	14
Q8NBF2	12	14
Q8WVM8	13	14
Q8WW59	12	14
Q93034	13	14
Q969V3	14	14
Q96CW1	13	14
Q96DB5	11	14
Q96EY1	10	14
Q96EY7	12	14
Q96G03	13	14
Q96GK7	11	14
Q99685	8	14
Q9C0C2	14	14
Q9H2U2	11	14
Q9HAV7	9	14
Q9NR28	10	14
Q9NTJ4	13	14
Q9NTJ5	13	14
Q9UJ70	12	14
Q9Y371	11	14
O00764	9	13
O14744	10	13
O60841	13	13
O75396	9	13
O75781	12	13
P01019	11	13
P02743	11	13
P04003	10	13
P04080	7	13
P04424	11	13
P05546	12	13
P07451	8	13
P10155	11	13
P13489	12	13
P13671	10	13
P13693	8	13
P18124	11	13
P22352	9	13
P25691	11	13
P25789	13	13
P27348	10	13
P29218	12	13
P29966	11	13
P30050	10	13
P30566	12	13
P31944	11	13
P31946	11	13
P38919	12	13
P41250	12	13
P46926	8	13
P48163	13	13
P48751	9	13
P49773	7	13
P50402	11	13
P50502	10	13
P54646	11	13
P55010	12	13
P56192	13	13
P61204	9	13
P62241	10	13
P62249	11	13
P62424	11	13
P62753	10	13
P62917	11	13
P67936	10	13
P78559	13	13
P82933	13	13
Q00796	11	13
Q04917	9	13
Q12905	10	13
Q13409	9	13
Q14008	13	13
Q14914	8	13
Q5SSJ5	13	13
Q5VWZ2	9	13
Q6UXV4	8	13
Q86VB7	13	13
Q8IW45	9	13
Q8N8N7	10	13
Q8NBN7	10	13
Q8NBU5	10	13
Q8NBX0	9	13
Q8NFV4	8	13
Q92597	9	13
Q92626	13	13
Q96DE0	12	13
Q96DG6	12	13
Q96HY7	11	13
Q99733	11	13
Q9BXN1	11	13
Q9BYV7	11	13
Q9H479	11	13
Q9H6R3	11	13
Q9HCP6	9	13
Q9NXA8	11	13
Q9UEY8	11	13
Q9UGJ0	11	13
Q9UNS2	11	13
Q9Y2S7	12	13
Q9Y375	10	13
Q9Y3A5	12	13
O00560	8	12
O14874	9	12
O43674	9	12
O43772	11	12
O60749	11	12
O75367	9	12
O75431	9	12
O75964	10	12
O94903	9	12
O95168	9	12
O95747	11	12
O96008	10	12
P01861	7	12
P02462	8	12
P02749	11	12
P05783	12	12
P07203	9	12
P07360	8	12
P07686	11	12
P07919	6	12
P08311	9	12
P0DOY3	6	12
P10909	11	12
P11940	12	12
P13674	9	12
P15170	11	12
P21695	11	12
P22102	12	12
P22392	9	12
P22897	11	12
P25325	9	12
P27361	10	12
P27487	12	12
P31749	12	12
P32189	11	12
P32455	11	12
P36507	12	12
P41219	11	12
P43652	12	12
P46019	10	12
P49720	7	12
P51114	12	12
P52565	8	12
P52566	11	12
P52758	8	12
P54886	12	12
P56385	9	12
P60981	9	12
P61201	11	12
P62491	11	12
P62750	8	12
P63241	9	12
P82909	8	12
Q00013	11	12
Q04760	9	12
Q05086	12	12
Q08426	10	12
Q09028	11	12
Q12768	12	12
Q13596	12	12
Q14165	12	12
Q14166	11	12
Q15363	6	12
Q2UY09	11	12
Q3ZCQ8	10	12
Q6DN03	7	12
Q6PI78	8	12
Q7Z794	12	12
Q86YB7	5	12
Q8NC51	12	12
Q8WUF5	12	12
Q92696	12	12
Q92945	11	12
Q969Z3	9	12
Q96A65	12	12
Q96DC8	9	12
Q96FW1	8	12
Q9BPW8	8	12
Q9BSH4	10	12
Q9BV79	10	12
Q9BW92	12	12
Q9BXK5	12	12
Q9H078	12	12
Q9HBI1	10	12
Q9NQR4	11	12
Q9NTG7	10	12
Q9UJ68	9	12
Q9ULA0	10	12
Q9UNF0	12	12
Q9Y281	11	12
Q9Y2I8	12	12
A8MXV4	8	11
O00442	8	11
O00629	9	11
O14561	6	11
O15273	8	11
O43301	11	11
O43488	8	11
O43747	10	11
O43795	11	11
O60343	11	11
O60610	11	11
O75251	7	11
O75380	7	11
O76003	11	11
O95563	6	11
O95816	10	11
P00167	6	11
P00326	8	11
P00747	9	11
P01911	9	11
P03905	7	11
P04196	10	11
P04632	8	11
P05455	11	11
P05787	11	11
P06865	10	11
P07148	8	11
P07602	8	11
P08319	10	11
P09110	8	11
P09467	9	11
P12268	11	11
P12955	9	11
P26196	10	11
P26447	7	11
P30519	9	11
P31323	10	11
P31942	8	11
P34896	10	11
P36543	10	11
P38159	10	11
P39023	9	11
P42330	9	11
P42345	11	11
P46063	11	11
P46199	9	11
P46977	11	11
P49585	9	11
P49755	8	11
P51570	11	11
P51991	9	11
P53007	9	11
P54725	9	11
P55822	9	11
P56381	8	11
P60842	10	11
P61020	8	11
P61026	10	11
P61088	8	11
P61764	10	11
P62714	10	11
P62829	8	11
P62873	8	11
P62993	10	11
P63092	9	11
P68032	4	11
P68036	9	11
Q00169	9	11
Q05469	11	11
Q07002	10	11
Q12904	9	11
Q13033	9	11
Q13564	11	11
Q13724	9	11
Q13825	9	11
Q14847	9	11
Q15118	10	11
Q16586	7	11
Q4G176	10	11
Q5JPH6	10	11
Q5JTZ9	11	11
Q5TC12	8	11
Q6P587	7	11
Q7Z460	11	11
Q86TI2	10	11
Q8IZ83	9	11
Q8N4T8	7	11
Q8NBS9	10	11
Q8WWV3	8	11
Q92896	10	11
Q96AQ6	11	11
Q96CX2	9	11
Q96I59	9	11
Q99816	11	11
Q99873	9	11
Q9BQE5	10	11
Q9BS26	9	11
Q9BXJ9	11	11
Q9BYV2	8	11
Q9H3G5	10	11
Q9H4A4	11	11
Q9HBL7	6	11
Q9NP58	11	11
Q9NQH7	9	11
Q9NTX5	11	11
Q9NUU7	10	11
Q9NX40	10	11
Q9P015	10	11
Q9P032	9	11
Q9UBQ0	8	11
Q9UH65	11	11
Q9UIA9	11	11
Q9UKU7	8	11
Q9UKX3	7	11
Q9UL25	9	11
Q9Y2W1	10	11
Q9Y608	11	11
O00303	9	10
O00423	10	10
O15067	10	10
O15173	7	10
O15371	8	10
O43143	8	10
O43181	7	10
O43741	9	10
O60664	9	10
O75915	6	10
O76024	9	10
O94929	10	10
O95292	9	10
O95573	9	10
P05362	10	10
P05997	9	10
P06681	10	10
P07738	7	10
P09543	8	10
P09914	9	10
P0C0S8	6	10
P0DMM9	9	10
P11498	9	10
P14621	8	10
P16930	9	10
P18077	8	10
P18621	7	10
P20340	9	10
P20930	8	10
P27658	7	10
P30040	9	10
P30626	6	10
P30711	7	10
P31153	8	10
P35052	8	10
P39687	9	10
P46109	9	10
P46783	7	10
P48728	7	10
P50336	9	10
P53004	10	10
P53992	9	10
P54577	9	10
P54652	9	10
P55042	7	10
P61353	6	10
P61758	9	10
P62834	8	10
P68366	9	10
P78356	9	10
P82930	8	10
Q01105	8	10
Q02487	10	10
Q07020	8	10
Q08209	9	10
Q12802	10	10
Q12805	8	10
Q12907	8	10
Q13098	9	10
Q13177	9	10
Q13347	9	10
Q13508	7	10
Q13554	10	10
Q13617	9	10
Q13867	9	10
Q14767	9	10
Q14789	10	10
Q14C86	10	10
Q15029	10	10
Q15031	9	10
Q15172	9	10
Q15293	9	10
Q15631	8	10
Q15642	10	10
Q15746	9	10
Q16082	6	10
Q16654	9	10
Q2M2I8	9	10
Q2V2M9	10	10
Q5VYK3	10	10
Q687X5	8	10
Q7L5N1	7	10
Q7Z2K6	9	10
Q86VN1	7	10
Q8IYI6	10	10
Q8N4Q0	9	10
Q8N766	10	10
Q8NC56	10	10
Q8TAT6	9	10
Q8TB37	8	10
Q8WVV4	9	10
Q92905	9	10
Q96BW5	9	10
Q96GD0	7	10
Q96HS1	9	10
Q96JJ7	10	10
Q96L96	10	10
Q96MF6	7	10
Q96TA1	9	10
Q99426	9	10
Q99436	7	10
Q99653	8	10
Q9BRF8	9	10
Q9BS92	8	10
Q9BTW9	9	10
Q9BUF5	8	10
Q9BZE1	10	10
Q9H0R4	9	10
Q9HC38	9	10
Q9NPL8	8	10
Q9NPQ8	10	10
Q9NQX3	9	10
Q9NRW7	10	10
Q9NUJ1	7	10
Q9NVS9	7	10
Q9NZJ6	9	10
Q9NZN3	9	10
Q9UHD9	8	10
Q9UHQ4	9	10
Q9UKV8	9	10
Q9ULP0	7	10
Q9UN37	10	10
Q9Y2Q9	8	10
Q9Y2R9	7	10
Q9Y6B6	7	10
A0AVT1	9	9
A6NHG4	6	9
O00165	9	9
O00203	9	9
O00299	8	9
O00483	8	9
O14617	8	9
O14786	8	9
O14949	7	9
O15143	7	9
O15212	9	9
O43169	7	9
O43390	8	9
O43464	8	9
O43676	7	9
O43765	8	9
O75368	7	9
O75533	9	9
O94901	8	9
O95169	6	9
P00395	3	9
P00740	8	9
P00813	7	9
P01889	8	9
P01903	6	9
P02741	7	9
P02750	7	9
P02769	9	9
P03915	6	9
P08263	9	9
P08294	7	9
P09871	9	9
P15088	9	9
P15502	9	9
P17844	8	9
P18428	7	9
P20338	8	9
P22059	8	9
P22307	9	9
P27695	8	9
P28062	6	9
P28288	7	9
P28482	7	9
P36969	6	9
P40855	7	9
P46108	9	9
P47929	8	9
P48729	8	9
P49354	8	9
P49589	9	9
P49591	8	9
P49593	7	9
P49721	7	9
P50897	6	9
P51116	7	9
P51452	6	9
P51608	9	9
P55083	5	9
P57105	7	9
P57772	8	9
P62070	7	9
P62081	8	9
P62244	5	9
P62277	9	9
P62280	9	9
P62495	9	9
P62913	9	9
P82663	7	9
P98155	9	9
Q00577	7	9
Q00688	7	9
Q04837	7	9
Q07021	7	9
Q07955	9	9
Q13057	8	9
Q13162	7	9
Q14103	9	9
Q14683	9	9
Q14766	9	9
Q15121	6	9
Q15369	5	9
Q15370	9	9
Q15717	8	9
Q16270	8	9
Q16647	9	9
Q53GG5	7	9
Q5JR59	8	9
Q5JTV8	8	9
Q5SV97	9	9
Q63HM9	7	9
Q6NY19	9	9
Q6PCB0	9	9
Q7L2H7	6	9
Q7Z3J2	9	9
Q86UX7	9	9
Q86WA6	7	9
Q8IXI2	9	9
Q8N163	9	9
Q8N5M1	7	9
Q8NCW5	9	9
Q8NDH3	8	9
Q8NE71	9	9
Q8NE79	7	9
Q8NFW8	9	9
Q8TD19	8	9
Q8WW22	9	9
Q8WWP7	8	9
Q93088	8	9
Q969X5	8	9
Q96BM9	8	9
Q96CV9	9	9
Q96EK5	7	9
Q96IU4	7	9
Q96K76	9	9
Q96PE7	6	9
Q96PK6	9	9
Q99471	7	9
Q9BRX8	7	9
Q9BYN8	9	9
Q9GZY8	9	9
Q9H2D6	9	9
Q9H3S7	9	9
Q9H444	8	9
Q9H9J2	7	9
Q9HAB8	9	9
Q9HB90	7	9
Q9HBH5	8	9
Q9NR19	9	9
Q9NRG7	7	9
Q9NRV9	8	9
Q9NY15	8	9
Q9NZT1	7	9
Q9P0M6	8	9
Q9P2R3	9	9
Q9UGT4	8	9
Q9UII2	8	9
Q9UJW0	8	9
Q9UKM9	9	9
Q9UNE7	8	9
Q9UNN5	9	9
Q9Y224	9	9
Q9Y2Z0	9	9
Q9Y3B8	7	9
Q9Y5M8	8	9
Q9Y5S2	9	9
A1L4K1	6	8
O00161	7	8
O14579	7	8
O14880	6	8
O15031	8	8
O15239	4	8
O43175	8	8
O43678	7	8
O43681	7	8
O43813	5	8
O60256	8	8
O60504	7	8
O60662	8	8
O60784	8	8
O75122	8	8
O75165	8	8
O75190	8	8
O75340	6	8
O75569	7	8
O75822	8	8
O75880	8	8
O76031	8	8
O94760	5	8
O94905	8	8
O94919	7	8
O95622	8	8
O95861	7	8
P00414	3	8
P00734	8	8
P00736	7	8
P00846	3	8
P01040	7	8
P01860	6	8
P04062	8	8
P05090	7	8
P05107	8	8
P07225	7	8
P08397	8	8
P08648	8	8
P08727	7	8
P09104	5	8
P09429	7	8
P0CG38	4	8
P10599	6	8
P11234	7	8
P13051	7	8
P14672	6	8
P15151	7	8
P15374	6	8
P16070	5	8
P16083	5	8
P20042	8	8
P20908	7	8
P21549	7	8
P21589	7	8
P22234	8	8
P23588	8	8
P23946	6	8
P25398	5	8
P26368	6	8
P27694	8	8
P31146	8	8
P33527	8	8
P34913	8	8
P35558	8	8
P36959	7	8
P42566	8	8
P46020	7	8
P46778	6	8
P48556	7	8
P48739	7	8
P49247	7	8
P49406	8	8
P50440	8	8
P50453	8	8
P50579	7	8
P52907	6	8
P53701	7	8
P55196	8	8
P56181	5	8
P60866	6	8
P60953	6	8
P61221	7	8
P62314	5	8
P62328	5	8
P62841	4	8
P62847	5	8
P62899	7	8
P62910	5	8
P63220	5	8
P78385	7	8
P84098	4	8
Q08378	8	8
Q08495	8	8
Q09013	7	8
Q12765	8	8
Q12849	7	8
Q12988	5	8
Q13126	8	8
Q13151	6	8
Q13232	6	8
Q13363	8	8
Q13404	8	8
Q13405	8	8
Q13425	8	8
Q13505	6	8
Q13976	8	8
Q14344	8	8
Q14444	7	8
Q14642	7	8
Q14699	8	8
Q15257	8	8
Q15286	6	8
Q15459	8	8
Q15691	7	8
Q16204	7	8
Q16643	8	8
Q16644	8	8
Q2M3C7	8	8
Q4G0N4	8	8
Q4J6C6	7	8
Q53GQ0	8	8
Q562R1	5	8
Q5HYJ1	5	8
Q5T1M5	8	8
Q5U651	8	8
Q6IAN0	7	8
Q6ICL3	6	8
Q6PML9	8	8
Q6ZMP0	8	8
Q7L775	8	8
Q7Z4S6	7	8
Q8IWL3	7	8
Q8N0X4	8	8
Q8N2S1	8	8
Q8NFF5	7	8
Q8TBC4	8	8
Q8TDX7	8	8
Q8WV93	8	8
Q8WXI4	8	8
Q92506	7	8
Q92522	6	8
Q92930	7	8
Q93050	8	8
Q969G5	7	8
Q96A26	6	8
Q96A33	8	8
Q96FV2	7	8
Q96HE7	8	8
Q96K17	5	8
Q96T66	8	8
Q99584	7	8
Q99707	8	8
Q99747	8	8
Q9BQ69	7	8
Q9BR76	7	8
Q9BRG1	7	8
Q9BV20	8	8
Q9C0C9	7	8
Q9GZP4	7	8
Q9GZT8	8	8
Q9H061	6	8
Q9H0E2	7	8
Q9H0N5	5	8
Q9H1E3	8	8
Q9H2W6	7	8
Q9H4A3	8	8
Q9H7C9	7	8
Q9H8L6	8	8
Q9H993	8	8
Q9HAU0	8	8
Q9HD33	7	8
Q9NP72	8	8
Q9NPJ3	6	8
Q9NRK6	8	8
Q9NT22	7	8
Q9NYL9	8	8
Q9NYY8	7	8
Q9NZ01	7	8
Q9NZJ7	6	8
Q9UBG0	8	8
Q9UBS4	8	8
Q9UBW8	8	8
Q9UGM6	8	8
Q9UHX1	7	8
Q9ULT8	8	8
Q9ULV4	8	8
Q9UM22	6	8
Q9Y2R0	7	8
Q9Y2S2	8	8
Q9Y316	6	8
Q9Y3D9	7	8
Q9Y3P9	8	8
Q9Y5X1	8	8
Q9Y646	8	8
Q9Y676	7	8
A0A075B6P5	5	7
O00186	6	7
O14737	7	7
O15254	7	7
O15294	7	7
O15327	7	7
O15498	6	7
O15511	6	7
O43324	7	7
O43617	7	7
O43920	5	7
O60437	7	7
O60925	6	7
O75663	5	7
O75844	5	7
O95363	7	7
O95394	7	7
O95571	6	7
P03886	3	7
P05067	7	7
P05186	7	7
P06858	6	7
P07358	6	7
P07947	7	7
P08185	6	7
P08571	7	7
P08697	6	7
P08708	5	7
P09001	7	7
P09601	6	7
P0DJI8	6	7
P10398	6	7
P10636	7	7
P11166	4	7
P11215	7	7
P12532	7	7
P14324	5	7
P17096	7	7
P19021	6	7
P19623	7	7
P19652	4	7
P20645	5	7
P21953	5	7
P22735	7	7
P24158	5	7
P29590	7	7
P30613	7	7
P33151	7	7
P33316	7	7
P36551	6	7
P40616	5	7
P42025	6	7
P42167	7	7
P43897	7	7
P46779	6	7
P46782	6	7
P49321	7	7
P50914	5	7
P51571	5	7
P52294	6	7
P52597	7	7
P53985	6	7
P54619	7	7
P55036	6	7
P55039	6	7
P55058	7	7
P55263	7	7
P55735	6	7
P56134	6	7
P61326	6	7
P61457	6	7
P61601	6	7
P61769	4	7
P62263	5	7
P62888	6	7
P67809	7	7
P80723	7	7
P82914	6	7
P82932	5	7
P83731	6	7
Q01130	5	7
Q04323	7	7
Q06210	6	7
Q08170	6	7
Q08J23	7	7
Q10567	6	7
Q12846	7	7
Q13283	7	7
Q13361	5	7
Q13439	7	7
Q13526	5	7
Q13630	7	7
Q14257	7	7
Q14318	7	7
Q14524	7	7
Q15020	7	7
Q15056	6	7
Q15120	7	7
Q15126	6	7
Q15366	6	7
Q15404	7	7
Q15424	7	7
Q16539	7	7
Q16540	6	7
Q16610	7	7
Q16740	6	7
Q16774	6	7
Q2M389	7	7
Q2TAA2	6	7
Q4G0F5	7	7
Q53R41	7	7
Q5H9R7	6	7
Q5JSH3	7	7
Q5R372	7	7
Q5T5P2	7	7
Q5TDH0	7	7
Q63HQ2	6	7
Q63HR2	7	7
Q641Q2	7	7
Q6KB66	7	7
Q6L8Q7	7	7
Q6P1X6	4	7
Q6XQN6	7	7
Q709F0	7	7
Q7KZN9	5	7
Q7Z2W4	7	7
Q7Z4H3	7	7
Q7Z7G0	7	7
Q86UE4	7	7
Q86WV6	6	7
Q86X76	6	7
Q86YM7	7	7
Q8N8S7	7	7
Q8TAE8	6	7
Q8TCJ2	7	7
Q8WVC6	7	7
Q8WWC4	6	7
Q8WWM9	6	7
Q92530	5	7
Q92734	7	7
Q92974	7	7
Q96BQ5	7	7
Q96E52	7	7
Q96KP1	7	7
Q96L92	6	7
Q99424	7	7
Q99643	4	7
Q99829	7	7
Q9BPX5	7	7
Q9BRQ6	5	7
Q9BSH5	6	7
Q9BTZ2	5	7
Q9BV57	6	7
Q9BVV7	7	7
Q9BWM7	6	7
Q9BXS5	6	7
Q9BYD3	6	7
Q9BYV6	6	7
Q9BZZ2	7	7
Q9GZT3	5	7
Q9H1E5	7	7
Q9H2M9	6	7
Q9H3K2	5	7
Q9H6N6	7	7
Q9HA77	7	7
Q9HB71	6	7
Q9NP79	6	7
Q9NQZ5	6	7
Q9NR45	5	7
Q9NR46	6	7
[truncated: 2,757 more rows]
