# Supplementary material for: Quantitative proteomics of formalin-fixed, paraffin-embedded cardiac specimens uncovers protein signatures of specialized regions and patient groups
Source: Nat Cardiovasc Res. 2025 Sep 26;4(10):1409–23. doi: 10.1038/s44161-025-00721-2 (PMC12520988; doi:10.1038/s44161-025-00721-2)
Supplement: Supplementary file 11 — Statistical source data. [file 44161_2025_721_MOESM11_ESM.xlsx]

## Sheet: Sheet1
Protein intensities quantified by DIA from FF tissue
Gene_symbol	FF1.1	FF1.2	FF1.3	FF2.1	FF2.2	FF2.3	FF3.1	FF3.2	FF3.3	FF4.1	FF4.2	FF4.3	FF5.1	FF5.2	FF5.3
ALB	23.0419	23.4358	23.3738	22.6491	22.2956	22.7003	22.9398	22.8819	23.3892	22.4446	22.2678	22.5138	22.8088	22.7973	22.8281
DES	22.9363	22.5404	22.3764	22.5386	22.6324	22.5668	22.5602	22.6193	22.9378	22.7328	22.5458	22.4801	22.5579	22.7283	22.9023
MYH7	22.6081	22.1025	22.2314	22.6679	22.4655	22.5254	22.3561	22.2149	22.4237	22.8356	22.6812	22.6962	22.9779	22.9389	22.9231
MYL3	22.3921	22.0259	22.0505	22.5821	22.2845	22.2439	22.2201	21.8912	22.3059	22.4286	22.3482	22.3404	22.4801	22.52	22.6224
MYH2	22.0002	21.6932	21.8309	22.2463	22.3267	22.2815	22.2115	22.1738	21.9327	22.2041	22.5251	22.741	22.5579	22.2938	22.427
TPM1	22.5428	22.1204	22.2497	22.4034	22.0711	22.2497	22.1137	22.0626	22.2823	22.2234	21.8909	21.9795	22.42	22.327	22.3583
ACTA1	22.3167	22.2004	22.0301	22.1888	21.96	21.9799	22.0951	21.9049	22.2258	22.5079	22.1603	22.2463	22.4603	22.5108	22.4348
CRYAB	22.1785	21.8955	22.1636	22.128	21.9999	22.0699	21.964	21.8844	22.1355	22.1843	22.1641	21.9467	22.2744	22.2184	22.2699
MYL2	22.4981	22.0979	22.1706	22.191	21.9381	22.2265	22.0724	21.9098	22.4188	22.0752	21.9193	21.6315	22.0195	22.049	22.248
ATP5F1A	21.3602	22.4424	21.4571	22.1847	22.355	22.2456	22.0888	22.038	21.7078	22.5583	22.1964	21.7574	22.0817	22.2133	22.198
H4C1	21.8359	22.2713	22.1127	21.8675	21.7884	21.8417	21.8594	21.8606	21.5199	21.8307	22.386	22.2756	22.1737	22.2258	21.9367
ATP5F1B	22.1829	22.0888	22.1667	22.2423	22.1276	22.2597	21.9425	21.8442	21.8719	22.0936	21.9753	22.0355	21.5334	21.638	21.5709
ACTN2	22.0371	21.495	21.6861	21.8558	21.7908	21.9626	21.871	21.8385	22.0205	22.1301	21.9431	21.8427	22.1826	22.1824	22.1871
LDHB	21.5782	21.2394	21.4752	21.6618	21.6343	21.7387	21.3071	21.3704	21.4696	22.1008	21.9425	21.7237	22.0038	22.03	21.9734
ALDOA	21.3784	21.2316	21.2672	21.7384	21.4539	21.6623	21.3877	21.377	21.5429	21.885	21.581	21.6465	21.9586	21.8083	21.6743
HBB	21.997	22.2576	22.1911	21.1958	20.8345	21.201	21.2549	21.1548	21.6774	21.3199	21.2878	21.5283	21.7144	21.5885	21.6915
ACTBL2	21.4747	21.1847	21.21	21.1703	21.1476	21.3283	21.574	21.1654	20.9407	21.6237	21.5326	21.716	21.8393	22.2835	21.9857
SLC25A4	21.9586	21.5602	22.0745	21.5829	21.7271	21.7567	21.6644	21.7746	21.8453	21.3322	21.3027	21.2776	20.6237	20.7473	20.7802
FABP3	21.2912	20.9992	20.9219	21.3344	21.1563	21.299	21.4177	21.2608	21.6511	21.9325	21.3472	21.3718	21.7386	21.9255	22.0092
ACO2	21.4326	21.6789	21.4975	21.5044	21.3771	21.5331	21.0777	21.4479	21.5863	21.7276	21.5584	21.3986	21.2588	21.2505	21.1446
MDH1	20.9667	20.7611	20.8048	21.759	21.4457	21.5353	21.5529	21.3773	21.6578	21.7523	21.4546	21.1255	21.7012	21.7633	21.7189
CKM	21.2236	21.179	21.1043	21.6501	21.5526	21.4087	20.9477	20.8885	21.4602	21.9532	21.6251	21.2373	21.7349	21.6991	21.6736
CKMT2	21.3006	21.3665	21.2948	21.1312	21.1299	21.3455	21.0014	20.9541	21.4026	21.8672	21.5345	21.5488	21.7645	21.8487	21.6887
MYH11	21.7965	22.6594	22.8584	21.0447	20.265	20.7692	21.1149	20.607	21.3218	21.6298	21.7908	20.3812	21.3285	21.822	21.3571
DECR1	21.1458	21.1397	21.2503	21.3674	21.3316	21.5552	20.7726	21.0662	21.0721	21.5187	21.603	21.3764	21.479	21.5844	21.4432
IDH2	21.4414	21.0115	21.2057	21.5385	21.2291	21.479	21.0983	20.9568	21.2687	21.385	21.1874	21.2251	21.4705	21.5395	21.594
ACTB	21.3786	21.8611	21.7095	20.806	20.7532	20.7886	21.1318	21.1259	21.6492	21.4898	21.2816	21.1298	21.0197	21.1295	21.1824
SERPINA1	21.6473	22.3301	22.2838	20.8701	20.5746	20.7731	21.8087	21.7648	21.9698	21.7124	21.5215	21.9579	19.7683	19.594	19.6617
PKM	21.1038	21.0673	21.0822	21.1032	21.1811	21.145	20.9343	21.0105	21.1259	21.422	21.2734	20.9029	21.4478	21.3582	21.3647
CYCS	21.0691	21.064	21.0997	21.3955	21.3737	21.2653	20.6727	20.6345	20.7141	21.4164	21.2273	21.0984	21.5584	21.4779	21.4292
UQCRC1	21.206	20.716	20.8024	20.9966	20.9855	20.9227	20.9905	20.9157	21.253	21.6421	21.3209	21.3791	21.3841	21.4356	21.4314
GOT2	21.4118	21.0454	21.0941	21.1072	21.1738	21.0383	20.8381	20.7509	21.2357	21.3882	20.9238	20.7565	21.3988	21.4679	21.3299
AK4	21.642	21.0798	21.438	20.8229	20.9008	20.7085	20.8118	20.831	21.0457	21.2832	20.9088	21.2597	21.1858	21.2169	21.3144
MDH2	20.9818	20.8703	20.8313	21.2473	21.2097	21.2602	20.8438	20.7894	20.8644	21.4495	21.1874	20.8556	21.3682	21.2607	21.2514
ORM1	21.3966	21.2378	20.5514	20.6304	20.4354	20.7159	21.1336	21.1559	21.5035	21.5792	21.4918	21.0627	21.2163	21.0574	21.057
HBA2	21.3658	21.059	21.5684	20.905	20.4768	20.7154	20.8437	20.5433	21.2918	21.4161	21.0079	21.2577	21.2275	21.1103	21.4011
HBD	21.5607	21.9927	21.7475	20.9381	20.3223	20.9289	21.103	21.0799	21.1418	20.7059	20.7885	20.9536	20.9896	20.9324	20.984
SLC25A3	21.3847	21.1473	21.3199	21.2862	21.2804	21.2281	21.2583	21.1972	21.1896	21.2517	21.0892	20.96	20.2327	20.4129	20.471
COX5A	21.3432	21.198	20.2939	20.9891	21.0767	20.902	21.0681	21.1765	21.259	21.3764	20.9907	20.7116	20.9778	21.1318	21.196
ATP5PD	21.5029	20.9992	21.2599	21.1472	21.3349	21.1692	20.8793	21.1496	21.7292	21.4733	21.1293	21.2082	20.1043	20.2664	20.283
RPS27A	21.1002	21.16	21.0447	20.6917	21.1839	20.8508	20.7761	20.6923	21.1522	21.2962	20.6277	20.9608	21.4701	21.3045	21.2231
MYBPC3	21.092	20.5877	20.7704	21.2697	21.1742	21.2078	21.0777	20.976	21.1859	21.0114	20.8266	20.7786	21.0433	21.0391	21.0656
MB	20.6342	20.1494	20.4144	21.0277	20.9986	21.1454	20.8401	20.8309	21.1848	21.4349	21.2342	20.9148	21.4377	21.4087	21.2738
TUBA1C	21.2089	21.4836	21.411	21.0048	21.0291	21.0126	20.8672	20.9415	21.0632	20.9121	20.9683	20.6061	20.8151	20.8355	20.6863
TNNC1	21.74	21.2334	21.4046	20.7989	20.1196	20.7572	21.7308	20.7427	21.7509	21.2444	20.6654	20.5268	20.7452	20.6676	20.6607
ATP5MF	20.896	20.956	20.9783	21.0923	21.0169	21.1194	21.0429	20.9119	20.8287	21.2778	21.1597	21.1962	20.809	20.7481	20.7241
VDAC1	20.9087	20.6917	20.5936	20.7294	20.6838	20.5458	20.7018	20.6686	20.9021	21.4244	21.0047	20.942	21.2358	21.2518	21.2338
TPI1	20.8456	20.5422	20.4636	21.0378	20.9739	21.0382	20.8846	20.8428	21.2338	21.1112	20.9394	20.5269	21.0297	20.9983	20.9535
VDAC2	20.9175	20.6567	20.7183	20.5874	20.5816	20.6477	21.007	20.7663	20.842	21.0684	21.0953	21.1706	21.061	21.0031	21.0969
MT-CO2	20.8521	20.7425	20.8532	20.6621	20.6024	20.5926	20.9369	20.8041	21.1445	21.0342	20.9937	21.2181	20.6885	21.0464	21.0047
H2AC21	20.4927	20.7912	20.6813	20.5978	20.5407	20.6666	20.0635	20.6041	20.8999	21.3403	21.0046	20.9335	21.2872	21.4032	21.3584
HADHB	20.5895	20.3425	20.3013	20.7735	20.7683	20.774	20.5845	20.516	20.686	21.0294	20.8499	21.2002	21.2661	21.3529	21.259
TPM2	20.5383	20.6476	20.5047	21.0141	21.079	20.9242	20.4908	20.5845	20.538	21.2669	21.1672	21.0949	20.959	20.7068	20.5737
ATP5MG	20.6522	20.5691	20.7764	21.0375	21.2063	20.7456	21.0968	20.998	20.6602	21.1004	21.107	21.2691	20.3382	20.2203	20.293
TNNT2	21.2643	21.2259	21.0574	21.359	21.1681	20.9725	21.0584	20.8024	21.2651	20.6883	20.4223	20.2287	20.1984	20.0931	20.1002
H3-7	20.811	20.9825	20.7676	20.5943	20.4418	20.6924	21.0129	20.9021	21.2139	21.0937	20.8829	18.4057	21.0909	21.4566	21.3478
GAPDH	20.793	20.7419	20.8932	20.787	20.599	20.8826	20.4238	20.3358	20.6958	20.9181	20.7434	20.5377	21.0688	21.1029	21.0932
LDHA	20.6354	20.669	20.5789	20.7903	20.624	20.7414	20.4178	20.3349	20.6057	21.0358	20.8618	20.9065	21.0638	21.0088	21.0567
ETFB	20.6485	20.4251	20.409	20.6399	20.6425	20.6504	20.444	20.3872	20.7003	21.171	20.9381	20.7055	21.2203	21.1397	21.1218
YWHAE	20.99	20.9872	20.9715	20.8345	20.7615	20.8291	20.8072	20.8327	21.1567	20.6263	20.3041	20.4498	20.4567	20.5665	20.5885
GOT1	20.5227	19.8923	20.0801	20.688	20.7889	20.7568	20.5417	20.6166	20.9811	21.2767	20.9797	20.8749	21.0933	21.0026	20.9647
ATP5F1C	21.9348	21.2953	21.7554	20.146	20.1129	20.4879	21.8283	20.1674	21.6641	21.035	21.4942	21.3087	19.1395	18.9845	19.4226
CTSD	19.6384	19.7483	19.5744	20.546	20.4468	20.6126	20.9908	20.9438	20.8287	21.1186	21.2137	21.2571	21.3269	21.2446	21.2685
ACAT1	20.4973	20.2697	20.1857	20.7057	20.6978	20.7826	20.5521	20.4358	20.6637	20.9675	20.8328	20.7381	21.1829	21.1322	21.0969
HADHA	20.5729	19.8297	20.0613	21.1008	21.0672	21.0683	20.7876	20.7266	20.5009	20.7798	20.9658	20.9383	20.6283	20.7006	20.6925
DLD	20.3551	20.4662	20.3528	20.3048	20.8238	21.217	21.5373	21.3294	20.6211	20.4965	21.346	20.3363	20.5101	20.4267	20.1713
VIM	20.9911	21.6579	21.3781	20.2435	20.102	20.2231	20.8326	20.9593	21.1008	20.5534	20.5355	20.1709	20.3905	20.6467	20.4981
H1-2	21.1119	21.5604	21.3251	21.0059	21.0355	21.1638	21.1899	21.1816	20.9107	19.7729	20.0094	17.0293	20.921	20.9624	20.7423
PGAM2	20.0748	19.7017	19.7357	21.0038	20.9455	20.9851	20.4693	20.4048	20.5211	21.2417	21.0115	20.774	21.0536	20.9603	20.9398
ATP5F1D	21.3308	20.7326	21.0069	20.9268	21.2733	21.1858	21.0705	20.9788	21.3431	20.5845	20.7498	20.7479	19.1337	19.3005	19.4136
HSPA5	21.3872	20.4736	20.5346	20.6481	20.5962	20.7576	20.9755	20.8374	21.3081	20.431	20.3066	19.9349	20.2585	20.4925	20.7563
TTN	20.5052	19.6442	20.0187	20.8548	20.831	20.7911	20.3098	20.3232	20.2208	21.1097	20.9713	20.8772	21.0981	21.033	21.0402
UQCRB	20.3707	20.3119	20.2876	20.7478	20.5443	20.4612	20.5954	20.51	20.4554	21.0123	20.9808	20.9058	20.8222	20.8528	20.7088
SOD1	20.1258	20.3791	20.099	20.643	20.4687	20.739	20.4731	20.368	20.7887	20.8815	20.9171	20.9166	20.7906	20.9779	20.8372
PRDX3	20.7493	20.4545	20.4869	20.6736	20.4041	20.3192	20.1951	20.2759	20.6567	20.9217	20.467	20.5331	20.9222	20.9794	20.919
IGHG1	20.8294	21.264	21.0612	20.3747	19.9114	20.1724	19.7233	19.6376	19.9099	20.8832	20.988	21.0364	21.0378	21.073	20.8798
COL6A2	20.8824	21.4387	21.0584	19.7068	19.7923	19.7742	20.5089	20.6894	20.8822	20.4398	20.3909	20.1132	21.0958	21.0828	20.8527
CASQ2	20.7693	20.374	20.2143	20.647	20.4566	20.571	20.482	20.4791	20.6873	20.5086	20.4254	20.5703	20.8311	20.7125	20.9211
PRDX2	20.6081	20.6154	20.5935	20.6647	20.5713	20.4614	20.246	20.3307	20.8151	20.9881	20.3153	19.9433	20.762	20.8373	20.8032
ENO1	20.3022	20.6243	20.5248	20.6362	20.3887	20.5851	20.452	20.3025	20.5817	20.9041	20.829	21.0662	20.5435	20.3591	20.411
CS	20.8654	20.5557	20.8423	20.5846	20.8084	20.6386	20.4853	20.5388	20.7971	20.6764	20.4013	20.1603	20.2259	20.3079	20.3193
HSPB1	20.7216	20.9368	20.9848	20.9321	20.8864	20.7356	20.6032	20.5466	20.9002	20.4932	20.0355	19.5407	20.1284	20.2711	20.3461
ETFA	20.4715	20.213	20.2355	20.4232	20.3705	20.4234	20.3683	20.2158	20.4926	20.714	20.507	20.4707	20.8845	20.7556	20.7566
COX4I1	20.6648	20.3269	20.3432	20.3402	20.2819	20.2921	20.403	20.4694	20.5658	20.7465	20.5335	20.4234	20.687	20.6727	20.5283
PEBP1	20.0206	19.8375	19.7195	20.5208	20.4973	20.4368	20.36	20.4232	20.5902	20.8445	20.8094	20.7935	20.7974	20.7066	20.6463
ACADVL	20.1447	19.7691	19.8521	20.4004	20.3821	20.4584	20.2911	20.2529	20.2826	20.9098	20.7416	20.6635	21.0294	20.9095	20.8346
MT-CO1	20.4501	19.994	20.3813	20.272	20.3988	20.6295	20.4577	20.5438	20.2382	20.8237	20.7816	20.187	20.6813	20.4878	20.4373
PDLIM5	20.5593	20.0054	20.2553	20.5199	20.6475	20.5692	20.1782	20.5318	20.5089	20.4728	20.4732	20.2019	20.5969	20.5776	20.5927
FHL2	18.6191	17.3599	20.0887	21.012	21.1992	21.0914	20.8841	21.0356	21.4952	20.9405	20.6234	20.0748	21.65	20.0273	19.944
ATP5PB	20.8422	20.6019	20.6369	20.7294	20.5275	20.6222	20.5114	20.484	20.7665	20.838	20.4854	20.6891	19.4648	19.5051	19.3155
TUBA8	20.8442	20.8229	20.9064	20.4623	20.2282	20.2578	20.299	20.1671	20.5259	20.2657	20.1179	20.0219	20.2156	20.3299	20.2138
TF	21.3817	21.9767	21.8173	19.8546	19.5051	19.838	19.6863	19.655	19.9951	19.9724	19.9904	20.5715	20.5437	20.4191	20.4271
PFKM	20.2286	19.7828	20.3481	20.517	20.6265	20.513	20.1111	20.4672	20.3521	20.5622	20.3732	20.4771	20.3116	20.4476	20.4772
LGALS1	20.5831	20.8597	20.9187	20.5512	20.5835	20.075	20.2954	20.1946	20.2678	20.6756	20.0988	19.8568	20.3165	20.2463	20.0527
HSPA8	20.332	20.0737	20.0451	20.5885	20.5384	20.5521	20.5323	20.4565	20.4822	20.5162	20.376	20.1519	20.3339	20.3063	20.2152
PGK1	20.2331	19.9995	20.1275	20.3487	20.3462	20.371	20.2166	20.2128	20.4151	20.5125	20.5157	20.3644	20.6148	20.5101	20.5096
PPIA	20.3794	20.5482	20.3544	20.5742	20.4582	20.5717	20.6254	20.7279	20.7256	19.8414	19.9314	19.6959	20.4701	20.1841	20.1276
SOD2	20.5073	20.4336	20.4427	20.3104	20.2956	20.3872	20.0355	19.9493	20.4576	20.4405	20.065	20.082	20.5181	20.5686	20.497
TUFM	20.3454	19.7341	19.8134	20.1697	20.0641	20.1437	20.1455	20.0216	20.1584	20.6385	20.4842	20.4392	20.8667	20.9892	20.9425
VDAC3	20.2342	20.166	20.2601	20.1068	19.9602	20.0674	20.2681	20.0609	20.2452	20.6583	20.442	20.5337	20.6403	20.5758	20.588
ATP5PO	21.072	21.102	21.0838	21.1837	21.0133	21.0952	20.9235	20.8406	21.2068	20.7888	20.4161	20.2578	17.841	17.8728	17.8824
ECH1	19.9917	19.569	19.6234	20.3839	20.3114	20.3845	20.009	19.8299	19.88	20.6628	20.5392	20.4991	20.9237	20.9254	20.8069
FH	20.4038	20.2277	20.165	20.3175	20.2226	20.3104	20.1226	20.0906	20.3214	20.5945	20.2761	20.143	20.3929	20.4382	20.2692
PDHA1	20.5757	20.2781	20.2571	20.2862	20.3698	20.2947	20.5119	20.385	20.5965	20.638	20.2961	20.1724	19.6881	19.9254	19.8644
HSPB6	20.868	20.1142	20.7988	20.5241	20.632	20.5701	21.1403	20.9168	20.933	20.1107	19.9691	19.6817	19.2167	19.2792	19.2879
FHL1	20.6791	20.8659	21.0092	21.0203	21.3234	21.1034	21.5001	21.4944	21.4078	18.6496	18.8096	18.8651	18.9928	19.0484	19.0477
CA1	20.4372	20.8703	20.6593	20.2112	19.2915	19.8071	20.0827	20.1058	20.401	20.0372	20.1227	20.2709	20.5111	20.3476	20.3901
ENO3	19.9214	19.4644	19.7169	20.6981	20.6201	20.619	20.2217	20.2459	20.4184	20.6649	20.5968	20.7019	19.823	19.7213	19.7331
TRAP1	20.37	20.2288	20.3119	20.2987	20.279	20.333	20.3969	20.3866	20.3992	19.9031	20.0234	19.7038	20.2433	20.216	20.0587
TNNI3	21.1687	20.8026	21.2192	21.5425	21.0745	21.529	21.3338	21.0009	21.2896	18.9396	19.1893	18.1555	18.6468	18.6312	18.5917
CKB	20.1912	19.7253	19.6667	20.2233	20.22	20.276	20.3247	20.3323	20.3218	20.5301	20.3208	20.2611	20.1622	20.186	20.1826
LDB3	19.8456	19.632	19.7924	20.5519	20.577	20.5408	19.8677	20.3828	20.4853	20.6384	20.4648	19.9441	20.0218	20.1032	20.0474
GPI	19.907	19.6998	19.686	20.1302	20.2257	20.2301	20.0841	20.0514	20.6317	20.2323	20.2019	20.3863	20.2204	20.3248	20.5931
FTH1	19.5373	19.7259	19.6206	20.2359	20.1135	20.3178	20.054	19.9898	20.0707	20.5477	20.4457	20.3888	20.5236	20.5571	20.4235
MYL4	19.6776	20.8819	20.5131	19.3074	19.8554	19.6502	19.7426	20.1571	20.6618	18.7159	18.7774	20.7781	20.8742	21.261	21.1812
PYGM	19.8082	19.6426	19.6921	20.6507	20.6523	20.586	19.8742	19.905	19.9623	20.2316	20.1318	19.928	20.347	20.2951	20.2121
ACAA2	20.1285	19.8214	19.7055	20.3956	20.175	20.2948	20.0098	19.9428	20.1724	20.6907	20.5574	20.2163	20.1199	19.9169	19.7693
GSTO1	19.8973	19.8236	19.8307	20.0136	19.9883	19.927	19.9388	19.9085	20.109	20.4821	20.3664	20.5424	20.4091	20.3154	20.3349
MYOM1	19.882	19.0687	19.309	20.487	20.4565	20.4103	19.989	19.8567	19.8129	20.5077	20.3762	20.2884	20.4751	20.4354	20.4013
SDHB	20.0679	19.832	19.9208	19.8545	19.7743	19.8255	19.9626	19.6846	19.9457	20.4666	20.3291	20.6497	20.345	20.4967	20.431
MT-ATP6	20.5311	20.4941	20.4147	19.9722	20.0509	20.3278	20.2596	20.2543	20.1847	20.1209	20.2582	20.6729	19.6506	19.2238	18.9984
ATP2A2	20.3918	19.9721	20.0043	20.9674	20.8105	20.8927	20.7735	20.6462	20.4917	19.6554	19.7337	19.4494	19.2332	19.1781	19.2121
MYL5	20.5342	19.3234	19.8122	20.2364	20.226	19.4888	19.6959	19.5451	19.5129	20.1928	19.4555	19.9242	21.212	20.5841	21.6615
APCS	19.084	20.5402	19.9827	18.1071	18.3125	18.2256	21.1015	21.5123	21.5228	20.0196	19.953	19.6205	20.9246	21.3884	21.0745
COX5B	19.9739	20.225	20.4484	20.212	20.2944	19.4567	20.1459	20.1666	20.1388	20.357	19.5652	20.4486	19.807	20.0101	19.9961
TUBB6	20.5155	20.4629	20.6385	20.1843	20.2355	20.1444	19.8984	19.9219	20.2388	19.9163	19.6776	19.3406	19.9356	20.0484	19.9089
NDUFA4	20.5846	20.262	20.4931	20.1643	20.485	20.1434	20.8426	21.0854	20.6248	19.5412	19.5816	20.1353	18.8681	18.9618	19.2707
UQCRC2	20.0359	19.8376	19.9346	19.9247	19.9585	19.9811	20.0248	19.9933	20.0538	20.4638	20.3447	20.4101	20.0644	20.1275	19.8658
PRDX6	19.5377	19.338	19.1948	20.2863	20.021	20.038	19.9492	20.0004	20.0884	20.5754	20.5468	20.5101	20.3685	20.2618	20.1982
HSPD1	20.3557	19.6037	19.9501	19.4545	19.673	20.1442	20.1349	19.9742	20.498	20.4205	19.904	20.1979	20.0326	20.081	20.3892
COL6A3	20.5258	21.2091	20.9409	19.2485	19.1837	19.2717	20.0198	20.0759	20.3938	19.7522	19.6494	19.4641	20.3528	20.373	20.2108
MGST3	20.3771	20.2898	20.3753	20.0982	20.2536	20.1726	20.183	20.4325	20.4611	19.7766	19.852	20.0337	19.5842	19.3424	19.297
FLNC	20.0479	19.7214	19.9336	20.1556	20.1675	20.0242	20.3231	20.281	20.1901	19.9924	19.8927	19.8693	19.9584	19.9252	19.9075
ANXA2	19.8735	20.5095	20.0879	19.6804	19.5825	19.5131	19.8264	19.9112	19.8981	20.5029	20.2248	19.8859	20.2017	20.4626	20.1703
NDUFA13	19.9302	19.5261	19.5274	20.1641	20.2153	20.1426	20.2236	20.0269	20.2409	20.3618	20.372	20.3955	19.4128	19.4792	19.5302
ACADM	20.4279	19.9183	19.9034	19.8382	20.0077	19.9584	19.7403	19.7107	20.0281	20.0193	19.6595	19.3722	20.328	20.3794	20.171
H2BC26	20.4483	20.3025	20.0962	19.7843	19.5864	19.44	19.9137	19.6762	20.3185	20.2245	19.4932	18.5187	20.3548	20.6831	20.598
NDUFS3	19.8165	19.4504	19.5721	19.9428	20.0367	19.9979	19.8779	19.9305	19.8706	20.2424	20.0431	20.0864	20.1082	20.1644	20.2837
EZR	20.2553	20.1521	20.1701	20.1726	20.2462	20.2547	20.1615	20.032	20.0899	19.6301	19.744	19.6639	19.6236	19.6418	19.5849
HADH	20.1248	20.01	20.0153	20.2601	20.1238	20.2123	20.0819	19.9594	20.1338	19.6315	19.5346	19.6118	19.8738	19.7087	19.7353
AK1	20.1013	19.9694	19.8064	20.4721	20.367	20.5343	20.4773	20.4719	20.6528	19.0396	19.1824	19.2297	19.5731	19.5481	19.4976
TUBB4B	20.3362	20.325	20.4628	19.967	19.6799	19.9586	20.1921	20.053	20.0262	19.685	19.2793	19.4874	19.5374	19.7115	19.9447
DLST	20.0083	19.7029	19.6069	19.8507	19.8555	19.8203	19.7765	19.7316	19.9013	20.1963	19.8957	19.6176	20.1859	20.2176	20.0731
GSTP1	19.2902	19.5108	19.3	20.0431	20.0254	20.0349	19.659	19.6342	19.5945	20.1859	20.1651	19.9201	20.4695	20.3252	20.1945
NDUFS2	19.786	19.2758	19.4982	19.8946	19.9094	19.7914	19.869	19.8282	19.8199	20.1407	20.0932	20.0675	20.0869	20.1549	20.127
HSP90AA1	19.7806	19.7784	19.9285	20.1191	19.8987	19.9824	20.024	20.023	19.797	19.8704	19.7545	19.8624	19.8133	19.901	19.7656
ACTC1	19.9817	19.9776	19.8859	19.9478	19.5734	19.6606	19.3222	19.3859	20.2516	20.1889	19.8613	20.0619	20.0794	20.0248	20.0638
ASAH1	19.1312	18.9186	19.0859	19.6409	19.9419	19.8698	19.6212	19.6555	19.45	19.8984	20.113	19.8901	21.0089	20.9752	20.8898
COL6A1	20.15	20.8732	20.6323	18.9063	18.8278	19.0502	19.8956	19.872	20.139	19.6586	19.5982	19.5449	20.3941	20.3825	20.108
HSPA9	19.8323	19.9377	19.9188	19.9597	20.0413	19.7835	19.7447	19.7552	19.667	19.7705	19.829	19.8217	20.0555	19.9863	19.8817
ALDH2	19.6162	19.231	19.1856	19.6685	19.7154	19.7217	19.6675	19.8394	20.1107	20.2232	19.9025	20.0349	20.2338	20.4921	20.3388
NNT	20.0545	19.8167	20.2194	20.1586	20.0569	20.2721	20.431	20.4573	20.2714	19.7961	19.9396	19.6333	18.8072	18.9354	19.0681
PHB2	19.7771	19.4387	19.6394	19.461	19.4579	19.5715	19.8145	19.695	19.896	20.112	20.0753	20.1839	20.1346	20.2849	20.2948
SERPINA3	19.7249	20.4632	20.3797	19.3255	18.9229	19.1361	20.6336	20.7186	21.0971	19.6171	19.4107	20.078	19.498	19.3905	19.4226
MYOM2	19.6666	19.0322	19.1604	20.0154	19.956	19.9618	19.4191	19.2271	19.3615	20.3945	20.3135	20.2565	20.3622	20.2981	20.2582
UQCRFS1	19.6106	19.5665	19.5249	19.5613	19.4692	19.4363	19.7473	19.6092	19.6177	20.2666	20.1796	20.4356	20.2464	20.1109	20.1097
TGM2	19.7151	20.1155	19.6909	19.8761	19.9738	20.1326	19.8897	20.047	19.8679	19.5577	19.8153	19.5033	19.6227	19.7489	19.7742
NDUFS8	20.019	19.8251	19.8893	20.2682	20.3423	20.3924	20.3038	20.2002	20.0777	19.5412	19.6584	19.7124	18.8618	18.9845	19.0653
SDHA	19.7771	19.3658	19.5059	19.4628	19.5103	19.5806	19.8865	19.6472	19.5632	20.0813	20.1202	20.075	20.0604	20.1426	20.1846
LMNA	19.7393	20.0733	19.8239	19.5483	19.5408	19.6363	19.752	19.8446	19.8169	19.8878	19.8165	19.5407	19.9464	19.9349	19.9641
ALDOC	19.4029	18.6586	18.8593	20.2175	20.3603	20.2717	19.881	19.9841	20.1315	19.9174	19.6578	19.3722	19.9808	20.0281	20.0046
PARK7	19.5181	19.3979	19.2857	20.0362	19.7604	19.9091	19.5665	19.4754	19.6406	19.8254	20.0965	19.8078	20.1024	20.1108	20.1878
TXN	19.2444	19.4261	19.4696	20.0836	20.0156	20.1269	19.6896	19.5778	19.5556	20.052	20.0525	20.0156	19.7869	19.7865	19.7723
HSPA1L	19.6741	19.4387	19.4731	20.0325	20.0208	20.0228	20.1323	19.9052	20.0664	19.8038	19.6062	19.7393	19.5049	19.5747	19.6241
CYC1	19.7031	19.3774	19.1106	19.5419	19.6908	19.665	19.6134	19.4882	19.7699	20.1701	20.0103	20.174	19.9702	19.9769	20.3051
IGHA1	20.7678	21.5087	21.3613	18.6025	18.2578	18.4697	18.7164	18.7731	19.4489	19.0999	18.8587	19.9024	20.7726	20.9922	21.0001
NDUFB9	19.7284	19.456	19.7188	19.905	19.9112	19.9522	19.8061	19.8172	19.7956	19.8458	19.8154	19.7185	19.5825	19.6746	19.7397
MYH13	19.4877	15.0831	14.4768	20.8207	20.8388	20.8467	20.1987	20.0842	20.0723	21.0473	21.031	20.3594	20.7448	20.529	20.7108
AIFM1	19.7808	19.5488	19.5047	19.8645	19.8022	19.7429	19.7691	19.7452	19.7195	19.9412	19.9884	19.9622	19.7735	19.6116	19.5525
MAOB	19.8027	19.168	19.4447	18.8047	19.0289	19.1018	19.7344	19.6546	19.6191	20.2112	20.233	20.3981	20.2857	20.3175	20.3756
MYH6	19.0748	19.6325	19.3916	20.2402	19.7884	19.8826	20.3455	20.3561	20.642	18.3424	18.3265	18.8189	20.495	20.3607	20.3859
NDUFS1	19.658	19.3259	19.3294	19.8391	19.9572	19.8998	19.7908	19.6787	19.8121	20.0312	19.8473	19.9487	19.5578	19.6404	19.6633
IGHG2	20.5029	21.0571	20.7888	19.105	18.5667	18.7333	18.5058	18.3854	19.3093	19.499	18.8286	19.6396	20.8531	20.8623	20.9392
PDHB	19.9191	19.6943	19.6388	19.7428	19.6881	19.7175	19.8861	19.7814	19.9217	19.9914	19.7819	19.7837	19.2504	19.3642	19.3035
EEF1A2	19.6587	19.2894	19.3426	20.1119	20.3498	20.241	19.9354	20.1064	20.2024	19.7202	19.4144	19.2517	19.2241	19.2476	19.3169
SLC25A11	20.4162	20.2525	20.4421	20.2522	20.3331	20.2014	20.4552	20.5094	20.3516	19.2353	19.3027	19.2445	17.8777	18.1251	18.118
COX7A1	19.8438	19.9043	20.0954	18.9482	19.0394	19.1282	20.3324	20.3336	19.9195	19.6239	19.7915	19.7146	19.4892	19.4864	19.4316
OXCT1	20.0981	20.08	19.9784	19.9129	20.0196	19.7815	19.9211	19.8891	20.2211	19.6498	19.302	19.1867	18.9179	19.0365	18.9486
PHB1	19.5213	19.412	19.324	19.3449	19.3842	19.2488	19.4736	19.4858	19.5668	19.9747	19.9101	20.1095	19.9689	20.0674	20.0082
CSRP3	20.6839	20.2608	20.557	20.5382	20.4104	20.5722	20.5634	20.5602	20.4454	18.5115	18.683	18.2009	18.2649	18.1202	18.2137
HSPE1	20.0399	19.5671	19.1165	19.7391	19.9424	19.8783	19.83	19.8453	19.1338	19.585	19.8797	19.8224	19.7044	19.1521	19.3346
LUM	19.881	20.844	20.943	18.9134	18.6755	18.7917	19.5147	19.6601	20.2882	19.5339	19.1759	18.8129	19.8215	19.9916	19.6463
NDUFB10	19.3369	18.9245	18.8988	19.6939	19.7191	19.5956	19.4525	19.5074	19.4809	20.1996	19.9954	20.0483	19.884	19.9262	19.8234
PYGB	19.0779	19.9874	19.3911	19.8821	20.099	20.2636	20.6081	20.4346	19.9854	18.5381	20.3196	19.0172	18.8253	19.14	18.8975
OGDH	20.0735	19.7061	19.9231	19.5169	19.4696	19.5468	20.0432	19.8714	20.0576	19.8426	19.7449	19.5736	18.8569	19.0133	19.0438
ANXA6	19.6679	19.7116	19.6714	19.5581	19.7113	19.7417	19.3346	19.3486	19.4321	19.9881	19.8322	19.9857	19.3542	19.4618	19.4339
NDUFV2	19.5107	19.446	19.333	19.8918	19.8053	19.8334	19.7514	19.712	19.7292	19.6387	19.6566	19.466	19.3948	19.4677	19.5161
DBI	18.5855	18.2334	18.4299	19.7489	20.1089	19.8784	19.7226	19.7477	19.7358	19.9094	19.806	19.8362	20.2642	20.0719	19.953
AKR1A1	19.3193	19.4666	19.3065	19.7053	19.6885	19.6657	19.7165	19.7251	19.7277	19.8202	19.7061	19.9743	19.4188	19.3468	19.4226
FBN1	17.8637	20.0792	20.2433	19.1306	19.5391	19.5357	18.0531	19.9517	19.4174	20.1759	20.0436	19.7448	20.0292	20.3643	19.8307
IGKC	20.6043	20.9953	21.0527	18.3173	18.5507	18.6422	18.6426	18.3219	19.302	19.7187	19.4031	19.7395	20.2571	20.1159	20.1936
SUCLG1	19.8616	19.0336	19.3954	19.5444	19.5135	19.6264	19.649	19.454	20.1132	19.1568	19.5607	19.8556	19.7687	19.7249	19.595
HK1	19.933	19.8962	19.7416	19.1746	19.2048	19.1337	19.4446	19.5014	19.6416	19.7678	19.3869	19.1975	19.8885	19.957	19.9358
TUBB3	20.0395	20.1561	20.1979	19.5863	19.5819	19.5053	19.3537	19.4485	19.7199	19.4726	19.225	19.0566	19.3892	19.5465	19.4593
VCL	19.8611	19.5408	19.6623	19.2137	19.4343	19.3084	19.3761	19.4155	19.4681	19.479	19.5219	19.6119	20.0809	19.8327	19.8599
PRDX5	19.568	19.5819	19.452	20.1686	20.1709	20.0388	19.6437	19.5103	20.0828	19.0926	19.1207	19.276	19.4165	19.274	19.2673
MYH9	19.5594	20.3924	20.2596	19.0834	18.9796	19.0402	19.3806	19.3293	19.5468	19.8222	19.7443	19.621	19.3864	19.5315	19.5003
GSN	19.5818	20.2264	19.9701	19.1787	19.1218	19.2993	19.4526	19.443	19.3857	19.5262	19.6118	19.8231	19.4137	19.3585	19.5078
ECI1	19.3564	19.2295	19.3138	19.4926	19.4039	19.5698	19.4933	19.3041	19.2563	19.5132	19.5212	19.6109	19.9533	19.9772	19.876
CAVIN1	19.2833	19.2179	19.2117	19.4582	19.5597	19.4219	19.4012	19.4348	19.4082	19.6455	19.4089	19.3617	19.9112	20.0026	19.984
ACTN4	19.7392	20.2529	20.2453	18.7066	18.804	18.9157	19.5363	19.3332	19.4584	19.5736	19.5416	19.3147	19.6239	19.7046	19.6548
NDUFS7	19.4356	19.0873	19.127	19.5883	19.6915	19.6091	19.7602	19.6699	19.1399	19.6519	19.6405	19.2337	19.4077	19.5971	19.7104
YWHAG	19.3624	19.3009	19.2452	19.6131	19.5622	19.6245	19.7102	19.6783	19.5078	19.3567	19.5459	19.356	19.5041	19.437	19.5219
PRDX1	19.3848	19.3183	19.3394	19.8282	19.6281	19.4297	19.2635	19.461	19.4942	19.6478	19.5677	19.474	19.69	19.5125	19.2715
ATP5MK	19.161	19.2199	19.3542	19.6119	19.7235	19.6452	19.4713	19.1967	19.0338	19.5928	19.8263	19.8586	19.4602	19.5459	19.3461
PGM1	19.4233	17.9408	18.5792	19.1997	19.0592	19.9251	20.0355	19.6315	20.354	19.3945	19.3556	19.0839	19.5216	19.9608	20.4289
C1QBP	19.3121	18.9268	18.9352	19.6026	19.6176	19.579	19.6925	19.5811	18.8802	19.1541	19.8003	19.5577	19.7501	19.7772	19.6715
NDUFA10	19.3675	18.9884	19.1937	19.4584	19.5694	19.62	19.5682	19.5168	19.5401	19.5037	19.6266	19.8387	19.2992	19.3358	19.3974
DLAT	19.8097	19.4112	19.4019	19.1895	19.206	19.0886	19.3915	19.345	19.6478	19.8956	19.4335	19.2432	19.4927	19.5622	19.5762
NDUFA9	19.4839	19.1888	19.2753	19.6803	19.8552	19.7494	19.7907	19.6677	19.6305	19.6214	19.5343	19.5297	18.7961	18.8677	18.9856
NDUFV1	19.5755	19.0259	19.0525	19.4636	19.5695	19.5383	19.5045	19.3951	19.6643	19.7409	19.4801	19.4449	19.298	19.2905	19.475
UQCRQ	19.0106	18.9298	19.2881	19.2493	19.052	19.1011	19.5325	19.2384	19.1516	19.7601	19.7711	20.2835	19.53	19.6689	19.8625
HRC	19.8661	19.1759	19.2259	20.3488	20.3287	20.3173	20.0387	19.7916	19.8192	19.5293	19.5225	18.9996	18.1125	18.0484	18.1849
COL1A2	18.7821	20.7118	20.633	18.2784	18.0753	17.873	17.9139	19.8055	19.0363	20.1676	20.2038	17.904	19.6642	22.0052	20.2001
NDUFB3	19.3307	18.8287	18.7238	19.5462	19.5293	19.359	19.1266	19.0778	19.4458	20.0486	20.0028	19.4528	19.5315	19.6433	19.6042
NDUFB5	19.4071	18.9225	19.0122	19.6851	19.7119	19.7669	19.6825	19.5187	19.3549	19.6575	19.7938	19.9477	18.7931	18.8801	18.9477
FABP4	19.1178	18.6198	18.6977	19.1024	18.9258	19.087	19.4791	18.9575	19.349	19.8534	19.7012	19.2682	20.3478	20.3719	20.1131
FGG	20.3664	20.9646	20.7075	18.5225	17.7516	18.0621	19.8825	19.8985	20.3148	19.352	18.9197	19.4951	18.8339	18.8991	19.0135
IDH3A	19.3377	19.3966	19.3428	19.2551	19.5239	19.3535	19.6039	19.7583	19.3902	18.9796	19.0328	18.8948	19.603	19.7289	19.7805
MT-CYB	19.2921	18.8792	19.1804	19.3454	19.4835	19.3358	19.1893	19.1408	18.9673	19.6451	19.782	19.6099	19.7464	19.649	19.6962
DSTN	19.0595	18.754	18.6326	19.5764	19.4179	19.6032	19.4572	19.434	19.3694	19.5466	19.4999	19.0578	19.5937	19.644	19.6657
SRL	18.9934	18.3238	18.4088	20.0566	20.1329	20.1305	19.8005	19.8256	19.4777	19.6902	19.7023	19.6122	18.7389	18.6599	18.7062
S100A1	19.3994	18.7252	18.9995	19.3832	19.196	19.2058	19.354	19.1317	19.087	19.3258	19.2508	19.7536	19.8951	19.6661	19.7216
SERPINB6	19.1732	18.8369	18.7766	19.8635	19.9397	19.9336	19.1514	19.11	19.0695	19.248	19.4698	19.1185	19.5863	19.4493	19.3502
ECHS1	19.608	19.3743	19.4262	19.5599	19.5452	19.6962	19.8874	19.6095	19.58	19.2946	19.1925	18.941	18.7941	18.7202	18.7958
NDUFA2	18.9621	18.8798	19.1758	19.6234	19.9639	19.2516	19.3122	19.4201	19.5185	19.5494	19.3468	19.6733	18.908	18.9854	19.2902
SORBS2	20.0241	19.0814	19.5563	19.9597	20.1561	20.0818	18.2141	19.5364	19.3097	19.4775	19.4625	18.8246	18.7268	18.6179	18.714
FGA	20.8996	21.6799	21.4858	18.4558	17.9028	17.7729	20.1252	20.4818	21.1255	18.5547	18.2333	19.3913	17.8753	17.7422	17.954
MAOA	19.3224	18.7353	18.8611	18.2429	18.2637	18.336	19.5835	19.3807	19.6046	19.5144	19.4408	19.48	20.2813	20.3306	20.2949
COL1A1	17.4271	20.693	20.678	18.6516	18.3925	18.308	16.5056	19.8911	18.8008	20.4454	20.4259	17.8234	20.4746	21.1	20.0504
TUBB	19.6816	19.9777	19.8705	19.3301	19.2099	19.2797	19.2607	19.2927	19.4539	19.088	19.0331	18.9067	18.9928	19.147	19.1289
HSPG2	19.2121	19.6983	19.6721	19.0589	19.1355	19.2063	19.204	19.3536	19.3015	19.0408	19.0472	18.8977	19.564	19.6502	19.6006
SUCLG2	19.553	19.1292	19.096	19.4748	19.3207	19.2403	19.357	19.3355	19.3419	19.1978	19.174	19.162	19.3422	19.4514	19.4395
HSPB7	19.6309	19.6849	19.6566	20.1635	20.1338	19.7331	19.9393	19.938	19.2852	18.2727	18.5707	18.0699	18.7409	18.8537	18.7198
HNRNPA2B1	19.2343	19.0967	18.9612	19.2139	19.2524	19.1724	18.7573	19.0308	18.8416	19.5841	19.7056	19.6403	19.5534	19.6869	19.6344
HSDL2	19.5258	18.9738	19.0085	19.6655	19.6406	19.7087	19.5524	19.4104	19.4838	18.9176	18.9539	18.8415	19.1704	19.231	19.1881
MYOM3	19.1116	17.9461	18.6099	19.4157	19.7474	19.3706	19.2192	19.0073	18.7819	19.5712	19.6142	19.6245	19.4791	19.6056	19.658
CRYM	19.9115	19.3659	19.5181	19.3577	19.3778	19.4086	19.7902	19.5997	20.0082	18.4977	18.4688	18.3989	18.7952	18.9668	19.1882
AK3	19.4755	19.6637	19.3806	19.5097	19.415	19.5083	19.386	19.4811	19.3676	19.1962	18.9334	18.4274	18.9883	18.9828	18.7918
COX7A2	19.6031	19.4879	19.5632	19.9087	20.0776	19.8389	19.5943	19.6215	19.5361	18.8713	18.7983	18.8359	18.0496	18.3138	18.282
IGLC7	20.2052	21.0408	20.8261	18.368	17.7685	18.2849	17.6063	17.7208	17.4177	18.7401	19.0829	20.0968	20.432	20.3158	20.3382
SUCLA2	19.1211	18.6946	18.7042	19.1196	19.2016	19.2232	18.9575	19.0082	18.9838	19.5294	19.4086	19.3431	19.5846	19.6475	19.5947
LAMC1	18.671	18.6247	18.6324	19.2051	19.2887	19.2555	19.2426	19.2332	19.0196	19.3615	19.3636	19.1957	19.7469	19.6153	19.5385
CAV1	19.128	19.3035	18.9117	19.0774	18.9067	18.9147	19.3564	19.3493	19.3356	19.3813	18.9551	18.8166	19.3702	19.5286	19.4772
MYOZ2	19.541	19.3336	19.3725	20.0054	19.8742	19.7629	19.5716	19.9289	20.0065	18.9278	18.4506	18.3514	18.0398	18.1885	18.1815
FGB	20.2251	21.115	20.9205	18.1341	17.5677	17.643	19.7207	19.8841	20.2701	18.8626	18.5977	19.5747	18.2277	18.264	18.5179
A2M	19.7474	20.2862	20.2347	18.52	17.8585	18.4012	18.9304	18.8764	18.9318	18.4557	18.6318	20.0274	19.354	19.4345	19.4229
CHCHD3	19.4821	19.0995	19.3239	19.2727	19.263	19.3483	19.9627	19.7012	19.2856	18.9591	18.8079	19.1912	18.1689	18.4015	18.6503
RAB6A	19.1901	19.4861	19.0558	18.9086	18.9623	18.9193	19.3262	19.2252	19.1802	19.2124	19.0977	19.0787	19.0291	19.1446	19.0369
YWHAZ	19.1196	19.3835	19.4438	19.3514	19.0522	18.8259	19.1453	19.1168	19.5014	18.8534	18.7823	19.0002	18.988	18.9488	19.3144
OGN	19.5395	20.7256	20.2482	18.5025	18.2936	18.2313	18.9023	19.0433	19.6864	19.1008	18.8339	18.186	19.1574	19.427	18.9435
UGP2	19.2512	18.9616	18.9876	18.9742	19.0468	19.0064	19.4242	19.4383	19.4808	19.2036	19.1167	19.2837	18.8577	18.8949	18.8909
TUBB4A	19.6019	19.68	19.5867	19.13	19.071	19.1192	18.6976	18.9325	19.1888	18.8721	18.8422	18.853	18.946	19.0724	18.9881
PFN1	19.2089	19.2545	19.006	19.4713	19.3573	19.1541	19.3777	19.2806	19.9202	18.8154	18.4944	19.1046	18.7039	18.6887	18.5575
AK2	19.3021	19.3667	19.0423	19.2958	19.1122	19.2896	19.3188	18.9993	18.9439	19.0076	19.0537	19.0186	18.9219	18.8542	18.8554
C3	20.2813	21.3649	21.0613	17.6194	17.1085	17.3938	18.6186	18.7289	19.1932	19.076	18.8591	19.8352	18.9555	19.0339	19.1229
PGM5	18.8294	18.6694	18.5671	19.0253	19.0202	19.0213	19.2689	19.115	19.1796	19.1172	19.0199	19.0251	19.3375	19.3811	19.3702
ADPRHL1	19.3686	18.5966	18.9511	19.0972	19.12	19.0723	19.3001	19.0833	19.1135	19.1441	19.0594	18.6694	19.0729	18.9878	19.2361
CA2	19.7529	20.1577	19.9069	18.6648	18.159	18.4687	18.697	18.7819	19.2352	18.8876	18.7615	18.995	19.2472	19.0327	19.0844
SLC25A12	19.7024	19.3877	19.4524	19.1286	19.1701	19.2507	19.7362	19.3615	19.6327	18.3619	18.5632	19.0619	18.1724	18.4723	18.196
P4HB	19.4713	19.2056	19.3436	19.45	19.3445	19.5728	19.5427	19.3228	18.9789	18.6488	18.8875	18.7941	18.237	18.3703	18.4243
PSAP	18.6902	18.7698	18.4271	19.1271	18.82	18.5331	19.4288	19.3276	19.025	18.25	18.5621	17.6429	20.4734	20.5847	19.7665
ACSL1	18.6888	18.5348	18.7455	19.34	19.2308	19.3101	19.33	19.1874	19.1508	18.8771	18.8651	18.7938	19.219	19.0664	18.923
SAMM50	19.6009	19.4771	19.4573	18.589	18.7444	18.9783	18.7604	18.6673	18.544	18.9153	19.2214	18.8543	19.1067	18.9349	19.3399
VCP	19.1008	18.9404	18.8791	19.1181	19.0759	19.1445	19.0759	19.0171	18.9889	18.9433	18.925	18.7699	19.1179	19.0124	19.0076
S100A8	18.1188	18.1911	18.5836	19.1311	19.117	19.1298	19.2876	19.0235	18.7733	19.649	19.6927	19.4227	18.9967	18.7402	19.152
UQCR10	18.6936	18.7815	18.9519	18.5554	18.6321	18.3508	18.8651	18.7697	18.8519	19.7426	19.2943	18.9005	19.3937	19.4944	19.3292
ANXA5	19.0433	19.5445	19.3426	18.5139	18.6756	18.4306	18.6752	18.6721	19.0157	19.4112	19.1785	19.1453	18.8913	19.0518	18.9886
PDIA3	18.8525	19.3741	19.1493	18.8532	18.8303	18.7833	19.241	18.9887	19.0661	18.9494	18.9828	19.0893	18.5087	18.845	18.8867
LDHAL6B	18.7462	18.7361	18.8587	18.5684	18.892	18.74	18.2475	18.597	18.7252	19.3611	19.5035	19.47	19.4223	19.2063	19.2523
PARP1	18.9298	19.0601	18.9606	19.3455	19.5128	19.4173	19.2229	19.4867	19.3417	18.5846	18.2982	18.11	18.6065	18.699	18.6665
IMMT	19.3845	19.0129	19.0641	19.001	19.0664	18.9493	19.3252	19.1148	19.4741	19.1763	18.7281	19.0416	18.1525	18.3219	18.3638
TINAGL1	18.2864	18.2207	18.416	18.3275	18.5913	18.5769	19.1543	19.1604	19.0455	19.1069	19.1339	19.1623	19.7323	19.6092	19.6213
S100A9	18.5832	18.9436	19.057	18.9482	18.774	18.6792	18.7041	18.864	19.2364	19.5261	19.2193	19.2722	18.7854	18.6003	18.8977
NDUFB11	18.7436	18.2473	18.4302	19.0058	19.0995	19.0028	19.2308	19.1954	18.9984	19.3616	19.3644	19.5003	18.5735	18.6338	18.6612
TUBA4A	19.347	19.1275	19.0049	19.4494	19.2035	19.4806	19.3302	19.2635	18.9453	18.491	18.7004	18.5686	18.3632	18.2698	18.3107
HIBADH	18.4503	18.3444	18.3116	18.9964	18.8908	18.9008	18.7549	18.7235	18.6099	19.2433	19.3819	19.1835	19.5159	19.3058	19.2222
AKR1B1	18.7888	18.3619	18.4646	19.2503	19.6056	19.4007	18.7094	18.9459	19.2426	18.8167	18.7307	18.4734	18.9397	18.9745	19.1059
CDH13	18.8036	18.6921	18.5835	19.3486	19.4066	19.3376	18.7641	18.9077	18.9228	19.221	19.2056	18.9128	18.543	18.5577	18.5689
CRIP2	18.9993	19.7301	19.6201	19.3433	19.1213	19.4658	20.2356	20.2066	20.1203	18.1903	18.3531	17.9531	17.4526	17.4904	17.4626
GYG1	18.6328	18.0275	18.3656	18.8344	18.6655	18.8183	19.1646	19.0484	18.769	19.003	19.3377	18.9898	19.4912	19.2473	19.3125
ESD	18.5537	18.5365	18.6413	18.7872	18.9098	18.7997	18.718	18.7529	18.9291	19.3267	19.1507	18.948	19.2131	19.1548	19.1703
IGLL5	19.7478	20.3706	20.4491	17.9073	17.6318	17.8688	17.5693	17.8541	17.8591	18.5798	18.5634	19.1212	20.0546	19.8729	20.0989
GPX3	18.7318	19.8158	19.4461	18.6868	18.7111	18.9136	18.9739	19.09	19.0963	18.8191	18.8412	18.6688	18.805	18.5775	18.3485
COQ9	18.8653	18.6974	18.7455	18.8125	18.8307	18.9045	18.9809	18.9075	19.1208	18.8488	18.546	18.7688	19.2224	19.1237	19.1307
GSTM3	17.9111	17.8218	17.8823	19.3634	19.2994	19.1975	19.016	19.0561	18.832	19.1794	19.286	19.077	19.2424	19.1347	19.0801
GLO1	18.5952	18.5562	18.4346	18.8821	18.9547	18.9099	18.6875	18.8607	18.9988	19.0514	19.1635	19.0972	19.1242	18.879	18.9127
PCMT1	18.5197	18.2046	18.1413	18.8855	18.661	18.8139	18.8458	18.8359	18.884	19.1783	19.2094	19.2142	19.2584	19.2457	19.1294
CYP2U1	19.2953	19.2321	19.2483	19.0138	18.9545	18.652	19.0453	NA	18.9992	19.3217	18.9237	17.0027	18.7381	18.7368	18.8647
GLUD1	18.8641	18.7786	18.7548	18.9918	18.8122	18.844	18.7819	18.7304	18.7616	19.0188	18.938	19.3161	18.6539	18.7593	18.66
LAMA2	18.3442	17.7556	17.8934	18.9294	18.9718	18.9487	18.719	18.7015	18.592	19.1579	19.0372	18.861	19.4884	19.4905	19.4012
ORM2	19.3201	20.1203	20.0991	17.477	17.0578	17.4936	19.2538	19.1346	19.2283	18.9908	19.1477	19.6797	18.4105	18.3745	18.3083
ARF1	19.0458	19.0496	18.8085	19.0181	18.922	18.9675	19.1848	19.278	19.3152	18.6231	18.7148	17.9149	18.2729	18.416	18.4467
CAVIN2	18.7116	18.4984	18.5418	18.9574	18.893	19.0501	18.7936	18.7732	18.735	18.4115	18.4683	18.3981	19.2555	19.1224	19.1204
SLC25A5	20.1478	20.0309	20.1128	19.0175	19.0428	18.7254	19.2415	19.2923	19.8892	18.1658	17.8662	17.7662	17.3812	17.4876	17.487
UQCRH	19.0066	18.7582	18.8301	18.7625	18.0581	18.5773	18.6876	18.662	19.2671	19.2211	18.233	18.5941	18.5531	18.897	19.2644
NDUFA8	18.6736	18.1153	18.1558	18.999	19.176	19.1413	18.8234	18.8507	18.9771	19.231	18.9601	19.3773	18.1499	18.4362	18.2796
NDUFA5	18.2953	17.6482	17.8979	18.6128	19.2263	18.3227	18.9984	18.9207	18.6206	19.0922	18.747	19.275	19.2019	19.2946	19.1901
RAB10	18.9192	19.1923	19.0457	19.0365	18.9614	18.7585	19.038	18.99	19.1783	18.6236	18.3003	17.9937	18.2603	18.5443	18.4097
PLGRKT	19.0046	18.8632	18.6154	18.7354	18.4702	18.11	18.7475	18.4565	18.9632	19.457	18.8906	18.4278	18.8506	18.8857	18.6823
TAGLN2	19.0315	19.5746	19.5058	18.295	18.36	18.264	18.9243	19.0309	19.3688	18.4964	18.5024	18.3182	18.5322	18.4563	18.3973
ADH1A	17.2688	18.6898	18.4505	18.8493	18.3867	18.9278	18.8852	19.033	18.69	18.8425	19.3859	19.7391	18.5386	18.5996	18.7688
NID2	18.3043	18.5176	18.6042	18.634	18.4964	18.7501	19.2228	19.2493	18.8627	18.8341	18.4547	18.6398	18.8963	18.7459	18.7319
NDUFS4	18.9375	18.3274	18.2282	19.2807	19.3437	18.79	19.0048	18.8353	19.2774	19.1127	18.2972	18.5917	18.0514	18.2537	18.5952
SPTAN1	19.3013	18.2797	18.3357	18.4452	18.3559	18.2492	18.7408	18.493	18.8397	19.1836	18.7924	18.768	19.104	18.9362	18.9657
MFAP4	19.5508	20.3294	20.1019	18.4391	18.5703	18.6091	18.4392	18.9009	19.0571	18.2424	17.8386	17.815	17.663	18.7955	18.3458
EEF1A1	19.0103	19.6184	19.4341	18.5059	18.711	18.7252	19.3161	19.3619	19.1175	17.8313	18.3287	17.5835	18.2886	18.4518	18.2743
ACTG1	18.7635	19.47	19.0679	18.5932	18.2388	18.3954	18.9496	18.9602	18.7763	18.8967	18.7891	18.6159	18.4655	18.2312	18.3314
COL4A2	17.2552	19.2048	19.2163	17.9238	18.0535	17.7787	17.1297	18.7559	18.2119	19.5136	19.4255	18.5963	19.5111	20.2517	19.5971
ETFDH	18.4814	18.205	18.2189	18.745	18.6252	18.5817	18.4267	18.2313	18.365	19.2819	19.0748	19.1693	19.1389	19.0205	18.8411
CPT1B	18.6798	18.8214	18.8769	18.7966	18.8991	18.8381	18.8882	18.9309	18.7946	17.8194	17.9296	18.193	18.9371	18.9764	18.9479
NIPSNAP2	18.5834	18.1459	18.3432	18.2662	18.7348	18.2395	18.4827	18.7079	19.0054	19.1004	18.8116	18.907	18.8768	18.9007	19.0814
ATP1B1	18.0156	18.0348	17.8928	18.6801	18.8279	18.9504	18.8249	18.8317	18.1755	18.5485	18.9332	18.9442	19.2013	19.1798	19.0655
PGAM1	19.0238	18.8325	18.9029	18.8047	18.5348	18.7802	18.8641	18.7444	18.9178	18.502	18.5417	18.3905	18.3384	18.3792	18.5112
CFL1	19.0141	19.5888	19.0555	19.283	19.0172	18.8332	19.3543	19.3116	19.593	17.8422	17.7697	17.1437	18.0225	18.0458	17.8241
GDI2	18.4294	18.6995	18.6333	18.4591	18.4636	18.3067	18.4738	18.4059	18.937	19.035	18.9558	18.6391	18.6799	18.6387	18.9395
MYL12B	19.0041	19.6651	19.6062	18.8765	18.648	18.2447	18.7879	19.1116	19.4859	18.3512	17.6612	18.0242	17.5388	18.3261	18.3152
PLN	19.3199	19.3433	19.6077	20.1493	20.2158	19.9153	19.526	19.5679	19.1656	18.1506	17.9649	18.1946	16.4887	16.3375	15.6263
SMYD1	18.5204	17.4238	17.9984	19.0715	19.1116	19.0024	18.3887	18.3909	18.5409	18.9296	18.7082	18.799	18.8569	18.9121	18.9041
EHD2	18.4017	18.4888	18.437	18.5123	18.5992	18.6291	18.7889	18.6369	18.5756	18.1827	18.2707	18.1911	19.2946	19.3257	19.1976
IGKV3-20	19.6601	20.1739	20.4816	17.7802	17.2531	17.227	17.0291	16.9759	17.1663	19.1942	18.7002	19.6111	19.4313	19.4304	19.4159
EEF2	18.5337	18.4628	18.5108	18.9026	18.9356	18.8535	18.9823	18.9624	19.0555	18.5108	18.3943	18.3041	18.31	18.3662	18.3888
NDUFB4	18.6733	18.5475	19.0547	19.5406	19.9147	19.1371	19.8004	19.6967	19.3934	18.384	18.4434	18.6471	16.5719	16.752	16.8087
PRELP	19.2845	20.8738	20.4833	17.7421	17.8049	17.8754	18.8203	18.9504	19.5898	18.1058	18.1032	16.9407	18.2404	18.5759	17.9684
DSP	18.3336	17.6634	18.0754	18.7321	18.7596	18.8048	17.6507	18.4287	18.2694	19.3839	19.3057	19.0033	19.0192	18.9365	18.973
ATP5ME	18.4268	18.4987	18.7813	18.466	18.9542	17.8014	18.7929	19.1208	18.9738	18.7061	18.6794	19.1368	18.091	18.6576	18.209
MPC2	19.3841	19.1338	19.3757	18.8736	19.2303	19.0401	19.3157	19.3621	19.4355	18.2251	18.224	18.06	17.3071	17.1931	17.1025
NEBL	18.8965	18.2383	18.5163	19.6429	19.5934	19.6321	18.6254	19.0438	18.84	18.2154	18.2685	18.0589	17.9174	17.7394	17.7821
TCAP	18.3157	17.7555	17.9994	19.0515	19.0429	18.9188	18.4361	18.7003	18.2666	18.9366	18.8107	18.7981	18.6577	18.576	18.7268
CYB5R3	19.0192	19.3426	19.2211	18.5494	18.4437	18.6199	18.9184	18.79	19.0223	18.4379	18.2979	18.3083	17.8924	18.0021	18.0469
ANXA11	18.8856	18.5694	18.5639	18.4763	18.4221	18.3534	18.1087	18.2903	18.3502	18.8547	18.5698	18.3691	18.9939	19.0747	19.01
HSP90AB1	18.7638	18.7907	18.5747	18.8907	18.825	18.7897	18.9555	18.9054	19.0145	18.1341	18.0464	18.2456	18.3289	18.3284	18.2911
LAMB2	18.3474	18.0977	18.1652	18.473	18.5771	18.5293	18.785	18.7504	18.7164	18.6815	18.5879	18.5151	18.9319	18.8811	18.7721
ADH5	18.2439	18.1473	18.0091	18.685	18.8645	18.8089	18.5031	18.5991	18.5827	18.7612	18.773	18.2696	19.0038	18.7942	18.6924
TTR	19.5493	20.0648	20.0131	18.5386	18.4113	18.3968	18.1887	18.2761	18.875	18.7569	18.1663	18.9223	17.5277	17.4925	17.5379
HSP90B1	19.0564	19.3775	19.2	18.7806	18.7242	18.5684	19.142	19.2092	19.3439	18.2957	17.9557	17.376	17.8095	17.9467	17.8258
RNH1	18.4857	18.5863	18.6209	18.5512	18.6244	18.5602	18.5854	18.7547	18.6566	18.5813	18.6652	18.6845	18.4336	18.3981	18.4022
DPT	18.8419	20.0386	19.546	17.3569	17.3942	17.5743	18.4971	18.7381	19.1211	18.6362	18.1688	17.4778	18.8376	19.4667	18.784
CANX	19.0276	18.8887	18.8877	18.8608	18.989	18.8463	18.8632	18.9453	18.6601	18.4106	18.2992	18.1296	17.8818	17.7975	17.9313
MYL6	18.8414	19.8656	19.7837	18.0764	17.8288	17.8783	18.4235	18.2755	18.7327	18.8987	18.5259	18.3456	18.0582	18.5468	18.2957
ECI2	19.4129	19.1058	19.1698	19.3779	19.0841	19.2005	19.2102	19.2322	18.9724	18.1561	18.1861	18.1642	17.1033	16.8583	17.1376
TPP1	17.5776	17.3724	17.1381	18.0317	18.1791	18.0245	18.4273	18.2386	18.4678	19.379	19.3192	19.2854	19.706	19.6381	19.5334
CCT5	18.6624	18.9782	18.8592	18.8494	18.8479	18.7664	18.9073	18.9016	18.8232	18.733	18.6569	18.4511	17.6566	17.6382	17.5783
CLTC	18.9675	19.0543	19.0519	18.4079	18.4742	18.5066	18.7984	18.8019	18.854	18.3441	18.3956	18.0453	18.081	18.164	18.1593
RPS16	18.4282	18.3262	18.4166	18.3526	18.2566	18.6055	18.5305	18.5441	18.4987	18.6418	18.6524	18.7779	18.6124	18.6654	18.7822
APOA1	20.9995	21.3168	21.1873	17.9862	16.9131	17.6733	19.9769	19.8635	20.3316	17.3524	17.3004	18.7396	16.0733	15.9257	16.1088
SDHC	18.7078	17.9581	18.6939	18.2664	18.1628	18.1304	18.4085	18.3973	18.1593	18.7067	18.8444	18.8897	18.6003	18.868	18.9444
ALDH9A1	18.1237	17.9269	17.9901	18.49	18.5221	18.6162	18.3972	18.3483	18.314	18.7307	18.8052	18.786	18.9031	18.8807	18.8037
CDH2	18.1156	17.3763	17.551	18.5833	18.6519	18.4602	18.0697	18.3919	18.222	19.0657	19.082	18.9743	19.0542	18.9899	18.907
ACOT13	18.2969	18.1773	17.449	18.4262	18.4354	18.611	18.416	18.5575	18.0325	19.1948	18.949	18.6851	18.7108	18.7333	18.7878
MYL9	18.6873	19.5759	19.5476	18.5728	18.3179	18.2346	18.9265	18.9645	19.0268	18.1858	17.9552	17.5244	17.8943	18.0637	17.889
H3-3A	18.7772	19.0809	18.8882	18.535	17.3563	17.1098	18.7997	18.756	18.6231	19.4288	18.9232	15.1169	19.2878	19.4854	19.1417
CFL2	18.4216	18.8803	18.7758	19.2971	19.2957	19.0567	19.2182	19.3487	18.8569	17.0967	17.8555	17.9318	17.8704	17.7493	17.5034
CD36	18.1095	17.5947	17.4946	18.4147	18.0596	18.2626	18.2849	18.0148	18.1136	18.981	18.788	18.5501	19.6364	19.4946	19.3508
RPS7	18.4298	18.4257	18.3926	18.3598	18.3275	18.4003	18.5692	18.4537	18.4667	18.5497	18.5401	18.6566	18.3968	18.4767	18.627
NDUFA11	18.6063	17.5927	17.309	18.275	18.7698	19.3391	19.4087	19.1259	18.4526	19.0474	19.1533	18.6015	17.7981	17.8189	17.6885
VTN	19.36	20.5937	20.1388	16.097	15.8722	15.9963	19.117	19.3136	19.8899	17.7642	17.7159	17.4337	18.9704	19.3723	19.2066
TMOD1	18.068	18.4204	18.1487	18.8927	18.8522	18.8991	18.7031	18.6932	18.5711	18.3853	18.3267	18.5902	17.9648	17.9899	18.2103
NDUFA7	19.0576	18.5756	18.7065	19.0903	19.1905	19.1453	19.1585	19.2257	19.3089	17.8702	17.7289	17.5197	16.9612	17.4695	17.3748
DCN	18.3325	19.7411	19.4758	17.8356	17.7937	17.8898	18.6246	18.9115	18.9271	18.149	18.1044	17.4581	18.4137	18.6398	18.0764
CSTB	18.1166	18.3058	18.0686	18.948	18.9258	18.6712	19.2402	19.0037	19.3244	18.0273	17.9112	17.9579	17.9861	17.9032	17.7874
JUP	18.1481	17.8161	17.9698	18.5451	18.5737	18.4767	17.8877	18.2648	18.0863	19.205	19.1979	18.9963	18.2963	18.236	18.2301
DCXR	18.2002	17.6372	17.5985	18.4991	18.6407	18.6103	18.3601	18.2878	18.6014	18.9141	18.7596	18.4581	18.2426	18.5344	18.4492
PPP1CB	18.5084	18.254	18.2251	18.1998	18.2205	18.2993	18.5469	18.4601	18.3833	18.2707	18.3052	18.3751	18.4412	18.516	18.6446
CALR	18.5015	18.8192	18.5252	18.4965	18.4357	18.3566	18.6936	18.8329	18.6539	18.3554	18.3315	18.099	17.8493	17.8534	17.8402
ANXA1	18.4113	19.036	19.2208	17.5665	17.6411	17.5563	18.3948	18.6272	18.7189	18.8079	18.5404	18.3329	18.0758	18.3253	18.2637
CAPZA2	18.1534	17.9001	17.7107	18.4176	18.1716	18.0456	18.1782	18.0249	18.1481	19.0028	18.8543	18.7651	18.8517	18.6124	18.682
BLVRB	18.861	19.2176	18.9843	18.743	18.1448	18.2781	18.2521	18.2505	18.6811	17.8313	17.7152	17.2832	18.5369	18.4275	18.3107
DBT	18.2112	17.742	17.6994	18.2471	18.3304	18.3863	18.5162	18.3129	18.3907	18.6232	18.6846	18.643	18.471	18.5307	18.6057
PDLIM1	19.0505	18.5947	18.8618	19.0697	19.1281	19.1803	18.4986	18.7471	18.9543	17.578	17.4856	17.2772	17.6784	17.5682	17.6911
HNRNPA1	18.1986	18.3445	18.3969	18.296	18.3939	18.4006	18.4327	18.6533	18.4577	18.2865	18.3238	18.3407	18.158	18.3392	18.3294
NDUFB7	18.2858	17.7199	17.5836	18.4207	18.219	18.2956	18.6472	18.4753	18.3278	18.6776	18.6402	18.8792	18.4538	18.2783	18.381
AZGP1	18.5516	19.2963	19.0937	17.5343	17.312	17.68	18.356	18.2924	18.4331	18.8348	18.8849	19.2879	18.0345	17.7534	17.8948
COX6B1	18.8255	18.0717	18.2032	18.3481	18.368	18.2433	18.3842	18.4249	18.8966	18.4332	18.0121	18.0313	18.3818	18.0196	18.5777
IGHV4-39	19.7912	19.8863	19.8709	16.5837	16.3976	17.0671	16.7073	16.3443	17.0379	18.5773	18.4195	18.8683	19.6235	19.7247	20.2041
NME1	18.2592	18.3177	18.0386	18.2747	17.8558	18.1424	18.2582	18.2007	18.1664	18.6536	18.662	19.2541	18.3903	18.4408	18.176
DPYSL2	17.9644	18.3782	18.6959	17.9186	17.8155	18.1336	19.1122	18.5633	17.8865	18.013	18.4112	18.2279	18.2645	18.6327	19.0267
PPP2R1A	18.7442	18.8487	18.8739	19.0091	18.8323	18.9236	19.0647	18.9463	18.9135	16.6264	17.1821	17.375	17.9497	17.7998	17.8308
PLEC	17.8937	17.8633	17.7976	18.4046	18.3804	18.5002	17.9368	18.2075	17.8988	18.5722	18.602	19.171	18.6122	18.5338	18.4229
RAB1A	18.4768	18.3692	18.2887	18.3568	18.2431	18.3009	18.585	18.5007	18.5523	18.3747	18.2082	17.9835	18.1678	18.1991	18.1876
SLMAP	19.3136	19.0514	19.1286	18.4012	18.3878	18.542	18.8836	18.9252	18.5926	17.4482	17.4236	17.4644	17.7899	17.7392	17.5793
CP	19.3858	20.4955	20.2947	17.3087	16.8502	17.1519	18.5051	18.6332	18.911	17.2939	17.2843	18.2215	18.176	18.0338	18.0875
PKP2	18.4255	17.8987	18.2698	18.9641	19.0155	18.8959	17.9482	18.7198	18.4742	18.3398	18.393	17.8357	17.8352	17.8771	17.7399
ARF4	18.5121	18.7466	18.7928	18.3013	18.2916	18.1816	18.523	18.5544	18.5303	18.1804	18.2093	17.872	17.8103	18.0005	18.0636
TPP2	18.289	18.1305	18.3147	18.1509	18.1979	18.1133	17.97	17.9814	18.4008	18.2598	18.4534	18.6157	18.4912	18.411	18.7586
PDHX	18.7178	18.2499	18.282	18.3243	18.3779	18.207	18.5575	18.5329	18.6674	18.6044	18.3993	17.9958	17.8716	17.9218	17.8113
GNB1	18.2373	18.3502	18.2877	18.0354	18.1035	18.2235	18.3264	18.3071	18.2437	18.1178	18.4121	18.0595	18.5647	18.6033	18.6457
KRT2	18.7063	18.5068	17.7746	18.6103	18.0258	17.6135	19.1854	18.1309	17.4024	17.7626	18.0265	19.3209	18.0063	18.9381	18.4705
BGN	18.7982	20.4192	20.0322	16.8111	16.6681	16.8978	18.0122	18.1721	19.1342	17.9711	17.7427	17.3631	18.5752	19.1032	18.7394
CRAT	18.7491	18.4212	18.5637	18.8135	18.9115	18.6596	18.4797	18.5383	18.4206	17.7863	17.8972	17.6654	17.6271	17.9608	17.8875
PHPT1	18.3954	18.1555	17.8456	18.3226	18.1849	18.1917	18.4122	18.2218	18.7583	18.2203	17.7505	17.9238	18.3905	18.6316	18.9704
MCCC2	18.3683	17.7186	18.0245	18.0033	18.0982	18.2797	18.3034	18.0528	18.1456	18.3115	18.4899	18.5152	18.408	18.7798	18.8008
ACTN1	18.8297	19.1164	19.0019	17.6751	17.6874	17.7145	18.3291	18.2989	18.7018	18.3023	18.0276	17.9264	18.0571	18.305	18.2844
ACOT1	18.048	17.729	17.806	18.436	18.4919	18.392	18.23	18.1618	18.5183	18.7236	18.2624	18.2702	18.3707	18.3665	18.4364
ATP1A2	17.3824	17.7649	17.6841	18.2818	18.2169	18.1019	18.231	17.785	17.7332	18.3009	18.7631	18.9383	19.1045	18.9149	19.0377
IGHG4	18.6675	19.2929	19.3781	17.6068	16.6335	17.0897	16.8617	16.8275	16.6627	19.0505	18.8384	19.5058	19.0784	19.207	19.2137
SLC4A1	18.9341	19.1793	19.0685	18.4271	17.3908	17.9669	18.3018	18.216	18.2245	17.496	17.6818	17.819	18.6054	18.2321	18.3465
NIPSNAP3B	18.3484	17.6613	17.9771	17.7094	17.8335	17.8122	18.4784	18.3084	18.5576	18.1907	18.2623	17.8828	18.7183	18.8868	18.8374
MYOF	18.5547	19.1437	18.9467	17.3702	17.4026	17.4138	18.2221	18.3354	18.4489	18.1931	18.1588	18.1592	18.1405	18.4353	18.442
DGLUCY	18.829	18.4526	18.4852	18.4368	18.4598	18.4144	18.7683	18.6918	18.7688	17.4567	17.5584	17.7483	17.7403	17.7339	17.767
CDH24	18.0231	NA	NA	18.0861	18.5547	18.3963	17.4806	NA	17.6976	18.7682	NA	NA	18.6082	NA	18.3699
LGALS3	17.8608	18.1219	18.0093	18.1952	18.0694	18.2147	18.1129	18.1257	18.3602	18.6854	18.6465	18.4144	18.0724	18.1726	18.1677
GSTK1	18.5831	18.1269	18.1499	18.0321	17.9272	18.1278	18.3516	18.2847	18.1101	17.9754	18.0497	18.1247	18.4744	18.2465	18.5321
ADIPOQ	17.9456	17.8561	17.7773	18.3351	18.2573	18.4183	17.8406	18.1235	18.1562	18.3293	18.2168	17.9659	18.6436	18.6731	18.5393
DDT	18.3094	18.5762	18.1862	19.6244	19.5117	19.6056	19.3305	19.2466	18.5689	16.7116	17.1464	18.1128	17.042	16.7093	16.3931
MT-ND5	18.1172	17.6367	17.9866	18.1731	18.1622	18.0577	17.9482	17.8284	18.066	18.7575	18.5734	18.7884	18.3169	18.2914	18.301
DMD	18.4089	17.6234	17.6639	18.3094	18.6387	18.2607	17.2941	17.8388	18.0298	18.5936	18.0756	18.2469	18.4449	18.7022	18.8524
ITIH3	17.7071	18.9149	18.7033	16.816	16.6731	16.5985	18.6029	18.8413	19.2031	18.7951	18.5058	19.4384	17.8323	18.1696	18.132
NDUFS5	18.6843	17.8623	17.8742	18.9869	18.9611	18.3259	18.4042	18.2233	19.329	19.0236	18.0619	18.6217	16.4736	17.007	17.0655
SPTBN1	18.2799	18.1615	18.1336	18.0839	18.0669	18.0643	17.9987	18.1632	18.0619	18.4118	18.3597	18.1903	18.3776	18.2834	18.2574
RAN	18.4136	18.4839	18.4986	18.1691	18.1795	18.1025	18.3942	18.514	18.9437	18.1035	17.7864	17.6346	17.9541	17.9466	17.7656
IDH3B	18.0338	17.9618	18.0984	17.9947	18.1953	18.2367	18.4492	18.395	18.4764	18.0948	17.7557	17.5625	18.3922	18.6623	18.5605
NME2	17.5063	18.0868	17.9043	18.206	18.0105	18.1698	18.1172	18.0422	18.0834	18.5399	18.5103	18.3541	18.5007	18.3882	18.3855
LAP3	18.0812	18.0404	17.938	18.0013	17.9262	17.9509	17.8585	17.8897	18.0106	19.014	19.0011	18.955	18.099	17.947	17.992
SDHD	17.9962	17.2093	17.9626	17.6628	17.835	17.8611	18.4863	17.9377	18.4616	18.3395	18.4076	18.5237	18.4166	18.5083	18.9935
SELENBP1	17.0768	17.3728	17.1418	18.7083	18.6804	18.7084	17.7075	17.7	17.8323	18.9985	18.824	18.8633	18.3762	18.2873	18.2597
PFKP	18.6109	18.5144	18.7161	18.2877	18.4656	18.465	18.462	18.4834	18.4717	17.132	17.2258	17.3834	17.9897	18.0634	18.1718
YWHAB	18.4099	18.6477	18.5565	18.3188	18.026	18.2813	18.5171	18.6504	18.5893	17.3509	17.3451	17.5516	17.9805	18.1732	18.0403
PRKAR1A	18.7163	18.3734	18.3848	18.3073	18.2468	18.3805	18.2701	18.0907	18.0683	17.7745	17.5229	17.276	18.2512	18.3595	18.3905
ALDH4A1	18.6488	18.2504	18.1698	18.5805	18.5204	18.5708	18.5556	18.4033	18.4595	18.0764	17.9889	17.9236	17.3085	17.4471	17.4197
NDUFA6	18.3688	17.8277	18.0207	18.3186	18.2749	18.4541	18.5905	18.3413	18.5923	18.3784	18.0366	18.1779	17.3792	17.7016	17.8339
IGKV2D-29	18.6896	19.6566	19.7056	17.436	17.0666	17.3454	17.2872	17.3837	17.0843	17.3077	17.7799	18.5169	19.0506	18.922	18.9124
FABP1	17.1016	18.1455	18.0387	18.7866	17.8617	18.6506	18.107	17.9657	17.4218	20.4612	20.4982	20.8157	16.1952	15.9391	16.0902
PSMB2	17.9982	17.8699	18.1299	17.8407	18.1624	17.9973	17.7275	18.0708	17.9576	18.3424	18.5075	18.5373	18.1523	18.2932	18.2823
TUBA4B	19.4528	18.9608	18.8138	NA	18.8748	NA	18.2584	NA	19.1853	18.0339	NA	14.8488	NA	NA	16.689
HIGD1A	18.8233	18.7575	18.862	19.0628	19.1631	18.6741	19.2855	19.172	18.4092	17.5548	18.1088	17.5609	16.2959	16.1191	15.9918
PRKACA	18.446	18.2018	18.3523	18.2824	18.3864	18.2807	18.1958	18.3277	18.3124	17.7361	17.7728	17.4936	18.1012	17.9923	17.941
NDUFB8	18.5806	17.8651	18.1759	18.6813	18.7407	18.5814	18.817	18.4826	18.8867	18.3942	17.9729	18.1167	16.6455	16.8328	16.9742
RPL23A	17.6741	17.8404	17.8217	18.1943	18.2434	18.4297	18.4088	18.446	17.4632	18.0756	18.7755	18.9657	17.7138	17.9979	17.6707
GPD1L	18.4395	18.1516	18.2232	18.2092	18.3091	18.2639	18.4184	18.7803	18.6796	17.8133	17.9158	18.0526	17.0582	17.4921	17.8973
HBG2	20.5101	21.1465	20.9073	18.1778	17.3217	17.8785	17.7576	17.9889	18.7268	16.6272	16.7114	16.7566	17.1263	17.0873	16.9374
ABHD10	18.2757	18.3141	18.0324	18.1016	18.2663	18.2977	18.2182	18.1135	18.1194	17.8052	17.9476	18.0746	18.0197	17.9914	17.9824
CMBL	18.4477	17.21	18.1198	17.6883	18.2057	17.8206	19.0891	18.3074	19.1105	17.9118	17.6629	17.7117	17.7818	18.0122	18.4663
HPX	20.6929	21.8212	21.6484	17.0929	16.6669	16.8953	19.2604	19.3291	19.7111	14.3826	14.4597	14.8695	18.3213	18.1633	18.2183
GBE1	18.3286	18.1059	18.3601	18.4243	18.3905	18.3049	18.4427	18.4273	18.3094	17.7108	17.7813	17.6389	17.6721	17.7928	17.7767
CISD1	18.7937	18.4921	19.2152	18.6181	19.134	19.2933	20.0358	19.6696	19.0614	16.7135	17.7712	18.6346	15.2897	15.2892	15.4162
TALDO1	17.5472	17.7426	17.4704	18.0405	18.107	18.0049	18.0523	18.1582	18.2623	18.4871	18.3213	18.5214	18.295	18.1765	18.2071
GYS1	18.7066	18.1748	18.6462	17.8714	17.8388	17.6969	18.1419	18.0751	18.1857	18.0408	17.9032	17.66	18.1006	18.1731	18.1281
APOO	19.0429	18.7406	18.6294	18.7944	18.8485	18.5904	18.9968	18.9592	18.8665	18.4864	18.3751	18.3345	15.1038	15.5849	15.8707
ACSS1	18.4241	17.1986	17.3998	18.4003	17.9001	18.1973	18.2305	18.4411	18.0772	17.9524	17.9546	18.0442	18.3536	18.4149	18.2347
MTX2	18.3004	17.7214	18.1231	17.6794	17.7668	18.0316	18.3832	18.089	18.3476	18.005	18.123	18.1462	18.0264	18.1477	18.2226
SYNM	18.4676	18.0842	18.2988	18.1261	18.3028	18.2415	17.6135	17.9442	17.8375	18.0524	18.0713	18.0475	17.9362	17.9955	18.0688
LAMB1	17.3729	17.5215	17.4296	18.2543	18.1301	18.2656	17.9872	17.9021	17.7445	18.2975	18.3164	18.0878	18.6771	18.5431	18.5105
TST	17.6698	17.5091	17.3475	18.2735	18.2523	18.2295	17.9015	17.9102	18.1663	18.1724	17.9789	18.3075	18.4625	18.4758	18.3781
ARHGDIA	18.1106	18.6887	18.2856	18.2261	18.0575	18.013	17.9361	18.0618	18.3826	17.9786	17.546	17.5411	18.0642	18.1486	17.9712
GSTM2	17.2853	17.1021	17.1657	18.1238	18.2374	18.1187	17.9637	17.9774	18.1206	18.7235	18.89	18.5269	18.2511	18.2627	18.1875
COQ8A	17.9977	17.4182	17.6706	17.601	17.6784	17.689	18.1495	18.003	17.9093	18.4113	18.3839	18.6985	18.4112	18.4245	18.4652
EIF4A1	18.0998	17.9548	17.9023	18.2726	18.2017	18.2083	18.2628	18.2425	18.6143	18.1617	18.0695	17.7048	17.6097	17.8538	17.7442
NDUFAB1	18.0696	18.0493	18.3717	18.1877	18.3162	18.2526	18.6555	18.2572	18.4365	17.8301	18.2082	18.0127	17.438	17.2451	17.5698
RPLP2	18.2725	18.2859	18.0107	18.0851	18.2848	17.9971	18.3573	18.372	18.4116	17.8547	17.9034	17.5479	17.8712	17.9227	17.7186
FTL	15.9683	17.6054	17.1848	17.6297	17.3634	17.7887	17.7896	17.8102	18.0764	19.5771	19.2998	19.7164	18.3242	18.2963	18.4006
ACADS	18.4423	17.902	17.9798	18.8614	18.7896	18.7754	18.725	18.5242	18.5907	18.1594	18.2186	17.7112	16.631	16.6591	16.5866
BSG	18.401	18.0278	17.823	17.6054	18.0575	17.7896	18.2435	18.2675	18.5285	18.2507	17.8171	16.7119	18.312	18.2705	18.4272
MT-ND2	18.8411	18.4554	18.78	18.9463	19.0776	19.0751	19.0518	19.0089	18.7662	17.7917	17.9762	17.9609	15.2641	15.7412	15.7405
CYB5B	18.2374	17.5447	17.8667	17.8548	17.8801	18.0335	18.4492	18.1781	18.0107	17.9016	18.0324	18.0525	18.0881	18.0532	18.2434
HP	21.2757	22.2279	22.068	15.6353	15.0772	15.3839	20.3172	20.3301	20.7415	13.4684	14.0039	14.4996	18.4478	18.4464	18.4951
CTSB	17.0398	17.0506	17.1897	17.6255	17.6475	17.7602	18.0841	18.0659	18.4692	19.0361	18.7543	17.9085	18.5115	18.5697	18.6448
BCAT2	18.2268	17.7467	17.8411	18.0527	17.9728	17.8794	17.8871	17.8302	18.2311	18.3596	17.823	17.5256	18.3227	18.281	18.3755
NDUFA12	19.0468	18.3691	18.4535	19.0805	19.0447	19.0163	19.0759	18.7537	19.0746	17.7889	17.8102	17.7609	15.4978	15.7882	15.7605
IMPA1	17.8594	17.365	17.3465	18.111	18.3581	18.3243	18.1879	17.9419	18.411	18.2115	18.0368	17.692	18.165	18.0969	18.166
H1-4	17.9065	19.7332	18.9052	19.1042	18.9838	18.6173	17.826	18.7565	17.4905	17.2706	17.5383	13.0884	19.0188	18.4892	17.5133
S100A4	17.7373	18.5212	18.4141	17.4488	17.3315	17.4103	17.892	18.1502	18.0456	18.5964	18.7756	18.8953	17.7651	17.6147	17.6387
ISOC1	17.6747	17.0696	17.2907	18.214	18.3495	18.1317	18.0157	18.1995	17.8986	18.3268	18.3247	18.0847	18.0636	18.2477	18.2215
RAB5C	18.0334	18.327	18.056	17.9667	18.0357	17.9863	18.3998	18.4166	18.3778	17.7811	17.9611	17.6897	17.7423	17.781	17.5241
LYZ	17.884	18.4153	18.44	16.7691	16.5203	16.6604	17.223	17.0604	17.0238	18.0427	18.3562	18.266	19.5663	19.9308	19.9157
MSN	17.6689	18.3987	18.1839	17.8337	17.9208	17.8669	18.2872	18.0642	18.3332	17.9078	17.7924	18.2652	18.0381	17.8249	17.6676
GCSH	17.8544	17.3579	17.4123	18.1888	18.1247	18.1793	17.9145	17.866	17.7555	18.246	18.1961	18.2646	18.2699	18.1958	18.2204
PFKL	17.7219	18.1677	18.0646	17.8465	17.9551	17.7146	17.9094	18.0827	18.1772	18.144	18.0199	17.7995	18.1354	18.117	18.1433
RPS28	17.9225	17.8472	17.777	17.7777	17.9068	17.8601	18.0527	18.12	18.3328	18.2322	18.0024	18.0437	17.8823	18.0842	18.1398
HSD17B10	18.1126	17.8815	17.9604	17.8534	17.7686	17.9033	18.3049	18.212	18.16	17.7201	17.811	18.1187	17.946	18.1336	18.0724
PSMB5	18.1476	17.7682	17.9435	17.6895	18.01	18.0642	17.9979	17.8216	18.0159	17.9763	18.1005	17.7512	17.9923	18.286	18.3751
FN1	19.6995	20.7832	20.4955	17.8473	17.5522	17.4806	17.9084	18.3539	18.3087	16.5401	16.6247	17.461	16.92	16.9235	17.0188
ITIH4	18.9201	20.413	20.0187	16.3374	16.0758	16.2037	18.1685	18.5672	18.747	17.7454	17.6463	18.8557	17.3439	17.355	17.4937
CAT	18.2654	18.7798	18.4447	18.0508	17.2826	17.5585	17.5984	17.7066	17.919	17.8823	17.6763	18.247	18.2953	18.1249	18.034
NDUFB1	17.6929	16.6797	16.9976	17.9499	18.9129	17.9764	18.0157	18.0983	18.2215	18.6379	18.6846	18.3984	17.7875	17.9672	17.8295
TGFBI	18.7681	19.5285	19.2772	16.953	16.8368	16.9351	17.8365	18.1818	17.9673	17.7487	17.8805	17.8869	18.1149	18.0963	17.8323
FLNA	18.2763	19.1168	19.2264	17.5021	17.1605	17.4106	17.7884	17.6894	18.1147	18.1392	18.0834	17.6152	17.7702	17.9258	17.9232
WDR1	17.7994	17.859	17.9932	18.116	18.0988	17.9295	17.792	17.9321	18.1239	18.1257	17.9013	17.8739	18.0793	18.0637	18.0401
IVD	18.5399	18.2198	18.3573	17.724	17.858	17.8424	17.8352	17.9332	17.6593	17.9383	18.1017	17.8805	17.9876	17.9828	17.8278
GNAS	18.0214	18.6077	18.1251	17.8718	17.9571	17.6044	18.1116	18.3108	17.7616	17.8946	17.5454	17.7074	18.0087	18.085	18.0375
KNG1	19.5124	20.2914	20.4744	16.9335	16.6771	16.9227	18.0956	18.1247	18.1065	16.9818	17.4508	18.1929	17.3098	17.1584	17.3895
TNS1	17.7563	17.7913	17.9907	18.0914	18.2623	18.3028	17.5851	18.2464	18.1301	18.0933	18.0925	17.6071	17.8391	17.878	17.8663
RPL7A	17.9071	17.8929	17.9816	17.9112	17.8374	17.8397	18.069	18.0314	17.8229	17.9971	18.0324	18.1362	17.946	18.118	17.9993
PPIF	18.6851	18.4011	18.3868	18.0666	17.8808	18.2585	18.4145	17.8781	17.6513	17.2337	17.4382	17.487	17.9475	17.7924	17.8708
RPL13A	17.9773	17.7823	17.9187	17.9763	18.0004	17.9415	18.1753	18.1184	17.7575	17.7993	18.1659	17.8215	17.9776	17.9623	17.9128
IGKV4-1	19.069	20.3269	20.1887	16.3282	16.6362	16.5029	16.2244	16.463	16.6834	17.7324	17.6033	18.3347	18.9799	19.0248	19.1623
YWHAQ	18.3468	18.6246	18.3815	17.9336	17.7092	17.7718	18.3631	18.3782	18.3551	17.186	17.1378	17.5474	17.7956	17.6963	17.985
ALDH1A1	16.9782	18.3866	18.4502	17.6823	17.1057	17.6477	17.1601	17.088	17.0666	19.1044	18.5511	19.9312	18.5649	18.0341	17.3794
DYNLL1	18.3284	18.108	18.3889	18.5344	18.3983	18.1745	18.9385	18.7277	18.9819	16.968	16.8148	16.8927	17.1642	17.0611	17.3009
EPDR1	16.898	16.7203	16.6877	17.9462	17.7812	18.0295	16.9766	17.7492	17.2587	18.4479	18.7155	17.5481	19.3758	19.3624	19.2381
ACOT9	18.5649	18.3146	18.3924	17.981	18.0198	17.907	18.4822	18.3169	18.3871	17.7953	17.6866	17.766	17.0012	17.071	17.0425
RAP1A	18.0648	18.3755	18.1684	17.9333	17.824	17.4966	18.0156	18.117	18.1699	17.7853	17.722	17.7454	17.7999	17.825	17.5647
TAGLN	19.0051	19.961	19.9633	17.9364	17.5193	17.791	18.1134	18.2276	18.575	16.6449	16.7427	16.3293	17.2185	17.4273	17.1428
RPS13	17.7353	17.3224	18.0012	17.6802	18.0174	17.7452	17.9396	17.9539	18.1161	18.0595	17.8969	18.1086	17.9496	17.9336	18.0448
TPM3	17.0833	18.3111	17.5357	16.5786	17.4869	16.8782	18.7945	18.5403	18.6995	16.7577	16.3999	17.0521	19.2715	19.2786	19.5962
PTGES2	17.7512	17.5216	17.5608	17.5988	17.626	17.7174	17.8238	17.6327	17.7888	18.0918	18.1174	18.202	18.115	18.2722	18.3411
AHCY	17.3211	17.2742	17.3915	17.8304	17.9901	17.8888	17.8784	17.9037	17.6483	18.1773	18.226	18.0026	18.3456	18.0867	18.1574
FBLN5	19.3324	19.9974	19.9223	17.0649	17.0536	16.6747	17.9775	18.154	18.0325	17.2526	17.1031	15.9566	17.5066	18.2863	17.701
MCCC1	17.7341	17.0907	17.1179	17.7385	17.6675	17.6968	18.075	17.9274	18.0304	17.894	17.9233	18.0887	18.2801	18.2928	18.402
RPS3	17.8136	17.7465	17.8481	17.7785	17.6884	17.7753	17.9319	17.8728	17.4617	17.9782	18.2668	18.2161	17.9107	17.7346	17.7252
COL18A1	18.3988	19.0971	18.9769	17.0043	17.1649	17.2661	17.8673	18.0179	18.1384	17.3095	17.1881	17.3684	17.9578	17.9797	18.0131
NID1	17.3471	17.7536	17.6273	17.908	17.8444	17.9048	17.7933	17.7491	17.7644	18.0184	18.0369	17.8827	18.0964	18.0689	17.938
CRYZ	17.7733	17.5196	17.5335	18.1568	17.966	17.7736	17.9397	18.0257	18.0621	18.3449	18.1357	18.3199	17.4676	17.3935	17.2403
SORBS1	17.7723	17.2152	17.5094	18.4463	18.4324	18.6312	16.2833	17.7363	17.2737	18.0177	18.3008	18.0173	18.2733	18.0125	17.7271
ANXA7	17.9084	17.7976	17.7757	17.8076	17.8937	17.7273	17.1731	17.5868	17.6151	18.0454	17.9216	17.6232	18.1527	18.3256	18.2855
PSMA7	17.6326	17.7181	17.6509	17.7849	17.7478	17.8617	17.5102	17.5398	17.445	18.2127	18.1923	18.3895	17.9189	18.0332	17.9545
KRT1	17.8443	18.1147	17.69	18.087	17.4083	17.0147	18.1602	17.9575	16.9264	17.62	17.6147	18.0605	17.7519	19.1632	18.1409
FAM162A	18.9372	19.1169	19.1589	18.813	18.8346	18.6368	19.17	19.0585	19.3645	17.5973	17.1242	17.6977	14.3219	14.5306	15.0966
MT-ND1	18.4821	17.6997	18.0865	18.5084	18.6477	18.5547	18.6356	18.3176	18.4314	17.895	17.9576	18.0977	15.9133	16.0588	16.1591
WARS1	17.0522	16.7967	16.8144	18.2733	18.2545	18.2701	17.7214	17.5751	17.7383	18.5603	18.4114	18.1052	18.0071	18.0369	17.8277
STOML2	17.4918	17.513	17.2303	17.9265	17.7262	18.0474	17.5847	17.531	17.148	18.0567	18.2592	18.5877	18.1462	18.1691	17.9852
CYB5R1	18.6431	18.671	18.5897	17.9419	17.9528	17.7197	18.4065	18.373	19.0979	17.964	17.3969	17.6575	16.1736	16.3183	16.4078
PPA2	17.941	17.7338	17.7953	17.8768	18.1325	18.0247	17.896	17.9808	17.7169	18.0084	18.0947	17.8366	17.5808	17.2789	17.3382
MLYCD	18.3472	17.5797	17.8859	17.8353	17.8058	17.6757	17.8297	17.6968	17.9507	17.8377	17.706	17.8917	17.6633	17.8002	17.6065
LRPPRC	17.862	17.4962	17.4894	17.3056	17.3382	17.3053	17.7326	17.5374	17.6161	17.9418	17.8568	18.1003	18.4676	18.5128	18.4979
EHD4	17.7614	17.7553	17.9492	17.9997	17.7846	17.9483	18.0605	18.0977	17.5317	17.0582	17.4092	17.4338	17.9943	18.1186	18.1112
ADH1C	15.6987	17.1589	16.8602	17.6873	17.6263	17.9628	17.3977	17.395	17.9545	19.1817	18.9826	19.3834	17.6246	17.9769	18.0751
CAPZB	17.5734	17.4989	17.3984	17.5605	17.3714	17.5701	17.392	17.3305	17.5198	18.4327	18.3188	18.609	18.2278	18.0788	18.0007
PSMA4	17.9049	17.6463	17.4075	17.8591	18.1684	17.6887	17.2178	17.2998	17.7541	18.3376	17.8221	17.5918	18.0035	18.0836	18.0624
RPL18	17.5175	17.5084	17.0434	17.782	17.8871	18.118	17.7276	17.3599	17.5279	18.2005	18.1196	17.6855	18.0242	18.0174	18.2798
AHSG	19.7124	20.6963	20.3243	16.5345	16.2812	16.6663	17.5585	17.3922	17.8329	17.4732	17.3876	17.8987	17.0961	16.8636	17.0494
NDUFC2	17.5022	17.5362	17.7506	18.2517	18.2701	18.063	18.4223	18.3476	18.2819	18.2427	18.0696	18.0813	16.4122	16.823	16.7108
AHNAK	18.2707	18.9363	18.5924	18.603	18.6239	18.5597	18.5705	18.7962	18.6686	16.5281	16.4938	15.9402	16.9292	16.6783	16.5525
ACO1	17.2309	17.117	17.2063	17.8441	17.6964	17.8252	18.1464	17.9407	17.6154	17.9048	18.0076	17.8694	18.1579	17.9211	18.009
FKBP1A	18.081	18.6284	18.4417	18.9384	18.87	18.7378	18.6652	18.8341	18.586	16.4826	16.5401	16.3953	16.6304	16.3737	16.2252
HSPB2	18.1098	18.4962	18.5369	17.9661	17.9362	17.7385	18.2887	18.2967	18.5093	16.7245	16.3262	16.6677	17.4517	17.5809	17.6948
TPM4	17.9412	19.0972	18.8149	17.4003	17.4011	17.2568	17.4336	17.636	17.518	17.6696	17.9386	17.8381	17.6801	17.4167	17.2793
UBA3	18.0757	17.9524	17.7968	18.2222	18.1263	17.9577	18.371	18.3033	18.5825	17.0374	16.6509	16.7437	17.4629	17.5643	17.388
RPL8	17.9325	17.0896	17.4749	17.5995	17.3415	17.7577	18.1853	17.7527	18.3872	17.4369	17.5404	17.6102	17.6384	17.9768	18.5004
POSTN	20.6216	22.0149	21.5513	15.4854	16.0958	16.5006	17.8723	19.173	19.5298	15.1765	15.1739	16.5523	15.9051	16.9238	17.5807
SLC27A1	17.9117	17.5224	17.8538	18.0444	18.106	18.0366	18.1753	17.9672	17.8823	17.4338	17.488	17.4535	17.3789	17.3844	17.4387
PCBD1	17.5558	17.2341	17.298	17.9035	18.0084	17.9572	17.7147	17.47	17.5137	17.8756	17.5177	18.0081	17.9817	18.1342	17.8969
APOBEC2	17.8304	17.3208	17.4235	18.6096	18.5573	18.4419	18.0741	17.9711	17.9839	17.431	17.44	17.1688	17.1951	17.2677	17.3434
H1-0	17.2601	18.0282	18.3678	17.5571	17.8401	18.1257	17.9867	18.2397	18.2905	17.1203	17.177	15.602	18.0941	18.436	17.8066
RPS6	17.6494	17.6458	17.4071	17.7161	17.8189	17.7488	17.6155	17.7538	17.8286	17.8565	17.9542	17.6904	17.6882	17.674	17.8645
RPSA	17.5967	17.5911	17.6729	17.6927	17.67	17.6084	17.5263	17.6245	17.6204	17.932	17.8638	18.0169	17.697	17.8506	17.9097
CAMK2D	17.6701	17.3018	17.5494	17.7783	17.7854	17.7651	17.6782	17.7254	17.5834	17.6988	17.7803	17.6852	17.9295	17.9638	17.9651
RRAGC	17.7594	17.522	17.7733	17.4634	17.3581	17.4664	17.7667	17.7698	17.9732	17.71	17.5451	17.3991	18.1396	18.1279	18.0427
RPL7	17.58	17.4296	17.4172	17.7543	17.7438	17.4398	17.779	17.6556	17.6786	17.9404	17.8997	17.6605	17.8257	18.0297	17.9511
COX6C	14.2576	18.6169	19.46	19.1824	18.0907	17.7837	19.237	19.5021	15.4932	18.694	18.9425	16.1511	16.7502	18.2092	15.3907
RPL4	17.6666	17.7616	17.696	17.5678	17.5454	17.5681	17.865	17.7739	17.9156	17.7657	17.6636	17.6498	17.688	17.7358	17.8772
CTNNA3	17.5069	16.9067	17.1639	17.9775	18.03	18.0132	17.3085	17.83	17.809	17.95	17.9187	17.5878	17.8823	17.8631	17.935
ALDH5A1	17.6393	17.2526	17.3917	17.6445	17.6498	17.5792	17.6006	17.3489	17.4394	18.0818	18.0535	17.7829	18.0359	18.0608	17.9812
CLIC4	17.7286	17.7224	17.8156	17.7329	17.8784	17.6552	18.1681	18.447	18.4152	17.1352	17.232	17.2884	17.3632	17.3468	17.526
UBA1	17.9478	18.0421	17.9125	17.9241	17.8485	17.866	18.1064	18.098	18.2594	17.2391	17.1239	17.0589	17.3344	17.3694	17.3206
TMEM14C	17.3503	17.3627	17.4617	17.4571	17.4605	17.5693	17.6333	17.4565	17.0513	17.932	17.9889	18.3848	18.1899	18.1539	17.9961
LGALS3BP	17.2143	16.785	16.8569	17.5827	17.5757	17.8423	17.4921	17.479	17.0289	17.8498	18.0961	17.921	18.8006	18.435	18.4169
SERPINC1	18.7224	19.6462	19.3526	16.6106	16.4854	16.8433	17.5031	17.8153	18.1236	17.0285	17.1082	17.9621	17.3528	17.2373	17.3374
HNRNPK	17.6491	17.8662	17.7552	17.9507	17.971	18.0317	17.6019	17.8794	17.7132	17.5308	17.5557	17.3312	17.4602	17.4223	17.3412
GLRX	17.2692	17.0281	16.8049	17.8004	17.8091	17.8755	17.665	17.5809	17.4366	17.7264	18.1513	17.7337	18.2931	17.9519	17.907
NIPSNAP3A	18.0214	17.6791	17.8049	17.314	17.3574	17.4759	17.4144	17.2698	17.8437	18.0595	17.7233	17.58	17.7061	17.9145	17.8662
MT-ND4	17.263	16.8691	17.3263	17.7185	18.0066	18.1053	17.8809	17.9342	17.1498	18.1371	18.5088	18.6368	17.0945	17.1573	17.2407
NDUFB6	17.3571	17.121	16.9996	17.3408	17.8896	17.6727	17.3805	17.9061	17.3208	18.0607	18.0928	18.9018	17.7566	17.6324	17.5929
RPS9	17.8552	17.8074	17.8846	17.549	17.5806	17.2565	17.2836	17.2803	17.988	18.1246	17.4857	16.9883	17.7348	18.1301	18.0674
FKBP2	18.1744	18.4289	18.1187	18.2609	18.3563	18.2687	18.4455	18.4948	18.3153	16.755	16.919	15.9352	16.6682	16.9418	16.9302
LONP1	17.6812	17.3413	17.331	17.3231	17.4014	17.3867	17.6581	17.5983	17.5639	17.835	17.9154	18.1118	17.978	17.9305	17.9271
CNDP2	17.2129	17.1521	17.148	17.8256	17.684	17.7241	17.8289	17.7149	17.702	18.1063	18.0048	18.1969	17.6073	17.5366	17.5222
PSMA1	17.5339	17.4499	17.4542	17.5986	17.4077	17.6779	17.5624	17.5592	17.5389	17.8577	17.8841	18.0344	17.8758	17.8204	17.6693
SERPINB1	17.4699	17.4715	17.2725	17.7989	17.7343	17.7027	17.5251	17.6174	17.9539	17.965	17.7544	17.7364	17.5795	17.611	17.6003
MTCH2	17.7094	17.4676	17.6805	17.5825	17.5708	17.6399	17.7825	17.7246	17.7553	18.0217	17.9738	17.8308	17.3374	17.4014	17.2515
FUNDC2	18.5125	17.6978	17.462	18.0828	18.3343	18.267	18.4298	18.1774	18.3663	17.4517	17.6004	17.5349	16.433	16.1787	16.1901
ALDH6A1	18.6354	18.0807	17.9675	17.5461	17.6856	17.4692	18.1475	18.1431	18.2834	18.1262	17.3812	17.3569	16.2173	16.6317	16.958
S100A10	17.6532	18.4879	18.3112	17.8593	17.982	17.7166	18.4853	18.5456	18.7583	16.6777	16.2088	15.388	17.7943	17.5511	17.1602
GPNMB	16.8812	16.8929	16.7978	16.6615	16.2539	16.378	16.7007	16.5932	16.793	19.2252	18.4799	18.571	19.5738	19.2766	19.3606
PURA	17.7531	17.2182	17.4749	17.6991	17.802	17.772	17.3427	17.5802	17.8891	17.7274	17.4217	17.4672	17.4307	17.8803	17.9359
RPS4X	17.829	17.2342	17.9031	17.4547	17.7655	17.1942	17.0534	17.2384	18.0242	17.5108	17.4528	17.1339	18.0728	18.1287	18.3265
GDI1	17.4849	17.1386	17.2042	17.6266	17.7166	17.6346	17.8632	17.7983	17.7143	17.739	17.647	17.6527	17.6818	17.6524	17.6521
AMBP	17.6484	18.6432	18.5731	16.0413	15.9474	16.2467	17.5207	18.0483	17.906	17.9549	17.9639	18.8155	17.5293	17.9198	17.3783
ABLIM1	17.6746	17.4347	17.7342	18.6685	18.5417	18.6665	16.8615	17.8051	17.6159	17.5656	17.5018	16.9996	17.036	17.044	16.9834
MGST2	17.1573	17.4203	17.2217	17.6495	17.8727	17.8272	17.8564	17.9655	17.1026	17.5723	18.0275	18.2733	17.553	17.3686	17.2031
PCYOX1	17.0599	17.1406	17.1386	17.3555	17.4441	17.3303	17.3471	17.4054	17.3571	18.1619	18.2493	18.0768	17.9763	18.0301	17.996
BDH1	18.4827	17.84	17.9891	18.1703	18.2235	17.9929	18.5443	18.4087	18.6776	17.6668	17.3655	17.1	15.7392	15.8878	15.9352
LCP1	17.1853	17.8882	17.6459	17.4338	17.1803	17.3891	17.6163	17.7508	17.7094	18.2548	18.2897	18.4449	16.9986	17.0834	17.1068
AGL	17.7195	17.3243	17.4137	17.3924	17.4662	17.4426	17.696	17.6715	17.7478	17.839	17.7919	17.7502	17.5531	17.5504	17.5805
PSMB1	17.5784	17.4122	17.5281	17.5365	17.5075	17.7689	17.4629	17.259	17.4134	17.7864	17.7016	17.7634	17.7249	17.7155	17.739
PSMA5	17.6093	17.448	17.6736	17.5512	17.7337	17.8484	17.4606	17.588	17.2914	17.5426	17.9639	17.6439	17.6045	17.5424	17.3575
QDPR	17.4091	16.6769	16.5622	17.7493	17.659	17.7077	17.3253	17.3401	17.5475	18.2277	17.6639	17.7852	18.1815	18.0052	18.0077
COQ3	17.7687	17.2425	17.2979	17.2247	17.3705	17.2533	17.8084	17.6243	17.4704	17.9714	17.6925	18.1308	17.5398	17.7258	17.7257
NAXE	17.0573	16.499	16.8182	17.9663	17.9844	17.9951	17.5724	17.4729	17.3843	17.8248	17.946	17.577	18.1139	17.9135	17.7026
SELENOO	17.2525	16.9646	17.0306	17.474	17.5015	17.6276	17.6653	17.5632	17.3234	17.9726	18.172	17.9537	17.5996	17.9283	17.785
ANXA3	16.7621	16.2646	16.2573	17.6286	17.5772	17.5406	17.6236	17.5037	17.5055	18.0097	18.0263	18.0418	18.4127	18.382	18.2574
HINT3	18.2282	18.2702	18.1854	17.7849	17.8646	17.8391	18.3948	18.1873	18.109	16.7364	17.0461	17.3217	16.2795	16.69	16.8305
APOD	17.5036	18.6072	18.2114	17.2834	16.5779	16.9126	17.081	17.0354	16.496	18.479	18.544	17.9128	17.838	17.5252	17.7504
CYFIP2	17.7731	17.7831	17.8808	17.9295	17.9104	18.0777	18.1833	18.2182	17.7842	17.162	17.6007	17.0906	16.6611	16.8129	16.829
ITGB1	17.6358	17.8256	17.8033	17.3517	17.2828	17.1594	17.4183	17.3075	17.6413	17.9695	17.5148	17.3685	17.7299	17.8358	17.8311
CAPNS1	18.0307	17.7391	17.686	17.6143	17.6064	17.7853	18.0512	17.908	18.0958	17.1753	17.0014	16.5701	17.3184	17.4445	17.6203
SERPING1	18.2704	19.9632	19.554	16.8884	16.2687	16.4523	18.2332	18.324	18.5426	16.7359	16.6282	17.5549	16.6308	16.6955	16.8608
UBE2N	17.8321	17.8842	17.6661	17.9546	17.9883	17.7125	17.7944	17.9423	18.3783	17.3406	16.4358	16.8589	17.198	17.2554	17.2553
AGT	17.9503	18.9226	18.7968	16.2993	15.9944	16.2669	18.7688	18.8917	18.9868	17.3268	17.4697	18.4758	16.5273	16.3833	16.328
RRAS	17.6599	17.8203	17.617	17.5657	17.5525	17.5377	17.7419	17.6994	17.8958	17.406	17.1891	16.9752	17.484	17.5761	17.5044
S100A6	16.8481	17.4762	17.9681	16.2365	17.2737	15.9734	18.2759	18.2748	18.2383	18.1825	17.2002	17.9718	17.6099	17.7664	17.9267
HAGH	18.1066	16.9592	17.0907	17.0559	17.125	17.7727	18.2567	17.6976	18.1113	18.0919	17.5008	16.2466	17.358	17.6213	18.1579
GC	18.6781	19.5252	19.36	15.963	15.6499	16.0216	17.5967	17.3804	17.7956	17.7033	17.6645	18.3761	17.1407	17.0961	17.1863
COQ7	17.1094	16.5609	16.8658	17.2556	17.3401	17.1539	17.7006	17.7779	17.5533	18.1562	18.0765	18.4004	17.6686	17.7422	17.7343
IARS2	17.5675	17.4615	17.3927	17.2768	17.5119	17.1297	17.5563	17.4291	17.2337	17.7705	17.5265	17.5972	17.9112	17.7256	17.9727
UBE2V2	17.7549	17.5818	17.3105	17.9871	17.7811	17.3458	17.2875	17.3587	17.4762	18.0373	17.1471	16.6166	17.7997	17.8397	17.7093
IGHG3	19.5375	20.6229	20.3693	16.4105	16.0344	16.0997	15.6797	15.7968	16.1064	16.5408	16.5331	17.4799	18.6432	18.5751	18.5801
APOOL	18.0934	17.9455	18.0268	17.9665	18.0625	17.9601	18.3077	18.1719	18.1555	17.7074	17.642	17.7927	15.6347	15.7138	15.7989
HNRNPC	17.7468	17.8717	17.9761	17.9057	17.9635	17.8685	17.9757	18.0545	17.8145	16.7746	16.939	16.8359	16.9926	17.1782	17.0629
PDIA6	17.4893	17.9112	17.5999	17.8013	17.6221	17.6624	17.7472	17.7073	17.5534	17.5023	17.4471	17.3269	17.2543	17.128	17.2058
C4B	18.5936	19.7673	19.4487	16.0241	15.6161	15.8316	17.2056	17.272	17.4965	17.7384	17.7481	18.7044	17.125	17.1398	17.2286
AFG3L2	17.9204	17.5293	17.6227	17.6762	17.6451	17.5745	17.6613	17.6537	17.7386	17.4484	17.1615	17.1643	17.3297	17.4031	17.3662
CLU	18.5771	20.0669	19.7311	16.6075	16.2458	16.379	18.7916	18.817	19.6292	15.8083	15.9308	16.1551	16.551	16.831	16.6486
RPL22	17.547	17.3011	17.2785	17.7178	17.5692	17.5754	17.4601	17.6789	17.2786	17.5679	17.6325	16.7205	17.6711	17.7803	17.8576
CLIC1	17.3146	17.9701	17.4819	17.7632	17.6313	17.371	17.4845	17.787	18.0671	17.6224	17.3448	17.1571	17.1756	17.0575	17.0827
RPL19	17.3797	17.2023	17.3825	17.4411	17.4716	17.4615	17.6154	17.6382	17.4295	17.6334	17.5647	17.7199	17.4295	17.4358	17.4967
PPIB	17.8831	18.5968	18.0274	17.6031	17.1706	16.8349	17.4661	17.4769	18.3315	17.9315	16.9349	17.0995	16.7802	17.2208	16.9321
RPS8	17.4847	17.5593	17.5434	17.4284	17.3771	17.3108	17.6639	17.5451	17.538	17.4707	17.5463	17.1466	17.4755	17.5966	17.4775
L2HGDH	17.4395	16.9986	17.1139	17.451	17.3461	17.3677	17.3972	17.1876	17.0974	17.9558	17.8804	17.8535	17.7507	17.6432	17.6809
RPLP0	17.188	17.5542	17.1963	17.3626	17.4531	17.6553	17.5771	17.4613	17.5292	17.5236	17.7255	17.7268	17.3743	17.4571	17.3484
IGLV3-9	18.6215	19.6902	19.5114	15.8482	15.4389	15.9983	16.1884	15.8995	16.2367	17.0559	17.3316	18.268	18.8636	18.5314	18.6363
CPT2	17.2833	16.9279	16.996	17.377	17.356	17.4526	17.4987	17.361	17.1494	17.1175	17.3048	17.4027	18.3455	18.2782	18.2216
IDH3G	17.6097	17.2619	17.3159	17.5051	17.2821	17.1245	17.6107	17.6151	17.8183	17.4174	17.1324	17.3994	17.6558	17.7111	17.5993
NDUFS6	17.78	17.8542	17.6199	18.6978	18.6497	18.5918	18.1068	18.1193	18.2517	17.253	17.1937	16.8055	15.6707	15.6021	15.7133
ATP1A1	16.8615	16.912	16.7128	17.2339	17.2816	17.252	17.5278	17.6036	17.4184	17.776	17.8642	17.9591	17.8248	17.8087	17.8143
VAPA	17.4652	16.924	17.1071	18.1538	17.9853	18.0263	18.0239	17.8284	18.0281	17.2199	17.6467	16.8282	17.0552	16.841	16.7119
RPS3A	17.4098	17.9238	17.6983	17.3544	17.3628	17.3278	17.3485	17.2084	17.8318	17.3084	17.5919	17.743	17.2524	17.1557	17.2476
ST13	17.9911	17.666	17.4121	18.0145	17.9183	17.9385	17.8398	17.8181	17.7491	17.0263	17.2024	16.8003	17.0031	16.6345	16.6868
EEF1G	17.6265	17.7033	17.8167	17.478	17.5404	17.421	17.591	17.7147	17.7263	17.3205	17.2108	17.099	17.0585	17.1932	17.1367
RBP4	19.1834	19.819	19.6768	16.9321	16.4831	16.8535	17.1385	17.1352	17.131	17.1393	17.2284	17.9389	16.1613	16.2446	16.4609
PSMA3	17.3095	17.023	16.9821	17.4202	17.5053	17.6062	17.1734	17.1614	17.3124	17.9195	17.736	17.3588	17.5741	17.646	17.7887
RPS19	17.4614	17.3099	16.9926	17.3056	17.5111	17.2556	17.5461	17.574	17.5992	17.8084	17.6168	17.4513	17.2605	17.4871	17.2669
KRT10	17.611	17.6997	16.7303	18.0038	17.1067	16.7063	18.2289	17.1796	16.5345	17.2356	17.1738	18.5134	17.1113	17.939	17.648
MIF	17.0964	17.6712	17.5967	17.8637	18.3589	18.4674	18.6162	18.4841	17.4581	16.409	17.0575	16.5703	16.6716	16.5581	16.5091
ACTR3	17.4605	17.9071	17.783	17.3557	17.3746	17.3528	17.512	17.576	17.6592	17.7006	17.4291	17.2348	16.8303	17.1029	17.0351
ACP1	16.7437	16.7661	16.6853	17.8274	17.5578	17.5328	17.7843	17.7011	17.1652	17.2715	17.4393	17.3253	17.8444	17.855	17.7895
CFH	18.765	20.156	19.7724	16.0831	15.7556	15.877	17.2093	17.4353	17.6954	16.6526	16.6082	17.7379	17.1077	17.1096	17.3146
RPS24	17.3001	17.1697	17.4427	17.4424	17.214	17.4854	17.583	17.2241	17.3525	17.5127	17.5612	17.5348	17.2964	17.5026	17.648
HIBCH	17.1995	16.9639	17.0579	17.5817	17.5523	17.617	17.568	17.4565	17.3838	17.6992	17.7993	17.7039	17.1885	17.2678	17.225
PDCD6IP	17.7488	17.7478	17.8047	17.8696	17.9028	17.8549	17.8942	17.9249	17.7276	16.6085	16.6899	16.6884	17.0723	16.9005	16.8094
COL15A1	17.5384	18.1518	17.9249	17.0199	17.335	17.261	17.4449	17.6667	17.8792	17.2861	17.1509	17.0562	17.1268	17.1924	17.1396
CCT8	17.4724	17.8002	17.6219	17.6269	17.6389	17.6447	17.6373	17.6204	17.4913	17.5913	17.6711	17.1248	16.6814	16.8422	16.6792
EIF5A	17.6339	17.5248	17.5146	17.8263	17.6225	17.7097	17.9949	17.843	17.9056	16.6546	16.607	16.7769	17.1578	17.083	17.2407
ELMOD2	18.1513	17.6877	17.6644	17.7302	17.2113	17.4656	17.9861	17.8475	17.8284	17.1892	17.0938	16.1786	17.0525	16.7309	17.2696
FERMT2	17.6357	17.5804	17.536	17.5519	17.5512	17.5104	17.6461	17.6498	17.749	17.0166	16.9355	16.8077	17.2842	17.3745	17.245
REEP5	17.3526	17.7164	17.5598	17.6027	17.8112	17.6386	17.9953	17.9665	17.8606	16.8563	17.0158	16.978	17.2232	16.9491	16.5352
CD59	16.5803	17.0275	16.9056	17.4781	17.4056	17.7303	17.8204	17.727	17.4374	17.4029	17.3843	16.5935	18.0373	17.7954	17.719
HBG1	19.8033	20.2128	20.1903	17.3808	16.7772	17.1114	16.8105	17.4738	17.659	15.9873	16.1885	16.2846	16.6442	16.1763	16.2718
ACOT2	17.2846	16.8934	16.8683	17.764	17.5426	17.6509	17.273	17.3374	17.0212	17.4631	17.6645	17.7804	17.4564	17.396	17.4967
PSMA6	17.3364	17.3887	17.1751	17.4483	17.5269	17.4554	17.0989	17.0327	17.1869	17.6657	17.5802	17.4952	17.5935	17.4562	17.4362
LMNB2	17.3201	17.6782	17.5046	17.1604	17.2543	17.2004	17.3668	17.4585	17.4405	17.4957	17.3122	17.0983	17.4213	17.5628	17.5485
SNTA1	17.2481	16.7854	16.8622	17.746	17.8191	17.7035	17.4335	17.7293	17.6192	17.5739	17.3265	17.0508	17.165	17.3239	17.3766
PCCB	17.0611	16.7222	16.3657	17.3206	17.1892	17.204	17.3435	16.8619	17.1623	17.7619	18.0618	18.1379	18.0269	17.7344	17.8001
SEPTIN2	17.7026	18.4704	18.3033	17.4668	17.3131	17.4045	17.4057	17.5501	17.6365	16.8318	16.8646	16.6453	17.0842	17.092	16.9621
BCS1L	17.1555	16.8206	16.7687	17.1798	17.351	17.1674	17.2608	17.1644	17.1583	17.8869	17.8828	18.1477	17.5331	17.5484	17.5905
ALDH7A1	17.3706	17.0964	17.0572	17.827	17.7516	17.7993	17.0818	16.9853	16.8904	17.0299	17.2929	17.0542	17.8748	17.6637	17.8131
PSMB3	17.2648	17.1668	17.2514	17.2285	17.3394	17.4419	17.1199	17.0911	17.2038	17.6413	17.5622	17.722	17.5444	17.4781	17.5303
ATP1A3	17.0556	16.8963	16.935	17.3428	17.4571	17.4484	17.237	17.0395	16.9874	17.3408	17.3774	17.4014	17.9859	17.979	18.0975
RPL13	17.0956	17.2172	17.3292	17.4092	17.561	17.4088	17.5485	17.4939	17.2942	17.574	17.4452	17.4888	17.2324	17.3183	17.1603
ITGA7	17.2001	16.8513	16.8501	17.2263	17.3313	17.2931	17.5669	17.5536	17.4802	17.6209	17.5732	17.478	17.4842	17.4186	17.4742
AOC3	16.9952	18.0702	18.0763	16.4503	16.5018	16.4646	17.3615	17.0155	17.2166	17.6678	17.6082	17.4728	17.5405	18.127	17.7713
OCIAD1	17.5443	17.2001	17.1041	17.4578	17.4339	17.448	17.682	17.4741	17.7158	17.326	17.3255	17.31	16.9551	17.0573	17.0547
S100A13	16.2573	17.3791	16.7142	17.2606	17.8172	17.8003	17.9445	17.3568	17.695	17.4416	17.0719	16.3468	17.371	17.9637	17.6519
NDRG2	16.9258	16.9478	17.258	17.8289	17.8583	18.0237	17.5708	17.2712	17.9078	16.6202	16.6529	16.8791	17.5316	17.4153	17.3275
PCBD2	17.3727	16.948	17.3817	17.2272	17.6875	17.5557	17.7325	17.3034	17.0564	17.6797	16.8006	16.5924	16.9206	17.8534	17.8327
RPS25	17.5374	17.6351	17.5581	17.5839	17.5253	17.3613	17.4067	17.2349	17.7355	17.5238	17.2946	16.5699	16.991	17.0369	16.9033
ARPC4	17.4882	17.6562	17.8903	16.926	17.2126	17.0534	17.1692	17.5717	17.7593	17.748	17.494	17.3735	16.7625	16.9353	16.85
DAG1	17.1992	16.9318	16.983	17.2009	17.3482	17.4671	17.6772	17.4926	17.6645	17.2936	17.343	17.1995	17.4229	17.3044	17.3454
ATP5PF	17.5205	17.5299	17.5124	17.9091	18.0102	18.0379	17.8427	17.6361	17.8102	17.453	17.5238	17.9967	15.936	15.3511	15.7791
ALAD	17.0543	16.7991	16.6208	17.6982	17.7153	17.2964	17.2031	17.4218	17.6717	17.9627	17.6327	17.2669	17.1419	17.1852	17.1603
GSR	17.2985	17.0004	17.0418	17.5391	17.68	17.7344	16.8877	16.761	17.1904	17.4115	17.27	17.1479	17.6374	17.5445	17.6627
NIBAN1	17.6612	17.1742	17.3813	17.6323	17.4739	17.2807	17.4566	17.5476	17.2106	17.0059	17.0987	16.7102	17.5015	17.365	17.3002
PAFAH1B2	17.7099	17.5922	17.5439	17.5344	17.6317	17.6875	17.9379	18.0045	18.1734	16.4604	16.4447	16.4817	16.9252	16.875	16.7844
RPS18	17.2255	17.5138	17.3018	17.2958	17.1522	17.2371	17.0307	17.2411	17.1025	17.5613	17.5436	17.4131	17.283	17.4705	17.2752
TUBA1A	17.9473	18.4864	18.1869	17.8506	17.7527	17.8903	17.6329	17.7248	16.5475	16.8369	17.4616	16.4959	15.8397	16.5022	16.401
RPL6	17.1701	17.0986	17.1341	17.2192	17.4049	17.2036	17.1232	17.2368	17.3921	17.4185	17.5253	17.5377	17.381	17.5349	17.1358
PTGDS	17.3578	17.2778	17.2063	17.0884	16.9588	17.1891	16.984	17.0456	17.0421	17.0261	17.3252	17.4591	17.8617	17.9479	17.7361
PSME1	16.8779	17.0955	17.1008	17.6137	17.7252	17.5505	17.3854	17.5495	17.5597	17.5158	17.5923	17.5798	17.0123	16.6874	16.5761
ADSS1	17.1305	17.0686	17.068	18.0086	18.0178	18.0647	17.6578	17.8192	17.8346	16.6723	16.627	16.5151	16.7145	17.0489	17.1578
LYPLA1	17	16.6802	16.9506	17.4387	17.5042	17.4095	17.1921	17.2716	17.2046	17.5264	17.7168	17.423	17.4367	17.3711	17.2485
F13A1	16.3487	17.2712	16.7485	16.5133	16.5214	16.8017	18.3203	18.2926	18.2765	18.4378	18.3699	17.8717	16.6453	16.6155	16.2711
SSBP1	17.1286	17.2641	16.9888	17.4311	17.1812	17.1646	17.0991	17.06	17.4525	17.5435	17.2906	17.2145	17.5039	17.4465	17.4561
TLN1	17.4188	17.6687	17.6688	17.1931	17.1145	17.1683	17.3053	17.4699	17.4717	17.1339	17.1572	16.9868	17.1726	17.1537	17.1037
RACK1	17.1579	17.4067	17.069	17.4399	17.2851	17.2431	17.3245	17.3627	17.5202	17.4522	17.2841	17.2511	17.1322	17.0312	17.1926
HLA-A	16.7505	17.2424	17.2679	16.6977	16.7867	16.7593	17.4262	17.4895	17.4618	18.4765	18.4614	17.9834	16.9237	16.7701	16.6068
ARL6IP5	18.3635	18.8889	18.5575	18.2133	18.2298	17.8677	18.7124	18.3255	18.4669	16.3461	15.8515	15.4664	15.298	15.1176	15.3745
EIF4H	17.377	17.0168	17.0507	17.895	17.6728	17.7306	17.2265	17.3359	17.008	16.8845	17.1044	16.8433	17.1166	17.3605	17.4291
RPS15A	17.824	17.9247	17.5982	16.8102	17.0591	16.5401	17.0258	16.9652	18.2588	17.5504	16.8477	17.2835	16.9927	17.1579	17.1374
STOM	17.0185	17.0104	16.9432	16.9187	16.695	16.8979	17.264	17.01	17.1667	17.7839	17.7684	17.8374	17.5542	17.5972	17.4978
SGCG	17.2381	16.9275	16.9681	17.4276	17.6236	17.6903	17.7344	17.6448	17.6799	17.2652	17.0347	17.3597	16.7616	16.6891	16.7283
TMEM126A	17.2824	16.8172	17.289	16.5836	17.127	16.9768	17.5229	17.0235	17.1904	17.4935	17.583	17.7198	17.1711	17.5271	17.4281
RPLP1	16.8326	17.4362	17.4643	17.3413	17.4049	16.8455	17.8281	17.9197	17.7374	17.111	17.0265	17.0808	16.9395	16.8004	16.967
TPT1	17.3882	17.153	16.7001	17.8377	17.8743	17.4857	17.374	17.7551	17.9322	16.9811	16.6367	16.4413	17.1288	17.0214	17.0163
SLC27A6	18.0162	17.91	17.8441	16.9107	17.1954	17.2457	17.1177	17.1978	17.2885	17.2801	17.2746	17.1507	16.5637	16.8239	16.898
RAB7A	17.5281	17.6493	17.2257	17.0606	17.123	17.045	17.3029	17.266	17.5224	17.3428	16.9859	17.1	17.237	17.0896	17.1507
FBLN2	17.4131	18.7069	18.5157	15.9143	16.0447	16.0933	17.3349	17.8683	17.9979	16.9756	16.8298	16.7429	16.7322	17.9882	17.4219
RPL9	17.3578	17.3274	17.2698	17.1367	17.3672	16.8793	16.9168	17.0657	17.2217	17.4522	17.2211	17.152	17.2604	17.4236	17.3995
UBE2V1	16.8389	17.2188	16.6823	17.8299	17.2253	17.3189	16.747	16.8312	17.2167	17.4001	17.5159	17.7251	17.3898	17.3879	17.1093
GRHPR	17.2965	17.1329	17.0499	17.6206	17.2543	17.3921	17.3888	17.2394	17.5704	17.2407	17.0298	17.3112	17.0676	16.9444	16.8795
MYO1C	17.2069	17.1884	17.2457	16.9212	17.0397	17.0835	17.2233	17.1812	17.1601	17.0152	17.0723	16.9055	17.6864	17.7648	17.6674
GRPEL1	17.5577	17.2547	16.9722	17.1628	17.0178	17.0322	17.1078	16.9791	17.0109	17.0881	16.948	17.0656	17.7558	17.6571	17.7455
TFAM	17.3546	16.9614	17.0503	17.5861	17.7337	17.7116	17.5929	17.4742	17.4254	16.6652	16.5732	16.0937	17.3277	17.358	17.4336
PCCA	16.5566	16.4981	16.4424	17.2534	17.2051	17.2632	17.1109	17.041	16.8594	17.7506	17.7884	17.7078	17.5948	17.565	17.5193
DDX39B	17.5099	17.3008	17.2909	17.207	17.4238	17.3306	17.3655	17.4444	17.6809	16.7103	16.6839	16.4321	17.0805	17.2286	17.3796
DUSP3	17.4944	17.115	17.5275	17.2698	17.345	17.2179	17.9663	17.9478	17.4748	16.2844	16.3646	16.4292	17.1717	17.0964	17.2582
PDLIM3	18.057	17.9605	18.1812	16.8437	17.0673	16.6031	17.7547	18.1541	18.2597	17.02	16.8128	16.694	16.2072	16.1601	16.1502
CPA3	15.2197	16.3305	15.7339	17.5428	17.7831	17.7932	16.7663	16.3966	15.5371	17.7956	18.2676	17.9453	18.3162	18.5267	17.9594
RAB11B	17.3618	17.2768	17.3439	17.7283	17.662	17.5778	17.5263	17.6654	17.8194	16.8413	16.5023	16.5662	16.4874	16.8606	16.6637
COQ5	17.8122	17.3646	17.5302	17.4322	17.4105	17.5666	17.8169	17.488	17.4546	16.8367	16.8924	16.3975	16.5962	16.5123	16.7383
PGD	16.8233	16.9761	16.6929	17.7516	17.4895	17.5396	17.1458	17.0279	17.0067	17.4552	17.3128	17.4047	17.142	16.9929	17.0364
BCKDHA	17.0187	16.5474	16.6444	17.4295	17.42	17.3487	17.5848	17.4029	17.3818	17.0037	16.8319	17.0197	17.116	17.3962	17.5423
CD9	17.7588	18.4605	17.9641	16.6531	16.2524	16.423	16.1966	16.7665	17.1521	17.4349	17.2234	17.0159	17.1908	17.7706	17.4148
IGHM	17.2741	18.5082	18.3675	16.6122	15.9633	16.5791	17.4248	17.6252	17.9717	15.7775	15.6786	17.5083	17.6056	17.3521	17.312
RIDA	16.9045	16.894	16.6431	17.4979	17.1021	17.3606	17.1603	16.8069	16.8418	17.6411	17.6659	18.6678	16.9408	16.7549	16.6721
HNRNPA3	17.2899	17.6472	17.3653	16.9557	16.8776	16.8376	16.9308	17.1792	17.2402	17.2716	17.1423	16.8431	17.1336	17.373	17.3939
RPL32	16.6556	17.3987	17.4817	16.8716	16.9264	17.2727	17.6437	17.1547	17.269	17.286	17.5164	16.8665	16.8852	16.9503	17.2573
PTGES3	17.1523	17.2454	17.2166	17.3882	17.5528	17.4002	17.7008	17.7107	17.1941	16.3712	17.0502	16.5082	16.798	16.9434	17.2019
PSMB6	17.1735	16.5676	16.6278	16.9098	17.3919	17.1719	16.8239	16.6355	17.3461	17.6844	17.2545	17.3287	17.3029	17.5023	17.6341
ATAD1	17.4768	17.1819	17.2888	17.443	17.2527	17.0752	17.4593	17.4002	17.546	17.1838	16.8719	17.0484	16.5703	16.7001	16.8293
NUTF2	16.9446	16.5537	16.8694	17.162	17.2435	17.3079	17.1738	17.1188	17.0029	17.392	17.4529	17.028	17.446	17.2	17.3912
NPPA	16.7644	17.6599	17.74	NA	NA	NA	16.6189	17.0574	17.0661	NA	NA	NA	NA	NA	NA
ACTR1A	17.4424	17.6407	17.7254	17.6563	18.14	17.9634	18.1187	17.8272	17.5675	16.3473	16.381	15.9649	16.0802	16.4087	15.9877
SOD3	17.3978	16.8154	16.8905	16.7542	16.6006	17.1526	17.4494	17.1938	16.9567	17.1375	17.0074	16.3187	17.5319	17.8267	18.1369
RPL14	16.9361	16.6186	16.6647	17.2264	16.9561	16.7843	17.0938	16.9231	17.9333	18.0103	16.9533	16.8704	17.2415	17.6786	17.2322
LDHD	18.1572	16.6765	16.4206	16.7354	16.9136	17.0327	17.1166	16.925	18.5348	17.3439	17.1827	17.0561	16.8953	16.9812	17.1235
RPL31	17.1812	15.9833	16.431	16.9159	17.1949	17.0695	17.549	17.3321	17.5779	17.6482	17.1065	17.2667	17.1962	17.3497	17.2759
DEFA1	16.334	17.2799	17.0119	17.3848	16.9768	16.8833	17.7929	18.0184	17.4442	17.5615	17.232	16.6927	16.9973	16.329	17.0754
PSMB4	16.9153	16.8644	16.8841	17.1876	17.3015	17.3648	16.9323	16.7606	16.8315	17.4061	17.4488	17.253	17.2663	17.2535	17.3423
PRXL2A	16.8679	16.4722	16.4569	17.5783	17.6106	17.7573	17.4507	17.1037	16.7362	17.1074	17.4137	17.4872	17.0389	16.9296	16.9514
GPX1	17.302	17.4076	17.2334	16.8678	16.7382	16.6716	16.903	16.9025	16.9924	17.6503	17.3561	17.3827	17.2047	17.2276	17.0974
A1BG	18.1903	19.2258	19.1595	16.1746	15.6119	16.0158	17.3044	17.2464	17.6077	16.649	16.7141	17.7655	16.5166	16.2944	16.4337
KGD4	18.5072	18.3573	18.4399	18.1086	18.2469	18.0979	18.6353	18.5292	18.3855	16.4988	16.3668	15.7307	14.3635	14.5074	14.1174
TMEM65	16.7497	16.1023	16.5156	17.1254	16.9325	17.4231	16.9236	16.7069	16.5996	17.4939	17.5513	17.9647	17.6006	17.6504	17.5399
STIP1	17.233	17.4829	17.3306	17.6441	17.5474	17.5713	17.6989	17.6787	17.6047	16.6505	16.8311	16.4818	16.6055	16.3407	16.1476
RPS11	16.993	16.9584	16.9385	16.9909	16.9982	17.1053	17.0276	17.136	17.1693	17.2769	17.3641	17.6237	16.8915	17.04	17.2906
PAFAH1B1	16.8706	17.0771	17.084	17.0205	16.9256	17.1888	17.3481	17.2065	16.9548	16.9639	17.193	17.57	17.2235	17.0465	17.1212
XIRP1	17.1995	17.4148	17.6825	18.6876	18.6374	18.472	18.0779	18.732	18.3248	15.9504	16.1838	15.9698	15.1846	15.1457	15.108
COL4A1	15.734	17.2862	17.5455	16.3073	16.1635	16.1603	15.8584	17.2091	17.1806	18.1616	17.4827	16.2693	17.8351	19.0939	18.4812
U2AF2	17.343	17.6443	17.4131	17.1204	17.5517	17.3781	17.2385	17.5299	17.4928	16.8869	16.5203	16.7275	16.6255	16.5628	16.6652
AKR7A2	17.4261	17.5401	17.5676	17.4454	17.5087	17.5702	17.6209	17.6321	17.5789	16.2561	16.5589	16.6163	16.5292	16.4389	16.408
ELOB	16.9016	16.7664	16.9076	17.5271	17.5468	17.5881	17.4354	17.6423	17.5765	16.8055	17.0388	16.9716	16.7963	16.6376	16.5554
LRG1	16.7955	17.5321	17.271	15.671	14.7477	14.8503	17.7157	17.9473	19.0258	18.0044	17.4936	18.5339	17.1206	16.7798	17.1917
PPP1R12B	17.4417	17.2346	17.2989	18.2002	18.1826	18.1457	17.3452	17.5356	17.334	16.7889	16.7601	16.5647	16.1747	15.8693	15.7773
PLPBP	17.4283	17.0637	17.1753	17.1336	17.04	17.0403	17.2749	17.2583	16.9878	16.4872	16.8523	16.7172	17.3409	17.3815	17.457
IGHV5-51	18.1339	19.1021	18.9362	15.7791	15.3709	15.7295	15.3132	15.079	15.6284	17.2439	17.111	17.9537	18.444	18.4147	18.3684
NAP1L4	18.0929	17.9923	17.7437	17.5613	17.3747	17.3035	18.1998	17.6186	17.6607	16.3627	16.1742	15.6762	15.8111	16.4714	16.5564
OPA1	17.7398	17.5372	17.4681	17.1267	17.0499	16.9696	17.533	17.4083	17.5185	17.0876	16.8308	17.1054	16.3216	16.4367	16.4202
PTGR2	17.1378	16.5689	16.7727	17.8275	18.3641	18.2296	18.3499	18.0563	16.8013	16.1548	17.0343	16.5745	16.7365	15.9478	15.9498
APOH	18.51	19.6223	19.3148	15.6081	15.3799	15.6698	17.5724	17.5508	17.7145	16.4377	16.398	17.2769	16.482	16.3627	16.5649
BANF1	16.8563	17.3024	17.0899	16.4418	16.7262	16.5324	17.3965	17.2972	17.3759	16.972	17.0215	16.9452	17.4835	17.3341	17.6427
LYPLAL1	16.9294	17.0186	16.8737	17.3769	17.1164	17.2381	16.9188	17.2537	17.0479	16.9005	16.4783	16.5588	17.883	17.4075	17.4145
RPL11	16.9568	17.4169	17.1294	16.8411	16.9666	17.0582	17.2102	17.2487	16.2226	16.7132	17.6387	17.3277	17.3893	17.2429	17.0535
CAST	17.418	17.9554	17.7303	17.8517	17.9325	17.6951	17.472	17.4299	17.7661	16.0735	15.8459	15.6724	16.7212	16.5078	16.2572
NES	18.2297	18.0177	18.2845	17.6561	17.7236	17.4582	16.8878	17.1418	17.0139	16.2143	16.2329	16.4437	16.3003	16.3467	16.366
IGHV3-7	18.1375	19.1928	18.993	15.9392	15.1301	15.7805	16.0985	15.9478	16.249	16.5301	16.4089	17.2256	18.0475	18.118	18.4494
MYH14	17.1089	16.6302	16.8476	17.0664	17.0574	17.0481	16.6989	16.7249	16.6601	17.2025	17.14	17.2243	17.4677	17.589	17.7008
FABP5	16.9385	16.0748	16.1168	17.0172	16.6622	16.9084	17.1268	16.8345	16.8553	17.6986	17.691	17.1123	17.7584	17.6147	17.7563
CRP	14.7125	15.5064	15.664	16.1066	15.716	16.0652	19.1987	19.2304	19.8242	17.7108	17.7014	17.1159	16.9581	17.2804	17.3048
HINT1	17.6267	17.6494	17.775	18.1335	18.222	18.1143	18.2348	17.9648	18.3818	16.181	15.0083	14.9464	15.7173	15.8683	16.2117
MYADM	16.7851	17.6243	17.3702	16.924	16.8896	16.9744	17.2385	17.1549	16.8711	16.9877	17.2325	16.9148	17.0061	17.0773	16.9796
PRMT5	15.5386	15.7123	15.7707	16.7051	17.9892	17.7697	17.9245	17.9572	15.5336	18.5202	18.3081	15.671	18.155	18.0029	16.4685
FAHD1	16.9322	17.0156	16.8581	17.2484	17.2861	17.2194	16.6731	16.538	16.5567	17.4487	17.5277	17.1493	17.3115	17.1197	17.089
ILK	17.1056	17.2333	17.1909	17.2522	17.2783	17.2902	17.5428	17.4104	17.2273	16.7379	16.7936	16.5592	16.6795	16.8761	16.7827
KPNB1	17.2961	17.2876	17.164	17.2113	17.2022	17.3346	17.3861	17.2446	17.3024	16.5834	16.7439	16.7955	16.8188	16.7652	16.7828
NAMPT	16.5283	16.3625	16.4876	17.7608	17.6488	17.6686	17.4329	17.5145	17.4888	16.9298	17.0194	17.0187	16.6978	16.7171	16.626
RAB2A	17.4946	17.1935	17.3198	17.1256	17.1515	17.3383	17.6019	17.4968	17.207	16.5954	16.9511	16.546	16.6675	16.5797	16.6169
TIMM21	17.3216	16.4121	16.2954	17.3682	17.5061	17.6503	17.3562	17.0314	16.6513	16.8634	16.6925	17.0589	17.2006	17.2146	17.2416
ACADSB	17.1804	16.9078	17.0008	17.2138	17.2597	17.1542	17.2332	17.3027	17.3903	17.0467	16.9854	17.0084	16.9093	16.6857	16.5713
EHD1	17.5689	17.4949	17.551	17.0807	17.1255	17.3114	17.0105	16.9996	16.9795	16.1457	16.5035	16.7647	17.0715	16.9798	17.2398
SGCD	17.1053	16.9464	17.0029	17.2798	17.3384	17.411	17.4008	17.3381	17.2828	17.1838	16.8563	17.2095	16.497	16.4974	16.4205
RPL15	16.8784	16.8065	17.0634	16.8778	16.949	16.9446	16.8698	17.0383	17.1235	17.2674	17.2432	17.2321	16.9849	17.2299	17.1937
LAMA4	17.0947	17.0558	16.7701	16.6778	16.8387	17.1119	17.6094	17.2871	17.0708	16.98	16.9794	16.7273	17.1825	17.1854	17.1298
GHITM	17.0901	17.2113	17.0783	16.706	16.7381	16.6264	16.9638	17.0723	16.8762	17.3772	17.3335	17.6876	17.0065	16.9271	16.9342
C1QB	19.4081	19.9703	19.6914	15.1628	14.7523	15.0833	16.4019	16.6622	16.5547	16.5906	16.8951	17.9016	16.7909	16.8288	16.8914
PTGR1	16.4688	16.0339	16.2478	17.3833	17.2865	17.3873	17.0772	17.1638	16.2546	17.6276	17.9677	19.2558	16.3879	16.3792	16.637
CMPK1	17.0991	17.2673	17.2915	17.2762	17.2416	17.1888	17.2709	17.3049	17.318	16.4867	16.5226	16.8006	16.7356	16.819	16.9168
EPHX1	16.4906	16.791	16.7104	17.4755	17.3055	17.0808	16.3456	16.4643	16.7282	17.9221	17.38	17.4577	17.1745	17.1469	17.0219
RPL17	16.9526	17.0702	16.9756	16.9199	17.1022	16.8399	16.9234	17.0882	16.9255	17.1185	17.2519	16.9584	17.1092	17.1014	17.1273
SLC8A1	17.2839	16.4996	17.2168	17.1638	17.2923	17.3636	17.2062	17.2288	16.9702	16.7128	16.5872	16.5568	17.1781	16.9689	16.9748
GANAB	17.2987	17.5148	17.4558	17.0188	17.1257	17.0719	17.3685	17.3135	17.0912	16.7092	16.7968	16.699	16.5291	16.5903	16.6115
RPL18A	16.6815	16.9936	17.0804	16.8203	17.1298	16.8034	16.8083	16.7529	17.1971	17.1794	17.1712	16.9892	17.0649	17.2537	17.1711
REXO2	17.0626	16.794	16.8856	17.0771	17.1901	16.9003	16.9845	17.0536	17.1262	17.2504	16.9471	16.5575	17.1273	17.0558	17.0528
TAX1BP3	16.9148	16.5074	16.6369	16.7346	16.896	16.7003	16.8856	17.1088	17.1598	17.2717	17.2025	16.1616	17.6573	17.5399	17.5958
GNAI2	16.9486	17.2283	17.1053	16.8549	16.8526	16.9524	17.0123	17.0626	16.8949	16.9479	17.1257	16.6147	17.2453	17.1276	16.9433
VLDLR	16.9285	16.2834	16.1922	17.4813	17.3867	17.2902	17.3174	17.186	17.1174	17.0247	16.5841	16.4715	17.1494	17.1638	17.3157
RPL12	16.9576	17.1231	16.6081	16.9518	16.7128	16.7631	16.9158	16.7684	17.3313	17.3272	16.9322	17.1973	17.1431	17.0701	17.0519
TMLHE	17.0582	16.5315	16.6007	16.7683	16.6557	16.5837	16.8593	16.7462	16.815	17.5719	17.4297	17.276	17.2895	17.2584	17.3721
LAMP2	16.7504	16.6791	16.7155	16.7563	16.7546	16.7432	16.9125	16.9111	16.7477	17.2046	17.285	17.2762	17.2878	17.3756	17.2833
FECH	17.3531	16.9743	17.104	16.875	16.865	16.8848	16.6715	16.6831	16.5876	16.9183	16.9783	17.1357	17.1944	17.1815	17.2765
MACROH2A1	16.9891	16.8481	16.6338	16.766	17.0035	17.056	17.3074	17.2536	17.2483	16.5063	16.6982	16.7214	17.237	17.2512	17.1387
RPS10	17.2866	17.8126	18.227	16.36	16.0633	16.3409	17.9144	17.3269	17.8305	16.203	16.4339	18.5569	16.4274	15.8386	16.0186
PSMF1	17.5174	17.6957	17.6233	17.1737	16.9771	17.1896	17.4029	17.2545	17.3823	16.0614	15.9895	16.3014	16.7798	16.6743	16.5721
COX6A2	17.4643	17.2129	17.7807	17.0513	17.092	17.1524	18.3156	17.5145	17.9941	16.4749	16.5615	16.6988	15.5073	15.5622	16.1612
CTSZ	16.0129	16.229	15.9118	16.6778	16.5286	16.4654	16.8953	16.9088	17.0141	17.602	17.6033	16.8003	18.0882	17.9817	17.7766
ARL8B	16.9688	16.925	16.9411	16.7272	17.1337	17.0863	17.3808	17.2304	17.4676	16.8085	16.5546	16.5901	16.6737	16.9512	17.0336
RHOA	17.8377	17.2992	17.2767	17.073	17.0845	16.9548	16.7529	16.9127	18.0883	17.0602	16.7042	15.4566	16.7673	16.5978	16.6007
CAPN1	16.9487	17.0547	16.7866	16.824	16.9882	16.8763	16.7939	16.9208	17.0841	16.863	16.7523	16.6442	17.21	17.3125	17.3416
BCL2L13	16.6462	16.3313	16.5893	17.1355	17.2247	17.1405	17.074	17.0923	17.1167	16.8264	16.6338	16.7215	17.2896	17.2839	17.2563
HSP90AB2P	NA	NA	NA	17.1594	16.9286	NA	17.6784	17.3308	17.9435	16.2659	16.0345	NA	16.5594	16.7143	NA
HNRNPD	17.4864	17.8554	17.7148	17.4723	17.4639	17.6512	17.7819	17.8611	17.8243	15.5269	15.4724	15.7016	16.2117	16.1459	16.1524
RPN1	17.0946	17.2595	17.1068	17.2724	17.191	17.264	17.157	17.1335	17.374	17.0941	16.8496	16.4738	16.291	16.4091	16.2211
C1QC	19.4237	20.2793	20.0501	15.3026	14.7651	14.9785	16.1709	16.3407	16.3105	16.6853	16.6676	17.038	16.5215	16.6765	16.9805
SNRPD3	16.6358	16.7783	16.6791	16.8661	17.0931	17.066	16.8696	16.9768	16.8986	17.0238	17.2335	16.9192	16.9548	17.0438	17.1335
TMEM109	17.7495	17.9243	17.9349	17.4026	17.555	17.6458	17.6748	17.9169	17.6127	15.6562	15.865	14.536	16.223	16.3262	16.1431
ANP32E	17.1029	17.3702	17.2009	16.7789	16.712	16.899	16.94	16.9966	16.7976	16.6949	16.8249	16.7367	16.9375	17.1406	17.0296
KRT9	16.8333	17.4934	17.2427	16.7551	16.175	15.8977	16.4536	17.5061	15.9743	16.8053	16.7878	16.1461	17.4549	19.0134	17.4586
CBR1	16.6133	17.0598	16.8328	16.9564	17.0399	16.9458	16.7157	16.9297	17.1108	17.2797	17.1087	16.9405	16.7136	16.8989	16.8385
PDPR	16.45	16.5216	16.9827	16.4255	16.5591	16.9021	17.0072	16.9009	16.2653	16.9125	17.3497	16.8882	17.4591	17.6487	17.6659
NIPSNAP1	17.3585	17.0917	17.0951	16.9544	16.8881	16.3108	16.7268	16.5765	16.9	17.1286	16.683	16.8581	16.9075	17.319	17.1322
CALU	16.995	17.0028	16.6785	17.5008	17.5092	17.1898	16.8343	16.7083	16.9491	17.3843	17.0248	16.7256	16.374	16.5153	16.5269
NPEPPS	16.9043	16.6557	16.6417	17.0031	16.9718	16.9081	16.9336	16.8288	17.0516	17.0725	16.9299	16.7547	17.1205	17.1218	17.0176
ACLY	14.9896	20.4223	20.041	17.8024	17.675	14.4965	18.397	18.1	20.0353	13.8765	14.3244	17.7997	17.8182	13.9188	14.2142
PPP2CB	17.0291	16.0565	16.5022	17.1116	16.9009	17.1154	17.1148	17.051	17.4151	16.9017	16.6961	16.739	16.895	17.1228	17.2359
CPNE3	16.6558	16.4973	16.4748	16.7029	16.6718	16.567	16.7242	16.7623	16.9641	17.7087	17.5273	17.3169	17.0225	17.0886	17.1769
RPL38	16.5503	16.5838	16.6904	16.8603	17.0085	16.8023	16.9697	17.003	16.7903	17.0482	17.2617	16.9396	17.0522	17.2506	17.0412
SCCPDH	17.1067	16.9567	16.9448	17.061	17.0729	16.8747	17.3677	17.2153	17.1935	16.4257	16.4576	16.5946	16.9522	16.8105	16.7848
AQP1	17.5868	16.6553	16.5377	16.9974	17.0557	16.7975	17.1325	17.2428	17.4122	16.6516	16.1891	14.8388	17.5805	17.5978	17.5366
IDH1	15.666	16.0813	16.0514	17.1662	16.955	17.2323	16.7804	16.558	16.6566	18.0165	17.9714	18.6348	16.6635	16.7443	16.6186
CTNNB1	16.9939	16.1542	16.4279	16.9799	17.1639	17.0884	16.1814	17.0935	16.8855	16.9292	17.0583	16.7853	17.4397	17.3806	17.2203
NDUFAF4	17.6379	17.6261	17.7251	16.4231	16.7815	16.7283	16.8098	16.8912	16.7424	16.2928	16.4232	16.4713	17.156	17.0415	17.017
HNRNPH1	16.8972	17.1447	17.0321	17.0367	16.8912	17.0886	16.8057	17.0451	16.8808	16.8474	16.7534	16.5873	16.8872	16.8763	16.9311
FITM2	18.2663	18.1411	18.2157	18.0803	18.3726	18.0405	17.864	17.9986	17.9154	16.473	16.8528	15.9383	13.957	13.6922	13.8437
BAG3	16.9968	16.8716	17.0909	17.6098	17.5619	17.4383	16.7209	17.2286	16.8688	16.8779	16.8957	16.3218	16.5958	16.2737	16.2942
SLC25A20	17.7655	17.5523	17.3666	17.0051	17.0817	17.2607	17.3607	17.3775	17.7708	16.3716	16.0608	16.4894	15.8784	16.1347	16.1363
ARHGAP1	18.0031	18.0344	18.2265	16.521	16.7346	16.6284	17.2849	17.2756	17.223	16.148	16.1546	16.1553	16.1852	16.4612	16.4869
GCDH	17.0806	16.5823	16.5189	16.4054	16.7675	16.5017	16.6291	16.7247	17.0737	17.7801	17.5169	17.1959	16.9285	16.9379	16.8049
PPL	9.50571	18.3673	18.3687	17.4779	17.2677	17.1263	17.2895	16.9418	17.3623	17.8985	17.7697	16.3148	17.3087	17.2071	17.2326
DYSF	16.4237	15.8728	16.0386	16.9457	16.9504	16.9353	17.0142	16.8871	16.7407	17.5445	17.3821	17.401	17.1522	17.0937	17.0545
RAC1	17.1368	17.4654	17.2337	17.125	17.0105	17.3174	17.3103	17.5196	17.443	16.2573	16.3459	16.2488	16.3976	16.2606	16.3446
CFB	18.7913	20.0964	19.8917	15.873	15.5483	15.7669	17.4832	17.7142	18.0891	16.3388	16.4285	17.8408	14.4943	14.4972	14.5578
ECHDC3	16.1275	15.7685	15.7272	17.3598	17.1921	17.479	17.1118	17.099	16.953	16.5085	16.9893	17.2888	17.3512	17.162	17.2665
RPS29	16.9478	16.7763	17.2104	16.3327	16.5228	16.4383	17.2832	17.0465	17.4379	16.7753	16.9044	17.0185	16.465	17.0341	17.1888
BCAM	16.4204	16.4184	16.3419	16.8333	17.0783	17.1525	17.1542	17.2345	17.077	16.6891	16.7601	16.5775	17.3154	17.2159	17.0875
RHOB	17.1336	17.38	16.9844	16.8908	16.8973	16.7154	16.8958	16.9479	17.5569	17.1685	16.5059	16.3065	16.519	16.6587	16.7933
CYB5A	17.2812	16.2767	15.8467	17.3307	17.2425	17.2379	17.9946	17.4211	16.5596	17.6938	16.5716	18.0464	16.1773	15.3757	16.2916
HNRNPR	17.0333	17.2639	17.1652	17.0023	17.0231	17.015	16.9707	17.032	17.2313	16.5652	16.4976	16.0299	16.6735	16.9351	16.9009
HSD17B4	16.3168	16.2727	16.2806	16.8492	16.8912	16.8438	17.0993	16.9805	16.9536	17.1125	17.1194	16.7846	17.4195	17.2573	17.1347
CAP1	16.9504	17.7673	17.4852	16.8084	16.6561	16.6702	17.0357	17.1922	17.3122	16.8169	16.5419	16.5619	16.5048	16.5765	16.4277
DNAJC13	17.721	17.3206	17.6684	16.6765	16.4375	16.1705	17.0575	16.8192	17.2307	17.4469	16.8654	16.0949	16.8746	16.106	16.7421
RPL21	16.8884	16.438	16.5529	17.2196	17.0536	17.2442	17.0563	16.8382	16.0486	17.0253	17.0104	16.9708	16.7123	16.896	17.2096
ANKRD1	17.2423	17.2033	17.2383	17.7579	17.8997	17.4331	18.0954	18.2012	17.7881	14.6816	14.9243	14.705	16.7843	16.6217	16.4674
DNAJA3	16.9958	16.6092	16.5681	16.5426	16.8166	16.7453	17.1023	16.7618	16.6489	16.9022	16.7651	16.912	17.1646	17.2756	17.2
RPL24	17.0511	16.7026	16.8365	16.9707	16.9649	17.0557	17.0626	17.0102	17.0108	16.6797	16.6981	16.2151	16.7647	17.0564	16.8708
DNAJB2	17.526	16.0605	16.4942	16.8007	16.9364	17.3164	17.2746	16.8701	17.4811	16.9413	16.5005	15.7676	16.7763	16.7093	17.4679
BZW2	17.1786	16.4249	16.5049	17.6438	17.6761	17.6629	17.0871	17.1183	17.2479	16.2071	16.0417	15.7751	16.6921	16.8347	16.8211
ATIC	16.7567	16.823	16.7582	17.0975	16.9664	17.0436	17.1048	17.0671	17.2207	16.6719	16.5628	16.5087	16.7251	16.759	16.8462
SPR	17.1781	17.0217	16.9191	16.4854	16.5602	16.3218	16.68	16.6173	16.8221	17.1276	16.9935	17.1604	17.1719	16.9662	16.8232
LTA4H	16.2739	16.6131	16.177	16.8425	16.5226	17.0402	16.795	16.6467	16.6879	17.4622	17.2688	17.2976	17.0297	17.1064	17.0746
COQ6	17.0614	16.5447	16.8688	16.5211	16.6056	16.6186	17.1391	17.0866	16.7857	16.974	17.1679	17.0653	16.69	16.8092	16.8866
C9	17.8941	19.1141	18.5338	15.3576	14.9171	15.1237	17.4273	17.5195	18.2541	16.6789	16.4213	16.6514	16.294	16.5406	16.0811
PALLD	16.3853	16.6457	16.6337	17.7591	17.4829	17.5578	15.9672	16.6541	16.5689	17.0527	16.7112	16.4121	16.9278	16.9479	16.9908
CDK5RAP3	17.1753	17.17	17.2268	16.8418	16.914	17.0093	16.9552	16.995	16.8013	16.3625	16.504	16.5365	16.5839	16.8452	16.7669
PNP	17.5052	17.9911	17.7038	16.4792	15.9816	16.2376	16.6867	16.8206	17.0961	16.8322	16.7931	17.1676	16.5542	16.3787	16.4232
ABAT	17.3542	17.3274	17.2352	16.4612	16.78	16.9206	17.8386	17.8483	17.5704	16.8195	16.935	17.8304	15.0256	15.2387	15.46
TXN2	17.1894	16.8346	16.525	17.3626	17.2296	16.9266	16.2202	16.1872	16.9299	16.7637	16.4079	16.6359	17.1106	16.9824	17.3175
SH3BGR	17.3007	16.8785	16.6023	17.972	17.6226	17.9954	18.0734	17.6391	17.5371	15.5016	15.1134	14.9069	16.5221	16.5234	16.421
OTUB1	16.7047	16.281	16.6224	17.2464	17.1677	17.1123	16.3293	16.6317	16.5923	16.7879	16.8229	16.9347	17.0645	17.0532	17.1719
DYNC1H1	17.1405	17.0554	17.0652	17.0291	17.0811	17.0084	16.9487	16.9437	16.9088	16.4939	16.4368	16.4504	16.5969	16.6805	16.6487
OBSCN	17.0381	16.3041	16.9638	16.2958	16.2628	16.7586	17.3161	16.8999	17.271	16.5552	16.4218	16.7119	16.8266	17.1884	17.6571
ADHFE1	17.6203	17.3655	17.4232	17.0851	17.1366	17.2881	16.8905	16.9888	16.7998	15.2958	15.7433	16.0193	17.0389	16.8976	16.8397
RPS21	16.704	16.8204	16.5602	16.8043	16.8265	16.7241	17.0845	17.0308	16.7601	16.9125	17.0628	16.6893	16.6291	16.8434	16.9197
IGKV3-7	18.1657	18.1757	18.6334	14.4528	15.5652	14.5154	15.4873	15.8605	16.8494	18.1877	16.9118	16.4709	16.9118	18.4516	17.6386
SPTB	17.775	17.0168	16.9542	17.1211	16.6987	16.883	16.5651	16.7038	17.2007	16.6744	16.5232	16.283	16.6289	16.4282	16.8012
MMUT	16.514	16.1654	16.2397	16.594	16.611	16.5815	16.7224	16.6155	16.6631	17.1633	17.149	17.3459	17.1934	17.3198	17.3373
STBD1	16.6577	16.0367	16.4925	17.155	16.9665	16.9075	16.8372	16.8478	16.4385	17.0786	16.937	16.4457	17.3271	16.9597	17.1244
ANP32A	17.4442	17.5079	17.3369	16.9961	17.0062	16.9737	16.9594	17.3412	17.3135	16.6288	16.3176	16.1771	16.0625	16.1072	15.9801
MYH10	17.9614	19.2969	19.1686	15.9087	15.8103	15.9156	16.3962	16.5313	16.9671	16.1545	16.1701	16.2269	16.2935	16.6242	16.7107
TSFM	17.1365	16.4763	16.5741	16.3782	16.4046	16.3599	16.5565	16.4816	16.4601	17.138	17.0607	17.4119	17.2099	17.1603	17.2992
PCBP1	17.1718	17.3975	17.3677	17.5314	17.3833	17.5299	17.2525	17.4913	17.3517	16.2941	16.2778	16.0094	15.8431	15.6934	15.4088
RPL34	16.79	16.8102	16.4789	16.7227	16.5514	16.3532	16.7007	16.8023	16.8743	17.1481	16.7918	16.7642	16.599	17.4339	17.171
PARVA	17.2108	17.1705	17.0256	16.9835	17.1958	17.1158	17.3682	17.2334	16.9672	16.2332	16.1703	15.9948	16.4755	16.3946	16.3949
RPS12	16.6504	16.7522	17.0096	16.4525	16.8491	16.7055	16.7528	16.7044	17.327	17.0626	16.4009	16.7836	16.3586	17.1192	16.9355
TFG	16.9948	17.104	16.9588	17.4662	17.3965	17.3597	16.4664	16.969	16.6705	16.6571	16.8072	16.4013	16.3669	16.1492	16.0821
IGLV1-47	18.1425	19.1131	19.1307	16.065	15.4933	15.3926	15.1915	15.0505	15.3989	15.4415	15.2003	15.7474	18.8057	18.7593	18.9045
HRG	18.5003	19.6803	18.8495	16.0235	15.7129	16.1088	16.7595	16.7805	16.5515	15.5728	15.49	16.4488	16.4935	16.5581	16.2379
PSME2	16.3649	16.5732	16.5291	17.4672	17.1874	17.1785	17.0151	17.2208	16.9675	16.8069	16.8519	16.8434	16.4434	16.2191	16.07
VCAN	17.9716	18.9971	18.8022	15.499	15.6962	15.498	16.3582	17.1787	17.5823	16.5222	16.157	15.8686	16.2525	16.6434	16.6801
LANCL1	16.8565	16.5957	16.3771	16.7837	16.889	16.521	16.5201	16.7672	16.7433	17.0492	16.8117	16.8063	17.0264	17.0952	16.8292
PDK2	16.6665	16.4933	16.462	16.5078	16.5972	16.7311	17.0526	16.9399	16.4522	16.4509	16.8216	17.0278	17.1653	17.1734	17.0789
TSPO	17.2113	17.2504	16.9987	16.0696	17.091	16.7497	16.8693	16.6678	17.1062	17.0839	16.8244	15.5978	16.8094	16.6072	16.632
PSMC3	16.8612	16.932	16.7937	17.0407	16.8759	16.8612	17.0088	16.9212	17.0153	16.6581	16.6609	16.4088	16.5186	16.5097	16.4982
CCT4	16.9905	17.246	17.0885	17.123	17.0495	17.2757	17.1576	17.1757	17.0583	16.858	16.8992	16.6974	15.6721	15.5414	15.6151
RPL27	17.2326	16.7847	16.7105	16.404	16.7211	16.1879	16.4863	16.8299	17.1365	17.2636	16.401	16.5821	16.7843	16.8284	17.0224
SUMO3	17.0624	17.6269	17.2923	17.3835	17.3077	17.5711	17.116	17.3164	17.0362	15.9273	16.0011	16.5151	15.2052	15.9238	16.085
CAV2	16.6636	16.9434	16.5242	16.4957	16.3252	16.3858	17.1223	17.0599	17.0386	16.8429	16.7547	16.8175	16.7364	16.8322	16.793
CCT2	16.8301	17.3718	17.1039	17.2087	17.0689	17.1561	17.3488	17.2165	17.1078	16.6082	16.6215	16.4859	15.8137	15.6365	15.7438
FIS1	16.7067	16.9062	16.9297	17.3108	17.8015	17.4265	17.7712	17.8339	17.2759	15.9528	16.5839	16.4165	15.6444	15.3514	15.4062
RPL36	16.8423	16.4409	16.601	16.6423	16.7573	16.6665	16.778	16.7302	16.9522	16.9273	16.8942	16.6552	16.8213	16.8234	16.7686
UNC45B	17.4104	16.8762	17.1385	17.0013	17.1285	17.0846	17.1885	17.1931	17.0843	15.8445	16.0192	16.1595	16.3891	16.3201	16.4337
NCAM1	16.6934	16.5659	16.5043	16.9219	16.6151	16.5626	16.8569	16.7969	16.9591	17.0518	16.8384	16.5482	16.599	16.9681	16.7639
RAB21	17.0175	16.7838	16.8463	17.1421	17.1321	17.2204	17.4267	17.3241	17.2809	16.4098	16.4437	16.2154	15.889	16.0347	16.0102
CPPED1	16.4061	16.4073	16.2829	16.4744	16.5445	16.5283	16.922	17.0026	16.9838	16.942	17.083	17.1988	16.9365	16.7426	16.6902
CAPN2	16.6248	16.8452	16.6732	16.7426	16.6027	16.595	16.8015	16.767	16.9311	16.877	16.7713	16.5248	16.7924	16.7817	16.6891
SDR39U1	16.818	16.4703	16.6378	17.2421	17.0322	17.2656	16.9272	16.7472	16.4541	16.3228	16.5532	16.6606	16.7322	16.6049	16.5492
DIABLO	16.7687	16.5009	16.6989	16.4402	16.7482	16.0843	16.9168	16.8177	16.9202	16.7987	16.7145	16.6591	16.8778	17.0162	17.0423
IGHV5-10-1	NA	NA	NA	NA	NA	NA	NA	NA	NA	NA	NA	NA	17.6437	15.8981	16.6524
CES1	16.057	16.227	16.0283	17.2518	16.796	17.1627	17.3361	17.1496	17.1718	16.4017	16.4251	18.221	16.2939	16.3552	16.091
PSMA2	16.4447	16.606	16.6064	16.3499	16.7361	16.8863	16.5792	16.5268	16.3868	16.8971	17.2129	17.1533	16.9977	16.8813	16.6999
SYNPO2	16.9847	16.5052	16.8504	17.4482	17.5875	17.5743	16.1296	17.0164	16.7928	16.2016	16.153	16.0928	16.5892	16.4076	16.5653
ME2	16.8779	16.0735	15.9866	17.2448	16.8224	16.8919	16.906	16.7373	16.2657	16.9638	16.9262	16.7009	16.8324	16.9773	16.6826
ADH1B	14.2778	16.5437	15.9101	16.4642	16.3635	16.6998	16.9813	16.7619	17.1537	17.3253	17.9616	18.9118	16.5698	16.123	16.8381
EEF1B2	17.3648	17.2761	17.1966	17.0363	17.1143	17.0711	17.2957	17.2402	17.263	15.8043	15.7497	16.1534	16.0652	16.1526	16.0968
BLVRA	16.6845	16.6162	16.8755	16.9944	17.06	17.0687	16.9212	17.1891	17.3058	16.4595	16.2701	16.5529	16.4307	16.1617	16.2142
TMEM43	17.2279	17.6127	17.468	16.1327	16.2903	16.2333	17.0215	17.143	17.2234	16.3805	16.4887	16.5995	16.1163	16.3054	16.5104
SH3BGRL	16.3821	17.1434	17.4245	15.8473	15.9535	16.2062	16.672	16.2299	17.0201	17.0852	17.0532	17.0842	16.5401	16.8066	17.3052
TIMM44	16.9991	16.6279	16.734	16.7394	16.8549	16.8111	16.9051	16.74	16.7065	16.4226	16.6452	16.7495	16.6058	16.5739	16.5639
CLTB	16.9054	17.0519	16.873	16.784	16.9773	16.6753	16.7941	16.9436	16.5282	16.6007	16.6401	16.5121	16.5897	16.3806	16.4018
NUBPL	16.6066	16.2989	16.3877	16.3473	16.4625	16.5312	16.6141	16.4534	16.2849	16.772	17.0168	17.3393	17.1297	17.2055	17.1632
SUOX	16.6951	16.3873	16.3911	16.161	16.4382	16.4245	16.678	16.5068	16.4948	17.0731	16.9769	17.1261	17.0665	17.1126	17.0746
DARS2	17.2737	16.8773	16.9691	16.4218	16.3995	16.5379	16.6544	16.6	16.47	16.4573	16.5066	16.7087	16.8457	16.8664	17.0167
PTPA	16.6799	16.8984	16.9765	16.7277	16.7597	16.8137	17.1821	17.1185	17.0636	15.7994	16.1697	16.3571	16.7251	16.5727	16.7325
MPC1	17.5204	17.3852	17.7271	17.2381	17.6364	16.9993	17.9311	17.7334	17.4799	15.952	16.1392	16.3339	14.7628	14.977	14.7511
TKT	16.1602	16.877	16.5092	16.812	16.5659	16.7774	16.7008	16.6324	16.8473	17.0757	17.0077	17.5437	16.324	16.3642	16.3392
GLOD4	16.7272	16.7258	16.6106	16.8098	16.5607	16.8105	15.9036	16.7803	16.9269	16.6943	16.7945	16.7952	16.6661	16.7247	16.9143
SYNPO2L	16.6494	16.9254	17.1282	17.7195	17.9023	17.7111	16.9662	17.9777	17.6247	16.1675	16.4098	16.0473	15.1036	15.1058	14.9853
TXNRD2	16.8465	16.2847	16.4136	16.4944	16.6851	16.5675	16.7872	16.6055	16.6996	16.6819	16.3914	16.3072	17.2147	17.2673	17.147
MICOS13	17.7624	16.9138	16.5792	16.6687	16.8789	17.0069	17.6057	17.2065	17.4104	17.0434	17.1227	17.3558	14.8991	14.9276	15.005
LAMA5	16.3053	16.5922	16.6375	16.4207	16.4692	16.5007	16.6613	16.7666	16.751	16.7375	16.7352	16.458	17.1462	17.156	17.0237
ACTA2	17.2802	18.5627	19.7078	14.7858	15.6527	16.3461	16.8303	16.4828	16.4779	16.1032	16.6905	14.9942	16.679	16.9185	16.8231
IGHA2	19.8598	20.4754	20.3107	14.8838	14.1212	14.8841	16.4592	16.1956	16.6645	13.812	14.2803	15.1528	17.7809	17.571	17.8216
ACTR2	16.7165	17.1328	16.9608	16.5292	16.5846	16.5676	16.8905	16.8514	17.1536	16.8327	16.7696	16.5795	16.175	16.3293	16.1991
SIAE	15.555	15.4639	15.3658	16.4662	16.5642	16.4075	16.3791	16.3867	16.4607	17.5332	17.3602	17.1483	17.813	17.708	17.6348
MAP3K20	16.3658	16.0991	16.4384	16.79	16.9012	16.5548	16.9121	16.7718	16.3142	16.441	16.7695	17.0929	16.9567	16.7497	17.0284
YWHAH	16.9124	17.3891	17.1678	16.8312	16.6867	16.7746	17.0945	17.1081	17.3153	16.147	15.8632	15.9373	16.3442	16.3347	16.2787
PRKAR2A	16.6814	16.4993	16.4615	17.0581	17.1342	17.1422	16.9343	16.7449	16.7498	16.5206	16.6593	16.3864	16.5103	16.4295	16.2335
EEF1D	16.9604	17.117	16.9624	17.1605	17.0291	17.0127	17.2756	17.3153	17.487	15.7838	15.6057	15.8589	16.1986	16.1855	16.1665
FLOT1	16.4926	16.2858	16.2195	16.4755	16.5634	16.7274	16.7973	16.6324	16.8971	16.4001	16.6175	16.7012	16.8143	16.9983	17.4889
WASHC5	17.8386	17.0232	16.8279	16.2071	16.4713	16.1228	16.4447	16.8617	16.6443	16.4079	16.8364	16.4512	16.4097	17.2702	16.2887
NCL	17.0779	17.2174	16.9975	17.0348	16.9963	17.0246	16.9568	17.1622	17.063	15.8467	15.9814	15.523	16.328	16.4467	16.4488
DDOST	16.8219	17.0722	17.0631	16.8046	16.8987	16.9428	16.9881	16.9622	16.8977	16.5551	16.5801	16.1111	16.0657	16.1656	16.1041
NUDT4	16.3625	16.1036	16.2197	16.5198	16.222	16.9769	16.8	17.1025	16.2379	16.5734	17.1723	16.7229	16.9661	16.9892	17.047
XRCC5	16.3853	16.5837	16.5272	17.0849	16.4659	16.7278	16.6021	16.6737	16.5249	16.581	16.924	16.6332	16.6903	16.8199	16.7819
ASS1	15.5449	15.6034	15.3733	17.123	16.4742	16.9916	16.4669	16.3361	16.5923	17.518	17.5206	18.7839	16.5026	16.5578	16.5553
CCT3	16.8022	16.9852	16.8027	17.072	17.1367	17.1498	17.1631	17.1442	16.7918	16.6036	16.9061	16.404	15.633	15.6132	15.6849
ELOC	16.5284	16.1042	16.3565	17.2184	17.1677	17.4155	17.1528	16.9324	16.5114	16.1365	16.0797	16.5146	16.7002	16.5909	16.4491
MFN2	16.6936	16.1539	16.2699	16.3057	16.3792	16.1878	16.7502	16.6367	16.7635	16.927	16.8258	16.7643	16.9854	17.0812	17.0788
SEC22B	16.9844	17.1989	17.1671	16.8128	16.8386	16.5755	16.8248	16.9397	16.9116	16.2265	16.4025	16.0393	16.2912	16.2872	16.3005
ITIH2	17.5452	18.208	18.2449	16.4141	16.1353	16.6083	17.0627	16.9151	16.8964	16.2527	16.5169	18.1328	15.1996	14.7232	14.7188
HNRNPU	16.5969	16.809	16.8434	16.8385	16.7011	16.7459	16.6849	16.906	16.7872	16.4847	16.4385	16.1487	16.4971	16.4749	16.5938
VWA8	16.7889	16.3881	16.4957	15.8571	15.7715	15.7496	16.7711	16.6022	16.6499	17.2689	17.1803	17.6163	16.7825	16.8291	16.7902
ACAA1	16.9093	16.6307	16.5784	17.2435	17.0368	17.0731	17.1693	16.8672	16.9747	16.5204	16.4158	16.3287	16.1436	15.9104	15.73
RPS17	15.8121	16.5444	16.5323	16.2475	16.4616	16.9678	16.9571	16.8527	17.0499	16.6664	16.9451	17.1124	16.6648	16.326	16.3877
CTNNA1	17.1246	16.4384	16.7132	17.2497	17.1858	17.1054	16.2484	16.932	16.7297	16.4368	16.4403	16.1288	16.4413	16.1708	16.1412
GPT	15.4203	14.7287	15.1077	17.385	17.4785	17.1034	16.3104	16.4793	16.8849	17.9391	17.7565	17.7407	16.3626	16.3681	16.3604
CCT6A	17.2679	17.7574	17.027	16.6535	16.9501	17.1264	17.5821	17.001	17.2812	16.3924	16.4866	16.1149	15.2591	15.2186	15.253
PPOX	15.8574	15.7289	15.9026	16.8678	16.6224	16.8666	16.669	16.3604	16.0875	17.0281	17.0556	17.3805	16.9334	16.75	17.241
PMPCA	16.8874	16.5783	16.6274	16.5565	16.5332	16.5395	16.7767	16.6149	16.7571	16.6628	16.6537	16.4249	16.5064	16.6384	16.5536
NCEH1	16.8859	16.1216	16.2077	17.1767	17.2847	17.3662	17.4193	17.2734	16.8887	16.5696	16.7732	16.7373	15.6278	15.5357	15.4364
TFRC	17.4588	17.3408	17.3653	17.0616	17.0445	16.9517	16.2066	16.0942	16.19	16.1841	16.0507	16.3377	16.2508	16.3256	16.4297
PPP2R2A	16.301	16.197	16.2171	16.7687	16.6686	16.8017	16.6219	16.5357	16.2846	16.5784	16.8814	17.1599	16.7557	16.7851	16.6181
UBE2L3	16.3089	16.4992	15.8272	17.2601	17.38	17.4286	17.0414	16.8182	17.1483	16.5222	16.6887	16.2666	16.1358	15.9946	15.854
CLGN	16.4019	15.6911	16.336	16.7696	16.6345	16.4833	16.4088	16.3934	17.7488	17.6875	16.6926	16.692	16.2441	16.9693	15.9568
PDP1	16.7438	16.6687	16.656	16.4291	16.6069	16.451	16.6576	16.6003	16.7632	16.3647	16.1087	16.1868	16.8225	16.9925	17.0227
PACSIN3	16.5539	15.8736	16.0871	17.0212	17.1506	17.0748	17.0288	16.964	16.7728	16.7344	16.5933	16.2572	16.3977	16.1887	16.2982
PTGR3	16.5344	16.0433	16.3202	16.4399	16.35	16.5161	16.3612	16.3089	16.3009	16.9296	16.8459	16.9225	16.9216	17.0151	17.1231
FXYD1	16.5874	17.1265	16.6472	17.5536	17.6823	17.7039	17.0844	17.6748	16.9002	15.5825	16.1116	15.3064	15.9647	15.7188	15.2559
APOC1	17.9556	19.3311	19.3323	15.8839	15.5734	15.3413	16.3594	16.1357	16.5386	16.2774	15.8372	17.4658	15.5774	15.5553	15.7278
RARS1	16.5884	16.6953	16.6267	16.8675	16.7672	16.7512	16.8565	16.7604	16.8106	16.3153	16.3476	16.3718	16.3425	16.3616	16.4253
HSD17B12	17.576	17.6794	17.565	17.5853	17.5776	17.5079	17.9798	17.8696	17.8671	15.0778	14.8925	15.091	14.6805	14.9121	15.0155
C4BPA	19.337	20.4267	19.9992	14.5832	14.2251	14.3425	16.2294	16.6133	16.6926	16.2443	16.4479	17.1403	15.602	15.4355	15.5518
TMED10	16.1451	16.6564	16.2451	16.7793	16.698	16.6858	16.6026	16.6025	16.1921	16.799	17.0199	16.6469	16.5955	16.5923	16.603
SNX1	16.0407	16.7689	16.9223	16.7958	15.8159	16.7441	16.8445	16.389	16.6311	16.4222	16.9767	17.0294	16.8595	16.0638	16.5592
HEBP2	16.4173	16.2949	16.2095	17.1917	16.9623	16.8519	16.9227	17.0684	16.8614	16.3037	16.2649	16.0984	16.6172	16.4204	16.3774
PRTN3	16.2905	16.2823	16.0373	16.5402	16.2814	16.2772	16.8418	16.7713	16.8734	17.4517	16.6977	16.0408	16.689	16.6975	17.0157
SFPQ	16.3379	16.6	16.2832	16.7548	17.2491	16.8051	16.4053	16.6917	17.9791	16.4936	15.1971	14.9065	15.9244	17.2878	17.8207
RPS14	16.0817	16.5746	16.147	16.7363	16.7747	16.8151	16.6473	16.7723	15.7382	16.4856	17.0725	17.0564	16.5901	16.6564	16.4944
H1-5	17.1804	18.0206	17.6749	17.0001	16.7908	16.7679	16.662	17.0736	16.7746	17.2125	16.9432	14.1624	15.5022	15.5207	15.3329
DDX1	16.6853	16.3935	16.2758	16.7407	16.9069	16.9009	16.7769	16.8822	16.6379	16.1058	16.4878	15.9891	16.5288	16.6872	16.6199
TLN2	16.5836	16.0196	16.3294	17.0728	17.0784	17.0752	15.5536	16.4882	16.3321	16.8568	16.7937	16.5233	16.7428	16.5791	16.5602
CAV3	16.0746	15.4635	14.9684	16.8274	16.7567	16.745	16.5225	16.3589	16.0714	17.2152	17.1879	17.3888	16.8834	17.0926	17.0031
TCP1	16.757	17.0479	16.8837	16.8556	16.7383	16.8306	16.7323	16.7779	16.7792	16.7022	16.7665	16.5474	15.6926	15.7112	15.7073
SYPL1	16.3728	16.5781	16.4164	16.5824	16.3374	16.3097	16.1253	15.9679	16.485	17.2566	16.5042	15.9003	17.1134	17.2454	17.2912
NHERF2	16.6622	16.845	16.5288	16.6196	16.9039	16.9609	16.9505	16.6397	16.8891	15.0305	16.2735	15.9919	16.8462	16.3865	16.9153
SPRYD4	16.5904	16.4531	16.3406	16.6334	16.7351	16.6936	16.5394	16.5095	16.2801	16.3424	16.4696	16.5205	16.72	16.7746	16.8343
RPL27A	16.4856	16.2307	16.4935	16.4267	16.5908	16.6185	16.7339	16.5342	16.3993	16.7008	16.73	16.7097	16.4128	16.7135	16.651
LIMS1	16.6174	16.9278	16.7767	16.9435	17.1963	17.0946	17.1723	17.0387	16.9837	15.276	16.0738	15.6935	16.2848	16.0487	16.2848
SLC2A1	17.5052	17.703	17.4983	16.3922	15.7518	16.2357	16.6198	16.5414	16.901	15.9586	15.8536	15.6741	16.561	16.5994	16.6124
F9	17.4013	17.5671	17.0833	15.2281	15.1784	15.49	18.0928	17.9579	18.2218	15.6413	15.7901	16.543	15.8585	15.8947	16.4532
GSTT1	17.3763	17.282	17.2796	16.8273	16.8113	16.6833	17.5646	17.7016	17.8109	15.7095	15.6892	16.1014	15.2816	15.1583	15.1035
AUH	16.4942	15.9901	16.2079	17.1847	17.4631	17.1478	16.98	16.9799	17.0404	16.9177	16.4142	15.8674	15.9178	15.9659	15.7804
HHATL	18.0281	17.4594	17.7774	17.986	17.9302	18.1193	17.6436	17.638	17.2879	15.9422	16.3358	15.7733	13.2073	13.657	13.5265
SGCB	16.5341	16.3928	16.5785	16.9094	16.8031	16.7896	16.8589	16.7532	16.6498	16.5509	16.3463	16.7139	16.2121	16.1583	16.0502
WBP2	16.673	16.0267	16.1081	16.2098	15.9446	16.3738	17.0641	16.7706	17.2733	16.937	16.2191	15.8896	16.5175	16.9575	17.3349
TSN	16.5742	16.8281	16.8219	16.3271	16.4476	16.5755	16.5539	16.4418	16.4894	16.155	16.3934	16.2279	16.7306	16.7921	16.8551
TACO1	17.1241	16.7695	16.7903	16.5608	16.3717	16.14	16.3804	16.1332	16.7678	16.423	16.0293	16.2297	16.6911	16.8428	16.9291
PDK1	17.1314	16.7003	16.9659	16.393	16.41	16.5004	16.5676	16.4671	16.3988	16.0269	16.0758	16.2748	16.6585	16.8205	16.7537
RYR2	17.1319	16.1454	16.584	16.8663	16.981	16.9697	17.1771	17.1215	16.9077	16.0639	16.1352	15.7097	16.1005	16.1021	16.1337
OLA1	16.5399	16.3415	16.4679	17.237	17.1998	17.2717	16.9401	16.8499	16.7674	16.2817	16.3874	15.9318	15.9153	16.0054	15.9422
SLIRP	17.0871	16.3133	16.5503	16.2267	16.3468	16.3354	17.2526	16.8629	17.3478	15.9076	15.8935	16.1381	16.7662	16.4148	16.603
RPL10	16.5196	16.2399	16.379	16.4473	16.2181	16.2504	16.6316	16.4646	16.3937	16.8636	16.6308	16.8713	16.5291	16.7451	16.8594
PITRM1	16.6635	16.3565	16.4192	15.0475	15.4133	15.345	16.8178	16.6602	17.2628	17.2073	16.1507	16.1379	17.3674	17.5416	17.6494
PDK4	15.2637	14.5213	14.6427	17.1848	17.1487	17.0349	17.0815	16.9874	16.7222	15.7942	15.9082	16.0318	17.8996	17.8466	17.9127
SET	16.7944	16.8201	16.7718	16.7673	16.6453	16.6622	16.5207	16.5979	16.745	16.4585	16.3783	15.9808	15.9846	16.4449	16.4037
VBP1	16.4998	16.4234	16.5065	16.8371	16.6603	16.7425	16.6409	16.5163	16.2904	16.4256	16.5052	16.6473	16.4062	16.4077	16.4463
SERPINH1	17.1965	18.1724	17.9573	16.8531	16.7759	16.7044	17.0157	17.1361	17.0401	15.5958	15.8405	15.4825	15.1048	15.5735	15.4851
SKP1	16.8945	16.5873	16.6316	16.8382	16.8656	16.9492	16.8351	16.9054	16.9366	15.9492	15.9856	16.011	16.1925	16.1309	16.2138
SCARB2	15.5481	16.444	15.875	16.1434	16.1195	16.2332	16.194	16.5759	16.2249	16.8238	17.2951	17.1745	17.2148	17.1472	16.9114
RPL35A	16.1945	16.6769	16.5698	16.5849	16.5471	16.2673	16.745	16.5079	16.2721	16.7641	16.6739	16.3742	16.4261	16.6696	16.6154
ITIH1	17.5939	18.8233	18.612	15.7461	15.5154	15.5837	16.5812	16.8256	16.833	16.1036	16.1983	17.5267	15.2742	15.3202	15.3498
RPN2	16.7545	17.0668	16.894	16.7368	16.6578	16.6694	16.8997	16.8591	16.6878	16.0762	16.3016	15.8778	16.1781	16.087	16.1077
VAT1	16.5757	17.18	16.9641	16.4746	16.3782	16.3655	17.0165	17.083	17.094	15.5923	15.5184	15.5279	16.8272	16.7109	16.536
NEXN	17.0092	16.7081	16.7915	17.4184	17.3781	17.1739	16.6494	16.8903	16.7311	16.2117	16.1128	15.5357	15.689	15.7139	15.7365
ESYT1	16.6844	17.1026	16.8771	16.4504	16.3625	16.4164	16.6107	16.54	16.6935	16.2412	16.294	16.1498	16.4791	16.4626	16.3488
S100A11	16.803	17.7477	17.3959	16.1454	16.0144	15.8898	16.7506	17.0676	16.7839	16.6751	16.818	16.4309	15.8072	15.6412	15.7257
SRI	16.3792	16.53	16.5065	16.3977	16.6157	16.0628	16.1954	16.5301	16.588	16.6975	16.5748	16.3259	16.6532	16.7889	16.7898
ALAS1	16.7058	16.2271	16.8959	16.1905	16.0019	16.2824	16.641	16.6284	16.4867	16.3485	16.7534	16.5125	16.8449	16.5642	16.5489
CD151	16.3655	16.2608	16.2597	16.5759	16.2784	16.2971	16.2541	15.8977	16.4666	17.3566	16.5434	16.8156	16.7097	16.7641	16.7195
MPO	15.8926	16.0521	15.9808	16.4935	16.2098	16.4593	16.5289	16.4676	16.3133	17.2009	17.1995	16.9827	16.649	16.3934	16.7252
CAPZA1	15.9544	16.621	16.5112	16.0078	16.0867	16.3554	16.5161	16.4133	16.0376	16.7663	17.1909	17.8129	16.6606	16.2778	16.301
SERPINF1	17.7184	18.5138	18.451	15.409	15.2931	15.3473	16.5031	16.7757	17.1807	16.2928	16.3001	16.8429	15.6278	15.675	15.5432
MTARC2	16.3479	16.0858	16.2313	15.7356	15.7058	15.7797	16.6633	16.6885	16.2541	16.9294	16.761	16.7311	17.1333	17.0634	17.3299
DSG2	16.2973	15.7499	15.9851	16.1514	16.3514	16.6874	15.7724	16.821	15.8811	17.1033	17.7154	17.1749	16.5341	16.5283	16.6851
PDE3A	16.7941	15.8083	16.1218	16.689	16.8416	16.8301	16.7221	17.1227	16.7511	16.5408	16.151	16.4181	16.1047	16.2064	16.316
CD63	16.7617	17.1477	17.0806	15.995	15.6125	16.0508	16.7683	16.8547	16.7429	16.3556	16.3841	16.3876	16.1801	16.5093	16.5691
GPX4	15.8608	15.8198	15.8421	16.2832	16.2692	16.1737	16.2935	16.1868	16.4245	17.1767	17.0409	17.2594	16.9503	16.7759	16.9224
PPA1	16.2975	16.4478	15.9473	16.8474	16.8178	16.7348	16.8067	16.531	16.6053	17.0491	17.1755	16.9824	15.7594	15.8573	15.3893
USO1	16.6611	16.3786	16.5556	16.8556	16.8109	16.8136	16.5891	16.6136	16.6221	16.1171	16.2843	16.3567	16.1826	16.1697	16.2088
NDUFAF3	17.3819	16.7996	16.9273	16.1347	16.3325	16.2247	16.5385	16.5643	16.3829	15.8905	15.7982	16.0576	16.6103	16.7227	16.8349
CLIC5	16.3725	15.8924	15.9707	16.5769	16.5953	16.397	16.7773	16.7642	16.6931	16.4369	16.2482	16.3534	16.8971	16.7105	16.4881
MXRA7	16.4169	17.2691	17.5445	17.1812	17.5943	16.4376	17.7273	17.5941	17.4906	15.2394	15.4171	15.5145	15.4409	15.187	15.0565
PPT1	15.2966	15.7462	15.4758	15.9007	15.6022	14.8551	16.1826	15.9791	16.7608	17.092	17.0667	17.8621	17.7229	17.7102	17.8201
XRCC6	16.3239	16.6916	16.5011	17.0289	16.7633	16.9056	16.5983	17.3849	16.4675	15.7123	16.099	16.062	16.1573	16.0941	16.2425
UBE2O	17.034	17.0531	16.7676	17.1585	17.0266	17.1197	16.9849	17.2027	16.8744	16.5405	14.6804	14.7439	16.9261	14.3382	16.5598
ANXA4	16.4472	17.4981	17.1299	15.7761	15.5537	15.7113	16.2726	16.3633	16.359	16.7928	16.8211	16.7868	16.4093	16.5783	16.4852
GLRX5	15.9951	15.28	15.7487	16.2345	16.3042	16.4064	16.648	16.4766	16.0197	16.4904	17.2245	17.1315	16.8645	16.9706	17.1218
FAHD2A	16.5047	16.4557	16.3994	16.0724	16.322	16.321	16.6276	16.4683	16.4324	16.8608	16.9677	17.2974	16.2961	15.9002	15.9188
HNRNPM	16.7079	17.0647	16.8068	16.581	16.6548	16.6196	16.879	16.9155	16.942	16.0015	15.9097	15.4349	16.009	16.0738	16.2119
PRKCSH	17.0995	17.0865	17.0262	16.6549	16.6548	16.5261	16.9468	16.9427	17.1571	16.0607	16.0167	15.9588	15.6581	15.4446	15.5725
EML2	16.3229	16.4039	15.9912	16.1873	16.27	16.1363	16.389	16.394	16.3007	16.7472	16.9143	16.4378	16.786	16.7182	16.7912
HMGB1	17.4283	17.321	17.1521	17.4201	17.8016	17.5276	17.7886	17.9539	17.7084	13.9959	14.5567	14.8764	15.9286	14.8596	14.4618
IQGAP1	16.5822	17.3323	17.0782	16.1509	16.0857	16.0783	16.6415	16.7201	16.9031	16.0266	16.0818	15.8928	16.382	16.4972	16.3052
SIRT5	16.2644	16.0224	15.9661	16.495	16.5641	16.6668	16.5953	16.5189	16.1382	16.0303	16.6143	16.7391	16.7023	16.6288	16.7556
PSMD2	16.6425	16.6142	16.5454	16.6085	16.5254	16.6023	16.5734	16.5682	16.4968	16.4676	16.5455	16.4435	16.019	16.0312	16.0095
ISOC2	16.8568	16.7307	17.0502	16.6368	16.1524	16.3271	16.8321	15.1949	16.7612	16.5895	15.1353	16.2997	16.6824	16.5429	16.8832
RPS5	16.4006	16.6782	16.4172	16.3546	16.3765	16.2434	16.3158	16.4938	16.5491	16.6272	16.2386	16.6825	16.3984	16.5172	16.3657
MSRB2	17.2326	16.6633	16.7791	17.0305	16.947	17.0984	16.6805	16.6272	16.6673	16.4304	16.0174	15.9096	15.7172	15.6078	15.207
PSMC4	16.5468	16.5499	16.0306	16.6625	16.1052	16.4464	16.2183	16.1237	16.0426	16.7277	16.7723	16.7137	16.783	16.5352	16.3345
GET3	16.5155	16.6227	16.6674	16.7784	16.8396	16.6923	16.6975	16.9114	17.041	16.1055	15.9077	15.4846	16.0738	16.1567	16.095
MYZAP	16.5988	15.8455	15.9716	16.6093	16.7052	16.867	15.7728	15.9952	15.9011	16.4366	16.5091	16.4009	16.9737	16.9363	17.0622
PCBP2	16.87	16.6694	16.8819	17.0466	16.9954	17.1031	16.9017	17.0077	17.0716	15.8909	16.0749	15.8119	15.4628	15.3407	15.443
ELAC2	16.7202	16.3394	16.703	16.3824	16.6209	16.6336	16.7902	16.5475	16.7213	16.0629	16.1232	16.2237	16.3956	16.1862	16.1135
DDB1	16.057	15.9193	16.3078	16.233	16.5607	16.1767	16.4111	16.301	16.2289	16.6318	16.8168	16.7457	16.869	16.6425	16.6371
EIF2S3	16.8443	16.9641	16.9307	16.9687	16.8235	17.0155	16.9828	16.7928	17.0494	16.229	16.1484	15.889	15.5002	15.3348	14.9923
RSU1	16.9898	17.1604	17.3147	17.4166	17.2537	17.2879	17.3076	17.2971	17.3344	14.9683	14.8045	14.5212	15.5402	15.7066	15.5413
ASPN	17.2824	18.827	18.2	15.196	15.7057	15.5381	16.6547	16.8077	17.559	15.5307	15.3949	14.9057	16.0611	16.4646	16.2974
IGHV3-49	17.5573	18.7568	18.4334	15.0471	14.8158	15.0421	15.2096	15.0317	15.4331	15.88	15.9859	16.7023	17.3235	17.548	17.6006
SNRPE	15.8534	16.3098	16.3267	16.0682	16.5245	16.1677	16.4391	16.4963	16.2203	16.3009	16.617	16.6484	16.7703	16.7129	16.792
DDX3X	16.3887	16.172	16.339	16.7808	16.6821	16.7497	16.176	16.4165	16.2812	16.311	16.4715	16.4227	16.3927	16.3424	16.3184
AGK	16.6565	16.4005	16.4161	15.8451	15.9107	15.95	16.4538	16.4677	16.4398	16.8166	16.6821	16.6971	16.5475	16.4917	16.4547
PSMD3	16.6136	16.5546	16.4503	16.3791	16.3455	16.4697	16.4979	16.4335	16.2498	16.6102	16.5195	16.3057	16.2626	16.2516	16.2732
DNAJC11	16.647	16.3953	16.3254	16.323	16.5273	16.4182	16.4935	16.5044	16.517	16.4439	16.3827	16.5262	16.238	16.2606	16.2131
LRBA	16.7327	16.5316	16.6937	16.5414	16.4093	16.5795	16.4252	16.4399	16.3611	16.2034	16.3493	16.4229	16.2495	16.0816	16.1271
BCKDK	16.5011	16.1873	16.2494	16.6117	16.5088	16.5566	16.8759	16.7946	16.5806	15.9569	16.123	16.0371	16.3574	16.3994	16.3702
MVP	16.2326	16.5742	16.885	15.9386	15.484	15.8846	16.5843	16.2944	16.7042	16.9444	16.434	16.6514	16.3886	16.5648	16.5056
ACYP2	15.7966	15.5871	15.6062	16.6191	16.315	15.974	16.0675	16.272	17.1591	17.1525	16.4427	15.9599	16.941	17.1057	17.0644
PLIN3	16.2741	17.0161	16.809	17.8105	18.0208	17.9504	17.8633	17.8096	17.6486	15.0425	15.0298	15.1969	14.7459	14.4761	14.3655
ANKRD2	14.315	13.3401	13.6209	17.6198	17.8823	17.3242	17.0437	17.2651	16.2442	16.9583	17.0766	16.8505	17.4654	16.7237	16.3052
ACAD9	15.6873	15.4703	15.5038	16.8043	16.8562	16.899	16.9061	16.617	16.552	16.719	16.7094	16.73	16.1409	16.38	15.9885
C11orf54	15.4575	15.7896	15.5818	16.739	16.3976	16.6936	15.6892	15.4999	15.5513	16.8628	16.9759	17.6164	17.2129	16.9689	16.913
PARVB	15.9901	15.7682	15.8487	16.8916	16.9477	16.9694	16.3092	16.3836	16.2814	16.2438	16.2625	16.2507	16.6841	16.5432	16.5641
UCHL3	16.4522	16.0399	16.3695	16.4353	16.4115	16.4917	16.5587	16.5105	16.4268	16.232	16.3467	16.6079	16.2974	16.2806	16.4649
AAMDC	14.9995	15.1498	14.9705	17.749	17.4721	17.536	16.8433	16.9817	16.86	17.4498	17.367	17.0005	15.5365	14.9171	15.056
TXNL1	16.4153	16.4486	16.1857	16.5811	16.5132	16.7704	16.2714	16.6995	16.4336	16.8005	16.0349	16.2057	16.2316	16.3258	15.9533
RAB14	16.3512	16.5269	16.4845	16.2454	16.3457	16.3899	16.4504	16.4711	16.6146	16.4294	16.4448	16.5853	16.2341	16.1295	16.1587
LACTB	15.7789	15.7401	15.6071	16.6527	16.7041	16.7309	16.4701	16.2956	16.1166	17.0958	17.1645	17.4396	15.9924	16.0039	16.0507
HPRT1	16.8701	17.0119	16.9641	16.3555	16.2985	16.2965	16.4537	16.5205	16.3512	15.9135	16.0741	15.8243	16.4189	16.3576	16.1065
FAH	15.2895	15.3975	15.1641	17.1996	17.2068	17.2612	15.9846	15.6464	15.0638	17.0998	17.3591	17.9142	16.5683	16.3472	16.3103
MACROD1	16.4524	16.3272	16.422	16.3272	16.3752	16.383	16.588	16.6528	16.722	16.417	16.3696	16.0974	16.2699	16.1876	16.1909
MLEC	16.3293	16.349	16.4841	16.5186	16.4316	16.4965	16.734	16.5677	16.3149	16.3603	16.3533	16.3781	16.0625	16.2045	16.1812
SEPTIN9	16.8635	17.4654	17.6883	16.2378	16.6674	16.7458	16.9913	16.9787	16.4481	15.2164	15.8938	15.0935	15.9287	15.7478	15.7728
HMGCL	16.4629	15.9954	16.145	16.4325	16.1558	16.2236	16.4077	16.2222	16.1526	16.5802	16.6287	16.8597	16.6071	16.4469	16.3824
MAP4	17.217	18.0611	17.8475	17.6001	17.3362	17.2544	17.4732	17.5052	17.4269	14.591	14.5578	14.445	14.8118	14.766	14.7693
EIF4A3	16.6415	16.911	16.8	16.4662	16.3603	16.5256	16.9123	16.8329	16.9621	15.8272	15.7692	15.599	15.8882	16.004	16.1585
MPI	15.9456	15.6685	15.6923	16.6873	16.5144	16.7061	16.4192	16.5071	16.2742	16.8811	16.9518	16.6984	16.4322	16.1743	16.0977
KPNA4	16.5752	16.3326	16.8954	16.6166	16.9296	16.8833	16.566	16.6786	16.1251	15.6658	15.8402	15.8159	16.1576	16.2282	16.3309
LAMP1	15.9552	16.4345	16.2829	15.9316	15.6574	15.8846	16.2414	16.21	16.4174	16.5956	16.5508	16.0339	16.8896	17.214	17.3365
NHLRC2	16.4252	16.0676	16.2775	16.9436	17.2757	17.0522	17.0465	16.6901	16.6602	15.9089	15.6911	15.4918	16.25	15.9383	15.8975
NEDD8	16.6613	16.6175	16.417	17.3855	17.5464	17.2636	17.1805	17.3039	17.3237	15.8495	15.8633	15.0197	15.1108	14.9706	15.0821
KIF5B	16.7974	16.8078	16.7918	16.8008	16.7166	16.7105	16.5937	16.5667	16.5745	15.6823	15.7416	15.4938	16.0413	16.1553	16.0733
ATG7	16.2112	16.316	16.27	15.9657	16.1847	16.155	16.5702	16.7777	16.6023	16.5324	16.4319	16.5312	16.4002	16.2739	16.2878
SGCA	16.6483	15.9825	16.3409	16.6218	16.679	16.5497	16.8799	16.5691	17.0804	16.627	15.9919	15.7335	15.8951	15.9854	15.9138
LMAN1	16.6611	16.6062	16.43	16.3735	16.3955	16.2239	16.2273	16.1735	16.3561	16.5636	16.4077	16.3665	16.2239	16.1951	16.2851
PSMC5	16.5057	16.637	16.4276	16.3733	16.2962	16.3271	16.5158	16.4593	16.6608	16.3795	16.1712	16.1647	16.2328	16.1504	16.1855
DTNA	16.1571	15.8101	15.877	16.5352	16.8002	16.4955	16.0911	16.4901	16.4616	16.5463	16.3249	16.198	16.5177	16.6003	16.5791
LETM1	17.2439	17.0133	16.9745	17.1336	17.1726	17.1238	17.3246	17.0851	17.0717	16.0123	16.0406	15.78	14.5838	14.4183	14.4927
RPL37A	16.2356	16.4547	16.3213	15.9837	16.1969	16.0027	16.4686	16.2304	16.5179	16.57	16.4007	16.5815	16.4548	16.6605	16.3889
PSMD7	16.4994	16.4319	16.5116	16.2688	16.386	16.3281	16.2939	16.3442	16.2684	16.4439	16.503	16.5153	16.1722	16.2035	16.2322
NSFL1C	16.5885	16.5509	16.5051	16.8547	16.4669	16.7498	16.5356	16.4278	16.7184	16.0648	15.9358	15.9	16.2989	15.9586	15.8343
TOMM40	16.3954	16.0651	16.0025	16.3379	15.921	16.1148	16.2544	16.3162	16.2563	16.4798	16.6526	16.9781	16.6138	16.5	16.4944
NOP2	13.5278	14.215	15.8563	17.7211	18.0281	18.0071	18.7209	18.6801	13.6816	12.4402	17.2005	18.4057	18.6897	19.3515	10.847
DNM1L	16.3301	16.3109	16.3604	16.729	16.7367	16.7974	17.0435	17.1431	17.0705	16.0886	16.0788	16.0124	15.557	15.5101	15.5434
BCKDHB	16.0633	15.6913	15.7358	16.4408	16.21	16.4013	16.6183	16.3396	16.3482	16.4311	16.4256	16.5118	16.4782	16.7758	16.8288
EMILIN1	16.7856	17.6546	17.7207	16.4738	16.2133	16.8082	16.1464	16.9246	17.021	15.7856	15.8995	15.2001	15.2827	15.8699	15.4287
MCEE	16.9623	17.1454	17.1691	16.4135	16.1573	16.1063	15.2074	15.1594	15.0041	17.205	16.248	16.3993	17.2275	16.3663	16.3222
XPNPEP1	16.4035	16.2913	16.2558	16.3895	16.2885	16.2184	16.1965	16.213	16.4882	16.4995	16.4148	16.2142	16.475	16.3251	16.3235
NIT2	16.213	16.2715	16.2032	16.6772	16.5961	16.5869	16.3924	16.4451	16.2855	16.1995	16.478	16.9186	15.9568	15.8894	15.8712
CAVIN4	16.7237	15.9792	15.9956	17.4176	17.1186	17.2351	16.7455	16.6402	16.2835	15.9208	16.0047	15.36	16.1729	15.8295	15.5566
HSPA4	16.8041	16.6511	16.6161	16.8113	16.7909	16.7108	16.8051	16.7964	16.7499	15.9341	15.9834	15.7841	15.6383	15.4739	15.3799
DNAJB12	16.4457	16.0238	15.9365	16.8684	16.8858	16.5323	16.3751	16.4506	16.5016	16.176	16.1389	16.6129	16.0245	15.9178	16.009
SRPRA	16.7755	16.5557	16.7218	16.6431	16.6456	16.5568	16.7045	16.81	16.8807	16.1597	15.9892	15.5577	15.5776	15.6587	15.6511
HSPB8	16.9723	16.7433	16.9516	16.9453	17.1413	17.1335	17.3099	17.7081	17.6319	16.309	16.0313	16.3586	13.9206	13.5747	14.1397
EIF3K	16.5448	16.5163	16.4932	16.2104	16.3591	16.1284	16.6208	16.714	16.3352	15.9353	16.1189	16.2007	16.209	16.2419	16.2341
DDX17	16.4062	16.3946	16.4725	16.5336	16.5274	16.6872	16.2485	16.4681	16.4488	15.9464	16.02	15.7468	16.2211	16.3077	16.4072
EIF5	16.2883	15.2642	15.2846	16.819	16.9348	16.9091	16.8354	16.7638	16.445	15.8201	15.9916	16.2603	16.3833	16.4647	16.3454
PEA15	16.3391	16.9068	17.0249	16.1277	16.4714	16.1832	16.2887	16.8363	16.8264	15.6667	15.5506	15.5448	16.453	16.2443	16.2593
APOE	16.9274	18.7033	18.2146	15.7542	15.359	15.5087	16.6377	16.9301	17.4722	14.9744	15.0184	17.2761	15.1381	15.5417	15.192
MPST	15.9699	16.0965	15.7503	16.0888	16.0064	16.0768	16.0994	16.0132	16.2037	16.758	16.7684	17.1833	16.591	16.5809	16.4429
AKR1C3	16.1681	16.3279	15.9542	16.3604	15.5904	15.7331	15.0948	15.1825	17.3848	18.6575	17.1355	17.2604	16.0024	16.5213	15.2392
FXN	16.7534	16.7715	16.5287	16.7315	16.6205	16.4341	16.6099	16.5884	17.0165	16.1102	15.9019	15.7269	15.5689	15.6625	15.5821
MLIP	15.8475	16.0373	16.2469	17.4637	17.4225	17.4336	15.7543	16.8519	16.7118	16.4605	16.6278	16.2072	15.2455	15.1091	15.1739
RPL35	16.6325	15.2695	15.3435	16.4429	16.6195	16.5153	16.1588	15.5921	16.1627	17.168	16.0337	16.7757	16.5525	16.5358	16.777
PSMD1	16.4031	16.3967	16.3397	16.1616	16.2581	16.2183	16.3672	16.3692	16.287	16.3006	16.4319	16.4475	16.1215	16.1648	16.2667
TIMM13	15.988	16.1481	16.2677	16.4508	16.4295	15.9812	16.4937	16.4453	16.0144	16.6404	16.3899	16.282	16.3521	16.3037	16.3004
TMSB4X	16.4438	18.2088	17.8202	16.6249	17.1297	16.303	16.8506	18.0797	17.2757	14.0003	16.3252	16.2266	15.9602	13.4352	13.785
AP3D1	16.4326	16.3504	16.5035	16.4908	16.409	16.4562	16.2632	16.3614	16.2149	16.0778	16.0128	16.0322	16.1911	16.336	16.2714
C7	16.4809	17.6069	17.5608	15.5496	15.2951	15.3964	17.0216	17.0396	16.682	15.9459	15.9654	16.4729	15.6746	15.6926	16.0024
KCTD12	16.4709	16.3016	16.1167	16.3106	16.2461	16.2734	16.7744	16.7943	16.9904	16.01	15.9919	15.2644	16.2296	16.3805	16.2118
PGK2	15.291	14.5074	15.4544	16.0592	16.2699	16.707	15.2098	15.3454	14.6777	16.7718	17.2207	17.5465	17.7657	17.8207	17.6734
TMEM143	15.948	15.4824	15.6609	16.5143	16.4315	16.3917	15.9286	15.7716	15.8095	16.7612	16.6703	16.7416	16.672	16.7715	16.7452
PABPC4	16.5051	16.2415	16.3912	16.8581	16.8237	16.7061	16.5308	16.6029	16.4831	15.8882	15.751	15.3898	16.0252	16.0203	15.9937
RPS23	16.0572	16.4365	16.5049	16.3414	16.328	16.24	16.183	16.3168	15.9345	16.4936	16.6678	15.5555	16.3944	16.4636	16.2879
PPIL1	16.133	15.8057	15.6054	17.1474	17.0987	17.0741	16.1614	16.1259	15.8624	16.3095	16.2141	15.516	16.3483	16.3718	16.3823
ABR	16.6559	16.3668	16.1457	16.7791	16.5845	16.2977	16.398	16.4515	16.3693	13.9227	16.4427	16.4273	16.2967	16.3893	16.4813
RAD23B	15.4771	15.9491	15.7903	16.3759	16.5327	16.5313	16.2101	16.2969	16.2555	16.0874	16.6936	16.5283	16.7134	16.3081	16.1749
PPP5C	15.9912	16.0019	15.755	16.2924	16.4523	16.2257	16.1074	16.2082	16.6255	16.6449	16.4278	16.2289	16.4554	16.3547	16.1514
FBLN1	16.9651	18.1253	17.833	15.8731	15.6335	15.796	16.6489	16.8609	17.0151	15.3738	15.297	15.6193	15.4464	15.7102	15.6932
NAPA	16.5042	16.5898	16.4814	16.128	16.1336	16.0479	16.6594	16.4037	16.6018	16.0764	16.0207	15.7682	16.11	16.1476	16.2039
HSD17B8	16.97	16.2654	16.4657	16.1045	16.2108	16.2348	16.3462	16.0975	16.5303	15.9111	15.8573	16.0425	16.2283	16.1715	16.4259
NPC2	15.5966	16.0493	15.8812	15.7715	16.049	15.8363	16.3897	16.4737	16.5846	16.6801	16.4414	15.7643	16.858	16.7992	16.6732
FGF12	16.3116	15.752	15.5831	16.6168	16.4046	16.6265	16.094	15.6625	15.4397	16.4625	16.5629	16.9186	16.4172	16.4328	16.5469
PPP1R7	16.6064	16.7138	16.4919	16.7606	16.5512	16.6887	16.7352	16.5101	16.3215	15.8323	15.7408	16.1189	15.5635	15.5709	15.6082
SAR1B	16.562	16.6714	16.5802	16.5671	16.4967	16.4926	17.1559	17.2012	17.1752	15.7948	15.7763	15.4385	15.3594	15.2164	15.3005
PSMD6	16.2484	16.389	16.3708	16.1393	16.182	16.0434	16.4095	16.3941	16.3259	16.2653	16.3773	16.1613	16.1066	16.1722	16.1629
NPM1	16.0351	16.3785	16.2283	16.1402	16.2099	16.2273	15.9046	16.3784	16.4535	16.338	16.268	16.4189	16.3821	16.0926	16.2432
RALA	15.8956	16.2457	16.1283	16.2253	16.2437	16.1883	16.5095	16.2542	16.7862	16.217	15.9093	16.6382	15.9628	16.1471	16.3469
RAB1B	16.4582	16.3664	16.3126	16.1943	16.109	16.2584	16.5184	16.6499	16.5043	16.1514	16.2249	16.0121	15.7193	16.2254	15.9491
CIRBP	16.44	16.814	16.6873	17.0989	16.9892	17.0808	16.9858	17.0303	16.6045	14.5011	14.8587	15.0217	15.7838	15.7407	15.9642
USP14	16.495	16.2737	16.4007	16.3024	16.4425	16.4402	16.4358	16.4297	16.6771	15.8103	15.7948	15.6904	16.1182	16.0937	16.1887
TMED2	15.9843	16.5481	16.1716	16.1857	16.1549	16.0746	16.3752	16.3229	16.1384	16.4284	16.4982	16.4872	16.1946	16.0341	15.9834
SMAP1	16.6443	16.0943	16.59	16.7757	16.7276	16.4807	16.3873	16.3084	16.1986	16.1437	15.8811	15.9705	15.5365	15.8141	16.0233
RPL23	15.8175	16.14	15.812	16.1905	16.186	16.3575	16.4438	16.3365	16.0225	16.2028	16.5589	16.6123	16.3843	16.3236	16.1312
ME3	16.2081	15.8233	15.8773	16.2146	16.2804	16.4065	16.0519	15.9744	15.9219	16.6577	16.7452	16.294	16.2661	16.3701	16.3997
USP5	16.6325	16.4409	16.3913	16.4234	16.3608	16.4309	16.1444	16.2522	16.1843	15.9277	15.9569	15.9349	16.1053	16.1332	16.1696
RAB18	16.5249	16.3997	16.1505	16.3691	16.4273	16.3556	16.6228	16.5435	16.655	16.3318	16.2572	15.9919	15.4828	15.6597	15.701
PNPT1	16.2599	15.9905	15.8622	15.8403	15.7461	15.7444	16.1254	15.9815	16.0228	16.6497	16.6251	16.768	16.6486	16.6329	16.5717
PTMS	17.6267	16.7911	16.7599	16.2799	16.2578	16.7172	17.4052	16.6607	18.0929	15.1246	14.8872	16.1808	14.3237	14.7801	15.4673
MFAP5	14.5326	16.3772	16.2743	16.1816	16.0991	15.955	16.0374	17.0052	16.3231	16.1862	16.3669	16.2838	16.8176	17.0294	15.8583
HINT2	16.5069	16.7755	16.6102	16.7027	16.6804	16.988	16.993	16.7209	17.0279	15.6114	15.274	15.5078	15.1885	15.3236	15.4151
CCT7	16.4077	16.8182	16.6181	16.5223	16.4652	16.4655	16.5224	16.4403	16.5934	16.4428	16.3143	15.9917	15.2185	15.2603	15.2105
PSMD11	16.4769	16.5334	16.4822	16.446	16.4701	16.3928	16.4725	16.4278	16.2006	15.8283	16.0672	15.772	15.8907	15.9004	15.8993
CAP2	16.5099	15.9479	16.1882	16.5036	16.5114	16.3731	16.3989	16.4989	16.2338	15.7388	15.7447	15.6676	16.2897	16.2615	16.3156
PRDX4	16.2336	16.7849	16.5619	16.1404	16.0695	16.1323	16.1876	16.1031	16.3091	16.2411	16.1133	16.1354	16.0024	16.0011	16.0773
PMPCB	16.4418	16.3005	16.3628	16.1148	16.1144	16.0348	16.39	16.1519	15.9704	15.9654	16.2791	16.3467	16.2706	16.1065	16.2181
ATPAF1	16.6616	16.1774	16.2335	16.0712	15.9704	15.9735	16.1024	16.0254	16.0903	16.1199	16.0096	16.2652	16.433	16.4676	16.4615
GLTP	16.9475	16.6591	16.9102	16.6781	16.8149	16.6123	17.1758	17.0648	17.272	15.3021	15.2853	15.3153	15.0507	14.999	14.9147
TNXB	17.3551	18.1605	17.8445	15.0794	15.0841	14.9929	16.1658	16.6027	16.2506	15.5698	15.561	15.4794	16.3489	16.197	16.2817
HARS1	16.2743	15.8233	15.9014	15.7351	15.5414	15.2581	15.7041	15.9406	16.5413	16.7817	16.5822	16.9139	16.3904	16.7417	16.8281
ESAM	16.0935	16.7967	16.4035	15.2183	14.7093	15.1565	15.0884	16.5714	15.0843	16.4093	15.5346	17.0264	17.8938	17.6892	17.2806
RPL5	16.157	16.2222	16.1547	16.1313	16.2817	16.322	16.0253	16.0569	15.7525	16.2572	16.4615	16.4895	16.1689	16.2816	16.1582
EIF4A2	16.4631	15.9957	15.7379	16.7698	16.7266	16.5168	16.3129	16.3134	16.6186	15.9573	15.6349	15.9844	16.029	15.9871	15.8711
LMAN2	16.5164	16.9734	16.7065	16.2607	16.0871	16.1526	16.2035	16.0732	16.7163	16.3908	16.086	15.8609	15.5805	15.6112	15.6879
GNA11	16.2436	16.4114	16.4092	15.9698	15.98	16.0115	16.0018	16.1477	16.1672	16.0091	16.0002	15.979	16.4378	16.5913	16.5305
TMT1A	16.4525	16.4214	16.0431	15.7398	16.0833	15.7449	16.1335	16.3844	16.3967	16.6403	16.1285	15.798	16.2259	16.5669	16.1227
NLRX1	16.5169	16.1742	16.2936	16.5377	16.6867	16.655	16.7937	16.6023	16.6997	15.7839	15.8354	16.1972	15.2998	15.4684	15.3059
RDX	15.8762	15.801	15.8237	16.6219	16.7975	16.5788	16.349	16.4267	16.3185	16.1192	16.1909	16.0925	16.0878	15.9687	15.7957
SUB1	15.83	16.17	15.3276	16.1693	16.3473	16.295	16.3049	16.3618	15.8978	16.448	16.2706	15.9426	16.424	16.4495	16.596
KARS1	15.9597	16.0318	15.9483	16.1748	16.2244	16.2806	16.3214	16.2872	16.0122	16.1673	16.5536	16.3917	16.124	16.0888	16.2443
TMED9	16.0136	16.2891	16.2913	15.9582	16.0535	15.798	16.0623	16.2859	16.2788	16.6883	16.2475	16.34	16.098	16.238	16.156
ELANE	15.7506	16.2725	16.5488	15.7688	14.8174	15.4407	16.5636	16.2998	16.1227	16.8638	16.4187	16.7993	16.498	16.1786	16.44
MTPN	16.9166	16.687	16.6961	16.4154	16.2161	16.229	16.7778	16.8891	16.9319	15.6149	15.3655	15.7833	15.3684	15.5143	15.3688
PIN1	16.8547	16.4693	16.5385	16.1403	16.3664	16.177	16.1932	16.5501	16.3452	15.9196	15.7229	15.6277	15.9452	15.7828	15.9515
IGHV3-74	17.4128	18.6715	18.8079	15.5356	14.2601	14.6801	14.3312	14.3511	15.6408	15.9008	14.6101	15.6548	17.1472	17.8559	17.7233
ACAD8	16.2462	15.9251	15.7778	16.0243	16.2156	16.2154	16.024	16.0069	16.2029	16.1911	16.1952	15.7668	16.5426	16.6335	16.5957
ENO2	16.0624	16.7844	16.8307	15.4069	15.4734	15.6027	16.1222	16.4437	16.3859	15.8533	15.8795	15.79	16.688	16.5875	16.5933
SNRPD1	16.2076	16.7793	16.3	16.4544	15.927	16.4536	16.4402	15.8996	16.2123	15.7847	15.7952	15.9718	16.0868	16.0781	16.1041
PNPO	16.48	16.1329	16.0119	16.3139	16.0153	15.7698	14.7128	15.1016	15.1272	16.8446	16.7895	17.0361	16.6769	16.6485	16.8147
MAT2A	16.0475	15.7627	15.5226	15.8965	16.2952	16.2503	16.3041	16.1218	16.2153	16.3335	16.4651	16.5161	16.2088	16.2541	16.2735
PTMA	16.1781	17.4933	16.5498	16.4048	16.4789	15.9051	18.0406	18.2935	18.3057	15.616	15.4961	15.9924	14.1555	13.8416	13.7025
IGHV4-28	17.266	18.214	18.7459	13.5342	13.1322	14.2981	15.6692	14.716	16.4192	15.2293	15.3208	16.729	16.7762	17.9562	18.4189
IGHV1-2	16.6884	18.0366	17.369	14.8566	13.7587	14.2017	14.5747	14.5241	14.9068	16.7956	16.8597	17.66	17.2934	17.4062	17.4757
FN3K	16.1993	16.2812	16.3967	16.9494	17.1643	16.9129	17.287	16.8886	16.5017	15.268	15.3826	15.8922	15.2646	14.979	14.912
MRPS16	16.1026	15.4703	15.6568	15.9269	15.9928	16.0872	16.0191	15.8085	15.552	16.3946	16.4513	16.457	16.8659	16.6958	16.7908
UBE2I	15.7665	16.0909	15.9705	16.1925	16.1722	15.9645	15.9509	16.0953	16.156	16.2531	15.9102	16.4495	16.5172	16.3802	16.4018
RPL10A	16.183	16.0805	15.9771	16.0572	15.9189	15.9801	16.2392	16.1548	16.1103	16.2178	16.4153	16.3318	16.144	16.2646	16.1901
MECR	16.5384	16.2726	16.3161	16.6539	16.7347	16.6192	16.193	16.0763	16.4347	16.2058	15.762	15.5863	15.5285	15.6099	15.6911
TNNI1	15.8226	15.2401	15.0579	16.0906	17.4244	17.4489	17.3496	17.871	17.9113	15.0887	13.911	14.6351	15.5644	15.8286	16.9526
PRPS1	16.1011	16.3528	16.3079	15.9608	15.5335	16.2318	16.9417	16.6926	16.4207	15.8222	16.4036	16.4127	15.8423	15.3754	15.7712
RAP1B	16.4317	16.7693	16.3635	16.043	16.0296	15.9991	16.5024	16.5333	16.616	16.15	15.9693	14.8156	16.1057	15.9601	15.8335
ATAD3A	16.0247	15.6258	16.4398	15.8336	16.4524	16.0839	16.0481	16.5179	15.9184	16.1434	16.651	16.2615	16.3186	15.7822	15.9976
CCDC22	16.49	16.8326	16.5936	15.7803	16.3086	16.4543	16.3901	16.3511	16.0792	15.9685	16.119	15.3064	15.8333	15.6762	15.8058
EIF4G1	16.0967	16.0838	16.0842	16.6774	16.6661	16.7311	16.4311	16.5272	16.4417	15.6963	15.6303	15.5288	15.821	15.7956	15.7693
NNMT	14.8907	15.9051	15.6988	15.9938	15.6474	15.984	16.7043	16.9137	17.0001	17.0795	17.147	18.2232	15.0153	14.8429	14.9087
TARS1	15.9017	17.4136	17.0374	15.714	15.6104	15.8475	16.0643	16.1412	15.7333	16.2466	15.6691	16.1878	16.3855	16.8944	15.0733
HDHD2	15.7487	15.4019	15.3741	16.3051	16.3661	16.4907	16.2093	16.0466	16.134	16.5283	16.5928	16.1689	16.1889	16.177	16.168
IBA57	16.0597	16.2748	16.1432	16.156	16.1637	16.3631	16.4114	16.1142	15.8196	15.6992	16.2541	16.1906	16.2745	16.1261	15.8374
APOB	18.6608	20.0177	19.4882	16.1617	14.5901	15.4274	14.098	14.162	14.1783	15.9007	16.2241	17.8357	15.0634	14.812	15.2669
IFITM3	14.8608	15.3995	14.8491	15.3127	15.2114	15.4324	16.4476	16.3755	16.2933	18.2112	18.3682	18.2226	15.7365	15.6538	15.5086
TAB1	15.9681	16.0211	16.1679	16.3632	16.3796	16.4178	15.5438	15.9084	15.6287	16.1795	16.3244	16.0904	16.287	16.384	16.2136
NDUFA1	17.0929	16.089	16.6023	16.0993	16.8676	17.2023	17.3737	17.3994	16.7507	15.6441	16.2864	16.6812	13.5441	13.9446	14.268
ANK2	16.1136	15.665	15.9552	16.4289	16.4011	16.4028	15.7547	15.9865	15.8766	16.0626	16.156	16.1739	16.3569	16.2514	16.2443
SORD	15.8959	15.3778	15.2792	16.7317	16.2379	16.6037	16.3366	16.2087	16.0013	15.8008	16.1627	17.3407	16.1287	15.8301	15.8831
GJA1	16.1134	15.7881	15.809	16.6536	16.3247	16.4231	15.6788	16.4974	16.7029	16.5077	16.153	15.5017	15.7869	15.8608	15.9818
APOA4	18.1751	19.3404	19.1981	14.7562	14.3829	14.369	16.3452	16.5033	16.602	16.1069	15.8959	16.1365	14.7074	14.7129	14.5257
PDXK	15.7547	15.7139	15.7261	16.0247	16.0836	16.1011	16.12	15.9678	15.928	16.3079	16.4394	16.2751	16.5077	16.4071	16.3995
FAU	16.2956	16.0564	15.7206	15.3986	15.749	15.9404	15.9363	16.097	16.6452	16.8227	16.3011	15.2142	16.5765	16.5085	16.4674
MRPS34	16.1165	15.6803	15.731	15.905	15.9991	15.7674	15.667	15.6094	15.9655	16.5406	16.0511	16.4139	16.6878	16.7788	16.8033
SH3BGRL3	15.8664	16.715	16.0321	15.9162	16.0522	15.7453	16.2333	16.3461	16.1564	16.6175	16.6961	16.4565	15.5043	15.5953	15.7392
VPS29	15.8245	15.6913	15.9079	16.0903	16.2505	15.9793	16.2701	16.4031	16.4013	16.0975	16.0942	16.0918	16.2461	16.1701	16.1324
ABCB6	15.4826	15.6651	15.4992	16.6218	16.5695	16.7257	15.8986	16.127	15.9572	16.2559	16.2254	16.1151	16.1648	16.0843	16.2284
JAGN1	15.2389	15.7079	15.806	16.7374	16.256	16.778	16.6618	16.691	15.0953	NA	NA	NA	NA	NA	NA
DNPEP	15.9861	16.4413	16.3211	15.9627	16.0892	16.3141	16.3159	16.2329	16.2054	16.3781	16.4762	16.4874	15.3938	15.4351	15.579
UBE2Z	16.2464	16.4315	15.7987	16.5059	15.8848	16.0678	15.6531	15.8641	16.6001	15.7721	15.8138	15.8393	16.4366	16.381	16.3079
ALDOB	14.0279	15.4022	15.1081	18.0707	17.0886	17.6887	16.0427	16.0138	15.7065	17.3849	17.2393	19.5197	14.3176	13.9145	14.0727
MTHFD1	15.9765	15.9877	16.0267	16.1259	16.0988	16.0914	15.6922	15.984	16.0781	16.3182	16.2988	16.2924	16.1692	16.246	16.1936
CACNA2D1	16.364	16.4357	16.6277	15.6465	15.8891	15.938	16.2979	16.4794	15.9582	16.1105	16.2654	15.9581	15.6902	15.9504	15.961
VPS26A	15.8383	15.7769	15.892	16.2503	16.2455	16.0937	16.1106	16.2667	16.0688	16.2992	16.3345	15.9764	16.0762	16.2005	16.1053
ARL3	16.0327	15.9892	16.1336	16.5055	16.3365	16.3047	16.174	16.3812	16.5408	16.162	15.8555	15.7388	15.749	15.9038	15.7056
PPIE	17.6223	15.9989	15.6452	15.6595	16.2882	15.6352	16.0907	16.393	16.853	16.4553	14.9329	13.1128	16.655	16.9659	17.2049
CMC1	15.6346	15.9221	16.5811	16.5648	16.4502	15.9586	16.0058	16.2942	15.6851	16.3401	16.0085	16.1569	15.9621	16.0984	15.7709
NFU1	16.0747	15.6336	15.762	16.3852	16.4854	16.3721	16.4373	16.1373	15.9718	15.9453	15.7582	15.8387	16.1353	16.2697	16.1889
NACA	15.8902	16.1941	15.9596	17.1036	17.0329	16.81	16.7656	16.8475	16.6766	15.1865	15.2049	15.1564	15.6419	15.4459	15.4715
ISCA2	16.6293	16.0929	16.097	16.0103	15.976	15.5754	16.209	15.9231	16.0698	15.7013	15.3431	16.0098	16.4585	16.5717	16.6637
CTSG	15.6991	16.2512	16.0652	15.9578	15.5974	15.8696	16.3869	16.2215	15.8885	16.1328	16.3639	15.3209	16.5179	16.3909	16.5945
RPS2	15.877	16.1447	16.1085	15.9921	15.9531	15.8399	16.069	16.0457	16.381	16.2765	16.19	16.1748	16.0336	16.1014	16.0563
SYNCRIP	16.532	16.8271	16.454	16.6071	16.5119	16.6532	16.8231	16.7803	16.586	15.1495	15.3391	15.1883	15.3633	15.0817	15.1637
CILP	14.8197	16.1468	16.2091	15.0297	15.0159	14.8442	15.4333	16.323	15.8813	17.2941	17.2273	15.4816	16.8047	17.8085	16.7349
IGKV3-11	17.1716	17.3175	17.0085	14.7466	14.1121	14.1749	14.8506	14.9945	17.1946	17.1869	16.0778	17.212	16.42	16.2536	16.3089
DOCK6	16.2684	16.3994	16.396	15.7343	15.8211	15.9754	15.9925	15.9466	15.9692	16.0095	16.1198	15.6747	15.9809	16.3927	16.3476
HEBP1	16.6007	16.5368	16.4706	16.1748	16.1521	16.2566	16.7824	16.5641	16.749	15.5445	15.4822	15.5411	15.3499	15.3536	15.4442
NT5C	16.0267	16.0339	15.8746	15.8692	15.8284	15.9995	16.0362	15.7756	16.2577	16.2001	16.0623	16.0684	16.3355	16.3472	16.2807
NDRG4	15.857	15.6305	15.8025	16.6479	16.7782	16.3393	15.1032	15.5709	15.991	16.4223	15.6583	15.4538	16.6762	16.6625	16.3378
MAIP1	15.9886	15.5841	15.7503	16.085	16.248	16.0976	16.1025	16.0644	15.8492	16.1169	16.1199	16.1644	16.1997	16.2192	16.3182
ARPC2	16.1858	16.5691	16.5196	15.9203	15.9008	15.9463	16.2164	16.2203	16.4441	16.2793	16.1004	15.878	15.4879	15.5762	15.642
THBS1	17.1946	18.8836	18.1868	15.9534	15.8661	15.7251	17.1069	17.1128	17.5458	14.8112	14.9265	15.4228	13.8779	14.1688	14.0779
GK	16.2894	16.066	16.0791	15.2857	15.5212	15.5781	16.0368	15.9467	15.9371	16.2459	16.2888	16.6233	16.1652	16.3486	16.4381
PLIN4	15.4575	15.8673	15.7497	17.6275	17.4655	17.6251	17.133	17.0428	16.6807	14.888	15.115	14.7588	15.4248	15.2464	14.7531
C1QA	18.3759	19.5932	19.0121	15.449	13.8282	13.8113	14.7703	15.0749	15.4322	15.7571	15.6501	16.2468	15.922	15.9342	15.946
ERP29	16.6424	16.6257	16.6355	16.8832	16.7981	16.632	16.7386	16.6529	16.6206	15.8931	15.6597	15.5606	14.4924	14.5359	14.4126
ARHGDIB	16.5736	17.0667	16.7326	15.5804	15.8282	15.7401	16.2579	16.3468	17.0333	15.5398	15.4238	15.1358	15.7413	15.8774	15.8573
SEPTIN7	16.4402	17.1428	16.9624	16.4344	16.2383	16.2909	16.5343	16.5651	16.5268	15.1267	15.0472	14.931	15.4852	15.5662	15.4312
VPS35	15.9311	15.8366	15.8777	16.1263	16.078	16.1515	16.2193	16.2834	16.3794	15.8435	15.7077	15.7791	16.2085	16.1786	16.1189
LMO7	16.6919	15.5493	15.9917	16.5779	16.5381	16.5647	14.9365	15.9494	15.4564	16.0402	15.9349	15.5975	16.0765	16.4023	16.4061
STEAP4	15.1208	15.1509	15.3079	15.6472	15.4305	15.4683	16.6335	16.6542	16.4076	16.7667	16.7387	16.515	16.0493	16.3661	16.3716
PSMD12	16.3044	16.3284	16.26	16.0749	15.9966	16.1113	16.2394	16.1864	16.0064	15.8624	15.9704	15.7569	15.7996	15.8853	15.8222
GIMAP1	16.0169	15.7481	15.7101	16.0222	15.863	15.8126	16.0532	15.7974	15.957	16.2452	16.2804	15.8486	16.4619	16.3965	16.3692
CRKL	16.1961	15.9291	16.0241	16.3404	16.1305	16.4008	15.8676	16.0576	16.0909	15.6905	15.942	15.8449	16.0956	16.1325	15.826
PDE1C	16.409	15.7215	16.0692	16.2708	16.4714	16.4449	15.9435	16.1903	16.067	15.7456	15.7814	16.0227	15.6831	15.8207	15.9075
PSMC2	16.299	16.483	16.2189	16.4079	16.2038	16.1844	16.0354	16.1058	16.1605	15.9297	15.8211	15.6067	15.6903	15.6919	15.5707
DCTN1	15.7496	15.7273	15.4082	16.1502	16.1974	16.4054	15.9292	15.9581	15.5234	16.2862	16.5684	16.6419	16.2246	15.6735	15.9587
HDHD5	16.2932	15.5321	15.8057	15.8778	15.5881	15.6276	16.1429	15.9476	15.9948	16.0315	15.9264	16.0305	16.4603	16.5628	16.5523
PA2G4	15.9653	16.141	15.9684	16.1559	16.0898	16.1486	16.2134	16.3765	16.1856	16.1316	16.2123	15.8608	15.7376	15.6024	15.5642
DNAJA2	16.1935	15.6959	15.7057	16.2584	16.317	16.2554	16.4423	16.3396	16.1089	16.1232	16.1107	15.9246	15.6833	15.6069	15.5764
TXNRD1	15.7573	15.9402	15.8509	17.2471	17.0882	17.0975	16.0851	16.2047	16.2754	16.0156	15.8972	15.3819	15.4349	14.9686	15.0506
TAF15	16.6544	16.7112	16.8698	17.0157	17.0665	16.9972	16.4677	16.8796	16.7258	14.9858	14.8779	14.4747	14.9536	14.5975	14.996
CPVL	15.8847	15.059	15.4234	16.128	16.1097	16.1174	16.1689	15.9061	15.9796	16.3526	16.4131	16.3155	16.2487	16.079	16.0639
PGP	14.8713	14.904	15.1621	15.7521	15.8487	16.0757	16.1647	16.1893	15.8093	16.7602	16.687	16.3085	16.6624	16.6258	16.4273
DARS1	16.1528	16.4538	16.3464	16.1356	16.1739	16.0501	16.1156	16.1062	16.3814	16.263	15.8094	15.7189	15.3879	15.5294	15.612
API5	16.5403	16.9719	16.8602	16.7305	16.7089	16.746	16.9103	17.0512	16.8384	14.4683	14.6139	14.6041	15.0232	15.2614	14.9076
IAH1	15.5281	15.5367	15.6574	15.7089	16.0523	15.9011	15.9603	15.9673	16.0171	16.3097	16.3197	15.987	16.4692	16.4338	16.3686
MRPS28	15.9848	13.8055	15.7118	15.9558	16.0501	15.8505	15.6292	15.7466	15.9048	16.4831	16.4662	16.4198	16.5321	16.9612	16.6669
CAMK2B	16.1328	15.653	16.004	16.4003	16.3222	16.37	16.1934	16.1976	15.675	15.3791	15.7271	15.8065	16.1105	16.1127	16.0185
NPTN	16.2534	16.0947	15.4539	15.6569	15.6326	15.6305	16.0457	15.6436	16.2387	16.5544	15.9721	16.1579	16.1656	16.2745	16.3236
NQO2	16.1932	15.9283	15.9123	14.6945	14.5919	15.0699	14.9005	14.7051	14.8711	16.724	16.9302	16.6546	17.8242	17.5629	17.517
CA3	14.0127	15.2175	14.65	16.9312	16.6831	16.5834	17.2097	17.2707	16.3709	15.6207	15.853	15.7186	16.135	15.9256	15.8853
SCO1	16.2758	16.2827	16.2692	15.4227	15.5647	15.5995	16.2753	16.194	15.7435	15.9951	16.1056	16.6074	15.708	15.9208	16.0826
HEXB	15.6317	15.6762	15.3135	16.1036	16.1089	16.0314	15.7914	15.9126	16.0156	16.3167	16.1994	15.8997	16.288	16.3849	16.3683
HNRNPH3	16.3111	16.2875	16.3633	16.2996	16.2866	16.3813	16.4194	16.2598	16.3541	15.413	15.7224	15.3851	15.4152	15.4834	15.6485
LNPEP	15.7073	15.4849	15.58	15.8593	15.8536	15.8946	16.0161	16.0739	15.8914	16.1798	16.295	16.2868	16.3351	16.3431	16.1984
TXNDC17	15.7844	15.6835	15.3339	16.2136	16.1425	16.1082	16.4057	16.259	15.9787	16.2103	16.2011	16.0991	16.0205	15.784	15.7388
CCDC141	16.3804	15.0473	15.6595	16.1366	16.1386	16.1471	15.0489	15.9206	15.7335	16.3234	16.2908	16.0475	16.3221	16.3747	16.3601
HNRNPDL	16.7952	16.4301	15.5965	17.0844	16.7795	17.0209	15.9539	16.6836	16.8747	14.5439	14.2373	13.7855	15.7931	16.3661	15.9817
RAD23A	16.4023	16.7691	16.5397	16.0003	15.8847	15.64	16.1509	16.2571	16.5677	15.8864	14.725	15.2989	16.1049	15.8549	15.8158
GNPDA1	16.0332	15.8932	15.9448	15.7988	15.7739	15.5817	15.9272	15.7965	16.0169	16.2482	16.253	15.9213	16.3227	16.2125	16.1715
RPS27	15.7903	15.9863	15.8421	16.2414	15.855	15.9045	16.2636	16.2696	16.0325	15.9764	16.3517	15.7593	15.7805	16.0302	15.8092
DNM2	16.0967	15.9346	15.9885	16.0937	16.0162	16.0706	15.7574	15.8796	15.9213	16.1869	16.0813	15.9994	15.9902	15.8748	15.9833
DYNC1I2	16.1798	17.0504	16.727	16.6673	16.7773	16.6583	16.6853	16.6066	16.0064	14.9396	15.4477	15.3789	14.8419	15.0712	14.8185
ILVBL	16.2811	16.1587	16.024	16.0316	16.2334	16.2001	16.6299	16.3956	16.2883	16.0439	16.3266	16.0945	15.0386	15.0376	15.0622
UQCC1	16.1059	16.0965	16.2111	16.0233	16.1451	16.1379	15.8577	15.9394	15.7478	16.2703	16.0899	16.3146	15.4424	15.7046	15.7433
KLHL41	16.4398	16.2232	16.1381	16.8144	16.8391	16.6684	16.8367	16.693	16.4344	15.3296	15.3753	15.3073	14.8471	14.9153	14.9521
AGRN	16.4041	16.7751	16.6852	16.1714	16.1463	16.1511	16.0836	16.2246	16.4822	15.6202	15.5593	15.4062	15.4047	15.3747	15.3194
PALMD	16.513	15.5382	15.8024	16.9583	16.8151	16.7818	15.0556	15.9059	15.9335	16.0836	15.9359	15.2771	15.7551	15.7294	15.6925
TXNDC5	16.1673	16.9196	16.7368	16.2562	16.0655	16.2566	16.4102	16.4386	16.4615	15.2705	15.536	15.1933	15.3029	15.3005	15.4455
MYLK3	16.066	15.8822	15.8602	16.1381	16.0662	15.8282	15.9134	16.0168	16.375	16.1614	15.5971	15.7921	15.6096	16.1133	16.3231
COPS4	15.9964	16.2208	15.718	16.1742	16.1797	16.2609	16.1936	19.1327	16.0441	15.3931	15.299	15.5873	15.142	15.1767	15.1497
LTF	16.8606	17.7294	17.5232	15.5386	15.2471	15.4022	15.0639	14.7663	14.6921	15.9598	15.954	16.717	16.2219	15.8363	16.1375
GNPDA2	16.1606	16.0642	16.0693	15.8428	15.7497	15.6993	16.3311	16.3285	16.2226	16.0115	15.7515	15.3954	16.0838	15.9353	15.9879
PREP	16.0875	15.7311	15.826	16.0269	16.1331	16.08	15.9938	15.9824	16.0802	16.0976	15.9438	15.9595	15.8583	15.8943	15.931
DPYSL3	16.3393	16.8628	16.9712	15.4239	15.2477	15.1985	15.7835	15.8176	16.871	15.8441	15.7996	15.7832	15.8803	15.9677	15.8295
NCKAP1	16.0819	16.4386	16.3196	16.0099	15.9502	16.0831	16.2421	16.2396	16.2168	15.674	15.5963	15.395	15.829	15.8513	15.6882
ERP44	16.5803	16.71	16.0796	16.0549	15.9405	16.0147	16.1589	16.3265	16.2563	16.1001	16.1153	16.0652	14.9846	15.1497	15.0726
GALC	15.4228	16.0867	15.8224	15.7384	15.1447	16.1815	16.4671	16.1714	16.3198	16.7369	16.777	16.4545	15.2806	15.5237	15.4378
DHX9	15.8705	16.0088	16.0643	16.0496	16.1669	16.159	16.1252	16.1819	15.963	15.5971	15.8791	15.5542	15.9287	16.0124	16.0006
COL5A1	16.1903	17.743	17.6788	15.2286	15.1613	15.2619	15.4424	16.0939	16.2486	15.8488	15.4584	15.0063	15.5015	17.0707	15.6184
PDIA4	15.8258	16.6267	16.383	15.9238	15.6654	15.7089	15.9955	16.0908	16.2347	16.2893	16.2493	16.3145	15.3827	15.4403	15.4091
SERPINF2	17.3584	18.5801	18.105	14.8741	14.1858	15.1203	16.7541	16.6144	16.9009	14.5805	15.1059	16.5919	15.0649	15.0187	14.6608
NFS1	16.2365	15.9729	15.9226	15.5638	15.5452	15.5901	16.2422	16.1643	16.0982	15.8841	15.9211	16.336	15.9459	15.9948	16.0362
C8G	17.3789	18.9908	18.6235	14.1798	13.9883	14.1788	16.3154	16.5447	16.9225	15.1945	15.0311	15.6682	15.3037	15.6419	15.4732
RETN	15.427	15.6189	15.3014	14.4719	14.7539	14.9978	16.6874	16.8267	17.0182	15.6012	15.8004	15.9119	16.9713	17.0148	16.9661
DNAJB4	16.8686	16.5229	16.5549	16.4275	16.3173	16.4586	16.9483	16.8367	16.4729	15.0179	14.8648	14.8224	14.9028	15.0512	15.2785
UTRN	16.2598	16.2706	16.2196	16.0136	16.0311	16.0024	15.7629	16.1288	15.9317	15.6759	15.8324	15.6058	15.8578	15.9066	15.8399
COA6	15.9826	16.0752	16.2485	15.9708	16.1814	16.0431	16.8523	16.8037	16.2071	15.3362	15.5884	15.3286	15.5174	15.483	15.5498
MFGE8	16.2797	16.5641	16.2367	14.8465	14.7748	15.0103	16.5074	16.5698	17.2145	14.9684	15.2588	14.9591	16.5647	16.7262	16.6755
SPG7	16.0933	15.6402	15.7049	16.0281	16.0279	16.0262	15.9136	15.8138	15.9054	16.0277	16.0274	16.1156	15.973	15.9377	15.8995
RPS15	15.7303	15.9619	15.7981	15.9751	15.9207	15.8697	16.1123	15.9924	15.8593	16.01	15.9915	15.9	15.936	16.048	16.0014
EML1	16.1451	15.4089	15.2127	15.9481	15.9206	15.5717	15.5581	15.7182	16.2262	16.6956	16.0388	15.4809	16.3437	16.5375	16.2953
MT-CO3	15.5903	16.1737	16.1028	16.0651	16.6247	16.0731	16.06	15.8319	15.7011	16.4445	16.1971	16.3657	15.25	15.2601	15.3176
SIRT3	15.9627	15.2549	15.4889	16.0155	16.0178	16.0659	16.0204	15.9425	15.5903	15.8575	15.6596	15.7849	16.3849	16.5338	16.4402
IGHV1-46	17.3036	18.4586	18.0998	14.4388	13.8459	14.4568	13.8891	14.212	13.549	15.9757	16.1754	16.8749	17.1661	17.1789	17.3726
SYNPO	16.4293	16.5682	16.8022	16.751	16.874	16.7964	15.7612	16.8282	16.537	15.2302	15.2149	14.8095	14.6871	14.7971	14.8846
ALDH3A2	16.1999	16.1617	16.1938	15.8532	15.715	15.8631	16.6318	16.3976	16.1135	15.8964	15.8589	15.8088	15.4585	15.4492	15.343
FKBP3	16.3188	16.2128	15.8699	17.4144	17.3727	17.2502	17.2131	17.0801	16.8844	15.0434	15.1226	14.5612	14.376	14.1857	14.0067
MGLL	16.2346	15.7	15.8777	15.7638	15.7242	15.7561	16.4558	16.074	16.1079	15.4889	15.4703	15.3746	16.4227	16.3006	16.1321
NME3	15.8207	15.7329	15.7946	15.504	15.3231	15.3598	16.0008	15.934	15.7293	16.1438	16.5619	16.4795	16.2323	16.1724	16.0813
YBX1	16.4797	17.2693	17.0964	17.6546	17.5931	17.4238	17.5292	17.5741	17.4435	14.0689	13.9901	14.2605	14.1291	12.9117	13.3721
MYO18A	15.9282	15.7376	16.0641	16.487	16.5797	16.4245	15.237	15.9293	14.5901	15.722	16.2293	15.2659	16.551	16.1621	15.8405
COX7B	16.067	15.1386	15.7207	15.7532	15.4856	15.8304	16.399	16.2569	15.6525	15.9502	15.8436	16.5117	15.7381	16.2932	16.092
RUVBL2	15.8643	15.7876	15.6224	15.7708	15.7673	15.8784	15.6864	15.9665	15.7903	15.8939	16.514	16.0795	15.9238	16.0068	16.1367
ERGIC1	16.4179	16.8614	16.6854	15.8095	16.0149	15.8649	16.4823	16.3611	16.3104	15.7661	15.5554	15.4823	14.7603	15.1689	15.068
CKAP4	16.7697	17.0768	16.7005	15.8412	15.7041	15.8422	16.5655	16.689	16.6144	14.9918	15.5083	15.5338	14.9138	14.9611	14.873
MRPS27	15.8044	15.4142	15.5134	15.5567	15.5824	15.6231	15.7179	15.5588	15.4797	16.0714	16.1182	16.2678	16.6944	16.5763	16.5726
ANK1	16.6302	16.7444	16.7203	15.9501	15.0739	15.6455	15.9989	15.8994	16.0205	15.2252	15.2073	15.4493	16.1839	15.8068	15.9031
HMGCS2	NA	NA	NA	14.2446	14.3464	14.5807	14.7993	15.1088	15.3137	13.9661	13.7821	14.6027	20.0571	20.0509	19.9131
ARPC3	15.9308	16.6295	16.4415	16.0384	15.9269	15.7794	16.1729	16.1292	15.8924	15.67	16.1568	15.9475	15.3099	15.36	15.0313
RPS20	16.0514	15.105	15.3033	15.8748	16.23	15.766	16.0272	15.6361	16.0238	16.8134	15.9131	16.1379	15.5304	15.996	15.9998
RPL3	15.7513	16.3442	16.333	15.6331	15.5151	15.4545	16.0664	16.105	16.0834	16.3472	16.3666	16.2121	15.3722	15.5078	15.3057
DPP9	16.0972	15.9271	15.9074	15.8536	15.9049	15.8668	16.122	16.084	16.0011	15.8775	15.942	16.0566	15.4581	15.6042	15.6897
ABCB10	16.1916	15.8414	16.1561	16.0982	16.1789	16.2072	16.3792	16.106	15.9997	15.6779	15.6639	15.7895	15.1768	15.3603	15.4787
CD34	15.6604	16.3513	16.1545	15.6542	15.4539	15.2951	15.4369	15.7864	16.5289	16.4804	15.3741	14.8252	16.3511	16.525	16.4136
LRRC47	16.2996	16.0048	16.0576	16.2818	16.3131	16.3254	16.4489	16.6223	16.5295	15.0472	15.1148	15.0048	15.379	15.4427	15.4099
EFHD1	16.0655	16.2962	16.0718	16.2033	16.117	16.0371	16.2382	16.1697	16.1031	15.7014	15.7321	15.5192	15.3335	15.392	15.3002
PSMD8	16.1226	15.9522	15.8488	15.7291	15.9983	15.8065	16.0741	16.2874	16.1057	15.6776	15.9378	15.6891	15.5019	15.7894	15.7356
NAP1L1	16.3911	16.5551	16.6884	16.0204	16.1865	16.1954	16.3111	16.1928	16.1359	15.2566	15.3114	15.1251	15.3297	15.0849	15.4484
MMAB	16.5647	15.9387	15.9319	16.2993	16.2849	16.3244	16.7786	16.7226	16.5489	13.4473	13.996	13.8791	16.4965	16.4215	16.5558
COQ10A	15.9608	15.2784	15.5331	16.4631	16.2201	16.113	15.9024	15.4999	16.0342	16.0993	15.224	16.0289	15.6521	16.1081	16.0491
CALD1	17.1519	17.9064	17.7259	16.2217	16.0089	16.2325	16.5658	16.466	16.501	14.2797	14.1821	13.8358	14.8549	15.4236	14.7872
HLA-B	14.9657	15.8284	15.5041	15.8992	15.9813	15.9433	16.0848	15.6841	15.9265	16.3984	16.5554	16.7843	15.5856	15.5134	15.4881
RMDN1	16.3306	16.0434	16.0585	16.1725	16.2635	16.2483	16.9673	17.0838	16.7882	15.8068	15.9089	15.6152	14.1105	14.3848	14.3369
ATPAF2	16.106	15.9469	15.8824	15.9518	15.9696	15.8412	15.3959	15.5658	15.8089	16.1752	15.9159	15.6647	15.9122	16.0452	15.9303
B2M	15.9209	17.337	16.8769	15.2202	15.0715	14.919	15.7425	16.0922	16.3094	16.404	16.2177	16.6418	15.3161	14.8414	15.1194
ACSL4	15.964	15.8048	15.7152	16.7305	17.0081	16.2507	16.6132	16.5238	15.9157	15.393	15.5218	15.2106	15.0148	15.3463	14.9901
KDSR	16.3119	16.7314	16.7309	15.8764	16.0529	15.9359	16.3979	16.3658	16.5494	15.4329	15.1856	14.3106	15.2574	15.5034	15.3414
TPD52L2	16.3572	16.2343	16.3211	16.7301	16.8432	16.7213	17.0116	16.9732	17.1467	14.7633	14.5878	14.2922	14.797	14.7094	14.435
VAMP3	15.8963	16.4462	16.302	15.6527	16.0073	16.3682	16.7517	16.573	16.5835	14.8083	14.685	15.3028	15.7485	15.5979	15.1382
SRSF3	16.5444	17.0433	17.1241	16.5361	16.0032	15.4303	15.5293	16.1235	17.0464	15.4011	14.3101	13.285	15.6633	16.0299	15.7505
GGT5	15.961	17.362	17.0625	15.339	15.3208	15.3989	15.4649	15.6938	15.7822	15.7886	15.996	15.8051	15.3709	15.6464	15.8273
GAA	15.2351	15.1374	15.2508	15.9155	16.034	15.6128	15.5668	15.8318	15.6644	16.4437	16.2951	15.8493	16.2831	16.4574	16.1467
ATP5IF1	17.2997	16.961	16.3459	16.1594	16.9126	16.2984	17.2278	16.1729	16.2441	15.4563	15.6908	14.7955	13.6663	14.0931	14.313
CBR4	16.3213	16.0631	16.0762	15.8909	15.9224	15.9919	16.0053	15.7863	16.0998	15.4204	15.502	15.2269	15.7627	15.6581	15.8564
RO60	15.8252	15.8753	15.7179	15.6468	15.882	15.8596	16.0049	15.8581	15.7375	15.4648	15.94	15.942	16.0401	15.8425	15.9331
GMFB	15.4171	15.8117	15.2579	15.9464	15.7739	15.7058	15.5558	15.7913	15.6672	16.3802	16.3278	16.1892	15.9893	15.8945	15.8457
PGLS	15.6265	16.0016	15.9256	15.9929	15.9269	15.8521	15.7844	15.874	16.1224	16.1589	15.8818	15.9695	15.5327	15.5504	15.3373
TGFB1I1	17.4444	17.6457	17.702	15.7633	15.702	15.7281	16.5887	16.5356	17.1412	14.7486	13.6533	13.1506	14.5955	15.4146	15.7087
CACYBP	15.6129	15.6688	15.5475	16.1811	16.0061	16.1824	15.9865	15.9649	15.9727	16.0692	15.9062	15.5895	15.719	15.5511	15.5437
TNPO1	15.9606	15.9551	15.9193	16.037	16.157	16.0508	15.9772	16.057	16.2688	15.4881	15.3035	15.2274	15.5596	15.7703	15.7615
NUDT3	15.9068	15.4363	15.4504	16.2946	16.2817	16.2905	16.438	16.1584	15.7552	15.2731	15.6967	15.6096	15.7704	15.5903	15.5298
COX6A1	16.3118	16.2314	16.6974	15.5097	15.8003	15.6392	16.2615	15.5688	16.3151	15.3262	15.7363	16.3112	14.9139	15.174	15.6043
NONO	16.184	16.1099	15.984	15.8866	15.8407	15.8598	15.8197	15.9972	16.169	15.5615	15.4587	15.1031	15.6126	15.8311	15.9761
MRPS7	15.7405	14.9535	15.201	15.3105	15.4172	15.5815	15.8663	15.5908	15.8223	16.0503	16.0539	16.3005	16.4233	16.4087	16.6559
EIF2S1	15.8523	16.0857	15.9745	16.1796	15.9695	15.9202	15.9756	15.9322	15.9541	15.7529	15.6573	15.4955	15.4029	15.4971	15.5976
AP1B1	15.665	15.8703	15.8293	16.098	16.136	16.0927	16.1905	16.2819	15.914	15.6576	15.7219	15.5597	15.3541	15.4756	15.3813
SELENOW	15.4576	15.1958	14.9639	16.4783	16.4106	16.3507	16.2802	16.2267	15.962	15.9563	15.7815	15.7465	15.429	15.4963	15.4913
AASS	15.7919	15.2758	15.3579	16.5516	16.6072	16.6637	16.6305	16.4976	16.532	15.7372	15.6474	15.8269	14.7217	14.7202	14.6645
PML	13.4928	14.9582	14.7182	15.9208	15.9585	15.5873	15.577	15.366	14.3292	15.0524	15.9878	16.9983	18.2261	16.9607	18.0735
PLS3	15.9325	16.8268	16.5754	15.2501	15.2957	15.2792	15.5362	15.6689	15.938	15.7645	15.8398	16.182	15.6745	15.697	15.7141
HMOX2	16.007	15.6854	16.0031	16.1453	16.0889	16.2826	16.5314	16.2928	16.4354	15.0608	15.221	15.5204	15.2559	15.1858	15.4517
ATP2B4	15.94	15.7249	15.7024	16.1051	16.0641	15.9254	16.1405	16.2661	16.1927	15.9112	15.7224	15.5807	15.3116	15.385	15.1741
RPA1	15.842	15.9018	15.7521	15.6209	15.8889	15.8174	15.8604	16.1175	15.987	15.6621	15.5255	15.7739	15.6084	15.8042	15.9749
MRPL46	15.9574	15.4439	15.5077	15.5264	15.496	15.4068	15.6626	15.5959	15.5635	15.9091	15.9875	15.8976	16.4043	16.3978	16.3637
HLA-DRA	15.3182	15.8342	15.3977	14.5708	14.6008	14.9648	15.6023	15.4541	15.6658	16.6259	17.0615	17.4163	16.331	16.2275	16.0445
ADSL	16.3107	16.2309	16.3872	15.7763	15.953	15.6615	15.6852	15.7179	16.217	15.6796	15.2214	14.9108	15.4747	15.8029	15.9522
PSMC1	16.0456	15.9238	15.881	16.1614	16.0653	16.0312	15.9175	16.0909	15.9557	15.4762	15.6568	15.1689	15.5831	15.5175	15.4888
SGTA	16.62	15.9525	16.5109	15.8098	16.1287	16.0259	16.2675	16.4187	16.3249	15.3508	15.5734	15.0301	14.8741	14.9848	15.0853
EMD	16.2968	15.8556	16.0982	16.1467	16.1937	16.1905	16.7954	16.5526	16.446	14.5388	14.8713	14.6459	15.2404	15.4942	15.5582
RAP1GDS1	17.9326	18.4405	17.8311	13.423	17.0172	12.6774	17.14	17.6815	17.4834	13.2366	12.7981	13.1976	17.2637	17.1359	13.6463
HSPA2	16.7653	17.3266	17.0644	14.8457	14.6446	14.3791	17.1238	17.1833	17.3129	15.0089	14.842	14.7485	15.2574	15.1689	15.2314
BPNT1	15.6642	15.4612	15.2402	15.9762	15.9927	15.8731	15.912	16.03	16.0011	16.231	16.1745	15.9885	15.4747	15.3954	15.4799
CNP	14.7503	14.768	14.7073	14.7044	16.1136	16.0632	16.461	16.5886	15.4846	16.4012	16.0534	15.6026	16.6159	16.2705	16.3012
TBC1D17	15.6696	15.6731	15.8659	16.0871	16.2205	16.1877	15.7355	15.779	15.6476	15.4968	15.6032	15.4908	15.6892	15.8081	15.9155
ERLIN2	15.4377	16.6724	16.4271	16.0643	15.6096	15.8648	15.7648	15.5712	15.3553	15.679	16.0692	15.6472	15.7453	15.4265	15.5237
SFXN1	16.3879	15.9329	16.2667	15.7821	15.5807	15.9512	16.485	16.2484	15.9669	15.5541	16.0434	16.2797	14.5358	14.8158	14.9792
RPL28	15.8805	15.9407	15.6386	15.9607	15.9965	15.8778	16.0577	15.9634	15.0145	15.3663	15.9716	16.021	15.689	15.9146	15.4944
IGHV3-23	17.123	17.6096	17.4264	14.7659	14.0116	14.6346	15.1116	14.5861	14.9386	15.3511	15.3068	15.9917	16.3734	16.5764	16.9344
MRPS22	15.5122	15.11	15.0728	15.5941	15.6101	15.6395	15.5348	15.3955	15.2206	16.1648	16.1053	16.0615	16.5904	16.6214	16.506
PSMB7	15.8546	15.9878	15.8763	15.7839	15.6616	15.9362	15.9814	15.7444	15.9603	15.6948	15.4379	15.3523	15.7789	15.9091	15.769
CES2	14.3816	14.4849	14.6509	16.7898	16.7552	16.6992	16.1282	15.8558	15.5198	17.102	17.0595	17.004	15.0624	14.758	14.4722
STAT3	15.3719	15.6515	15.6536	15.617	15.6355	15.5435	15.9532	15.9231	15.9652	16.6082	16.4954	16.1527	15.4363	15.4271	15.2818
SERPINA6	16.4427	17.3652	17.2505	14.8932	14.5194	14.6762	15.284	15.3245	15.6792	16.165	15.9419	16.8092	15.5181	15.3175	15.4949
ME1	15.0725	14.8422	14.7814	16.2332	16.4251	16.2674	15.6435	15.5998	15.2264	16.1002	16.2257	16.2531	16.1009	15.9474	15.9144
TMX4	15.8037	15.4418	15.4735	16.3797	16.3231	16.2326	16.472	16.54	16.4659	15.3601	15.18	14.8111	15.2449	15.4199	15.4423
CDC37	16.182	16.2902	15.9934	16.2982	16.3626	16.1405	16.0481	16.1221	16.4197	15.5559	15.2206	14.8474	15.2504	14.9843	14.8524
RPS26	16.5236	15.3752	15.4092	15.0653	14.1193	14.8643	16.7264	15.9643	16.4075	16.5986	15.1074	15.0215	15.9573	16.8035	16.5621
VAPB	16.1859	16.0094	16.068	16.9413	16.9174	16.8586	16.8406	16.8	16.5325	14.8839	14.9623	14.8712	14.2194	14.308	14.0852
TWF2	15.3923	15.4566	15.4238	15.8046	15.8382	15.8855	16.0134	15.8585	15.7988	16.0598	16.0342	15.7546	15.8592	15.7552	15.5221
TOMM70	16.559	16.5092	16.4564	16.4957	16.4577	16.3877	16.8602	16.7888	16.8943	14.4999	14.2839	14.3959	14.6389	14.6251	14.5882
RBP7	15.9964	15.9395	15.4765	15.6094	15.6857	15.588	15.8542	15.8595	15.9591	15.281	15.3874	15.1489	16.4213	16.1442	16.0678
ENOPH1	15.909	15.7789	15.6784	15.819	15.9293	15.9379	15.901	16.0168	16.3053	15.6106	15.3966	15.416	15.5753	15.5515	15.5463
SND1	15.938	16.3988	16.1492	16.0549	16.0019	15.9245	16.033	16.1627	16.3735	15.3607	15.0612	15.0731	15.1937	15.3197	15.3219
SLC44A2	15.1483	15.2094	15.5215	15.2305	15.7593	15.5079	15.5916	15.9564	15.7287	15.7024	15.8906	16.0671	16.1945	16.3644	16.4007
CRIP1	17.7288	18.0359	17.0713	16.3409	16.2024	15.9762	16.8738	16.1294	17.758	13.8924	13.4094	12.6645	14.6862	14.7203	14.7479
GLS	15.7876	15.5481	15.7712	15.3236	15.4435	15.2446	15.6487	15.3258	14.9478	15.9573	16.1142	15.8947	16.0964	16.4923	16.6035
AP2A2	15.7428	16.0268	15.9666	15.7103	15.8999	15.899	16.1107	16.1198	16.0426	15.579	15.6146	15.6256	15.3697	15.2066	15.273
PITPNA	15.7912	15.5426	15.4393	15.7706	15.661	15.5773	15.8424	15.7445	15.6786	15.768	15.9135	15.8201	15.884	15.9376	15.7941
MRPS35	15.4261	14.8602	14.92	15.6903	15.8253	15.721	15.7562	15.5708	15.4026	15.8506	16.0842	16.0991	16.4719	16.2662	16.1831
EIF1	15.3926	15.2657	15.3868	16.4981	16.3341	16.4393	17.0027	16.878	16.5626	14.4463	14.6111	14.4986	15.7754	15.4683	15.5596
GALM	14.8772	15.1822	15.0533	15.7178	15.5943	15.5249	15.1634	15.2119	15.3028	16.2988	16.3668	16.831	16.3852	16.3642	16.2361
SLC25A24	15.8785	15.8635	15.905	15.6607	15.6743	15.7602	15.8732	15.78	16.0613	15.8935	15.6031	15.4771	15.6255	15.5635	15.469
OXSR1	15.645	15.4947	15.9507	15.6615	16.4473	15.4033	15.278	15.4596	15.659	15.5939	15.8588	16.2307	15.8732	15.6549	15.8103
HLA-DRB3	14.9314	15.3256	15.0281	14.7857	14.5615	14.7006	15.5784	15.6485	15.6492	16.8739	17.2976	16.8214	16.2733	16.3079	16.233
QARS1	15.8837	15.6951	15.7608	16.395	16.3226	16.3327	16.1318	16.1377	16.0741	15.4271	15.202	15.2568	15.1244	15.1096	15.121
LBP	16.0776	17.018	16.8038	14.1698	14.1296	14.4085	17.9905	18.26	18.2291	14.0315	14.3774	14.7856	15.1185	15.1903	15.3709
FARSB	15.8308	15.7813	15.7793	16.2744	16.333	16.1399	16.364	16.3243	16.2887	15.4734	15.2169	15.147	14.889	15.0438	14.983
MSRA	16.0234	15.7778	15.3842	15.6876	15.3699	15.5668	15.781	15.3393	15.9647	15.9981	15.6338	16.1427	15.7685	15.7508	15.6726
TMED7	15.759	15.6277	15.7602	15.7368	15.5736	15.7744	15.6662	15.6405	15.6993	15.863	15.8686	15.8004	15.4794	15.837	15.7734
APEH	15.4364	15.2187	15.1641	15.6198	15.8935	16.3555	16.1736	15.5099	15.377	15.9117	16.034	15.671	15.9997	15.6885	15.7966
LPP	15.7286	16.0414	16.3789	16.0867	16.2541	16.2212	15.393	15.9331	15.888	15.3009	15.4616	15.1906	15.2778	15.2033	15.3117
ADD1	15.9396	16.3894	16.1593	15.6967	15.637	15.8036	15.6552	15.7797	15.8594	15.4511	15.4128	15.5638	15.3924	15.4646	15.3584
COPS5	16.0544	15.4377	15.9628	15.7538	15.8402	15.5578	15.6603	15.8674	15.7753	15.8587	15.8302	15.5299	15.4606	15.5378	15.435
CTSL	15.1608	15.0162	14.9306	15.6085	15.641	15.4983	15.7849	15.7877	15.6347	16.3481	16.2995	16.0981	15.8831	15.8998	15.9563
LDAF1	14.3019	13.9843	14.4184	16.0605	16.1896	15.8975	15.8123	15.9455	15.7729	15.1438	15.6422	15.6379	16.9743	16.7908	16.9311
DHRS4	16.3355	15.8157	15.894	15.5186	15.6341	15.6288	16.0653	15.7009	16.1824	15.1464	14.7309	14.8647	15.8477	15.9218	16.2157
H1-10	16.5407	16.5937	16.3878	15.8807	15.8295	15.9386	16.4174	16.4684	16.1568	14.5485	14.5727	13.2623	15.7326	15.6561	15.5147
ZMPSTE24	15.6328	15.6311	15.703	15.3721	15.4407	15.2142	15.382	15.5153	15.6821	16.2127	16.2296	16.3747	15.6575	15.7983	15.6448
SRSF1	16.1799	16.6626	16.4191	15.9851	16.0995	15.9681	16.1704	16.3898	16.2009	15.1517	15.0381	14.3886	14.8689	15.0182	14.9475
NAGK	15.9405	16.0956	16.1358	15.7762	15.6807	15.5836	15.8601	15.9102	16.2083	15.4029	15.0002	15.2907	15.5158	15.5506	15.5269
SQOR	15.6975	15.8001	15.7348	15.0196	14.9862	14.9711	15.6277	15.5668	15.5107	16.3866	16.2518	16.2381	15.9404	15.9355	15.8002
TIMP3	13.4974	14.4091	14.1373	14.0844	14.2496	13.9687	15.3893	16.5697	16.5622	16.2952	16.6938	15.053	17.4738	19.0798	17.9492
IGLV3-21	16.8442	17.8559	17.6407	13.8941	13.9625	14.2675	14.4417	14.2611	14.5977	15.3591	14.9789	15.9123	17.0736	17.0204	17.249
SLC16A1	15.8796	15.4071	15.8021	15.826	16.1069	16.0514	16.2244	16.4531	15.7978	15.1896	15.4032	14.9594	15.7788	15.2247	15.1956
C6	17.0001	18.1952	17.804	14.7027	14.3773	14.6134	15.9601	15.9481	16.3139	14.6371	14.7572	15.9031	15.0369	15.1219	14.9232
ART3	12.9859	13.6231	13.6692	16.3654	16.4405	16.7542	15.4287	15.5886	15.1001	15.856	16.0545	15.5613	17.1802	17.2561	17.4208
COPB2	15.2359	15.7431	15.6986	15.4982	15.614	15.5424	15.8488	15.6998	15.334	15.9671	16.1486	16.1329	15.603	15.4303	15.7637
INPP1	15.8228	15.7643	15.601	15.9459	16.1003	16.142	15.8379	15.9347	16.2534	15.4076	15.4071	15.3565	15.3366	15.173	15.1646
BCAP31	15.921	16.537	16.3394	16.4831	16.5578	16.319	16.4921	16.5827	16.3224	15.3634	15.1753	14.3109	14.6241	14.2499	13.9664
PGAM5	15.4761	15.4132	15.3756	15.5094	15.6532	15.6651	15.6495	15.7453	15.5977	15.5712	15.5877	15.3461	16.1496	16.229	16.2594
CD44	15.2492	16.1036	16.0061	15.0831	14.8476	15.0805	16.2899	16.1898	15.7606	15.8537	16.0845	16.1977	15.3763	15.5062	15.5983
PFDN2	15.6946	15.8375	16.0298	16.4037	16.372	15.6877	16.1793	16.2946	16.2196	15.4463	15.3951	15.2304	14.9665	14.8784	14.5892
GNB2	15.42	15.669	15.2951	15.6246	15.4901	15.7262	15.7117	15.6287	15.7086	15.743	15.5846	15.6428	16.0192	15.9256	16.0168
TUBB2A	16.353	16.1879	16.2868	15.4022	15.0385	15.0975	15.6326	15.6518	15.924	15.5686	15.1005	15.2271	15.6238	16.0149	16.0965
GM2A	14.2448	14.3933	14.4977	15.0912	14.892	14.7546	15.9859	15.9284	15.8601	15.774	15.9167	15.9582	17.2759	17.2089	17.3954
GFM1	16.0357	15.5708	15.5592	15.5914	15.5786	15.6678	15.7643	15.5515	15.5582	15.4375	15.5577	15.5744	15.8813	15.8156	16.0073
PAICS	15.8416	15.7021	15.4635	15.6588	15.6865	15.877	15.6827	15.6441	15.6891	15.6206	15.4803	15.9016	15.6389	15.5504	15.696
MYPN	16.157	15.4427	15.772	16.4787	16.4662	16.4404	15.0652	16.2081	15.6924	15.4053	15.3864	15.0466	15.2371	15.1381	15.1631
RAB5B	15.7539	15.5497	15.7295	15.906	15.627	15.7112	15.8243	15.6778	15.7139	15.904	15.6209	15.8991	15.5161	15.5532	15.1081
BPHL	15.9385	15.4121	15.5527	15.6796	15.9002	15.9436	15.2793	14.9967	15.1183	15.5275	15.666	15.6578	15.9361	16.2153	16.2101
RPL30	15.7068	15.8162	15.6764	15.428	15.6205	15.0756	15.83	15.8308	16.001	15.8762	15.6496	15.6386	15.6159	15.6526	15.6086
C4A	16.6687	18.0294	17.7821	14.3433	13.535	13.8024	15.378	15.3038	15.9537	15.7826	15.7318	17.2704	15.1628	15.1165	15.1526
PFDN4	14.9199	15.5668	15.4476	15.8252	15.9017	15.4058	15.9941	15.8432	15.7983	15.6078	15.7652	15.7104	15.6969	15.691	15.8181
TMX3	15.5024	15.6373	15.3933	15.7887	16.3286	15.9789	15.8981	16.0662	15.4388	15.7762	15.8956	15.713	14.8915	15.3028	15.3801
HNRNPL	16.1566	16.568	16.4448	16.2473	16.1878	16.1039	16.3697	16.4089	16.4117	14.6378	14.5151	14.6704	14.7611	14.8238	14.672
PRMT1	15.9215	15.633	15.7844	15.4505	15.5411	15.4341	15.7366	15.7747	15.6674	15.6287	15.5909	15.4016	15.6794	15.8637	15.8589
BTF3L4	15.2623	15.4649	15.3928	15.7688	15.6798	15.7206	15.5471	15.4405	15.326	15.8188	15.9229	16.2115	15.8885	15.701	15.8144
LGMN	14.9005	15.0919	15.1352	15.6015	15.5081	15.6671	15.6519	15.5407	15.2429	16.0965	16.2517	16.2086	16.0116	16.0105	16.0397
COX7A2L	16.9009	15.9867	15.9406	17.4179	17.543	17.4277	16.8575	16.8162	16.715	14.0063	14.2881	14.4437	13.3492	13.6871	13.4868
FLOT2	15.5516	15.2956	15.3293	15.5359	15.5205	15.5245	15.6756	15.6637	15.6441	15.5376	15.4953	15.6276	16.0023	16.1911	16.2425
RTN4IP1	16.1357	15.801	15.8205	15.6874	15.5881	15.5505	15.6711	15.6087	15.8643	15.442	15.3735	15.4418	15.5638	15.6321	15.6556
C8orf82	16.2327	16.0457	16.2107	15.9953	15.988	16.1253	16.0689	15.8305	15.6928	15.0544	15.2425	14.8911	15.107	15.1403	15.203
PSMD13	16.3669	16.5252	16.285	16.176	15.9253	15.6039	15.898	15.8874	16.2927	15.255	15.2551	15.1772	14.8147	14.6711	14.6633
CTTN	15.8406	15.8302	16.2409	15.7888	16.0783	16.0875	15.2483	15.913	15.8512	14.7071	15.0769	15.0339	15.741	15.6465	15.7036
ABCB7	16.0007	15.6601	15.8964	15.4686	15.6638	15.5349	15.9173	15.7237	15.7459	15.6745	15.6411	15.7806	15.355	15.3771	15.3462
ILF2	15.701	15.894	15.7393	15.9115	15.8289	15.9075	16.2605	16.1982	15.9308	15.6258	15.5777	14.5682	15.3218	15.1875	15.1084
ARPC1A	15.7503	16.1824	16.213	15.691	15.8617	15.7513	15.9578	16.013	16.0055	15.6612	14.926	14.8777	15.1906	15.3942	15.2792
NEK7	15.57	15.1902	15.402	15.4885	15.5692	15.6116	15.839	15.8496	15.4442	15.7008	16.0217	15.9851	15.566	15.7606	15.7048
FUNDC1	16.1239	15.7799	15.5996	16.0748	15.733	16.0169	16.1335	15.8577	15.841	15.6594	15.6319	15.9531	14.857	14.7239	14.6762
CSRP1	17.0579	18.0458	18.3371	15.2426	15.2441	15.4804	16.3153	16.1429	16.6826	14.6814	14.293	14.9133	14.0332	14.0406	14.1296
XPNPEP3	15.6432	15.6271	15.3561	15.4202	15.4126	15.3943	15.2409	15.2653	15.2799	15.8074	15.7196	15.726	16.2656	16.2788	16.2001
MICOS10	15.4506	15.548	15.0652	15.4716	15.4153	15.3868	15.7393	15.8611	15.1533	16.1197	16.2042	15.8792	16.0871	15.4844	15.7653
NPLOC4	16.0539	15.8022	15.9151	16.1221	15.9833	16.0355	15.9916	15.9316	15.9636	15.0609	15.0532	15.1216	15.251	15.1062	15.2072
HNRNPF	15.6108	15.6494	15.6771	15.7597	15.6288	15.6192	15.9137	15.8033	15.7253	15.5315	15.5844	15.5087	15.5752	15.5167	15.4928
LMCD1	15.7399	16.3828	16.3757	15.5558	15.5979	15.5831	16.4168	16.6133	16.346	14.8539	14.8571	14.7477	15.2773	15.0953	15.1149
NDRG1	15.6179	16.1619	16.0617	15.0677	15.2154	15.1839	15.883	15.8523	16.1603	15.5005	15.5413	15.4667	15.5483	15.6941	15.5921
LIMCH1	15.7422	15.2731	15.6169	16.2409	16.5598	16.5311	14.9837	15.7477	15.5459	15.1648	15.1917	15.2535	15.507	15.6261	15.5281
CZIB	15.8277	15.1427	15.1247	15.7406	15.7068	15.7236	15.3867	15.5719	16.1029	15.5483	15.2879	15.4065	16.1925	16.0275	15.7157
GPD2	15.0509	14.5096	14.5169	15.6812	15.7813	15.8609	15.6163	15.5733	15.4827	15.953	15.9807	15.96	16.0542	16.1903	16.2792
AP2B1	15.5922	15.84	15.7045	15.6342	15.7167	15.6431	15.4402	15.5059	15.7792	15.7349	15.577	15.6872	15.6142	15.5721	15.4401
ADK	15.6998	15.5423	15.5156	16.1682	15.8451	16.2072	15.9898	15.7767	15.8218	15.3962	15.5937	15.641	15.185	14.8925	15.1988
SAA1	15.5978	16.9343	16.7218	15.4464	15.0203	15.2917	19.0771	19.3422	20.1055	14.8979	14.8432	15.2992	12.0098	12.1289	11.7389
MAPK1	16.0268	16.5727	16.4009	15.9528	15.9352	15.9452	16.2058	16.2614	16.0855	14.5805	14.8214	14.6792	14.9822	14.9924	15.005
C5	16.9279	18.403	17.9006	14.2556	13.8707	14.0453	15.4984	15.6676	15.9679	15.027	15.1846	16.1055	15.1654	15.1659	15.2509
RTCB	15.9548	16.1374	15.9206	16.0248	15.9886	16.0176	16.2173	16.1529	16.155	15.163	15.0123	15.0002	14.8667	14.8638	14.9064
NAPRT	15.1196	15.0217	14.9216	15.634	15.8145	15.6	15.5972	15.6068	15.5983	16.0814	16.0949	16.1439	15.6991	15.7943	15.6352
MAPRE1	16.1496	16.3455	16.3526	16.8504	16.7568	16.4753	16.0528	16.337	16.179	15.3389	15.1782	14.4646	13.8111	14.0237	14.032
COX17	14.7288	15.3912	15.5772	16.3804	16.9277	15.9487	16.506	16.4778	16.1118	15.5598	15.5145	15.6203	15.0558	14.4538	14.081
PSMD4	16.1088	15.9291	15.9911	16.0927	16.0315	16.1013	16.0137	15.9627	15.9532	15.0456	15.1244	15.108	14.9734	14.959	14.9359
AP2A1	15.6603	15.9632	15.8269	15.899	15.8278	15.8233	15.8757	15.9487	16.0796	15.5382	15.4031	15.119	15.1681	15.1013	15.0774
SEPTIN11	16.2046	17.0262	16.7222	15.4451	15.3001	15.3426	15.8382	15.9676	15.8864	15.2803	14.9709	14.826	15.1164	15.1302	15.2535
DNAJA4	15.7725	15.9425	15.9652	15.2001	15.1922	14.9799	16.4988	16.0913	16.0135	15.367	15.5122	15.2753	15.677	15.497	15.316
PFDN6	13.962	14.947	15.9299	15.2168	16.2024	14.0049	16.2301	16.0237	16.21	15.5725	15.6966	16.4242	16.0596	15.9115	15.8233
SAR1A	15.6082	15.5221	15.1085	15.7585	15.5363	15.7041	15.9145	16.0316	16.0679	15.5478	15.7407	15.0485	15.565	15.5486	15.5089
HYOU1	15.707	15.9539	15.8224	16.1941	16.2302	16.2629	15.9	16.1832	16.2014	15.1908	15.5775	15.2144	14.5551	14.5465	14.6088
COQ10B	15.7719	15.3305	15.5256	16.2084	16.3719	16.2405	16.1034	15.9911	16.0498	15.0453	14.9172	15.3743	14.8265	15.0851	15.2737
PANK4	15.3945	15.2071	15.4433	15.6224	15.73	15.7367	15.4743	15.5046	15.4279	15.6619	15.7443	15.5863	15.7783	15.8375	15.9566
MAT2B	15.2093	15.476	15.4271	15.3803	15.6082	15.3619	15.5489	15.384	15.8001	15.8815	15.8081	15.6976	15.9605	15.7831	15.7699
PRKAA2	16.2008	15.9974	16.2131	15.8031	15.8467	15.7265	15.1753	15.3928	15.0892	15.1741	15.1488	15.0664	15.7306	15.7439	15.7839
ARPC5L	16.0299	15.6473	15.8473	16.0562	16.3687	16.3188	16.3601	16.4296	16.3642	15.0225	15.009	14.949	14.4451	14.6899	14.553
NARS1	16.1498	16.0236	15.9746	15.786	15.8042	15.7532	15.7001	15.8153	16.0903	15.1648	14.9044	14.7364	15.2387	15.4458	15.4858
KHDRBS1	15.8561	16.0484	15.863	15.9353	16.0685	15.8808	15.4237	16.0025	15.6187	15.2398	15.2377	15.5394	15.167	15.0863	15.1011
EDF1	15.2241	15.7341	15.4291	15.7907	16.1447	15.7529	16.6223	16.1878	16.8239	15.6681	14.8862	14.9661	14.1715	14.7959	15.8105
NDUFA3	15.7536	15.2753	15.5062	16.4633	16.781	16.4676	16.3608	16.2092	16.5123	16.4175	15.9088	15.413	13.3194	13.6734	13.9459
EWSR1	15.3117	15.6757	15.1731	15.9567	15.9658	15.9086	14.9398	15.5539	15.2719	15.9562	15.3774	15.075	16.1862	15.9106	15.7429
GSS	15.5401	15.308	15.281	15.5199	15.5115	15.4074	15.5593	15.2954	15.3354	15.8607	15.9285	16.3169	16.0086	15.6537	15.4786
COPS3	15.9383	15.5706	15.5697	15.8655	16.0699	16.0398	15.916	15.8086	15.4535	14.9957	15.8484	15.7674	15.4043	15.1127	14.642
DNAJB6	16.1564	15.7709	15.7929	16.3929	16.2806	16.343	15.9552	16.0435	15.9222	15.5684	15.5726	14.566	14.4229	14.6499	14.4872
PCYT2	15.8103	15.3989	15.5963	15.3764	15.6005	15.6126	15.5562	15.6602	15.7254	15.75	15.8834	15.8777	15.3705	15.2542	15.4303
PDCD6	16.0046	15.4664	15.6188	15.8409	15.0817	14.8594	15.4932	15.4399	16.0221	15.8019	15.3788	15.4516	15.8826	15.7291	15.8307
RCN1	15.3625	16.1901	15.852	15.6308	15.476	15.4885	15.4749	15.4094	15.7478	15.8713	15.7961	15.6172	15.3652	15.3567	15.2065
SNX2	15.7271	16.1536	15.9604	15.7144	15.7999	15.859	16.1514	16.1393	16.0984	14.9963	15.1948	14.7457	15.1756	15.0313	15.0963
MTX3	15.5251	15.2794	15.4811	15.8066	16.1528	16	15.7178	15.6298	15.5905	15.8402	16.0418	15.7164	15.0506	14.8901	15.1015
NRAP	15.9	16.1131	16.2836	16.7036	16.7964	16.6029	16.5302	17.0342	16.6161	14.1399	14.1538	13.9814	14.2834	14.3069	14.3066
DCTN2	15.8169	16.2412	16.1145	16.9563	16.6497	16.6641	16.6823	16.6908	16.7231	14.4599	14.5759	14.7366	13.9519	13.7753	13.6907
COMT	15.8435	15.8676	15.9967	15.8301	15.8233	15.7758	16.3168	16.3125	15.9684	14.9457	14.9092	14.9725	15.0229	15.069	15.074
TIMM50	15.7909	15.3839	15.4526	15.6423	15.7149	15.6964	16.0555	15.9049	15.6113	15.4452	15.6512	15.8005	15.1244	15.2432	15.181
EIF3D	15.7815	15.6123	15.5775	15.6967	15.7045	15.4933	15.711	15.6374	15.7754	15.5022	15.3437	15.2048	15.4352	15.6911	15.5179
PFKFB2	15.892	15.5345	15.6914	15.5164	15.4985	15.4167	15.5836	15.583	15.3585	15.5937	15.7336	15.7612	15.5182	15.4705	15.5061
CSE1L	15.9769	15.5204	15.7331	15.7199	15.4745	15.6729	15.7308	15.5762	15.6567	15.3657	15.1618	15.7946	15.3762	15.5192	15.3554
TRMT10C	15.806	15.4205	15.3483	15.4485	15.4853	15.3595	15.6857	15.5906	15.543	15.4771	15.4251	15.5986	15.7996	15.7279	15.9089
APOC3	18.4421	20.1903	19.7605	15.0009	14.3296	14.4376	17.1226	17.2079	17.0574	13.8204	13.9891	15.5458	12.4189	11.8982	12.3915
PSMD9	15.72	15.9765	16.0626	15.8403	15.8826	15.7069	15.9558	15.7993	15.7088	15.4865	15.0722	14.8578	14.9444	15.3163	15.2803
DMAC2L	16.0326	15.7881	15.7561	15.3274	15.4029	15.5235	15.714	15.6928	15.5707	15.161	15.1177	15.2666	15.8323	15.6221	15.7831
LYRM7	15.7055	15.5191	15.9189	16.5187	16.5384	16.1779	16.0526	16.0291	15.5566	14.1155	14.4911	14.7326	15.4394	15.4318	15.3482
NTMT1	15.9346	15.5914	14.9421	15.793	15.8866	15.5061	15.6518	15.5566	15.7298	15.4856	15.3641	15.1413	15.7798	15.5829	15.571
AKR1D1	15.4389	16.2684	15.9959	NA	NA	14.6776	NA	15.649	15.4535	17.1693	14.9914	16.6444	14.4936	15.1742	14.8554
SNX3	16.0002	15.9333	15.6881	15.4167	15.27	15.1229	15.3511	15.1392	16.0061	16.0388	15.5096	15.5101	15.1974	15.6576	15.6329
CDS2	16.623	16.2978	16.4516	16.1175	16.1771	16.0598	16.6965	16.5082	16.2673	14.7981	14.9795	14.4221	14.1409	13.9141	13.9861
THBS4	16.9304	17.654	17.3399	14.4797	14.3126	14.131	16.1007	16.0247	16.0686	15.3003	15.2053	14.8754	14.9662	14.9382	15.1085
MTFMT	15.3534	15.6931	15.217	15.3241	14.8604	15.2338	15.6755	15.4289	15.1921	15.9702	15.4703	15.8177	15.5429	16.4041	16.1691
ATP5MJ	15.12	15.451	15.6881	15.4095	15.283	15.8985	15.7493	15.6983	16.5079	16.1632	16.3146	14.947	15.3488	14.9179	14.8133
GAMT	15.0787	14.9615	14.7035	15.9168	15.8693	16.1901	15.8293	15.6878	15.8606	15.8861	16.1361	16.0757	15.2107	14.9135	14.9825
IGLV3-1	15.6062	16.8387	16.4305	NA	NA	14.027	NA	NA	NA	14.4041	15.0458	16.0443	15.7539	15.535	15.8447
LASP1	16.2229	17.2434	17.0863	15.637	15.6386	15.3405	15.9711	15.9514	16.2602	14.9198	14.6449	14.4269	14.6228	14.6827	14.6062
TBCD	14.5336	15.8907	16.0922	15.394	15.9363	16.0425	15.1271	15.7813	15.3047	14.927	15.593	16.1564	15.7984	15.5141	15.1526
TNNC2	17.1079	15.0285	16.5003	11.9982	12.5896	NA	16.7545	NA	17.1414	16.1275	NA	NA	15.031	NA	17.2046
NAXD	15.7747	15.2126	15.5656	15.6891	15.3134	15.888	15.8784	15.5892	15.6383	15.1665	15.4961	15.7929	15.5947	15.1231	15.489
SSR4	15.6436	15.7216	15.9614	15.6785	15.4984	15.7865	15.9837	15.9728	15.7338	15.572	15.6331	15.3206	14.8102	14.8122	15.0792
PEPD	15.0067	15.0438	14.9417	15.3945	15.2197	15.1548	15.7864	15.6905	15.5486	16.0433	16.068	16.3762	15.9489	15.4036	15.5601
SRM	15.9347	16.2761	16.0847	15.0913	15.1728	15.1599	15.2392	15.7862	16.3191	15.1761	15.0391	15.1567	15.4686	15.6886	15.5688
APOL2	15.5031	15.8456	15.9664	15.7444	15.6735	15.8282	15.5566	15.8035	15.5939	15.693	15.8001	15.33	14.8539	14.8955	15.0522
FMC1	16.1803	16.2526	16.4461	16.256	16.207	16.211	15.5726	15.5277	15.4846	14.5991	14.5089	14.4716	15.1675	15.1877	15.064
RPL3L	15.4789	15.2854	15.3312	15.5816	15.5872	15.4874	15.4911	15.2652	15.392	15.633	15.4437	15.4753	15.9349	15.8763	15.87
AHSA1	15.6248	15.2696	15.4211	15.8734	15.9214	15.8263	15.6	15.8785	15.98	15.1528	15.0771	14.8006	15.6481	15.4954	15.5454
AMT	15.468	15.2997	15.2729	15.4306	15.752	15.8054	14.9937	15.3972	15.5459	15.8266	15.6224	15.3916	15.5853	15.8563	15.8337
XPO1	15.6961	15.593	15.7669	15.2491	15.4442	15.3002	15.6389	15.7349	15.7758	15.4354	15.2299	15.222	15.6039	15.7304	15.6568
PSMC6	15.6967	15.6914	15.5801	15.8357	15.8287	15.734	15.7086	15.6664	15.6115	15.2749	15.5841	15.025	15.1805	15.2858	15.3115
GSTZ1	16.3827	16.2357	16.1535	15.9806	15.6804	15.7451	15.523	15.4417	15.0634	14.8664	15.5587	16.1639	14.6625	14.8219	14.7302
AFM	16.5597	17.5794	17.2128	15.3523	14.6658	15.0485	15.2786	15.2484	16.0026	14.8376	14.7124	16.2245	14.9495	14.6174	14.6874
PPCS	16.0137	15.5865	15.8382	15.7117	15.646	15.2398	15.677	15.5394	15.6652	15.3481	15.173	15.2457	15.271	15.5475	15.4694
APMAP	15.9356	16.0686	15.8144	15.433	15.2293	14.9693	15.6802	15.4942	15.7869	15.8603	15.5304	15.4749	15.2139	15.3185	15.153
ECHDC2	14.7238	14.399	14.2289	15.9776	15.8232	15.9048	15.365	15.2424	15.4084	16.2516	16.3775	16.511	15.8493	15.5618	15.328
XRN2	15.4491	15.5455	15.5067	15.457	15.671	15.5498	15.4642	15.7542	15.5987	15.6193	15.5995	15.3051	15.5049	15.5082	15.4146
ABHD14B	14.8922	15.8589	15.3367	14.4146	15.1232	15.0282	15.5684	15.8433	15.912	16.0589	16.2769	15.9779	15.1655	15.9175	15.5345
METAP2	15.3001	14.9721	14.7924	15.6508	15.7724	15.6858	15.7414	15.4965	15.4229	15.6173	15.8474	15.7763	15.6153	15.5132	15.7032
TSG101	15.4311	15.3436	15.3878	15.7292	15.5971	15.5057	15.3627	15.3526	15.3167	15.7051	15.6645	15.2961	15.6706	15.7715	15.7591
HSPB3	15.5107	16.0357	16.0752	15.5676	15.9535	15.9125	16.1101	16.0586	15.773	14.5879	14.2919	14.8005	15.2819	15.4612	15.4583
PGM2	15.7788	16.1657	15.761	15.1344	15.084	15.1765	15.2017	15.3498	15.5825	15.7381	15.6145	15.7549	15.6164	15.4974	15.42
SARS1	15.6202	16.1552	16.2126	16.068	15.9051	16.2142	16.0684	16.0657	15.9954	14.961	14.695	14.4809	14.7576	14.7594	14.9129
UQCC2	15.9463	15.507	15.5649	15.913	15.9791	15.9831	15.6699	15.9002	14.8901	14.9561	15.8818	15.5506	14.8642	15.0859	15.1683
CA4	14.3779	13.3598	13.7617	16.1208	15.7362	16.1686	15.7948	15.8106	15.3955	15.8713	15.8168	15.5581	16.4547	16.2366	16.3804
CDC42	15.7758	15.9844	16.0002	15.8698	15.7139	16.0662	16.3912	16.2153	16.2149	14.6714	14.8092	14.7514	14.8823	14.6862	14.7871
MRPS26	15.5166	14.694	15.0065	15.377	15.265	15.1911	15.3193	15.0324	15.4929	15.7829	15.6825	15.8321	16.2432	16.1557	16.2261
GART	15.8208	15.507	15.39	15.2581	15.5072	15.4044	15.5699	15.4804	15.4298	15.5755	15.5426	15.7127	15.5012	15.6	15.4742
EPRS1	15.6527	15.7383	15.6513	15.7445	15.782	15.7011	15.5807	15.6691	15.9036	15.8698	15.793	15.4925	14.7512	14.7491	14.6743
IPO5	16.018	16.1286	16.0221	15.7939	15.8699	15.9246	16.2308	16.3428	16.1652	14.3437	14.459	14.6372	14.9033	15.0136	14.8865
IGHV1-18	15.8391	16.9985	16.7813	13.9692	13.5262	13.9259	13.9312	13.8996	13.9027	16.1152	16.3817	17.2597	16.6373	16.7495	16.7853
DAP3	15.2926	14.9584	14.9336	15.2842	15.2987	15.1493	15.3256	15.0819	15.0374	15.8023	15.8526	16.1093	16.1839	16.1238	16.1978
CYRIB	15.6902	15.8349	15.6067	16.2478	15.9751	15.9213	16.3551	16.2897	16.4057	14.8444	14.7587	14.8122	14.8193	14.5896	14.4552
PACSIN2	15.4254	15.3476	15.4328	15.4856	15.5707	15.5479	15.6197	15.6513	15.6915	15.6745	15.6473	15.2703	15.4358	15.3985	15.4064
MRPS23	15.3264	14.9381	14.9502	15.2166	15.309	15.1257	15.209	15.2005	15.2452	15.9789	15.8238	15.8677	15.9964	16.1602	16.2267
SMTN	15.5067	15.2875	15.3119	16.545	16.5211	16.491	14.9134	15.4433	15.3011	15.801	15.939	15.866	14.5823	14.5392	14.516
ECPAS	15.6354	15.556	15.6009	15.6923	15.7478	15.6761	15.9348	15.8692	15.8714	15.0672	15.0821	15.1603	15.2472	15.1516	15.2453
EPB41	17.1595	15.8943	15.9729	15.6723	14.7422	15.6139	15.6207	15.5289	15.9848	14.5231	14.6537	14.5015	15.2618	15.2895	16.1086
SNCA	16.6263	16.6258	16.712	15.8932	15.2869	15.8538	16.3801	16.0118	16.6562	13.6289	13.7129	14.3109	15.2382	14.4304	15.1208
RTN3	16.2705	16.6582	16.5922	15.8591	15.8771	15.7521	16.1472	16.5288	16.3961	14.5479	14.8532	14.6657	14.4906	13.8734	13.9693
SPON1	16.7031	15.9861	16.281	15.8577	15.7521	15.5948	16.4612	15.9492	16.8696	15.3291	14.7399	14.1034	14.7476	13.995	13.964
COL3A1	14.4215	16.7582	16.7471	13.8842	12.9232	13.4408	14.8951	16.2061	15.5421	16.6032	16.3925	13.7857	15.7705	18.2637	16.6891
OPLAH	14.9679	14.4744	14.6459	15.3985	15.4794	15.5242	15.7376	15.722	15.4901	15.5999	15.5792	15.7731	15.8982	15.9591	16.0587
RAB9A	15.4109	15.247	15.1046	15.5972	15.5732	15.4113	15.7523	15.662	15.6474	15.8077	15.6068	15.611	15.1281	15.4659	15.2428
USP24	15.5493	15.2663	15.3876	15.6579	15.6647	15.6486	15.3272	15.5125	15.2797	15.3223	15.303	15.4884	15.5836	15.5846	15.6719
LYRM4	15.2716	15.8606	16.0972	15.4472	15.815	15.1049	16.4764	16.4549	16.2809	14.544	15.0194	14.4948	15.0231	15.1912	15.1639
EPB41L2	14.8511	15.9887	15.6477	16.2923	14.6268	15.3128	15.905	16.417	15.114	14.7079	14.9956	15.1576	15.4324	15.2898	16.4731
DDAH2	15.2638	16.1944	15.8023	15.3255	15.2083	14.9737	15.4241	15.7257	15.8616	15.7097	15.2921	15.5798	15.3292	15.3627	15.1503
TMOD3	15.7497	16.4996	16.0695	14.8659	15.1623	15.1107	15.7587	15.7965	15.7899	15.2317	15.1805	15.045	15.2891	15.29	15.3508
EIF1AY	15.6827	16.1913	15.9431	15.5234	15.4628	15.2	15.6711	15.7997	15.6459	14.4535	14.8168	14.8697	15.7822	15.7006	15.4261
BPGM	16.3679	16.544	16.4757	15.3678	14.7075	15.1371	15.3166	15.1151	16.0418	15.0137	14.8943	14.6523	15.6034	15.3807	15.5508
HLA-C	15.0699	15.4712	15.5659	15.1321	15.2438	15.633	15.6826	15.6348	15.2711	16.2709	16.0157	16.0793	15.2514	14.7672	15.077
BVES	15.8131	14.9134	15.6371	16.1637	16.3731	16.2926	15.6771	15.8683	15.5436	14.9733	14.9409	15.01	14.9694	15.104	14.8609
TATDN1	15.1777	15.1112	14.9056	15.5877	15.478	15.4997	15.4065	15.3381	15.3139	15.875	15.9498	15.5302	15.6729	15.707	15.5505
DENR	15.3169	15.5977	15.5233	15.6197	15.1657	15.6703	16.214	15.6584	15.9183	14.7857	15.7374	15.279	15.0113	15.2764	15.3176
ALDH1B1	14.3293	14.637	14.5376	15.0863	15.0062	15.1293	15.6016	15.2851	15.3254	16.3699	16.4978	16.8649	15.8632	15.8131	15.734
HNRNPH2	15.5294	15.3373	15.4089	15.4866	15.4895	15.5363	15.4987	15.5613	15.2953	15.4298	15.5807	15.3549	15.4357	15.5533	15.551
AARS1	15.2187	15.3705	15.2852	15.4264	15.444	15.3963	15.6331	15.5662	15.6944	15.5502	15.4796	15.4801	15.5139	15.4904	15.4638
BST2	15.1421	14.1801	14.5426	15.381	15.4032	15.4847	15.5017	15.5045	15.023	15.7642	15.7195	16.0508	16.3285	16.0178	15.968
SEC23A	15.6359	15.8265	15.8538	15.529	15.3957	15.5483	15.5667	15.578	15.6009	15.32	15.2864	15.1965	15.1811	15.2531	15.2288
RUVBL1	15.5694	15.4739	15.1935	15.3941	15.4494	15.3479	15.4722	15.385	15.3803	15.7444	15.6647	15.8389	15.3156	15.4035	15.3611
APRT	15.6351	16.1363	15.7257	15.9427	15.6815	15.326	15.0794	15.3469	16.2023	15.9138	14.8549	14.6595	14.9585	15.4733	15.0517
CYFIP1	15.5829	16.0423	16.1398	15.2792	15.3548	15.4757	15.6406	15.7083	15.758	15.1545	15.2332	14.7368	15.3138	15.4334	15.1201
TANGO2	16.249	15.6474	15.8495	15.573	15.1883	15.2052	15.1747	15.3665	15.7852	15.2907	15.0824	14.9919	15.4314	15.5436	15.581
SYNGR2	15.3495	15.3141	15.3729	16.3419	16.1513	15.7888	15.071	15.8318	15.7854	15.9978	14.5296	13.4424	15.8838	15.6886	15.3808
BAG2	15.8733	15.6339	15.7508	15.4964	15.3248	15.2921	15.3238	15.3245	15.3512	15.6496	15.6283	15.8121	15.1251	15.1404	15.1947
SERPIND1	17.0682	18.775	18.6643	14.8482	14.4003	15.2156	15.186	14.8181	15.6987	14.53	14.916	14.9545	14.3508	14.199	14.2956
PFDN1	13.7924	15.0029	15.6148	15.8855	16.3896	14.6325	16.3899	16.245	16.3222	15.4967	15.4683	15.6846	15.1874	14.8504	14.9511
PRKAG2	16.5265	16.4677	16.1986	15.8215	15.2766	15.0824	14.9378	15.2567	15.8236	15.635	14.7338	14.9664	14.7599	15.2809	15.1137
RGN	14.934	14.8202	14.5429	15.8615	15.5632	15.8556	15.6547	15.5879	15.4447	15.2426	15.4624	16.059	15.7799	15.5411	15.5311
MRPS18B	15.0018	14.5851	14.8523	15.4218	15.4276	15.6278	15.271	14.8939	15.446	15.8089	16.0002	15.7205	16.2603	15.7884	15.7688
SSB	15.6406	16.0976	15.7249	16.0047	15.9775	15.8137	16.0313	16.2131	15.858	14.7925	14.4487	14.2432	14.9649	15.0956	14.9368
NUDT21	15.8685	15.0704	15.2068	15.0907	15.2506	15.5353	16.0678	15.3803	16.3755	15.2309	15.2456	15.2334	15.2443	15.3015	15.7003
HDGF	15.5069	16.1274	15.9622	15.8655	16.1881	15.9708	15.9334	16.2113	16.5034	14.7072	14.2867	14.5737	14.7342	14.7477	14.4441
TESC	15.6521	15.2304	15.6134	15.7264	15.8573	15.8307	15.7511	15.8651	15.4682	15.2108	15.0117	14.7116	15.1621	15.2678	15.3563
ASPH	15.5433	15.9906	15.7683	15.8602	16.0079	15.8799	15.5798	15.6873	15.6089	15.1594	15.2679	14.3552	14.9003	15.0412	15.0471
MRPL41	15.0222	14.7929	14.5196	15.3318	15.2087	15.0508	15.3656	15.2045	15.4202	16.0234	15.7849	15.938	15.9291	15.9279	16.1397
RHOT1	15.6162	15.3342	15.3824	15.2353	15.2355	15.1772	15.5133	15.4459	15.4953	15.4625	15.3828	15.4937	15.4984	15.683	15.6566
MTCH1	15.6286	15.4115	15.355	16.0297	16.1052	16.0425	16.369	16.0563	16.2481	14.8417	14.648	14.8045	14.6911	14.5182	14.8421
SRP14	15.9525	16.5358	16.2804	16.018	15.9612	15.7972	16.0982	16.2474	16.371	14.3595	14.3702	14.3837	14.4715	14.425	14.3163
TOLLIP	15.0955	14.8071	14.8792	15.552	15.4498	15.1214	14.973	15.1701	15.7636	16.1279	15.7212	15.7183	15.7225	15.6086	15.8513
FKBP4	15.0294	15.5045	15.6253	15.1894	15.1829	15.4478	15.2222	15.4978	15.4456	15.9399	16.004	15.6774	15.1859	15.211	15.3855
IDE	15.6942	15.5714	15.588	15.5603	15.5995	15.602	15.4503	15.4315	15.4365	15.3187	15.2496	15.2607	15.2042	15.2758	15.3024
COL8A1	13.1201	15.9287	16.1145	12.5638	12.7663	12.7758	14.1325	16.6817	16.0827	16.3397	16.586	14.4521	17.4125	18.9487	17.6279
COX20	16.0479	16.2323	16.1839	16.1096	15.4836	15.393	15.9629	16.009	15.6573	15.3404	15.2158	14.6589	14.3594	14.3228	14.5043
LMOD2	16.3293	15.7659	15.6791	16.8894	16.6517	16.2671	15.5327	16.1007	16.2819	14.7894	13.982	13.6429	14.6087	14.4917	14.4683
DENND3	15.8157	14.3477	15.5331	14.8842	15.3392	15.791	15.7627	15.6917	13.8331	14.7217	15.6509	15.0192	16.2203	16.6218	16.2441
CRYL1	15.044	15.5366	15.3929	15.3925	15.3496	15.3295	15.4415	15.4906	15.7084	15.6498	15.6432	15.9486	14.9645	15.3315	15.2409
PALM2AKAP2	15.7676	15.5176	15.6281	15.752	15.7267	15.553	15.3551	15.7893	15.6258	14.8943	14.7283	14.9902	15.4676	15.3179	15.3416
ARPC5	16.3889	16.1818	15.6549	15.0495	14.8893	14.9215	15.1717	15.2888	16.3394	16.8166	15.4678	15.5883	14.5353	14.7232	14.428
PLG	17.3089	18.7351	18.2453	13.8569	13.9197	13.866	15.617	15.8251	16.145	14.6175	14.555	14.5866	14.6919	14.5254	14.9416
C8A	17.0052	18.4978	18.064	13.8998	13.598	13.6003	15.9179	16.2417	16.5411	14.225	14.353	15.1304	14.8145	14.885	14.6555
ABHD11	15.7696	15.303	15.7084	15.6153	15.5615	15.7831	15.7105	15.1843	15.9352	14.896	15.0062	15.2526	15.0193	15.3491	15.3218
CRK	15.5724	15.7135	15.3933	15.8158	15.541	15.9055	15.976	15.7276	15.711	14.823	14.6222	14.925	15.1619	15.2242	15.3032
DDAH1	15.3703	15.8884	15.6313	14.9954	15.0538	15.1193	15.4183	15.5172	15.6762	15.6402	15.7548	16.476	15.0516	14.9414	14.8796
DSC2	15.3168	14.8437	14.9839	15.5633	15.6315	15.7919	14.2962	15.0429	15.315	16.4006	16.2126	16.1046	15.341	15.3522	15.2147
NUDT19	14.8613	14.3179	14.4544	15.7141	15.6173	15.4978	15.7236	15.5076	15.4574	15.8788	15.7502	16.1093	15.5143	15.464	15.5193
SDHAF2	16.0507	16.0671	16.2826	15.5378	15.6688	15.3124	16.4921	15.8978	15.9313	15.1395	15.3872	15.1472	14.2556	13.9382	14.2235
SERPINB9	15.2831	15.9059	15.4854	15.171	15.621	15.3253	14.9687	15.2422	15.2917	15.1603	15.5502	15.7242	15.5296	15.5677	15.4942
UGGT1	15.396	15.5906	15.3391	15.4136	15.5355	15.6216	16.1303	15.9519	15.2826	15.0017	15.3933	15.5304	14.9866	15.0834	15.0239
AKR1C2	14.7439	15.5023	15.3924	15.0891	15.2364	15.0394	14.9001	15.1952	15.3284	17.0503	17.0246	17.6164	14.3377	14.4307	14.3668
MRPS2	15.3166	14.7506	14.7021	15.2269	15.3973	15.1481	15.094	15.0548	15.0563	16.1312	15.5193	15.2844	16.1125	16.2224	16.2243
ABI3BP	16.3533	17.9177	17.3565	14.135	13.9824	14.2836	15.4964	15.7204	16.1512	14.9067	15.092	14.4883	15.2022	15.1325	15.0019
DKK3	14.7452	14.8038	14.5291	15.9509	15.7063	16.1093	16.2559	15.992	15.9924	15.0369	14.7884	15.0533	15.5262	15.3995	15.2983
TOM1L2	16.0528	15.2222	15.6318	15.8567	16.0165	15.8823	15.0525	15.6485	15.131	14.8225	15.1894	15.2127	15.2055	15.1028	15.1539
MTAP	14.9898	15.205	14.8824	15.4277	15.5454	15.2798	15.104	15.1979	15.4943	15.8892	15.6014	15.6027	15.7916	15.6163	15.5461
COPS6	15.5281	15.3428	14.9244	15.4878	15.5622	15.6689	15.4659	15.7808	15.7919	15.5074	15.5185	15.2148	15.3566	15.1952	14.8165
NANS	15.2481	15.5924	15.4485	15.6559	15.5973	15.7199	15.75	15.9053	15.6645	15.0684	15.2317	15.1437	14.9617	15.0371	15.0941
ARL15	15.4415	15.491	15.4622	15.83	15.9133	16.105	16.2517	16.214	15.8152	14.4437	14.787	14.5074	14.8972	14.8929	14.9595
MIX23	14.9863	15.1096	15.2553	15.8398	16.1988	15.5356	15.9847	15.8662	15.6047	15.3385	15.4334	15.474	14.9351	14.7768	14.6688
MFAP2	14.5078	16.883	17.0042	14.992	15.0936	15.4677	14.0666	15.5319	14.9933	15.4349	15.3616	14.8199	15.2386	15.8988	15.7049
ADPRS	15.2471	15.2173	15.1105	15.3577	15.3148	15.4606	15.3975	15.3931	15.4434	15.6918	15.7297	15.6748	15.3602	15.2733	15.3239
ANK3	15.4529	14.6426	15.0687	15.9924	16.0452	16.1234	15.0824	15.4034	15.0396	15.337	15.4313	15.4323	15.372	15.2468	15.3221
BTF3	15.2498	14.4848	15.2672	15.7516	15.4994	15.6406	15.6858	15.6015	15.109	15.0574	15.709	15.6725	15.4093	15.3202	15.5042
PEF1	15.43	15.4888	15.3343	15.2766	15.145	15.2177	15.2672	15.403	15.2996	15.5158	15.5191	15.2238	15.479	15.7113	15.631
FDPS	15.1707	14.7333	14.6643	15.103	15.1114	14.8972	15.391	15.4228	15.8807	16.1106	15.4314	15.1737	15.9013	16.0624	15.8761
HP1BP3	16.2985	16.5254	16.3585	15.5799	15.6575	15.8057	16.0198	16.1747	16.3723	13.3493	13.3258	NA	14.7358	14.6239	14.7075
GARS1	15.6285	15.7313	15.751	15.7575	15.5186	15.6669	15.7926	15.8097	15.8554	14.9304	14.8827	14.9094	14.8746	14.9444	14.8586
PHKB	15.3029	15.8656	15.3443	15.7228	15.5098	15.675	16.0186	15.5005	15.0205	14.9117	15.7847	14.9933	15.1342	15.0857	15.0282
PABPC1	15.3428	15.6588	15.6811	15.6695	15.6413	15.5533	15.7628	15.8865	15.7717	15.2937	15.2613	14.9601	14.7649	14.8745	14.7567
COPE	15.6124	15.4416	15.4574	15.5917	15.4479	15.8037	16.1571	15.9069	15.7071	14.1857	15.3667	14.8223	15.0134	15.1234	15.213
RNPEP	15.4818	15.8085	15.6366	15.1823	15.6178	15.2264	15.816	15.6272	15.7068	15.3558	15.1679	15.2309	14.602	15.2045	15.1721
YARS1	15.6249	15.7631	15.7786	15.3621	15.3053	15.2804	15.8076	15.5814	15.5635	14.8214	14.9838	15.0754	15.1745	15.3761	15.3292
PFN2	14.7118	14.2074	14.8559	16.3577	16.0701	16.1097	15.5066	15.2699	14.9454	15.594	15.9935	15.1491	15.8562	15.2578	14.8204
ADAR	15.2727	15.538	15.5107	15.243	15.2889	15.1544	15.3911	15.4473	15.4084	15.5317	15.5492	15.2662	15.4465	15.3225	15.3098
VARS1	15.4801	15.6722	15.5757	15.4395	15.4278	15.4939	15.7436	15.7603	15.7196	15.2785	15.3491	15.2112	14.7802	14.8542	14.8735
CYB5R2	15.7763	15.8666	15.6974	15.3768	14.1599	15.383	15.5	15.7627	15.3888	15.7252	15.4005	13.8696	15.1965	15.7626	15.7867
PPM1K	15.429	14.3902	14.6914	15.1845	15.29	15.153	15.4334	15.406	15.1954	15.1482	15.2304	15.2008	16.157	16.2319	16.4968
CCDC127	15.1788	14.997	15.0437	14.9812	15.1448	14.9716	15.3456	15.3326	15.309	15.9195	15.6671	15.5166	15.5112	15.8695	15.8339
RMDN3	16.1802	16.3014	16.1857	16.3675	16.3848	12.7041	16.3752	16.5539	16.4315	15.5621	15.426	15.8836	11.9028	16.1604	12.1905
RBM24	15.8066	15.1338	15.502	15.2646	15.6648	15.4427	15.0773	15.3344	15.4679	15.3811	15.3832	15.0497	15.4122	15.3805	15.2877
FXR2	15.2183	14.6071	14.9813	15.8181	15.9366	15.8881	15.4329	15.4908	15.3452	15.2976	15.0413	15.1233	15.4604	15.4117	15.5349
U2AF1	15.4723	15.8242	15.5043	15.4165	15.1279	15.2955	15.5181	15.337	15.4003	15.1306	15.2467	15.2409	15.3811	15.3672	15.3235
CPNE1	15.378	15.6574	15.7695	15.5481	15.2912	15.5157	15.0692	15.0037	15.358	NA	NA	NA	15.2744	15.1001	15.499
OSBPL8	15.5711	15.8175	15.769	15.1754	15.0162	15.2541	15.6521	15.726	15.4458	15.2975	15.5228	15.2952	14.9582	15.0178	15.0604
ILF3	15.4588	15.7865	15.6344	15.4537	15.367	15.4319	15.6406	15.7465	15.7295	15.3988	15.109	14.8676	15.0362	14.9708	14.9438
CFI	16.7493	18.0008	17.8028	14.0663	13.8356	13.7745	15.9675	16.0283	16.2172	14.4815	14.8635	16.1636	14.2778	14.1394	14.1945
MATR3	15.7919	15.7255	15.6422	16.1619	16.0512	16.1906	15.5877	15.9032	15.8166	14.4916	14.5524	14.1725	14.8474	14.7472	14.8791
NOL3	14.8665	16.386	15.9715	16.915	16.9427	16.5071	17.3572	17.1215	17.0107	14.697	14.682	14.2026	13.2659	12.4395	12.1717
SIPA1	14.9089	15.2955	15.3	15.3564	15.5362	15.3068	14.613	15.0767	14.6854	15.8191	15.8939	15.9908	15.6118	15.6528	15.4714
SPATA20	15.6203	15.2991	15.3976	15.2467	15.3521	15.2674	14.9905	14.9649	15.1281	15.2828	15.2627	15.2861	15.701	15.8307	15.8558
ARF6	15.3737	15.42	15.687	15.0417	15.3706	14.9976	15.3916	15.6205	15.5302	15.398	15.5335	15.3041	15.0938	15.3573	15.356
NDUFAF6	15.655	15.42	15.4479	15.3477	15.4356	15.2518	15.5834	15.3761	15.7109	15.495	15.429	15.2189	14.9492	15.0708	15.0686
PPP3CA	14.8856	15.1647	14.9833	15.2562	15.462	15.3903	15.0577	15.183	15.0408	15.8656	15.8671	15.7212	15.4692	15.6478	15.4243
EIF4G2	15.6975	15.3197	15.4879	15.5823	15.648	15.5778	15.0418	15.3777	15.1594	15.0445	15.1295	15.1794	15.2803	15.4265	15.4632
GRSF1	15.7978	15.1959	15.2014	15.3931	15.1495	15.2462	15.1715	15.0106	15.1211	15.4889	15.3359	15.556	15.5199	15.5723	15.6433
EIF3I	15.5205	15.5149	15.493	15.1518	15.0403	15.0349	15.294	15.4155	15.6542	15.5706	15.1969	15.6825	15.1551	15.2769	15.3878
TRA2B	15.3769	15.3839	15.5582	15.1967	15.4589	15.4468	15.3602	15.6733	15.686	15.2957	15.3378	14.8585	15.2266	15.2516	15.2298
SUPV3L1	15.4492	15.2524	15.2285	14.8916	14.922	15.019	15.3255	14.9936	14.9761	15.5915	15.6745	16.0142	15.6778	15.614	15.7055
PITHD1	15.6136	15.6872	15.4388	15.0912	15.0806	15.185	15.0646	14.9207	15.3197	15.5058	15.119	14.9047	15.8952	15.8466	15.6345
FHOD3	15.5621	14.9599	15.2448	15.7366	16.0352	15.9143	15.1834	15.7226	15.0439	14.787	15.1594	14.8217	15.3634	15.3189	15.4356
NUMA1	15.3146	15.4731	15.4029	15.2696	15.3483	15.3373	15.2471	15.3952	15.3386	15.2853	15.3481	15.2422	15.4602	15.3674	15.4506
TMEM182	15.4014	15.065	14.9148	15.2183	14.8986	14.7751	16.0571	15.8977	15.9337	NA	NA	NA	NA	NA	NA
MRPS17	15.1849	14.7015	15.0768	15.2525	15.5597	15.3707	15.7351	15.3674	14.2936	15.1837	15.8452	15.3651	15.558	15.511	16.2521
COL6A6	15.1398	16.3026	15.6301	14.7294	14.8036	15.0164	15.7316	15.7308	15.7352	15.2401	15.3473	14.9587	15.1546	15.2078	15.5146
TRIM54	15.3494	15.3163	15.456	16.2455	16.4124	16.2476	15.5433	15.7058	15.6817	14.508	14.5242	14.4268	14.9288	14.9847	14.8831
CPS1	11.8094	13.3184	12.972	17.6314	16.3502	17.2904	16.4071	16.2237	15.3805	16.0484	16.0163	19.089	14.021	13.9272	13.7018
PPP6R3	15.6513	15.3918	15.2786	15.9488	16.0141	16.0498	15.3759	15.1072	15.3482	15.3364	12.8679	15.3735	15.4545	15.49	15.4831
RDH13	14.8248	14.4879	14.7313	15.1418	15.6586	15.6855	15.983	16.0051	15.7173	14.5605	14.3049	14.579	16.1146	16.129	16.2176
EFEMP1	16.1102	17.9009	17.5727	14.0326	13.5476	13.5474	15.4418	15.7342	15.7788	14.8835	14.9153	14.6424	15.0147	15.7548	15.2499
TOM1	15.3809	15.2983	15.328	15.8116	15.6674	15.7971	15.1337	15.3441	14.9668	15.1499	15.4918	15.4727	15.1019	15.1075	15.0261
FUCA1	15.0622	15.1127	14.9829	15.5751	15.2467	15.7081	15.1721	15.1174	14.9523	15.7614	15.8061	15.575	15.3779	15.3451	15.2713
COPA	15.4622	15.5786	15.5827	15.3309	15.2858	15.2538	15.5331	15.5275	15.5739	15.2955	15.2917	15.1998	14.9585	15.078	15.0367
RAB5A	15.6332	15.8421	15.7137	15.5987	15.6474	15.5783	15.7298	15.8236	15.7886	14.8972	14.9043	14.9162	14.6802	14.6833	14.5491
RTN4	16.259	16.9249	16.8278	15.4974	15.8824	15.3997	15.8552	16.2358	16.6028	13.2556	13.4752	13.0304	14.7343	15.0373	14.9386
TMED8	15.1116	15.313	15.0328	15.5556	15.2633	15.2256	15.0571	15.7786	15.5445	15.6048	15.1784	15.3251	NA	15.7115	14.9197
C8B	16.6198	18.29	17.8139	14.0266	13.6434	13.6627	15.934	15.9827	16.1375	14.1717	14.6759	15.2739	14.5227	14.606	14.5567
PTER	14.5366	14.6107	14.5148	15.8695	15.8071	16.3495	14.726	14.9426	14.5933	14.8454	15.9766	15.7673	16.2726	15.6651	15.4365
RPL36A	15.3591	15.4663	15.7616	15.1552	15.4135	15.2571	15.3114	15.4901	15.4058	15.2521	14.946	15.3715	15.1688	15.3812	15.1668
UACA	15.6169	15.9336	16.0374	15.2613	15.3236	15.2483	15.555	15.5901	15.3577	14.7307	14.8879	14.7487	15.2147	15.0991	15.2036
AP2S1	15.5944	15.8246	15.796	15.226	15.272	15.395	15.5197	15.7532	16.2296	15.136	14.9833	14.9809	14.7965	14.742	14.5517
CUTA	15.1006	15.2113	15.107	15.9169	15.8181	16.1142	15.5744	15.3359	15.6721	14.9102	14.9691	15.0868	15.1085	15.0785	14.7898
PDK3	15.7398	14.5698	14.7099	14.9508	15.3311	15.3312	16.2194	15.4134	15.7774	15.3967	15.4542	14.5394	15.2457	15.5256	15.5577
UFD1	15.0809	15.2668	15.1722	15.2875	15.255	15.0901	15.485	15.4317	15.4127	15.3871	15.3372	15.3154	15.5226	15.4066	15.3093
GSTA2	13.1982	14.8616	14.6054	15.8812	15.0637	15.6382	15.7902	15.5589	14.9079	17.5605	17.6463	19.3099	13.8809	12.563	13.2863
JPH2	15.6508	15.2501	15.5463	16.0302	16.1477	16.233	16.1716	16.1473	15.6442	14.1205	14.2954	14.0175	14.8684	14.8592	14.7464
CKAP5	15.5983	15.498	15.4746	15.7012	15.6839	15.6865	15.3969	15.5366	15.2771	14.8404	14.8922	14.9737	15.0563	14.9796	15.071
EIF3A	15.7853	15.7176	15.6264	15.7578	15.8919	15.2499	15.3635	15.6703	15.4929	15.1387	14.9591	14.9341	14.4849	14.6875	14.8995
ERAP1	15.4906	15.4263	15.3778	15.0989	15.1578	15.1965	15.3944	15.3971	15.2293	15.4546	15.4953	15.5739	15.1106	15.0985	15.0866
ATP6V1A	15.2038	15.3203	15.1696	15.1552	15.22	15.2284	15.4386	15.3677	15.3372	15.6987	15.6552	15.7327	15.0119	14.9981	15.0487
CFHR2	17.223	17.693	17.3069	12.5869	12.3503	12.5041	14.728	15.112	15.9279	15.1679	14.9128	15.7082	15.5402	16.3541	16.4682
MRPS21	15.0708	14.8399	14.8358	15.2172	15.2498	15.2744	15.1825	15.1644	14.5445	15.265	16.0951	15.923	15.7879	15.6434	15.4853
MTIF2	15.2214	14.632	14.4306	15.0479	15.0777	14.8647	14.9446	14.9334	15.1296	15.74	15.4688	15.4981	16.0981	16.177	16.3096
CNRIP1	15.8551	15.5204	15.2419	16.2489	13.8749	16.0885	15.782	15.9358	15.3602	12.9977	16.5671	13.3196	13.9068	16.6236	16.188
CHP1	15.9223	15.8531	15.8252	15.7337	15.4001	15.5896	15.7575	15.5838	15.8724	14.7473	14.6922	14.7753	14.6254	14.5644	14.5584
SLC2A4	16.4123	16.4784	16.2447	16.7961	16.7864	16.5859	16.7945	16.8149	17.0823	14.0502	13.4416	13.7205	12.769	12.8849	12.6228
DYNLRB1	15.4613	15.895	15.7746	15.9125	15.9066	16.1243	16.4456	16.5318	16.2974	14.0332	14.2	14.003	14.3764	14.2331	14.2415
VWF	15.4423	15.2655	15.0488	14.4904	14.0716	14.4469	15.4702	15.4166	15.4227	14.7107	15.1876	16.2316	16.1099	15.9918	16.1233
PTGIS	15.0761	16.0324	15.8182	14.6038	14.375	14.4706	15.8214	15.8612	16.079	15.6355	15.4785	14.9789	14.9962	15.0072	15.1622
ACTR1B	15.4634	15.668	15.583	15.8709	15.9066	15.9155	15.8659	16.0843	15.7105	14.5773	14.6045	14.4134	14.7582	14.6438	14.2794
NDUFV3	14.7548	14.0025	15.6026	15.8868	17.3045	15.7371	16.938	16.9484	17.1026	15.2153	14.8463	14.288	13.0814	13.7052	13.9191
UBE2H	15.2602	15.0934	15.1286	15.2175	15.9886	15.761	15.412	15.8168	15.611	15.0645	15.2	14.6456	15.0932	14.9149	15.1046
EIF3B	15.1878	15.3579	15.3938	15.3155	15.2817	15.4591	15.6485	15.3887	15.373	15.1073	15.3403	15.3708	15.1919	14.7464	15.1244
ACSF2	14.6058	14.6362	14.4612	15.3841	15.3463	15.4605	15.0323	14.9099	14.8142	16.1024	15.8301	16.2506	15.4172	15.5168	15.5089
SVIL	15.6013	15.5322	15.5961	15.9978	15.9255	15.821	14.3306	15.1626	14.9235	14.8832	14.839	14.8338	15.1958	15.2774	15.3521
UBE2D1	15.0875	14.5352	14.3043	15.7197	15.226	14.9854	15.0465	15.044	16.0603	15.8098	14.9901	14.9869	16.0343	15.764	15.6113
SPTA1	16.1553	16.2767	16.1139	15.4484	14.4097	15.019	15.3601	15.2487	15.4703	14.4721	14.5472	14.5103	15.5551	15.2006	15.3894
CSNK2B	15.7317	15.6919	16.083	15.5634	15.2379	14.6163	14.8223	14.8518	15.488	15.1279	15.0005	14.5963	15.4599	15.3487	15.5489
COPZ1	15.3048	15.6875	15.3627	15.6027	15.4564	15.4916	15.6973	15.7123	15.5898	15.1888	15.3282	14.9142	14.5951	14.57	14.6504
UBE2K	15.6444	15.6494	15.4242	16.118	16.0782	15.7428	15.098	15.5459	16.0244	14.977	14.4511	14.9365	14.6051	14.5815	14.2734
EFTUD2	15.4176	15.5116	15.4563	15.1895	15.2036	15.3039	15.5461	15.4649	15.4072	15.1265	15.0472	14.9547	15.1093	15.1078	15.286
IGKV1-27	16.3073	17.6461	17.5062	14.1602	13.577	13.8196	13.9775	14.1734	14.2647	15.1331	14.9413	15.9282	15.7093	15.9664	16.0049
RRAGA	15.3586	15.0706	15.3592	15.0309	15.1332	15.0412	15.4435	15.317	15.4692	15.1143	15.0591	14.9428	15.5073	15.5372	15.7043
UBA2	15.4854	15.5091	15.4759	15.4258	15.3978	15.5	15.2953	15.3905	15.5207	15.0752	15.0022	14.6884	15.0223	15.0962	15.1666
AKR1E2	15.568	14.2906	14.047	15.4993	15.1299	14.2656	14.8204	14.9277	16.1215	16.4565	15.0277	15.4546	15.7546	16.0488	15.6026
LPL	14.8267	13.6521	13.6941	15.6535	15.6213	15.4693	17.8447	17.9622	17.566	14.4724	14.6724	14.9208	14.0959	14.1216	14.4316
SBDS	16.2772	16.0592	16.1748	16.0679	16.1274	15.6853	16.0452	16.3909	16.6549	13.8137	13.4277	12.9169	14.6546	14.423	14.2658
IPO7	15.5067	15.5589	15.5442	15.3212	15.3546	15.3272	15.5362	15.5368	15.5908	14.8332	14.7395	14.8377	15.0084	15.0856	15.1592
ATP1B3	14.7326	15.2987	15.3057	14.8046	14.8314	14.8034	15.2021	15.3916	15.395	15.79	15.9506	16.2079	15.0286	15.257	14.92
NUDT4B	15.2051	14.598	14.9094	14.9986	15.111	15.0486	15.3067	15.5196	15.296	15.4223	15.6666	15.3052	15.4128	15.5084	15.6055
RRAD	14.7367	14.8452	14.9857	15.4367	15.3192	15.2359	15.0548	15.0118	15.1482	16.011	16.2886	16.5468	14.7028	14.9614	14.6267
GRB2	15.2239	15.415	15.2344	15.1482	15.012	15.0082	15.1752	15.2473	15.4071	15.6668	15.5494	15.5687	15.1109	14.9711	15.1583
PTPN11	15.6372	15.5762	15.7125	15.6569	15.6503	15.6234	15.7986	15.7588	15.7582	14.3897	14.6723	14.649	14.6464	14.6351	14.7163
MSI2	15.518	15.2137	15.3416	15.542	15.6387	15.7181	15.6265	15.5766	15.3588	14.6022	14.7626	14.845	14.9072	15.1282	15.0625
HCCS	15.8522	15.2093	15.5248	14.6208	14.8699	14.5556	15.4812	15.3343	15.5162	15.5321	15.3345	15.2288	15.1171	15.2821	15.346
COPS7A	15.3338	14.9563	15.0667	15.4466	15.7047	15.3959	15.1848	15.3983	15.6683	15.4666	15.2706	15.0062	14.9072	15.0212	14.9679
PPP1CA	15.0377	14.9581	15.0019	15.3264	15.2392	15.1661	15.1821	15.5194	15.1912	15.9562	15.333	15.3017	15.3119	15.1943	15.0678
PLTP	14.0822	14.9498	14.7121	15.2131	14.5619	15.0121	15.6737	15.5754	15.3617	15.6249	15.7089	15.5789	15.6327	15.4809	15.6127
SLC4A3	15.0303	14.2372	14.4552	15.2781	15.0462	15.3334	15.1541	15.2638	15.4499	15.4911	15.3427	15.8033	15.4562	15.6681	15.6911
EIF3F	15.7893	15.7437	15.4976	15.5956	15.3758	15.2595	15.3991	15.4846	15.8204	15.2329	14.8507	14.7363	14.5299	14.7618	14.6119
COMTD1	15.0786	14.836	14.9192	15.9951	16.0207	15.9857	16.8264	16.5939	16.1505	14.8963	14.8539	14.9475	13.8445	14.0216	13.6859
MRPS31	15.1714	14.5436	14.4419	15.1081	14.8609	14.9983	15.0665	15.1091	14.9686	15.2464	15.2703	15.4858	16.3486	15.9422	16.065
STRAP	15.4139	15.0798	15.1119	15.6499	15.7195	15.6173	15.4266	15.5241	15.4629	15.1638	15.1511	14.9577	14.79	14.7734	14.7596
IGLV1-51	16.6881	17.2033	16.6985	13.7527	13.7582	13.3782	14.109	13.186	14.8219	15.0686	14.3922	15.8269	16.6142	16.5378	16.5611
CLEC3B	16.6656	17.3989	17.3143	14.3459	14.133	14.2406	15.4527	15.4489	15.6864	14.9225	15.0367	15.0533	14.5161	14.1629	14.2056
TBCB	15.3239	15.6131	15.3592	15.5475	15.4547	15.3436	15.3244	15.5563	15.455	14.9634	14.918	14.5569	15.0778	15.1545	14.9197
FUBP1	15.2876	15.128	15.0565	15.408	15.6553	15.4903	15.0606	15.0146	15.4566	15.3472	15.3686	14.6711	15.2803	15.1614	15.1754
HTRA2	14.8526	14.9036	14.7229	15.0149	15.2757	14.9919	14.9431	14.8065	15.0423	15.8456	15.6137	15.5034	15.6374	15.6144	15.7892
D2HGDH	15.2405	14.8766	14.8223	15.3274	15.368	15.2071	15.0166	14.9648	15.0043	15.6765	15.311	15.514	15.4121	15.4147	15.3868
CCS	15.3667	15.8295	14.9433	14.9219	14.8954	14.7694	14.8886	14.8812	15.865	15.8526	15.4741	16.3997	14.669	14.8864	14.8863
TYMP	14.5266	15.4316	15.1057	14.6584	14.4467	14.647	14.8061	14.8614	14.6989	16.5906	16.6417	16.6892	15.1523	15.1606	15.0642
RARS2	16.5047	12.1144	16.1028	12.6748	16.099	16.907	16.5637	13.6758	15.9141	15.5693	15.4883	14.3695	15.3829	15.5233	15.5618
CUL4A	15.4889	14.9881	15.2115	15.2849	15.4241	15.3943	15.2828	15.3419	15.438	14.8966	14.8885	14.9193	15.2798	15.2616	15.3506
SAMHD1	14.8229	15.7027	15.4901	14.7231	14.8312	14.9188	15.3976	15.566	15.588	15.7107	15.7741	15.3521	14.7127	14.9319	14.9279
COPS2	15.5003	15.1991	15.4336	15.4735	15.5772	15.5878	15.6394	15.5362	15.6228	14.5939	14.6618	14.7882	14.9212	14.9872	14.9171
NUCB2	14.9796	15.3061	15.0668	15.7672	15.7892	15.7622	15.4628	15.3523	15.4738	15.1857	15.1082	14.9647	14.7537	14.6242	14.7891
ADD3	15.471	15.9235	15.6035	15.0742	15.2333	15.272	14.8056	15.1912	15.0452	15.1494	15.2871	15.1052	15.1027	15.2	14.9152
HPCAL1	15.2076	14.9572	15.1129	15.3481	15.5149	15.3722	15.2161	15.3216	15.3708	15.1307	15.3061	15.1475	15.1493	15.1366	15.0776
ELN	13.1116	15.8754	16.1409	11.6282	11.6046	11.5441	14.1213	17.1449	15.9141	16.7107	16.9981	15.009	17.0437	18.6754	16.8392
FLNB	14.975	15.2105	15.0932	14.957	14.8106	14.9844	15.2672	15.2195	15.3694	15.2103	15.2353	15.4459	15.5857	15.5171	15.4499
UBE2M	15.3265	15.34	15.3484	15.8844	15.5403	15.8626	15.8249	15.9187	15.7297	14.5443	14.4993	14.4649	14.8029	14.4565	14.7774
NIF3L1	15.0751	14.6641	14.8529	15.2188	15.1472	15.0705	15.0557	15.0576	15.1176	15.5591	15.3941	15.3903	15.5639	15.5726	15.5008
MRPL58	15.165	14.8351	14.8525	14.8873	15.169	14.9258	14.6032	14.8377	14.7827	15.6761	15.2429	15.7608	15.8743	15.7189	15.8789
ISYNA1	14.9893	15.3992	15.3363	14.5991	14.5809	14.7123	15.1025	15.0365	15.3577	15.8791	16.0875	15.519	15.2254	14.9914	15.3655
EIF3E	15.5194	15.6838	15.47	15.5114	15.4862	15.4773	15.7249	15.7995	15.698	14.8393	14.7673	14.5294	14.5209	14.6127	14.4829
MPV17	16.3168	15.9351	16.3552	15.4255	15.7595	15.5059	16.4921	16.2399	16.0734	14.1371	14.3432	14.62	13.4879	13.6959	13.7341
ECHDC1	15.602	15.3376	15.2163	15.8428	15.7289	15.8665	15.8914	15.7704	15.3425	14.8313	15.1187	15.2058	14.3227	13.9829	14.0597
SURF1	15.1526	15.0131	14.9702	15.5345	15.4628	15.4709	15.7129	15.5356	15.3165	15.5169	15.8029	16.247	13.8429	14.3357	14.2028
PLBD1	14.9532	14.8905	14.6597	15.1106	14.8621	14.7693	15.1122	15.1118	14.9975	15.6694	15.9078	15.4706	15.4668	15.4801	15.6502
ABRACL	15.6414	15.4355	15.7607	15.5105	15.5614	15.478	16.3862	16.3554	16.6357	14.2821	14.1691	14.273	14.534	14.1681	13.9022
HEXA	14.7122	14.8673	14.7739	15.3255	15.1001	15.4665	14.8449	14.9979	15.2151	15.3712	15.6148	14.9536	15.4907	15.7281	15.625
BHMT	13.5868	14.396	14.355	17.2791	16.4405	17.2722	15.2658	15.0705	14.4819	15.7819	15.7436	17.7199	14.1708	13.0115	13.4535
PGRMC2	15.7049	16.0314	15.909	15.9965	15.9618	16.1923	16.2446	16.4369	15.9118	13.8194	13.8259	14.1648	14.2603	13.8551	13.6994
NUDC	15.0256	14.8476	14.8128	15.5545	15.2279	15.4784	15.384	15.2948	15.3445	15.1126	15.3037	14.983	15.2043	15.1634	15.2734
PDE12	15.6623	15.4592	15.2358	15.2322	15.126	15.2555	15.5958	15.1995	14.8723	14.817	14.8744	15.5528	15.0485	15.0287	15.0338
CNN3	16.3143	16.6914	17.0401	15.4411	15.399	15.2898	16.3008	15.787	16.4059	13.4692	13.8561	13.7341	13.8579	14.0234	14.3294
CYGB	15.3513	15.8996	15.7011	14.7171	15.0636	14.9625	15.2699	15.555	15.6804	15.2337	15.0907	14.8459	14.8575	14.9182	14.7596
IGKV3D-15	16.5803	17.743	17.312	13.8603	13.3686	13.4401	13.4287	13.8247	14.2166	15.6722	15.2088	16.268	15.5694	15.734	15.6609
EIF3L	15.3771	15.274	15.4553	15.4911	15.3631	15.4522	15.3702	15.4314	15.5706	14.9498	14.7919	14.8817	14.628	14.9034	14.9068
MEMO1	15.1739	15.1022	14.7635	14.9819	15.3398	15.0992	15.5157	15.3603	15.0361	15.4286	15.7453	15.6935	14.9751	14.7903	14.8112
MRPS9	15.0102	14.638	14.6575	14.9231	14.9286	14.8058	14.9234	14.7689	14.887	15.5053	15.4695	15.3512	15.9897	16.0084	15.9264
PTCD3	15.0935	14.6231	14.6048	15.0043	15.0217	14.9045	14.8017	14.6957	14.8822	15.4082	15.2017	15.5367	15.977	16.0772	15.9394
PROS1	17.0404	18.0771	17.6316	14.4275	14.1726	13.7304	15.262	15.3091	15.0855	14.2811	14.1307	14.6423	14.6362	14.6488	14.6644
MTRES1	14.653	15.9348	14.9893	16.0803	16.2186	16.1205	15.7762	15.7564	14.8879	14.8441	15.8004	13.3261	14.5547	13.8356	14.935
NRP1	15.1787	15.3911	15.1472	14.734	14.7293	14.8211	15.1452	15.1473	14.9355	15.2864	15.3843	15.3012	15.4822	15.4483	15.554
TMEM70	15.5603	15.5697	15.7351	15.4845	15.5457	15.5862	15.7267	15.5713	15.7109	14.9736	14.7859	15.0404	14.0859	14.0916	14.2135
TOMM22	15.0148	14.9839	15.4685	16.2202	16.7504	16.0035	16.8609	16.8168	15.9708	13.8401	14.0395	14.086	13.9133	13.884	13.8258
SUN1	16.0203	16.397	16.4388	16.5652	17.2685	17.1304	17.1597	16.8823	13.9042	13.1887	12.8592	11.5058	13.0319	15.9569	13.3671
CLPB	14.9971	14.6463	14.6837	14.9653	15.1595	14.9841	15.3675	15.3015	15.3721	15.4879	15.3769	15.5612	15.1683	15.3042	15.2716
C1R	16.7148	18.0446	17.4733	14.1159	13.7515	14.0531	14.7528	15.1413	15.4474	14.7768	14.6529	15.5203	14.3799	14.4159	14.3919
HDGFL2	15.472	15.7593	15.8992	14.9722	15.2145	15.202	14.9143	15.2194	15.2978	14.9291	14.9749	14.6811	14.9554	15.0835	15.0385
ARMT1	14.8009	14.7478	14.7838	15.3815	15.6026	15.465	15.234	15.388	15.1319	15.3831	15.3756	15.2837	15.0993	14.9669	14.9479
GCLM	15.065	15.318	15.1116	16.1245	15.9004	15.8385	14.842	14.7459	14.5709	14.976	15.0492	15.5079	14.8621	14.6502	15.014
FSCN1	16.0035	16.5058	16.1529	14.6555	14.4405	14.5407	15.3621	15.6043	15.8958	14.9501	14.8823	14.9419	14.4348	14.4942	14.6579
PSMD14	15.1654	15.0675	15.0948	15.1979	15.4483	14.7402	15.2083	15.0737	15.5925	15.8216	15.0436	14.9738	14.8546	15.2857	14.9309
ETFRF1	15.3728	15.0083	15.3681	16.0125	16.0979	15.6605	15.9375	15.7036	15.7163	14.4497	14.4901	14.6924	14.3461	14.3295	14.3131
CLYBL	15.2732	14.8712	14.8346	14.7544	14.5124	14.616	15.0706	15.0322	15.032	16.1389	15.9562	15.8699	15.1271	15.2921	15.1099
CPQ	14.7265	15.0432	14.9903	15.1068	15.0157	15.0129	14.2667	14.2475	14.5012	15.4957	15.4732	15.1307	16.2073	16.2788	15.9775
MARS1	15.1094	14.8068	14.8244	15.4244	15.4375	15.2708	15.2895	15.1528	15.3629	15.0875	15.1995	15.508	15	15.0308	14.9557
BCO2	13.888	12.8338	13.1721	15.4557	15.6007	15.7789	14.1613	13.9304	13.8035	16.3727	16.7977	17.1718	16.189	15.912	16.3696
TPPP3	15.7012	16.6394	16.2709	14.9946	15.1148	14.9295	15.039	15.2106	15.108	15.0717	14.6892	13.9926	15.0478	14.7441	14.8178
TNNI3K	15.6507	14.8939	14.9425	15.3307	15.2439	15.6006	15.3535	15.174	15.0261	14.987	14.7197	14.6089	15.2229	15.2705	15.3215
PECAM1	15.3336	15.8177	15.2565	14.8228	14.7998	14.9636	15.3041	15.1452	15.2074	15.1449	15.0075	15.0931	15.3575	15.1261	14.937
ETF1	15.4325	15.3677	15.4537	15.38	15.4866	15.4008	15.8095	15.7539	15.7755	14.7501	14.8274	14.7147	14.3098	14.4256	14.3888
ARL1	15.1496	15.3724	15.0956	14.7624	15.0945	14.7688	15.4728	15.2099	15.2326	15.5421	15.2335	15.2095	14.8099	15.015	15.2998
MRPL54	15.5162	14.3164	14.153	15.0426	14.7497	14.792	14.8496	15.1084	15.4322	15.6346	15.5697	15.3364	15.6669	15.4789	15.6146
CAND2	15.1396	14.5438	14.8284	15.3119	15.4183	15.3537	15.2412	15.298	15.1259	14.9522	14.9847	15.0646	15.2922	15.3483	15.3282
RDH14	15.654	15.3262	15.1736	15.6391	15.7186	15.5064	15.7124	15.8391	15.8766	14.5487	14.6417	14.2602	14.4503	14.4257	14.4513
HNRNPUL2	15.1929	15.6732	15.0725	14.953	14.8497	14.9187	14.7674	14.9809	15.4767	15.7434	14.0424	14.8259	15.1557	15.7036	15.8493
HERC4	15.0634	14.9917	15.0533	15.1772	15.2109	14.999	15.1789	15.3921	15.3494	15.0988	15.0633	15.0071	15.1122	15.1615	15.3369
UCHL1	15.7117	16.735	16.0836	14.869	14.9485	15.1926	15.8524	15.9798	16.3405	13.7537	13.5461	13.5666	14.62	14.9691	15.0103
ARCN1	15.3131	15.5893	15.5168	15.3832	15.3001	15.2501	15.4102	15.3721	15.604	14.9715	14.6691	14.6949	14.6592	14.719	14.717
IGLV3-19	16.7033	18.0094	17.5231	13.3456	12.9816	12.9673	13.2042	12.7978	13.5064	16.0063	15.9874	16.8536	15.7608	15.6711	15.827
CSNK1A1	15.4577	14.8443	15.3533	15.4272	15.7114	15.5266	14.6428	15.2181	15.2192	15.0492	15.1531	15.1355	14.6209	14.8206	14.9582
ABRAXAS2	15.1237	15.3257	15.6774	15.4242	15.1722	15.3455	15.0273	15.0424	14.7919	15.3604	15.2239	15.3746	14.7514	14.6408	14.7843
NDUFAF7	15.4857	15.1125	15.1161	15.1936	15.3157	15.2852	15.3005	15.295	15.1169	15.027	14.9694	14.7621	14.9533	15.0461	15.0387
CMA1	13.4126	14.3015	13.5809	15.4443	15.3514	15.2827	14.5159	14.2389	13.8844	16.1459	16.147	16.1328	16.3574	16.3005	15.8743
MYDGF	14.6594	15.2511	15.1816	14.9282	15.1777	15.377	15.0894	15.2804	15.5076	14.8108	15.4584	15.1016	14.9912	14.9265	15.2184
HMGB2	16.0906	16.4798	16.2895	16.0301	16.1824	16.1122	16.3796	16.5007	16.0872	13.0284	12.9645	13.115	14.1315	13.6975	13.818
ABCE1	15.2151	15.4212	14.9615	15.7722	15.564	15.4966	15.434	15.4034	15.302	15.0133	15.0905	14.7735	14.4008	14.6011	14.4269
EHD3	16.4912	16.6579	16.3878	15.1195	15.3125	15.1343	15.4492	15.8579	15.5183	13.2528	13.3322	13.3628	14.8356	15.0702	15.0167
RPIA	15.2623	15.1726	15.0737	15.1651	15.1556	15.0326	14.6963	14.8231	15.1363	15.3788	15.218	15.2954	15.1954	15.0764	15.1087
SARS2	15.2436	14.9119	15.0534	15.0995	14.9625	14.9369	14.971	14.8264	14.9647	15.1924	15.1296	15.1196	15.5689	15.3694	15.4214
GGCT	14.1614	14.8026	14.6696	15.7659	15.1179	15.1363	14.6156	15.24	14.5255	15.2718	15.7426	15.9113	15.9182	15.2152	14.6528
PPIH	14.7616	15.0102	14.9323	15.2249	15.3455	15.0804	14.8564	15.0427	15.5816	15.0286	15.0044	14.9857	15.1712	15.4219	15.2925
CAB39L	16.0486	15.5839	15.6984	15.9705	15.9277	15.9534	16.2416	16.3644	15.8662	13.8869	13.9986	13.8087	13.9487	13.6139	13.7996
F2	17.6726	18.8877	18.4727	13.99	13.6562	13.8375	16.1247	16.2266	16.5838	13.8925	13.7252	14.383	13.0336	13.0482	13.1475
CAVIN3	15.502	16.3939	16.0482	15.1508	15.0644	14.8206	14.8298	14.5431	15.4457	14.7762	14.9906	14.8516	14.7351	14.9395	14.5647
DIP2C	14.8438	14.7532	14.9355	14.7798	15.3231	15.0959	14.533	14.9067	14.5592	15.3476	15.3601	15.3344	15.544	15.5932	15.712
SSR1	15.5645	15.9694	15.4112	15.5023	15.1996	15.3129	15.2674	15.4634	15.6221	15.5364	14.9461	14.1348	14.3014	14.3219	14.0545
DUT	15.2373	15.5604	15.048	15.3319	15.2871	15.3875	14.9806	15.3115	14.9811	14.9908	15.2347	15.0677	14.7824	14.762	14.6435
VTA1	15.3702	15.1309	15.1221	15.6139	15.49	15.5212	15.3895	15.3206	15.1852	14.6121	14.8127	14.335	14.7874	14.8808	14.9814
COL5A3	13.6796	15.5915	15.3964	14.4854	14.4583	14.1185	13.4312	14.5744	14.4699	15.9357	16.1011	14.61	16.0958	17.4209	16.1814
TECRL	15.226	14.6202	14.9413	15.1091	15.2908	15.283	15.4836	15.4334	15.1626	14.6054	14.5738	14.8207	15.5351	15.0765	15.3559
PRKDC	15.1604	15.1622	15.1522	14.9927	15.0864	15.0349	15.2289	15.3055	15.3168	14.8345	14.8504	14.6925	15.1537	15.2639	15.2756
SRP9	15.4876	15.7029	15.8362	15.5156	15.5403	15.3007	15.5908	15.6296	15.8068	14.4076	14.0595	13.8991	14.4505	14.6433	14.6263
CD163	12.9167	13.2721	13.2427	15.1125	14.9691	14.9545	16.3803	16.3624	16.3566	16.2411	16.2136	15.9329	15.0322	14.8408	14.6507
TM7SF2	15.4247	15.4103	15.3799	15.2836	15.286	15.1879	15.6496	15.4782	15.4321	14.3051	14.3802	14.4955	14.9693	14.9586	14.8317
PRUNE1	14.6119	14.021	14.3666	15.2374	15.3475	15.4329	14.8039	15.1554	14.8351	15.2806	15.3588	15.4201	15.5595	15.4407	15.5931
CHCHD7	14.2759	14.2776	14.2996	14.2929	14.5751	14.1825	14.9667	15.0823	14.8624	15.8181	15.9858	16.2811	15.8575	15.7944	15.9087
COPS8	14.9205	15.0253	14.8667	15.1872	14.8107	15.0544	15.3066	15.0628	15.486	15.3385	15.2438	15.1318	14.9949	14.8284	15.1568
CD81	15.1127	15.5808	15.3104	14.7907	14.768	14.6734	15.1024	14.8928	15.5666	15.2868	14.9682	14.7165	15.2454	15.2625	15.1282
UGDH	14.3284	15.3846	14.9997	15.1404	14.5635	14.8268	15.299	15.5171	15.6805	15.4023	15.3015	16.4241	14.5069	14.5647	14.4449
GAPVD1	15.2006	15.15	15.2831	15.2638	15.2025	15.3833	14.8854	15.036	14.8404	15.194	15.2846	15.0524	14.8369	14.8719	14.8963
ECSIT	13.3149	12.8243	12.8224	15.8244	15.7293	15.7547	15.3545	15.2892	15.3889	15.8841	15.8398	16.1663	15.3974	15.395	15.3928
ESYT2	15.3625	15.7343	15.5511	15.0996	15.036	15.076	15.1057	15.0907	15.0644	14.87	14.71	14.6431	15.0668	14.9964	14.9615
UBR4	14.979	14.3573	14.9442	15.0819	15.3532	15.5109	15.1223	14.8671	14.7781	14.3536	15.0888	15.2632	15.5912	15.3204	15.7557
NDUFAF5	15.4264	15.1304	15.3648	15.3272	15.4455	15.458	15.1493	15.3484	14.5992	14.5199	14.9702	15.0946	14.8616	14.6381	15.0118
SRSF7	15.5825	15.5073	15.5148	15.5171	15.6177	15.5252	15.4991	15.6079	15.5007	14.7464	14.5285	13.9	14.2644	14.4475	14.581
ZW10	15.0968	15.272	14.9538	15.3611	15.2624	15.5004	15.8434	15.6821	15.3446	14.8617	14.6997	13.8894	14.9533	14.9502	14.6529
HK2	15.5906	15.9082	15.8887	14.4665	14.7893	14.5029	15.3874	15.3397	16.4588	14.8657	15.3252	15.1501	13.914	14.429	14.2813
CFHR5	15.7985	17.8663	17.2421	12.8433	12.5314	12.4904	14.3985	14.9515	15.5542	14.6889	14.9978	15.8591	15.9588	15.7182	15.3932
PLD3	13.8385	14.406	14.4608	14.7771	14.7991	14.7551	14.9862	14.8538	15.0131	15.7032	15.7998	15.8958	15.5622	15.7242	15.7104
FKBP9	15.3605	15.6949	15.3736	15.0834	15.0214	15.0939	15.1747	15.0648	15.2128	14.8148	14.8662	14.7634	14.9508	14.9047	14.873
FARSA	15.0025	15.1117	15.0047	15.8075	15.7824	15.7404	15.8245	15.805	15.7503	14.5589	14.4306	14.3134	14.3393	14.3644	14.4158
HNRNPAB	15.3589	15.8265	15.8241	15.8245	15.7841	15.8634	15.7248	16.0323	16.1664	13.7343	13.4575	13.1641	14.1086	14.6885	14.692
MRRF	15.4382	15.0175	15.0573	15.3607	15.5658	15.5652	15.6889	15.1522	14.9939	13.686	14.4495	14.9275	15.0838	15.0583	15.189
MCAM	15.1685	15.7541	15.7227	14.6011	14.7258	14.6853	15.5739	15.5184	15.0259	14.8294	14.9393	14.598	15.0971	15.0333	14.9018
GNA13	14.8218	14.9538	14.8439	15.1129	15.093	15.3306	15.1965	15.1112	14.9687	15.1846	15.2984	14.9183	15.0826	15.1576	15.0954
MRPS25	15.0624	14.7277	14.7497	14.6533	14.8928	14.8388	15.0981	14.888	14.6767	15.119	15.58	15.3991	15.614	15.5705	15.2865
NARS2	14.3323	13.9438	14.2239	14.9821	15.176	14.8383	14.8411	14.6557	15.0567	15.5019	15.289	15.5703	15.9296	15.9395	15.8324
LRRC59	15.1645	15.7362	15.5386	14.866	14.9667	15.0737	15.4114	15.2187	15.3897	14.8854	14.9127	15.0951	14.5843	14.6599	14.6048
MRPL4	14.6847	14.2913	14.3924	14.8586	14.8501	14.8684	14.8009	14.7358	14.5699	15.4722	15.6735	15.7124	15.7207	15.7254	15.7231
RHAG	16.1808	16.4883	16.3057	15.3482	14.0059	14.3013	14.5583	14.449	15.6764	14.7862	14.1037	14.0589	15.511	15.1184	15.1814
LSM4	15.2321	15.3976	15.3727	15.3277	15.5928	15.7416	15.605	15.6464	15.4919	14.4885	14.5321	14.7341	14.4167	14.1191	14.3439
EIF5B	15.2525	14.7769	14.5521	15.8836	15.4028	15.3382	15.3724	15.9282	14.8926	14.9213	14.5631	14.8547	14.2329	15.4591	14.5996
GNAO1	14.8013	15.7046	15.3512	15.4493	15.4918	15.4184	14.6693	14.6492	14.8768	15.2201	15.2387	14.8438	14.5145	14.8907	14.8998
FKBP8	15.0527	14.7367	14.8206	15.2167	15.0977	15.1371	15.1793	15.0749	14.8699	14.7976	14.9355	15.004	15.2983	15.4089	15.3709
IARS1	15.3476	15.2247	15.3439	15.2836	15.3303	15.3346	15.3474	15.2813	15.2396	14.7156	14.6612	14.5941	14.6662	14.7607	14.868
VPS25	15.1696	15.1161	15.2149	15.7143	16.0372	15.8738	15.8827	15.9584	15.4827	13.7345	14.1811	14.0698	14.3823	14.5578	14.6184
ARL2	14.9339	14.9373	15.0019	14.8903	14.9704	14.9487	15.1219	15.0851	14.9928	15.1237	15.1266	14.8762	15.0278	15.3607	15.5465
MRPL19	14.8345	14.4826	14.5005	14.9906	14.9576	14.8618	14.78	14.7357	14.8812	15.4015	15.3066	15.7857	15.3169	15.5672	15.5377
CSNK2A1	15.3748	15.4777	15.3698	15.2955	15.2259	15.3042	15.1573	15.2097	15.2402	14.6596	14.6375	14.5237	14.7453	14.8732	14.8296
MRC1	13.7169	14.1234	14.1228	14.7431	14.5677	14.6202	15.7515	15.8525	15.7307	16.1039	16.0832	15.5557	15.0332	15.0361	14.8745
STT3B	15.7025	15.733	15.7745	15.0856	15.0272	14.8854	15.5556	15.4436	15.5373	14.8453	14.5663	14.1008	14.6466	14.4545	14.4813
OPA3	15.6075	15.4769	15.0412	15.0793	15.275	14.8664	15.7814	15.4727	16.2818	15.3166	14.8682	15.1362	13.9281	13.9389	13.7567
ITGAV	15.9953	15.768	15.3746	14.6248	14.6392	14.7476	15.3188	14.963	15.8049	14.2645	14.7672	14.5861	14.7047	14.759	15.4939
MCTS1	15.3034	15.214	15.0763	15.6536	15.5875	15.5714	15.5691	15.361	15.5687	14.6274	14.4482	14.5018	14.5229	14.4283	14.3712
PRSS3	15.1297	15.2958	14.977	14.8016	14.7999	14.6646	15.0184	15.4709	12.5083	14.5254	15.5756	16.0987	15.8072	15.5862	15.5274
ADRM1	15.0211	15.1705	15.0412	14.8925	15.1014	14.9866	15.2546	14.9503	14.8113	15.1618	15.2482	15.0485	14.8638	14.9575	15.1536
PEX19	15.3937	15.1376	15.1622	15.6473	15.4342	15.2691	15.4773	15.1597	14.9411	14.6038	14.6363	14.7372	14.7216	14.6231	14.7167
MRPS11	15.2101	14.5351	14.4863	14.5271	14.47	14.7257	14.994	14.7119	14.6976	15.4407	15.4055	15.2265	15.8154	15.703	15.6873
MECP2	15.2314	15.8305	15.3771	15.2043	15.3456	15.4287	15.6148	15.5427	15.2809	14.2021	14.3015	13.5528	14.6405	15.0772	15.001
AP2M1	15.2053	15.3571	15.4128	15.1708	15.1788	15.0749	15.3255	15.2722	15.3905	14.9404	14.8039	14.6179	14.6876	14.4912	14.5915
TMEM205	14.9809	14.6597	14.9651	14.9266	14.8543	14.7694	15.2175	14.829	15.2464	15.1527	15.4784	16.0402	14.7559	14.8872	14.7423
UROD	14.8142	14.9519	14.9308	15.1673	14.8665	15.2079	14.9738	15.0503	15.0737	15.0496	14.8582	15.3918	15.155	15.0556	14.9388
HIKESHI	14.7234	15.0078	14.7163	15.3977	15.5649	15.5563	15.3107	15.4581	14.7013	15.2945	15.2935	15.0179	14.683	14.433	14.3222
PDCD5	14.712	14.9499	14.9925	15.7716	17.3072	15.8441	15.3772	15.7613	15.3712	13.5063	15.4387	15.7849	13.098	13.8488	13.6931
MAP2K2	15.0577	14.6879	14.844	15.1238	15.3961	15.6628	15.2999	14.8788	15.0315	14.942	15.0028	15.2207	14.8307	14.655	14.7822
COPB1	15.2924	15.6359	15.5553	15.3277	15.3091	15.2834	15.3854	15.5251	15.4485	14.5963	14.5857	14.4454	14.2715	14.3839	14.3459
TBRG4	14.9267	14.6118	14.7966	14.6561	14.6788	14.6335	14.8699	14.8284	14.7905	15.1811	15.2608	15.4097	15.5968	15.5662	15.5651
DYNC1LI1	15.351	15.3637	15.2188	15.5291	15.4973	15.469	15.538	15.617	15.452	14.3262	14.1377	14.0963	14.5355	14.6802	14.5492
MT-ND6	15.0229	14.0073	14.4948	15.349	15.0243	15.1914	14.5941	14.7653	14.5697	NA	NA	NA	15.8414	15.6881	15.7185
DPP7	15.181	15.4774	15.286	15.272	15.2417	15.3424	15.1449	15.1734	14.9143	15.3507	15.4151	15.0838	14.1885	14.154	14.1028
GMPR	15.0845	15.4077	15.4377	15.4111	15.174	15.2792	14.9327	15.0633	14.8858	14.7831	15.1032	14.627	14.8296	14.6117	14.6843
SNRPD2	15.1568	15.6707	15.3309	15.2208	14.698	14.425	14.5448	15.1153	15.1324	15.3808	14.8665	13.9504	15.5022	15.1537	15.1396
POLDIP2	15.2582	14.6477	15.0354	14.8395	14.8629	14.771	15.0023	14.7831	14.7819	14.8671	15.1085	15.3155	15.2439	15.3046	15.3673
SUN2	15.3597	15.6774	15.5213	15.427	15.4274	15.4805	15.6894	15.8661	15.9925	14.0197	13.8359	13.8319	14.2731	14.4024	14.3832
EIF3J	15.278	15.5317	15.4475	15.8761	15.8506	15.864	15.4674	15.6966	15.5907	14.2937	14.4211	14.0731	14.2343	14.0172	13.5082
GPS1	15.1421	15.0033	15.0425	15.5222	15.3516	15.2201	15.2654	15.289	15.2355	15.0844	14.6298	14.5405	14.7339	14.5932	14.4953
TRIM28	14.8352	15.0071	14.8548	15.2525	15.2994	15.2261	14.9386	15.3226	15.1161	14.789	14.6933	14.592	14.9614	15.1042	15.1489
SEPTIN8	15.4892	16.2112	16.071	14.7665	14.799	14.6874	14.6134	14.8946	15.1329	14.8717	14.8599	14.6628	14.7093	14.639	14.7221
NUDT16	14.5138	14.6967	14.5682	15.1539	15.2002	14.797	14.6632	14.6507	14.3461	15.5956	16.0595	16.1006	14.8506	14.8703	15.0609
GCLC	15.4787	15.4893	15.5191	15.0892	15.0677	15.0782	15.2775	15.3153	15.1768	13.9744	14.1047	14.7323	14.9327	14.8681	15.0234
OXSM	15.175	14.7505	14.9335	14.8279	14.8482	14.8096	15.067	14.8902	14.9791	15.3577	15.2534	15.1738	15.0494	15.0292	14.9774
ACOT11	15.5455	15.065	15.353	15.2082	15.2815	15.1789	15.1413	15.0279	14.9388	15.0916	14.9187	15.0687	14.3888	14.497	14.3842
XIRP2	15.9667	15.343	15.6191	15.8924	16.4998	15.7448	14.2506	15.7417	15.0434	13.7033	13.6291	14.6869	14.1575	14.2707	14.4968
RTRAF	15.9455	15.962	15.9808	16.0086	16.1681	15.9572	16.2732	16.2637	16.4287	13.8154	13.8071	13.5645	13.0142	12.9406	12.9128
LSS	14.1194	14.2563	14.2962	14.5392	14.6003	14.1886	15.1824	15.4758	15.3007	15.3231	15.1978	15.3757	15.7175	15.6785	15.7713
VCPIP1	14.9	14.8296	15.0901	15.132	14.9341	15.0351	14.5108	14.9026	14.7804	15.4367	15.1193	15.1298	15.0346	14.9666	15.1491
MAP1B	15.193	15.6459	15.5214	15.5572	15.4082	15.48	15.2891	15.372	15.3283	14.4878	14.4166	14.3432	14.2267	14.3427	14.3183
COL14A1	16.2508	17.7955	17.5867	14.0742	13.6584	13.9574	15.6233	15.5439	15.9135	14.2377	14.3125	14.4655	13.8163	13.7959	13.8739
EPHX2	13.0873	12.8564	12.7225	14.7538	14.8243	14.9029	16.1676	16.1477	16.1346	15.6743	15.5526	16.3217	15.3913	15.1605	15.2055
HSPA12B	14.7026	13.969	14.0461	15.0333	14.9873	14.8733	15.0542	14.8952	14.9567	15.197	15.1349	14.8192	15.8342	15.7814	15.6156
HDAC2	14.9266	15.0884	15.1489	14.9486	15.1082	14.9224	15.0577	15.2369	15.0531	14.7956	14.8662	14.9793	14.602	15.0094	15.1431
COASY	14.9455	14.9411	14.6795	14.9831	14.9206	14.9876	14.8577	14.7181	14.8942	14.9995	15.2723	15.092	15.1069	15.2205	15.205
PLAA	14.8456	14.7165	14.452	14.9793	14.9506	15.1255	15.0628	14.9812	14.62	15.0993	15.1846	15.4662	15.0895	15.001	15.1912
CAND1	15.917	16.3714	16.277	15.6998	15.79	15.7709	15.8384	15.9298	15.8032	13.2082	13.3134	13.1795	13.913	13.8758	13.8647
GMPPB	15.0294	15.4356	15.5317	15.3514	15.602	15.717	15.3205	15.242	15.531	14.6986	14.7059	14.8467	13.7376	14.0658	13.9077
SDCBP	14.8007	14.5185	14.3659	14.3986	14.5075	14.1244	15.3935	15.0568	15.4123	15.6496	15.1906	15.4315	15.5231	15.281	15.066
IGKV1-5	15.7127	17.2117	16.7186	14.5424	14.1779	14.2753	13.3862	13.475	13.947	15.1123	14.0037	15.4621	15.7946	15.5753	15.3115
ENDOD1	15.0452	15.7186	15.5202	14.5724	14.4535	14.4823	15.1412	15.0423	15.263	15.048	15.0392	14.9704	14.7661	14.7525	14.8897
FITM1	15.3254	15.0622	15.3483	15.0378	14.7738	15.0007	15.7501	15.1652	15.1746	14.7999	14.6784	14.2689	14.3473	NA	NA
LRRC40	15.1076	14.9896	15.2325	15.3472	15.1032	14.8812	15.2426	15.2826	15.4466	14.6799	14.407	14.5106	14.774	14.8473	14.8139
PPM1F	15.1153	15.1828	15.2329	14.8353	14.8102	14.8698	15.4028	15.2526	15.6537	14.2809	14.3236	14.1405	15.0395	15.1917	15.3282
FDX1	15.7498	15.4938	15.0308	15.405	15.5683	15.253	15.1688	14.9429	15.2173	15.0208	14.0891	14.4186	14.3002	14.5187	14.4084
SPEG	15.2894	14.6384	14.9415	15.036	15.255	15.1218	14.3752	15.0086	14.764	15.0392	15.001	14.9456	15.0263	15.013	15.0928
STK24	15.095	15.1251	15.0766	15.2704	15.2681	15.3473	15.2306	15.4195	15.223	14.505	14.4025	14.43	14.5992	14.7459	14.8013
DNM3	14.9868	14.4079	14.7796	15.2334	15.0648	15.1388	14.6835	14.7784	14.5084	15.2339	15.4107	15.5885	14.8615	14.7777	15.0295
AIMP1	14.7933	15.1774	14.9043	15.1793	15.1785	15.3627	15.3959	15.3537	15.3522	14.8419	15.2245	14.3975	14.4477	14.3769	14.4298
RHOC	15.2007	15.5801	15.3801	15.4295	15.0262	15.3467	14.9351	14.6448	15.1019	14.4336	14.6793	14.4907	14.6344	14.7894	14.7247
DPP3	14.8337	15.0439	14.9591	14.7667	14.5923	14.6447	14.9625	15.0376	15.1214	15.2363	15.1638	15.4671	14.9147	14.8533	14.7988
MRPL23	14.7183	14.1519	14.5152	14.7704	14.8526	14.8278	14.5113	14.5513	14.6611	15.0624	15.8764	15.4184	15.4768	15.558	15.4279
ACY1	13.9038	14.3888	14.3148	15.528	15.1391	15.5362	14.5157	14.4266	14.5393	15.7908	15.6784	16.8454	14.5486	14.6053	14.6063
RBMX	15.4883	16.2127	15.85	16.085	16.0742	16.0816	16.0092	16.2028	15.9637	14.0493	13.494	13.3503	13.4539	13.1816	12.8579
MRPS10	14.8352	14.3542	14.5627	14.838	14.8609	14.8584	14.7892	14.8011	14.5578	15.266	14.9633	14.9869	15.6222	15.6503	15.3887
OGA	15.4837	14.5584	15.7354	15.0881	14.8051	14.7797	15.1929	15.1216	15.0098	14.5218	14.1403	14.3712	15.2209	15.6016	14.7033
BLMH	15.0533	14.9719	15.0943	14.8458	15.0413	14.9707	14.9991	14.9148	14.7953	14.9529	15.0413	14.9401	14.9846	14.9318	14.7687
NADK2	15.3015	15.2753	15.1201	15.0502	15.3405	15.3903	15.5411	15.0072	14.5263	14.19	14.4084	16.3842	14.3999	14.15	14.2209
CD14	14.2245	15.11	14.6928	14.3775	14.5019	14.5058	14.9709	15.0632	15.1829	15.8323	15.9017	16.382	14.7041	14.4088	14.3976
CST3	16.4473	16.8395	16.6097	14.7094	14.3404	14.59	15.5519	15.4935	15.5956	13.9653	13.6928	14.218	14.0007	14.0968	14.073
IGHV3-72	15.6879	14.5871	16.0723	14.5688	13.7471	13.2594	13.642	13.7529	16.4301	15.2942	12.1137	14.9283	16.2262	17.3951	16.4805
PPM1A	15.2801	15.168	15.1974	15.2896	15.1705	15.0281	15.5427	15.4301	15.5903	14.7873	14.381	13.9123	14.526	14.3945	14.4597
GLIPR2	15.0361	15.84	15.5423	14.4101	14.1188	14.3703	14.972	15.1	15.4305	15.362	15.5272	15.0933	14.1648	14.5024	14.6833
LHPP	14.4401	14.8377	14.7928	14.7787	14.7476	14.9241	14.7436	14.821	14.7591	15.5493	15.6378	16.3755	14.7186	14.4653	14.5447
STX7	14.4222	14.9647	15.1657	15.2603	15.4245	14.9541	15.5325	15.6043	14.9345	14.3825	14.4535	14.637	15.0184	14.8221	14.5559
TBCA	14.747	15.8353	15.6369	16.0857	16.1661	15.0958	16.4799	16.5716	16.2434	13.6112	13.6307	14.0211	13.725	13.3017	12.9726
WDR77	14.8435	15.1119	14.9843	14.5721	14.6818	14.9176	14.8222	14.7494	14.629	15.5352	15.0374	15.0705	15.1051	14.8925	15.1589
SKIC3	15.0901	15.0918	15.1421	14.9775	14.9646	14.9435	14.787	14.894	14.8761	14.9084	14.8367	14.8473	14.9899	14.8601	14.8833
CAPRIN1	15.1042	14.5139	14.6902	15.2881	15.1943	15.2993	14.8812	14.9566	14.8702	14.9194	15.1678	14.9074	14.7858	14.7445	14.7403
NPEPL1	14.7394	14.8883	15.509	14.708	14.7952	14.9925	14.8043	14.7868	14.7135	14.7651	15.029	15.0262	15.044	15.1371	15.1144
TMEM38B	14.5252	14.35	14.5643	15.2261	15.1922	15.5932	14.8822	14.661	14.6197	14.7135	15.182	14.8069	15.0301	15.4821	15.2231
NIBAN2	14.8709	15.5705	15.4062	14.8306	14.7401	14.8007	14.9218	15.0693	15.0022	14.7649	14.996	14.974	14.5962	14.8454	14.5943
SULT1A1	14.5059	14.6263	14.47	15.0368	14.7286	15.0446	14.8226	14.4666	14.3645	16.0591	15.6643	15.4679	14.6996	15.1459	14.8742
SCRN3	15.0756	14.5654	14.5189	14.5453	14.602	14.6354	14.9918	14.884	14.8636	15.3323	15.2488	15.1454	15.2092	15.0834	15.2478
RALY	15.0409	15.0677	15.1369	15.0668	15.3031	15.0932	15.0361	15.2094	15.0866	14.5774	14.6757	14.1153	14.6271	14.9451	14.9561
HDGFL3	14.5937	14.9879	15.1757	14.6278	14.9781	14.9479	15.1887	15.2745	14.8316	14.4168	14.8687	15.1352	15.0184	14.8213	15.0631
SUGT1	15.1809	14.7564	14.389	15.0516	15.0227	14.9646	15.0297	14.768	14.6329	15.0107	14.9587	15.1895	14.8471	14.8652	15.2423
COL28A1	12.0433	11.7475	10.6751	15.3704	15.7553	15.9372	14.9554	15.0438	14.7764	17.1686	16.9968	16.2189	15.8891	15.8551	15.4666
MAPK14	14.6247	14.5056	14.4839	14.8658	14.7225	14.9421	15.0703	14.9957	14.9576	14.8765	14.9033	15.0232	15.1708	15.3145	15.4038
SH3GLB1	14.9993	15.1899	15.1599	15.2036	15.1678	15.1914	15.1034	15.1679	15.6602	14.7259	14.6888	14.445	14.4318	14.3739	14.3506
EEF1E1	15.178	15.3746	14.66	15.143	15.1092	15.1874	15.0095	15.2887	15.2946	14.7828	14.9578	14.5297	14.5513	14.3387	14.437
QSOX1	15.1642	16.495	16.0501	14.5904	14.488	14.4854	14.9649	14.9916	14.9917	14.0926	14.2527	14.6401	14.747	14.8838	15.0025
EIF3C	15.4468	15.328	15.3625	15.3118	15.2779	15.3427	15.5655	15.537	15.4848	14.3897	14.2864	14.0536	14.0428	14.0782	14.2734
COPG1	14.8699	15.2784	15.1934	14.9883	15.0915	14.9902	15.2547	15.2248	15.0714	14.8212	14.8458	14.792	14.347	14.4847	14.5026
RAB12	14.9784	14.9111	14.8853	15.1643	15.2578	15.105	15.1595	15.2194	14.8871	14.3089	14.625	14.462	14.9519	14.8473	14.9765
MRPL44	14.7962	14.5205	14.5574	15.1197	15.0279	14.8744	14.9192	14.8606	14.153	14.811	15.5216	15.0655	15.3351	15.0634	15.0981
ADI1	14.8127	14.6319	14.5349	15.2574	15.0714	15.1202	15.1659	15.0394	15.0479	14.6959	14.8953	15.1256	14.7235	14.7728	14.8069
H6PD	14.7884	14.8765	14.911	14.4149	14.5719	14.2144	15.151	15.1535	15.0437	14.917	14.7684	14.8855	15.1003	15.5471	15.3498
TXLNB	15.4385	14.8977	14.9752	15.7347	15.7459	15.6205	14.8139	15.0208	14.8103	14.1557	14.0481	14.0193	14.7645	14.8297	14.7766
JCHAIN	14.8454	16.1433	15.3052	13.3572	12.8529	12.996	14.7224	14.6848	15.1897	13.4698	13.4487	15.765	16.9927	16.8854	16.9892
GFUS	15.5081	15.8379	15.6868	14.6229	14.3389	14.3956	15.0644	15.1141	15.1193	14.3878	14.425	14.4847	14.9535	14.8718	14.8296
ERH	15.5551	16.0319	15.868	15.9783	15.966	15.7034	16.4104	16.1935	15.7753	13.8809	14.2699	13.9018	13.2823	12.781	12.0298
SFXN3	15.9905	16.9481	16.6912	14.3064	14.0517	14.5305	16.0359	16.0675	15.9884	13.6772	13.566	14.0164	13.909	14.1039	13.7235
LRPAP1	15.4247	15.801	14.981	15.1571	15.3121	15.2019	15.8225	15.5172	15.3749	13.9338	14.3201	13.9108	14.1596	14.1288	14.5443
UBE2G1	15.3619	14.626	14.7687	15.9225	15.9566	15.7095	15.6867	15.6612	14.9251	13.905	14.2956	14.2672	14.4037	14.3293	13.7278
ITGA1	15.3453	15.8557	15.8694	13.8889	14.0554	14.1933	14.918	14.3689	15.2534	14.7411	14.7061	14.9197	14.9038	15.0314	15.4545
HSPA12A	14.406	14.8986	14.5849	15.0699	15.1328	15.0663	15.0503	14.9254	14.964	14.8952	14.9223	14.7851	14.7998	14.9919	15.0046
SF3B3	14.903	14.9321	14.9866	14.6554	14.7746	14.8013	15.0525	15.2079	15.0016	14.6627	14.9018	14.65	14.9618	14.9525	15.0407
MTX1	15.3596	15.2728	15.0892	14.9846	14.8749	14.7227	15.3571	15.247	15.2908	15.2612	15.0066	15.37	13.8358	13.9181	13.8523
G3BP1	15.0301	14.7584	14.9076	15.4241	15.323	15.2402	14.9801	15.0145	15.1426	14.6829	14.4895	14.0819	14.6521	14.8548	14.8534
IGHD	18.8082	19.9781	19.9678	12.5704	NA	11.9908	15.331	15.4785	15.61	11.7389	12.9453	13.9163	13.1623	13.5701	13.4703
LRP1	14.6111	15.5453	15.2175	14.5416	14.3178	14.391	15.0826	15.1647	15.4072	15.1615	14.978	14.5628	14.7096	14.8438	14.8426
ITGB1BP2	15.268	14.4637	14.8806	15.9405	15.9219	15.8484	15.2406	15.4537	15.0497	14.4227	14.498	14.3953	13.6843	14.0554	14.2319
HSPBP1	15.1542	14.6985	14.8659	15.0212	15.365	15.218	14.9835	15.2242	14.8682	14.4472	14.3669	14.6563	14.9026	14.6922	14.8652
FNTA	14.6493	14.7025	14.4856	15.0404	14.7948	14.886	14.9265	14.7451	14.8337	14.9834	14.9538	14.9371	15.0832	15.1489	15.1381
AIMP2	15.8147	15.5899	15.6912	14.9235	15.221	14.8718	15.7717	15.5662	14.8951	13.4428	14.8589	15.7357	13.8605	13.8694	13.0873
LCMT1	15.0241	14.5945	14.8086	15.4263	15.3858	15.3534	15.3531	15.3095	15.2131	14.5605	14.8032	14.408	14.4215	14.3096	14.2168
MAP2K1	15.0663	15.1436	15.1675	15.3557	15.1614	15.3089	14.9611	15.023	15.2608	14.7332	14.4133	14.8361	14.1764	14.1795	14.3995
RRBP1	14.8726	15.5506	15.2318	15.5135	15.3979	14.8132	14.852	15.7445	15.1541	14.4914	14.4201	15.4001	14.2745	13.7067	13.758
LAMTOR3	14.5695	14.8449	14.7064	15.1403	15.0823	15.209	15.5412	15.5609	15.2493	14.0875	14.1924	15.0539	14.3771	14.7195	14.8279
GPD1	13.298	13.6769	13.6778	15.7198	15.5737	15.4393	15.8839	15.0004	14.7321	15.509	15.8239	15.5801	14.6418	14.6851	13.8966
EARS2	15.1614	14.4094	14.8407	14.2889	14.4665	14.4448	14.7975	14.7825	14.5327	14.7973	15.0148	15.0867	15.602	15.4987	15.3762
CPT1A	15.0345	14.6963	15.0644	14.6876	14.6438	15.081	15.2709	15.4199	15.2589	14.1912	14.2664	14.385	15.0178	15.0321	15.0445
CISD2	15.2179	15.1328	15.2054	15.6026	15.5221	15.5757	15.5677	15.4689	15.2081	14.0634	14.174	13.6053	14.3777	14.2485	14.1219
SLC25A13	14.6251	14.6583	17.0925	14.2186	14.3867	14.5546	16.2	15.2968	14.4244	14.489	14.6724	15.8447	14.1059	14.2436	14.2477
PPP3R1	14.9111	15.0271	14.812	14.8182	14.6263	14.803	14.8942	14.8376	14.8821	14.7197	15.078	15.0538	14.9243	14.8543	14.7371
[truncated: 4,654 more rows]
