# Supplementary material for: Quantitative proteomics of formalin-fixed, paraffin-embedded cardiac specimens uncovers protein signatures of specialized regions and patient groups
Source: Nat Cardiovasc Res. 2025 Sep 26;4(10):1409–23. doi: 10.1038/s44161-025-00721-2 (PMC12520988; doi:10.1038/s44161-025-00721-2)
Supplement: Supplementary file 12 — Statistical source data. [file 44161_2025_721_MOESM12_ESM.xlsx]

## Sheet: Sheet1
Variance partitioning analysis SAN
Gene	Pairs	Region	Residuals
ABCB7	0.529089	0.470143	0.000767179
PDHB	0.530623	0.46785	0.00152681
RAB5C	0.401073	0.596118	0.00280867
GSTT1	0.951499	0.0450399	0.00346138
PDHX	0.508503	0.487689	0.00380737
GCDH	0.502128	0.493846	0.00402559
MPST	0.983519	0.012451	0.0040296
RANBP1	0.492388	0.50263	0.00498188
MAP4	0.808161	0.186318	0.00552158
RPL34	0.842107	0.151564	0.00632887
CYBRD1	0.872809	0.120484	0.00670717
L2HGDH	0.113817	0.879087	0.00709573
PLCB1	0.480681	0.511622	0.00769643
AGRN	0.807353	0.184635	0.00801234
ECI2	0.120928	0.870561	0.00851061
GPT	0.889001	0.10229	0.00870908
FMOD	0.203293	0.787554	0.00915344
FAH	0.966003	0.0247909	0.00920587
PA2G4	0.795463	0.194926	0.0096103
PLCD1	0.0435014	0.946815	0.00968391
BPGM	0.985206	0.00458623	0.0102073
DLAT	0.689615	0.299843	0.0105416
PDHA1	0.508214	0.481139	0.0106472
POTEF	0.434918	0.553486	0.0115963
FAHD2A	0.623926	0.364433	0.0116415
PRAF2	0.290606	0.697716	0.0116779
RPL31	0.422102	0.566018	0.0118796
OSBP	0.386762	0.601228	0.0120108
CSRP1	0.265045	0.722602	0.0123533
CAPZB	0.482393	0.504965	0.0126418
FABP1	0.98161	0.00519129	0.0131982
EMILIN1	0.732117	0.253935	0.0139478
DLST	0.235354	0.750372	0.0142743
RPL18A	0.671947	0.31369	0.0143626
OXSM	0.0898805	0.895593	0.0145261
ATP5PB	0.103275	0.881714	0.0150102
ALDH5A1	0.452362	0.532531	0.0151067
NDUFA8	0.129566	0.854995	0.0154394
TMEM245	0.963354	0.0211547	0.0154911
PTGR1	0.984447	3.39284e-23	0.0155526
TFAM	0.92179	0.0623175	0.0158925
EXOG	0.839554	0.144145	0.0163017
MYLK3	0.147962	0.835508	0.0165293
TST	0.845906	0.13754	0.0165536
S100A1	0.0155337	0.967807	0.0166598
NIBAN1	0.845682	0.137455	0.0168626
TACC2	0.462239	0.520669	0.0170924
MACF1	0.2379	0.744714	0.0173861
SLMAP	0.827884	0.15447	0.0176459
CRIP1	0.478981	0.503218	0.0178014
NDUFS6	0.0842991	0.897733	0.0179678
PRKACB	0.584173	0.397842	0.0179841
CA2	0.960487	0.02152	0.0179927
ALDH4A1	0.679041	0.302944	0.0180148
SLC27A6	0.497595	0.483793	0.0186119
ABCB8	0.496789	0.484403	0.0188083
WDR44	0.542445	0.438342	0.0192131
ACO2	0.0507316	0.929979	0.0192896
HTRA2	0.494301	0.486228	0.0194715
FBP1	0.980178	1.04942e-12	0.0198222
RAB35	0.619679	0.360458	0.0198631
AHNAK	0.520124	0.459787	0.0200892
CLU	0.858927	0.120252	0.0208211
ITGA3	0.253297	0.725261	0.0214416
RAB11FIP1	0.263364	0.714246	0.0223891
RPL13	0.702947	0.274663	0.0223903
CPS1	0.977505	1.58143e-12	0.022495
AUH	0.366381	0.611096	0.0225235
FDXR	0.0872309	0.889881	0.0228882
RRAS2	0.949771	0.027216	0.0230133
RBP4	0.931227	0.0452779	0.0234947
EPHX2	0.954039	0.0224324	0.0235282
FKBP8	0.960198	0.0158076	0.0239948
FUT11	0.768786	0.207143	0.0240714
TUBB2A	0.246194	0.72956	0.0242463
APEX1	0.42026	0.554958	0.0247822
SDHAF2	0.242036	0.733114	0.0248497
ACOT13	0.104104	0.870838	0.0250573
COQ8A	0.882742	0.0910203	0.0262374
NDUFV2	0.159965	0.813667	0.0263684
COL12A1	0.373616	0.599755	0.0266283
CD248	0.752781	0.220261	0.0269579
TMBIM1	0.78475	0.188202	0.0270487
CAV1	0.931706	0.0409577	0.0273364
MICOS10	0.222873	0.749624	0.0275036
ARPC4	0.0581092	0.914315	0.0275762
CS	0.291398	0.680835	0.027767
NHERF1	0.807957	0.164271	0.0277717
FKBP3	0.972114	0	0.0278865
CLIC4	0.250769	0.721233	0.0279978
OGDH	0.0859212	0.885695	0.0283834
CPPED1	0.820033	0.15148	0.0284871
PCCA	0.268402	0.702985	0.0286132
PKLR	0.971321	0	0.0286794
FAHD1	0.668403	0.302854	0.0287433
FLNA	0.0679279	0.903139	0.0289335
TWF2	0.440744	0.52986	0.0293967
SDHA	0.0453873	0.925023	0.0295897
TKFC	0.969673	3.22471e-13	0.0303266
WDR1	0.616675	0.352769	0.0305561
HMGCL	0.896005	0.0727569	0.0312379
GNG5	0.450631	0.517971	0.0313988
MFSD10	0.744944	0.222701	0.0323552
PHKB	0.548233	0.418323	0.033444
CARHSP1	0.721534	0.244923	0.033543
ATP5PD	0.0468973	0.919497	0.0336056
CPT2	0.83098	0.135408	0.0336116
RPL30	0.859447	0.10672	0.0338329
LMCD1	0.184759	0.781133	0.0341072
TTLL9	0.349768	0.615451	0.0347817
MYL9	0.36365	0.600828	0.0355218
THSD4	0.262568	0.701521	0.0359115
DGLUCY	0.719745	0.244338	0.0359173
CNPY2	0.529769	0.433847	0.0363837
ARPC1B	0.194446	0.769098	0.0364563
FERMT2	0.41238	0.550892	0.0367288
FOLR2	0.506699	0.456269	0.037032
AHSG	0.962809	1.65045e-10	0.0371911
PDCD5	0.783776	0.178894	0.0373296
ACY1	0.941939	0.0206794	0.0373817
COL18A1	0.241163	0.721236	0.0376003
PPME1	0.797092	0.165292	0.0376154
ACTN4	0.383506	0.578876	0.037618
NECAP2	0.30892	0.653433	0.0376478
CALD1	0.194378	0.767951	0.037671
TMX1	0.457181	0.505018	0.0378012
RAB18	0.61585	0.345754	0.0383965
GATM	0.961597	0	0.0384028
COX5B	0.0757624	0.885779	0.0384589
OXCT1	0.179928	0.78143	0.038642
RHOA	0.422639	0.538427	0.0389344
CASQ2	0.514006	0.447007	0.0389867
RPS10	0.6578	0.302921	0.0392782
EPPK1	0.663761	0.29682	0.0394188
COL15A1	0.617825	0.342215	0.0399596
DECR1	0.0583848	0.900963	0.0406526
PARP1	0.871624	0.0876355	0.0407403
ITGA7	0.94542	0.0135318	0.041048
MCAM	0.36004	0.598887	0.0410724
LRRC57	0.442375	0.516247	0.0413789
F11R	0.952371	0.00623646	0.0413922
PITRM1	0.671854	0.286729	0.041417
CDKN2C	0.325876	0.632529	0.041595
PLEC	0.615626	0.342597	0.041777
GNAQ	0.275389	0.682828	0.041783
FKBP1A	0.600684	0.357417	0.041899
SFXN3	0.318161	0.639753	0.0420861
COX7A2L	0.0760649	0.881687	0.0422485
ABCA8	0.655898	0.301614	0.0424877
RAB5B	0.716795	0.240664	0.0425409
PCCB	0.200073	0.757242	0.0426854
SRRT	0.38646	0.570792	0.0427477
NDUFB6	0.17941	0.777585	0.0430058
P4HA1	0.842235	0.11436	0.0434051
MYOF	0.186854	0.769626	0.0435199
S100A11	0.00338896	0.952861	0.0437505
GNPNAT1	0.955945	4.60501e-13	0.0440552
GLUL	0.737356	0.218455	0.0441892
VPS26B	0.577436	0.37817	0.0443941
FMC1	0	0.955518	0.0444816
HSP90AA4P	0.931369	0.0234751	0.0451563
ABI3BP	0.0567517	0.898036	0.0452127
SNAPIN	0.348632	0.605792	0.0455758
PLPBP	0.954313	0	0.0456871
CTSC	0.305883	0.648116	0.0460017
VTA1	0.469909	0.483952	0.0461391
ABCB6	0.904498	0.0486874	0.046815
SHOC2	0.358343	0.594789	0.0468684
NDUFA13	0.230535	0.722443	0.0470217
CAP2	0.385211	0.567447	0.0473417
UQCRC1	0.205921	0.745509	0.0485706
TAPT1	0.687883	0.263446	0.0486702
KYAT3	0.95119	0	0.0488101
NDUFA5	0.142486	0.808358	0.0491562
PDP1	0.670509	0.280308	0.0491824
PYGM	0.296066	0.654627	0.0493072
NDUFS3	0.223958	0.726683	0.0493595
SERPINH1	0.607132	0.343495	0.0493722
MT-CO2	0.124041	0.82645	0.0495095
HARS1	0.666761	0.283642	0.0495974
ATAD1	0.394128	0.556259	0.0496131
CAB39L	0.207022	0.743025	0.0499527
RPS3	0.81872	0.131268	0.0500118
DCTN4	0.641894	0.307798	0.0503078
AKR1B1	0.901685	0.0479015	0.0504131
CTSA	0.949201	0	0.0507986
MBP	0.67468	0.274286	0.051034
BCAT2	0.0757326	0.873233	0.0510348
HDGF	0.807189	0.141745	0.0510658
AP1M1	0.631548	0.317252	0.0511998
FUNDC2	0.441094	0.50751	0.0513964
NIT2	0.948415	6.75574e-15	0.0515849
RPL10	0.730541	0.217825	0.0516338
LOXL1	0.0627964	0.885436	0.0517678
SYNGR1	0.856416	0.0918139	0.0517701
IDH3G	0.547113	0.401045	0.0518418
SLC27A1	0.533648	0.413633	0.0527194
ALDH6A1	0.673181	0.273225	0.0535946
HAAO	0.868128	0.0782277	0.053644
NDUFA10	0.0445361	0.90153	0.0539343
CORO1B	0.166914	0.77895	0.0541354
MT-ATP6	0.33373	0.611612	0.0546577
VWA5A	0.137209	0.807846	0.0549451
ARPC5	0.0504022	0.894501	0.0550972
TPM2	0.381655	0.563015	0.0553298
IQGAP1	0.0322939	0.912278	0.055428
SORD	0.944529	1.87527e-14	0.0554713
DHRS7C	0	0.943828	0.0561715
NDUFAB1	0.16582	0.777893	0.0562869
D2HGDH	0.28903	0.654185	0.0567848
ECI1	0.146142	0.79684	0.0570182
ENDOD1	0.447356	0.495478	0.0571654
AMER2	0.391355	0.551432	0.0572136
SLC2A1	0.884656	0.0580916	0.0572523
HNRNPAB	0.766647	0.176001	0.0573524
RCN1	0.431096	0.510967	0.057937
RDH14	0.512292	0.429565	0.0581429
TMEM192	0.912095	0.0297575	0.0581476
NT5C3A	0.801821	0.13973	0.0584492
TRNT1	0.295159	0.646365	0.0584754
GATD1	0.0255397	0.915781	0.0586796
PSMC1	0.941318	0	0.0586819
SCARA5	0.177921	0.762996	0.0590826
ASL	0.940853	0	0.059147
PODN	0.359619	0.581082	0.0592991
CAPN5	0.431444	0.509118	0.0594381
BAG5	0.259386	0.681103	0.0595108
EMC2	0.813822	0.126429	0.0597496
TIMM44	0.027367	0.912829	0.0598041
TMEM70	0.247873	0.692117	0.0600098
LASP1	0.445116	0.494816	0.0600677
OGDHL	0.746784	0.193047	0.0601691
HBD	0.888306	0.0513047	0.0603889
NDUFS2	0.269317	0.670185	0.0604989
AOC3	0.232359	0.70684	0.0608019
TIMM50	0.483811	0.455321	0.0608681
CD44	0.402689	0.536426	0.0608844
BTF3L4	0.938931	0	0.0610691
RPL27	0.812086	0.126748	0.0611662
MYLK	0.00470049	0.933725	0.0615745
CAND2	0.437834	0.500447	0.0617189
ADHFE1	0.485926	0.452344	0.0617299
CRAT	0.331363	0.606747	0.0618895
CHDH	0.119076	0.818906	0.0620182
CA3	0.231273	0.706634	0.0620931
KIF5B	0.658838	0.278817	0.0623453
ANXA2	0.168407	0.769232	0.062361
COMTD1	0.510117	0.42749	0.0623934
HSPG2	0.725791	0.211633	0.0625757
ECHS1	0.402383	0.535032	0.0625858
NUDT8	0.213573	0.723755	0.0626718
PLS3	0.115997	0.821116	0.0628866
LYRM7	0.0775392	0.859492	0.0629691
SLC39A14	0.735037	0.201985	0.0629775
IGSF9B	0	0.936922	0.0630776
SRL	0.498837	0.43804	0.0631234
COL6A3	0.302899	0.633967	0.0631338
ACADS	0.258718	0.678014	0.0632687
CBR1	0.441065	0.495106	0.0638292
ECHDC2	0.587303	0.348616	0.0640819
SEPTIN7	1.60287e-13	0.935467	0.0645334
EEA1	0.169679	0.765599	0.0647216
TXN2	0.0238831	0.911162	0.0649545
BAK1	0.27923	0.655314	0.0654563
SCLY	0.900728	0.0337763	0.0654954
RAB6B	0.871071	0.0633366	0.0655922
TUBA8	0.0871425	0.847215	0.0656424
CAVIN4	0.59631	0.337963	0.0657275
NDUFS5	0.0655902	0.868451	0.0659586
ATPAF1	0.0249944	0.908667	0.0663389
HSPH1	0.8433	0.0903573	0.0663426
CAPRIN1	0.878529	0.0550042	0.066467
GOLT1B	0.568416	0.365115	0.0664687
ADSS1	0.432038	0.501451	0.0665114
ADIPOQ	0.515459	0.417655	0.0668858
ADIRF	0.389041	0.543786	0.067173
RPRD1B	0.548291	0.383849	0.06786
PDAP1	0.823832	0.108289	0.0678784
CYB5R1	0.52308	0.409026	0.0678941
RHOT2	0.264883	0.666403	0.0687141
PTGES2	7.8101e-16	0.931205	0.068795
FBN3	0.892422	0.0386358	0.0689419
ACADSB	0.272662	0.658226	0.0691116
CAPN2	0.025682	0.90486	0.0694576
HLA-DPA1	0.93053	0	0.0694699
LAMC1	0.909169	0.0211681	0.0696626
EFEMP2	0.572036	0.358289	0.0696747
MYO1D	0.112705	0.817488	0.0698073
NDUFA11	0.0408458	0.889263	0.069891
COQ3	0.25325	0.676797	0.0699535
DERA	0.499287	0.430339	0.0703736
KHSRP	0.389529	0.539795	0.0706762
HAPLN1	2.79447e-16	0.929122	0.0708781
GSN	0.0576686	0.871392	0.0709399
YWHAH	0.280169	0.648866	0.0709651
NDUFA6	0.26301	0.666023	0.0709677
ABAT	0.928951	3.09691e-14	0.0710485
HNRNPD	0.68895	0.239992	0.0710577
KLKB1	0.836173	0.0927228	0.0711041
ARPC3	0.236472	0.692367	0.0711604
ATP5F1A	0.173969	0.754591	0.0714397
YARS1	0.528277	0.399937	0.0717861
ALB	0.88412	0.0440167	0.0718632
EXOC5	0.669884	0.258074	0.0720426
DHRS7	0.557313	0.370577	0.0721096
ACOT9	0.24329	0.684515	0.0721954
NUDT5	0.538653	0.388998	0.0723497
RTN2	0.279002	0.648304	0.0726939
SSR4	0.223274	0.70354	0.073186
ILF3	0.586728	0.339865	0.0734065
TMEM109	0.850729	0.0757341	0.0735368
SF1	0.626658	0.299745	0.0735962
LCN2	0.815117	0.11113	0.0737529
PHB1	0.115682	0.81027	0.0740481
COX7A2	0.0240782	0.901718	0.0742033
CSRP2	0.203721	0.721961	0.0743175
RPS5	0.564656	0.360256	0.0750875
NDUFB3	0.0726875	0.85219	0.0751225
TMX4	0.901581	0.023109	0.0753097
GNG2	0.165906	0.758487	0.0756064
OPA3	0.330339	0.593736	0.0759255
ITIH2	0.619307	0.304479	0.0762136
NAPRT	0.878287	0.0450485	0.0766646
PSMD13	0.923245	0	0.0767546
MFAP2	0.266727	0.656484	0.0767893
ACADM	0.185456	0.737749	0.0767947
CZIB	0.564849	0.358342	0.0768089
MAP1A	0.59157	0.331133	0.0772965
COQ7	0.484813	0.437884	0.0773034
CASK	0.11843	0.80416	0.0774098
DYNC1I2	0.579874	0.342703	0.0774226
RTCA	0.922452	0	0.0775483
MRPL46	0.922312	2.35457e-08	0.0776884
NACA	0.168263	0.754015	0.0777227
CACYBP	0.759343	0.162933	0.0777237
MAPK3	0.365118	0.557014	0.0778678
HSPA9	6.82759e-17	0.922069	0.0779314
PARVA	0.179221	0.741736	0.079043
PSMC4	0.871676	0.0492708	0.0790529
ACAA1	0.830802	0.090023	0.0791752
PMPCA	0.327941	0.592808	0.079251
ADI1	0.90846	0.0122482	0.0792921
WDR26	0.721861	0.198586	0.0795534
DYNC1H1	0.571715	0.348511	0.0797745
ACOT2	0.387432	0.532781	0.0797862
DMGDH	0.919776	0.000310971	0.0799133
TMSB4X	0.749183	0.170832	0.0799854
CA1	0.895836	0.0241658	0.079998
SNRPD3	0.499022	0.420953	0.0800249
C1QBP	0.621016	0.298871	0.0801129
GSTZ1	0.919684	1.56242e-10	0.0803156
SH3GLB1	0.76276	0.156815	0.0804249
ENO1	0.540547	0.378957	0.0804964
GNG10	0.252999	0.666406	0.0805948
EMC3	0.795345	0.123838	0.0808169
PPM1F	0.31385	0.605078	0.0810717
CORO1C	0.15291	0.765934	0.081156
MYH10	0.383397	0.535414	0.0811891
SUGT1	0.541036	0.377722	0.0812415
TGFBI	0.502138	0.416558	0.0813038
LAMA2	0.440977	0.477641	0.081382
TIMM8B	0.41574	0.502855	0.0814044
MAP7D1	0.885329	0.0331626	0.0815081
NDUFAF7	0.705788	0.212397	0.0818146
RPIA	0.598023	0.319927	0.08205
ANXA1	0.0277389	0.890183	0.0820784
PALM	0.63748	0.280435	0.0820849
MYG1	0.738963	0.178881	0.0821556
PSMD11	0.868873	0.0483754	0.0827516
MGST3	0.178358	0.738491	0.0831506
SGSH	0.453649	0.462988	0.0833621
LMOD1	0.0220305	0.894441	0.0835287
SELENBP1	0.781095	0.13534	0.0835652
FECH	0.484174	0.432104	0.0837222
SNX14	0.899452	0.0167951	0.0837533
PGLS	0.529796	0.386202	0.0840022
LAMTOR2	0.89062	0.0251215	0.0842584
MDH2	0.140847	0.774691	0.0844622
APOD	0.914668	3.207e-22	0.0853321
SNX2	0.373751	0.540641	0.0856076
CCDC127	0.411496	0.502817	0.0856869
NDUFA12	3.36318e-15	0.914306	0.0856944
NDUFV1	0.0726136	0.840845	0.086541
GUCY1B1	0.154762	0.758578	0.0866602
COPS7A	0.623244	0.289837	0.0869191
NCEH1	0.237598	0.675202	0.0872005
STOM	0.883471	0.0293016	0.0872275
PSMC5	0.904466	0.00789686	0.0876367
NID2	0.767455	0.144361	0.0881839
PMPCB	0.570639	0.341052	0.0883093
LSAMP	0.18451	0.726918	0.0885716
FRYL	0.482571	0.428831	0.0885989
CAPS	0.183145	0.728182	0.0886729
HMOX2	0.911202	0	0.088798
TF	0.872742	0.0381757	0.0890825
QDPR	0.882805	0.0279691	0.0892262
NAGLU	0.722274	0.187998	0.0897275
MYH11	0.234758	0.675306	0.0899359
HHATL	0.246989	0.662818	0.0901926
ADK	0.909619	0	0.0903806
AKAP12	0.790585	0.118667	0.0907479
NDUFB5	0.0973612	0.811807	0.0908319
YWHAZ	0.216554	0.692457	0.0909893
COX6C	0.0746947	0.834298	0.0910074
LGMN	0.80641	0.102403	0.0911869
ACO1	0.885836	0.0227315	0.0914329
AMPD2	3.93607e-23	0.908281	0.091719
ECH1	0.437122	0.470437	0.0924405
TOM1	0.863478	0.0440091	0.0925125
ALDH2	0.673257	0.234119	0.0926241
SLC25A4	0.277914	0.629367	0.0927195
SLC2A4	0.152688	0.754377	0.0929345
TUBB	0.369576	0.537356	0.0930675
FKBP4	0.649036	0.257467	0.0934974
ATPAF2	0.15153	0.754609	0.0938601
RAB24	0.5124	0.393613	0.0939869
PSMC2	0.905797	0	0.0942032
NQO2	0.905632	0	0.0943678
A2M	0.905561	0	0.0944391
GM2A	0.788969	0.116469	0.0945621
PCSK1N	0.905196	0	0.0948044
BDH1	0.0321482	0.873037	0.0948144
DCN	0.334617	0.570102	0.0952811
TLN1	0.235331	0.669354	0.0953151
ATP1A3	0.254738	0.64993	0.0953322
CNOT1	0.229582	0.675022	0.0953962
SLC25A10	0.253241	0.65103	0.0957282
NIPSNAP3B	0.535818	0.368433	0.0957494
COX6B1	0.0172303	0.886874	0.0958959
SERPINF2	0.820034	0.0837758	0.0961899
SLC4A1	0.877521	0.026267	0.0962119
SERPINA4	0.605138	0.29848	0.0963812
PIGT	0.637316	0.266154	0.0965293
MIX23	5.54843e-10	0.903301	0.0966986
TNXB	0.646471	0.256748	0.096781
NID1	0.903148	0	0.0968522
MRPL53	0.60306	0.300085	0.0968559
VARS1	0.123847	0.77929	0.0968627
GHITM	0	0.903124	0.0968758
NDUFS4	0.0420337	0.860702	0.0972643
MTHFS	0.860491	0.0421258	0.0973833
MFN2	0.400301	0.501951	0.0977478
VCL	0.254811	0.647159	0.0980308
DRG1	0.642096	0.259738	0.0981654
GOT2	0.0537348	0.848029	0.0982363
TTC38	0.901668	4.70574e-18	0.0983322
SGCB	0.336942	0.564723	0.0983349
SMTN	0.026697	0.87459	0.0987126
CAMK2A	0.878344	0.0225032	0.0991525
CNN1	0.0446661	0.855891	0.0994424
CAMK2G	0.160301	0.740206	0.0994935
HADHA	0.177083	0.723208	0.099709
DNAJC8	0.400731	0.498837	0.100432
CBR4	0.289579	0.609843	0.100579
SMYD5	0.340135	0.559116	0.100749
IBA57	0.226028	0.673005	0.100967
VWF	0.757695	0.141202	0.101103
NDUFS1	0.160884	0.737971	0.101145
PRKAR1A	0.551945	0.346877	0.101178
TNNI1	0.403341	0.495451	0.101207
STBD1	0.842489	0.0561593	0.101352
POSTN	0.362113	0.53628	0.101606
STAB1	0.520308	0.377959	0.101733
SLC25A12	0.163248	0.734876	0.101876
PRKG1	0.0339319	0.864126	0.101942
HDDC3	0.882071	0.0155081	0.102421
PXDN	0.884109	0.0132519	0.102639
EIF2S2	0.751862	0.145399	0.102739
FHL1	0.897041	0	0.102959
SYN2	0.471573	0.42544	0.102987
EPB41L2	0.459981	0.436998	0.103021
ATP5PO	0.076118	0.820694	0.103188
DSTN	0.180302	0.716455	0.103243
ETFA	0.0884593	0.807961	0.10358
SCO1	0.47597	0.420099	0.103931
NIPSNAP3A	0.731986	0.163783	0.104232
NCS1	0.0876609	0.80801	0.104329
ODR4	0.761625	0.133896	0.104478
RBBP4	0.839535	0.0559757	0.104489
ATP5F1C	0.0856507	0.809792	0.104557
RPS29	0.895181	0	0.104819
SCRN2	0.843676	0.0514891	0.104835
PPIA	0.423932	0.4712	0.104868
NDUFA7	0.0303047	0.864819	0.104876
TXNDC5	0.297883	0.597178	0.104939
PTPMT1	0.338093	0.556727	0.10518
RPL37A	0.527153	0.367558	0.105289
CD36	0.192296	0.702162	0.105542
HINT2	0.383901	0.509902	0.106197
SDR39U1	0.126195	0.767263	0.106543
ITGA6	0.893296	4.33331e-22	0.106704
COQ5	0.26639	0.626882	0.106728
EIF5	0.729469	0.163712	0.106819
ATP2B4	0.445364	0.447801	0.106835
RPL5	0.710931	0.181953	0.107116
EEF1D	0.428043	0.464764	0.107193
SRI	0.587281	0.305392	0.107327
UFL1	0.704503	0.188041	0.107456
TIMM21	0.00448991	0.887884	0.107626
STEAP4	0.157153	0.735184	0.107662
CMPK1	0.786803	0.105515	0.107682
MAPK1	2.43582e-17	0.892001	0.107999
C4B	0.738642	0.153049	0.108309
ATP5F1B	0.295141	0.596496	0.108363
DTNA	0.437935	0.453571	0.108494
PDGFRB	0.0958368	0.795389	0.108775
C6orf136	0.00748986	0.882769	0.109741
SRXN1	0.822409	0.06755	0.110041
CYFIP1	0.205349	0.684425	0.110227
TRIM47	0.174758	0.714926	0.110316
NADK2	0.868333	0.0208077	0.11086
FH	0.120783	0.768007	0.111211
MYH6	0.605589	0.28302	0.11139
ATP5PF	0.000602308	0.88799	0.111407
CCNY	0.347495	0.541057	0.111448
TAGLN2	0.146623	0.741906	0.111471
G6PD	0.210664	0.677327	0.11201
ME3	0.169855	0.718055	0.11209
MCCC1	0.800726	0.08702	0.112254
RAB34	0.348212	0.539526	0.112263
LSM3	0.144627	0.743056	0.112317
SH3GL1	0.110213	0.777309	0.112478
ABHD10	0.887476	2.43947e-14	0.112524
SH3BGR	0.799344	0.0881274	0.112529
ETFB	0.157375	0.730082	0.112542
BCO2	0.412374	0.475071	0.112555
SEPTIN2	0	0.887318	0.112682
DNAJC30	0.0667854	0.820523	0.112691
BCS1L	0.191914	0.695268	0.112818
RRAS	0.493801	0.393376	0.112823
ETHE1	0.887128	0	0.112872
NNMT	0.870514	0.016538	0.112948
RPL23A	0.570984	0.315831	0.113186
WNT2B	0.75296	0.133636	0.113404
WDR37	0.883482	0.00310769	0.11341
NDUFB10	2.38982e-12	0.886522	0.113478
FAM136A	0.0217203	0.864535	0.113744
CSTB	0.617129	0.268748	0.114123
CES2	0.244294	0.641563	0.114143
PTGFRN	0.885468	0	0.114532
DYNLRB1	0.861553	0.0238875	0.114559
HMOX1	0.885219	2.40381e-22	0.114781
ARF6	0.479536	0.405658	0.114806
FAM3C	0.777794	0.107078	0.115128
UROD	0.698997	0.185295	0.115708
AKR1C3	0.602783	0.281203	0.116014
PIGS	0.883869	0	0.116131
C19orf12	0.883848	0	0.116152
TMED4	0.686254	0.197036	0.11671
ACSL4	0.883154	3.37602e-15	0.116846
NCDN	0.28932	0.593781	0.1169
SLC25A42	0.264384	0.618476	0.117141
GET3	0.535163	0.347505	0.117332
NECTIN2	0.838863	0.0437018	0.117435
SLC27A4	0.669244	0.213319	0.117437
AFM	0.778234	0.104115	0.117651
UQCRC2	0.0322731	0.849998	0.117729
NDUFA3	0.0891755	0.791947	0.118877
YWHAQ	0.117442	0.76354	0.119019
TK2	0.307331	0.573629	0.11904
CD99	0.786525	0.0940946	0.11938
MYH9	0.564599	0.315982	0.119419
IPO11	0.822877	0.0574288	0.119694
AIFM1	0.00353825	0.876585	0.119877
ARCN1	0.725135	0.154774	0.120091
SCN7A	0.237336	0.642441	0.120223
ITGA5	0.879759	1.9796e-38	0.120241
ATP5MK	0.221236	0.658494	0.120271
SYNCRIP	0.580523	0.299165	0.120312
TIMM8A	0.183635	0.695798	0.120566
CMBL	0.87844	0	0.12156
RGN	0.878385	8.80563e-12	0.121615
XPO1	0.560366	0.318004	0.12163
THBS1	0.253209	0.624927	0.121864
CLPP	0.87766	0	0.12234
IDH3B	0.329638	0.547915	0.122447
MMRN2	0.877529	0	0.122471
MRPL47	0.672831	0.204597	0.122572
PFN1	0.660873	0.216553	0.122574
PBLD	0.877246	0	0.122754
SYN1	0.388387	0.488741	0.122872
GAMT	0.877011	0	0.122989
PLN	0.444121	0.432817	0.123063
LAMA4	0.713184	0.163688	0.123128
RPLP2	0.711957	0.164517	0.123526
RPS3A	0.636863	0.239446	0.12369
ECM1	0.717157	0.159145	0.123697
RIDA	0.826132	0.0498701	0.123998
TMOD3	0.468003	0.407989	0.124009
GIMAP4	0.619607	0.256162	0.124231
NDUFA4	0.0137978	0.86186	0.124342
DDAH2	0.0414894	0.833909	0.124602
UQCRB	0.038484	0.836905	0.124611
SYNJ2BP	0.478584	0.396776	0.12464
APOB	0.857975	0.0169431	0.125082
ROCK2	0.0647476	0.810093	0.12516
GUCY1A1	0.0964853	0.778341	0.125173
COLGALT1	0.421238	0.452226	0.126536
ACAD8	0.560653	0.312295	0.127052
AARS1	0.193434	0.679488	0.127079
GUSB	0.872915	8.95523e-22	0.127085
RPL8	0.765351	0.107546	0.127103
LDHD	0.630331	0.242496	0.127173
SLC25A40	0.421212	0.451546	0.127243
PAFAH1B3	0.408615	0.463996	0.127389
ITGB1	0.50985	0.362449	0.127702
INPP5A	0.710734	0.161452	0.127814
PACSIN2	0	0.871957	0.128043
MT-CO1	0.019457	0.852377	0.128166
RPS14	0.519448	0.352167	0.128385
RPS16	0.581477	0.290084	0.128439
DOLK	0.871337	0	0.128663
ALAD	0.71995	0.151364	0.128686
NT5DC1	0.494287	0.376801	0.128912
COX7A1	9.50008e-09	0.870811	0.129189
HP	0.706108	0.164613	0.129279
HAGH	0.746163	0.12437	0.129466
SUB1	0.0227934	0.847712	0.129494
MECR	0	0.869436	0.130564
CNN3	0.0908728	0.77841	0.130717
OLA1	0.237203	0.631977	0.13082
EML4	0.651261	0.21763	0.131108
COL6A1	0.0676608	0.801224	0.131115
PHKA2	0.454343	0.414531	0.131127
VDAC3	0.0949378	0.77379	0.131272
PLXDC2	0.281271	0.5873	0.131429
DNASE2	0.70272	0.165087	0.132194
ACADVL	0.112175	0.755515	0.132311
NCL	0.440167	0.427417	0.132416
SLC44A1	0.110813	0.756486	0.1327
CAPZA1	0.165807	0.700885	0.133308
PLSCR3	0.553894	0.312757	0.133349
MYL6	0.350797	0.51584	0.133363
NAPA	0.555188	0.310948	0.133864
ZYX	0.0605451	0.80502	0.134435
ELANE	0.859991	0.00535873	0.13465
REEP5	0.860757	0.00447315	0.13477
B3GLCT	0.837005	0.0281164	0.134878
NDUFB1	7.90671e-13	0.86502	0.13498
AFG3L2	6.09359e-09	0.865016	0.134984
RASIP1	0.86469	1.69539e-12	0.13531
PET100	0.665666	0.199018	0.135316
ANXA6	0.799978	0.0646942	0.135328
EMC1	0.75715	0.107481	0.135369
DLD	1.24986e-12	0.86455	0.13545
TBC1D4	0.843913	0.0205687	0.135518
METAP2	0.755798	0.108669	0.135533
S100A6	0.064502	0.799933	0.135565
LRRC59	0.633175	0.231225	0.135601
EDF1	0.864286	3.8213e-21	0.135714
COX4I1	0.077702	0.786129	0.136169
SET	0.0683735	0.795451	0.136176
RPL27A	0.690053	0.17375	0.136197
MELTF	0.419797	0.443857	0.136346
TRIM28	0.480811	0.38282	0.136369
DCPS	0.19231	0.671182	0.136509
RBM3	0.667045	0.196284	0.136671
SYNE1	0.863259	2.82245e-24	0.136741
OGN	6.69901e-05	0.863025	0.136908
BAG3	0.640777	0.22203	0.137193
GPD2	0.127084	0.735615	0.137301
HNMT	0.612101	0.2505	0.1374
DDT	0.853791	0.00839269	0.137816
ATL3	0.193626	0.668394	0.13798
AHCYL1	0.323803	0.538209	0.137988
HSDL2	0.0661198	0.795883	0.137997
UFM1	0.707163	0.154531	0.138306
TMEM11	0.34532	0.516013	0.138667
PNPO	0.861317	0	0.138683
MT-ND4	0.174484	0.686807	0.138708
RAB23	0.763659	0.0975708	0.13877
TMLHE	0.363065	0.497548	0.139388
MICOS13	2.15504e-14	0.860599	0.139401
UBXN4	0.860568	0	0.139432
SIRT3	0.319214	0.541303	0.139483
DDOST	0.860357	0	0.139643
SDR9C7	0.701421	0.158876	0.139703
PYCARD	0.818924	0.0412226	0.139854
LAMB1	0.860124	7.55381e-14	0.139876
ETFDH	0.14345	0.716479	0.140071
ANXA5	0.404697	0.455195	0.140108
LETM1	0.0771273	0.782701	0.140172
BDH2	0.371109	0.488714	0.140177
IGHV3-74	0.859782	0	0.140218
TXNRD2	0.585956	0.273659	0.140385
FBXO22	0.619502	0.239944	0.140555
NEFM	0.415582	0.443791	0.140627
PLAC9	0.678267	0.181101	0.140633
GFUS	0.323778	0.535348	0.140874
C1orf198	0.171062	0.687529	0.141409
FGF12	0.0386608	0.819799	0.14154
CAVIN3	0.180475	0.677973	0.141553
NDUFV3	0.112987	0.74519	0.141823
FAM210A	0.0552462	0.802903	0.141851
SRP54	0.580443	0.27755	0.142007
CAP1	0.167918	0.68983	0.142252
MSRB2	0.142383	0.715363	0.142254
PLIN3	0.81145	0.0459104	0.142639
ITIH1	0.585223	0.271872	0.142905
PRDX3	0.564652	0.292102	0.143246
BCAM	0.258643	0.598067	0.14329
TMEM167A	0.856459	0	0.143541
DNAJB1	0.534389	0.320722	0.144889
POGLUT3	0.0605814	0.793856	0.145563
GNA13	0.531542	0.322868	0.14559
CHCHD7	0.338709	0.515678	0.145614
AP2A2	0.237415	0.616343	0.146242
AIF1	0.696783	0.156933	0.146283
SOD2	0.0800715	0.773614	0.146314
MT-CO3	0.0213667	0.832197	0.146436
IGKV2-30	0.612664	0.240864	0.146472
AK3	0.42164	0.431874	0.146486
SUCLG2	0.202707	0.650778	0.146515
SLC25A3	0.0388652	0.814506	0.146629
KGD4	6.3672e-11	0.852717	0.147283
LCP1	0.629722	0.22241	0.147868
ISCA2	0.329495	0.52198	0.148525
GORASP2	0.851335	5.18656e-23	0.148665
YWHAB	0.236289	0.614937	0.148774
TAMM41	0.291164	0.559932	0.148904
HSPA4L	0.524446	0.326548	0.149006
GNAI3	0.295316	0.55532	0.149364
COA6	0.247714	0.602366	0.14992
PRDX5	0.112262	0.737784	0.149954
RPS21	0.627828	0.222069	0.150103
RABL6	0.0304886	0.819087	0.150424
PRNP	0.849433	0	0.150567
SERPINB8	0.446176	0.403253	0.150571
MPO	0.84859	0	0.15141
NDUFC2	0.0186159	0.829733	0.151651
SPATA20	0.303081	0.545156	0.151764
ADSL	0.848188	0	0.151812
CKM	0.27037	0.577486	0.152144
CTSG	0.308743	0.539074	0.152183
SERPINA6	0.847794	0	0.152206
PTRH2	0.784005	0.0633897	0.152606
CTTN	0.414185	0.432784	0.153031
CLGN	0.55682	0.290136	0.153044
ANXA11	0.846685	2.22277e-22	0.153315
SELENOM	4.11801e-13	0.846594	0.153406
KTN1	0.0347057	0.81188	0.153414
RAB8B	0.192257	0.654278	0.153465
ATP5ME	0.0715194	0.774938	0.153543
SCRN3	0.846253	0	0.153747
DGUOK	0.00597122	0.840174	0.153855
SNRPE	0.760039	0.0858481	0.154113
AKR1A1	0.767093	0.0787252	0.154182
LAP3	0.845471	2.80056e-22	0.154529
TAGLN	3.50509e-13	0.844229	0.155771
FIS1	0.830565	0.0135015	0.155933
CHMP2A	0.108221	0.735125	0.156655
NDRG4	0.192524	0.650679	0.156797
OAT	0.301228	0.541176	0.157597
DYSF	0.0165548	0.825617	0.157828
RAB7A	0.530113	0.312017	0.157869
LRPAP1	0.841712	2.97489e-21	0.158288
RPL32	0.685763	0.155351	0.158886
DHODH	0.54862	0.291996	0.159385
EEF1A2	0.243393	0.597206	0.1594
RPLP0	0.720467	0.119981	0.159552
GNA11	0.629478	0.210708	0.159815
SGCG	0.124746	0.715371	0.159884
MYL2	0.138483	0.701449	0.160068
SPON1	0.400295	0.439343	0.160362
L3HYPDH	0.39799	0.441276	0.160734
SDHB	2.16752e-11	0.839254	0.160746
HMBS	0.839178	1.30235e-22	0.160822
MT-ND2	0.110338	0.72876	0.160901
S100A4	0.121216	0.717495	0.16129
PPA2	0.338276	0.499625	0.162099
CRP	0.720926	0.116966	0.162107
PPP3CA	0.0165237	0.821235	0.162242
DTD1	0.446012	0.3917	0.162288
OR56B2P	0.314155	0.523316	0.162529
RPL13A	0.566005	0.271232	0.162763
ASS1	0.836732	0	0.163268
COL14A1	0.178255	0.658307	0.163438
HSDL1	0.258987	0.577375	0.163638
PSIP1	0.39287	0.443104	0.164026
VDAC1	0.111818	0.723702	0.16448
CDC37	0.646449	0.189031	0.16452
RPS23	0.729953	0.105172	0.164875
SAR1B	0.435346	0.399729	0.164925
COMMD3	0.267831	0.567187	0.164982
SEPTIN11	0	0.83481	0.16519
SIGMAR1	0.523493	0.311316	0.165191
SCCPDH	0.479344	0.355295	0.165361
GPX1	0.752174	0.0822342	0.165592
CAND1	0.0114854	0.82266	0.165855
WDR77	0.834106	0	0.165894
SFXN4	1.08903e-13	0.833817	0.166183
ENTPD1	0.056767	0.776923	0.16631
CNN2	1.36343e-08	0.833136	0.166864
UQCR10	2.13975e-11	0.833067	0.166933
COPE	0.357764	0.475209	0.167028
SNTB2	0.295743	0.537193	0.167064
NPEPL1	0.0123349	0.81988	0.167785
FN1	0.433717	0.39848	0.167803
MRGPRF	2.08554e-13	0.832039	0.167961
IVD	0.290446	0.541322	0.168232
LRRC20	0.511151	0.320542	0.168307
FNTA	0.353316	0.478307	0.168377
GNAI1	0.237203	0.593826	0.168971
CCDC22	0.119541	0.711264	0.169195
RPL23	0.714957	0.115845	0.169198
PEBP1	0.812451	0.0182772	0.169272
ANXA3	0.830301	9.76705e-21	0.169699
SRP72	0.278452	0.551756	0.169792
HNRNPM	0.783567	0.046526	0.169907
RTRAF	0.812455	0.0176183	0.169926
PCNA	0.722749	0.107108	0.170143
GNG12	0.0553601	0.774229	0.170411
NLN	0.789857	0.0396956	0.170447
HPX	0.701078	0.127833	0.171088
PNPLA6	0.446029	0.382522	0.171449
PITHD1	0.185295	0.64325	0.171455
RNH1	0.828152	1.16789e-20	0.171848
TIMM13	0	0.827928	0.172072
HCCS	6.83416e-14	0.827784	0.172216
NIPSNAP2	0.186945	0.640817	0.172237
RPL10A	0.642372	0.184829	0.172799
TIMM22	0.686416	0.140525	0.173059
HYOU1	0.826808	2.47784e-12	0.173192
MYDGF	0.14283	0.683855	0.173314
FTO	1.70183e-12	0.826623	0.173377
PLGRKT	0	0.826509	0.173491
TRAPPC1	0.556452	0.270016	0.173532
NDUFB11	0.0682968	0.757891	0.173812
OLFML3	0.50062	0.325115	0.174264
MMUT	0.300648	0.524797	0.174555
NDUFB8	0	0.825409	0.174591
EIF3H	0.583469	0.24193	0.174601
BCKDK	0.570764	0.254464	0.174772
SF3B1	0.638431	0.186792	0.174777
RAP1GDS1	0.209428	0.615296	0.175276
HSPD1	0.0580628	0.766197	0.17574
ALDH7A1	0.71568	0.108578	0.175742
GALM	0.72628	0.0974985	0.176221
LPCAT2	0.172497	0.651112	0.176391
RPS24	0.748901	0.0744143	0.176685
RDH13	0.798048	0.0252309	0.176721
RPS15A	0.613272	0.209806	0.176922
CYB5R2	1.34017e-22	0.822421	0.177579
APOO	1.84692e-11	0.822346	0.177654
ROCK1	0.109915	0.712173	0.177913
CREG1	0.746019	0.0760425	0.177938
HIBADH	0	0.82186	0.17814
RABGGTA	0.821651	2.65107e-22	0.178349
HBB	0.769111	0.0525334	0.178356
TMOD2	0.54595	0.27547	0.17858
MT-ND5	0.178711	0.642697	0.178592
ANP32A	0.681649	0.139258	0.179093
COA4	0.124214	0.696653	0.179133
LACTB2	0.759863	0.0609514	0.179186
SND1	0.708452	0.112121	0.179426
HSPB1	0.816619	0.00379416	0.179587
IDH1	0.708557	0.11129	0.180153
NPC2	0.300699	0.518998	0.180304
TECRL	0.121638	0.69805	0.180311
TPM1	0.81108	0.00856122	0.180359
BZW1	0.416757	0.402768	0.180474
BPNT1	0.778737	0.0405917	0.180671
PSMD9	1.57143e-17	0.818907	0.181093
SBDS	0.0280819	0.790715	0.181203
UBA6	0.452492	0.366298	0.18121
HNRNPL	0.701906	0.116478	0.181616
EIF3J	0.818134	7.70125e-25	0.181866
MTFP1	1.00128e-13	0.818024	0.181976
PLG	0.760458	0.0574077	0.182135
ACTR2	0.211341	0.606195	0.182464
ARRB1	0.149068	0.668395	0.182537
PABPC4	0.526717	0.290665	0.182618
ISOC2	0	0.817365	0.182635
CPNE1	0.33972	0.477583	0.182697
AP3D1	0.573315	0.243793	0.182892
RPS18	0.667526	0.149433	0.183041
ADD3	0.032908	0.78397	0.183122
CARS1	0.127308	0.689274	0.183418
PRMT5	0.637256	0.178952	0.183792
CYC1	0.0320704	0.784079	0.183851
BAG2	0.815737	1.77321e-12	0.184263
DKK3	0.392244	0.423443	0.184313
RPL11	0.702191	0.113332	0.184477
NDUFA9	1.84261e-09	0.815296	0.184704
LGALSL	0.261401	0.553812	0.184788
MACROD1	0.0156498	0.799508	0.184842
NDUFS8	9.9004e-20	0.814924	0.185076
IDH3A	0.248319	0.566334	0.185347
CSNK2B	0	0.814536	0.185464
FAM162A	0	0.814264	0.185736
COPS3	0.206033	0.60786	0.186107
SH3BGRL2	0.677093	0.136766	0.186141
COL6A2	0.0952216	0.718553	0.186226
HSPE1	0.059516	0.75373	0.186754
GYS1	0.207552	0.605516	0.186932
COPS4	0.0487437	0.764062	0.187195
ELAVL1	0.81258	0	0.18742
LBP	0.473929	0.338582	0.187489
ITGA1	0.158073	0.654219	0.187708
RPS13	0.713301	0.0986136	0.188086
CARD19	0.401562	0.409829	0.188609
DNAJC3	0.752968	0.0582669	0.188765
AIDA	0.211517	0.599485	0.188998
DHX15	0.65008	0.160902	0.189018
GC	0.744241	0.0666099	0.189149
NDRG1	0.481789	0.328612	0.189599
MYH14	0.228015	0.582314	0.189671
AAMDC	0.678197	0.13176	0.190042
CARM1	0	0.809954	0.190046
AMDHD2	0.0671047	0.742448	0.190448
EXOC8	0.587419	0.221918	0.190663
RPS8	0.731963	0.0770204	0.191016
RPL6	0.551641	0.256976	0.191383
LAMB2	0.774763	0.0333843	0.191853
KRT77	0.256447	0.551645	0.191908
VAPB	0.752375	0.0556928	0.191932
KLC1	0.133858	0.674154	0.191987
XPOT	0.434844	0.372964	0.192192
ACOT1	0.674603	0.132903	0.192494
TSPO	0.538889	0.26836	0.192751
MPC1	0.0236614	0.782941	0.193398
SNX12	0.151441	0.655063	0.193496
SF3A3	0.21671	0.589727	0.193563
TM9SF4	0.806187	1.48627e-16	0.193813
CMC4	0	0.806068	0.193932
HSD17B8	0.195278	0.610627	0.194094
PICALM	0.227226	0.578599	0.194175
MIEF1	0.677311	0.128406	0.194283
CNIH4	0.391893	0.413822	0.194285
SMYD1	0.0275755	0.778044	0.194381
PRTN3	0.805022	0	0.194978
PHB2	0.135782	0.668624	0.195594
SPTBN1	0	0.804357	0.195643
CYB5B	0.715813	0.0882995	0.195887
RPS4X	0.674178	0.129893	0.19593
SEC11A	0.781536	0.0225073	0.195957
AP2S1	0.363339	0.440579	0.196082
RPL4	0.477916	0.325543	0.196541
ECE1	0.712382	0.0910697	0.196549
VDAC2	0.100466	0.702914	0.19662
RPSA	0.662958	0.14031	0.196732
ADD1	0.119862	0.682761	0.197377
RRBP1	0.435653	0.365793	0.198553
HNRNPDL	0.462811	0.338495	0.198694
TOMM70	0.755476	0.0455926	0.198932
IGHA2	0.496588	0.303972	0.199441
NUDT6	0.460032	0.340473	0.199494
NNT	4.03732e-12	0.800215	0.199785
CSPG4	0.387001	0.412975	0.200024
MTFR1L	0.776496	0.0233127	0.200191
GPX3	0.799576	0	0.200424
SERPIND1	0.652664	0.146182	0.201154
LRRFIP1	0.155288	0.643261	0.201451
LRP1B	0.277873	0.520643	0.201484
TM2D1	0.798174	0	0.201826
F13A1	0.705349	0.092803	0.201848
TNFAIP2	0.222368	0.575604	0.202027
ME2	0.0136358	0.784174	0.202191
CCT2	0.454755	0.342753	0.202492
ENO2	0.0450907	0.752372	0.202537
COX14	0.0733044	0.722778	0.203918
EFNB1	0.792456	0.00334301	0.204201
PGM1	0.795786	0	0.204214
PDCD6IP	0	0.795377	0.204623
ILVBL	0.411686	0.383635	0.204679
DBN1	4.61323e-18	0.795126	0.204874
SNX6	0.141914	0.653152	0.204934
IGFALS	0.6504	0.14466	0.20494
VWA1	0.40482	0.390227	0.204954
BPNT2	0.728851	0.0661798	0.204969
CHD4	0.794916	0	0.205084
CRYL1	0.79213	0.0026336	0.205236
FXYD1	0.361831	0.432898	0.205271
UQCRH	0.0133007	0.780406	0.206293
RPS15	0.793628	7.32258e-10	0.206372
BSG	0.234538	0.558457	0.207005
SRM	0.313028	0.479937	0.207035
APPL1	0	0.792582	0.207418
MYL4	0.226969	0.565574	0.207457
LAMA5	0.402218	0.389975	0.207807
DBT	0.791975	0	0.208025
STX12	0.381271	0.410594	0.208135
C11orf54	0.729254	0.062079	0.208667
COQ6	0.349835	0.441398	0.208767
EIF2B1	0.192203	0.598476	0.20932
ANKH	0.790678	0	0.209322
NDUFB9	0.0190404	0.771574	0.209385
SLC25A11	4.92343e-13	0.790566	0.209434
PSMD7	0.666818	0.123434	0.209747
TGFB1I1	0	0.789966	0.210034
PURA	0.62417	0.165543	0.210287
COX7B	8.15103e-13	0.78959	0.21041
STMN1	0.227491	0.562091	0.210418
RSU1	0.0426676	0.74631	0.211022
DYNC1LI2	0.664158	0.124533	0.21131
AIMP1	0.650028	0.138395	0.211577
MFF	0.430499	0.357915	0.211586
ANO6	0.222743	0.565561	0.211696
TRAM1	8.02417e-15	0.788278	0.211722
FAM210B	0.129384	0.658846	0.21177
STXBP1	0.0825648	0.705276	0.21216
EML2	0.305495	0.481867	0.212638
DYNC1I1	0.707016	0.0802897	0.212694
SAMM50	0.102104	0.685068	0.212828
SLC16A1	0.284801	0.50234	0.212859
PNKD	0.299314	0.48768	0.213006
LGALS1	0.580678	0.205981	0.213341
MTX1	0.32114	0.465506	0.213354
CAT	0.717067	0.0687171	0.214216
PLD3	0.489391	0.296384	0.214225
MCCC2	2.54012e-18	0.785739	0.214261
SEC24D	0.264471	0.521214	0.214315
RPL18	0.52656	0.259075	0.214365
ITGB5	0.267132	0.51753	0.215338
DOCK1	0.658088	0.126216	0.215697
PAIP1	2.13394e-18	0.784063	0.215937
PTGES3	0.783598	0	0.216402
SLC25A46	0.319434	0.464103	0.216463
DCTN1	0.333808	0.449596	0.216596
LAMTOR1	0.78333	0	0.21667
SPG7	0.172597	0.610732	0.216671
APOBEC2	0	0.783219	0.216781
DNAJA1	0.610888	0.17121	0.217902
ATP6V0D1	0.780193	0.00177728	0.21803
DMAC2L	0	0.781875	0.218125
CD47	0.492142	0.289358	0.2185
PRPS2	0.108488	0.672646	0.218866
AOX1	0.780718	0	0.219282
RYR2	0.23089	0.548821	0.220289
RNPEP	0.572599	0.207039	0.220363
CHMP1A	0.537825	0.241678	0.220497
PTGIS	0.166709	0.612453	0.220838
C8orf82	0.38871	0.39033	0.22096
CDH13	0.778989	2.72607e-11	0.221011
COQ9	0.0728967	0.705882	0.221222
L1CAM	0.617903	0.160864	0.221233
TOMM40	0.143361	0.635099	0.221541
HRC	4.64715e-09	0.778252	0.221748
TMX2	0.340802	0.43745	0.221748
GPHN	0.693333	0.0848702	0.221797
AASS	0.578128	0.199603	0.222269
COPZ1	0.777534	1.30178e-22	0.222466
ATP2A2	0.182523	0.594591	0.222886
AP1B1	0.228269	0.548571	0.223159
ATP6V1B2	0.465402	0.311396	0.223202
MAP1B	0.00842437	0.768144	0.223432
HSP90AB4P	0.596912	0.179251	0.223837
ALDH16A1	0.347922	0.428236	0.223842
STARD10	0.776021	0	0.223979
NAMPT	0.421393	0.354296	0.224311
CHCHD3	0.12261	0.652905	0.224484
RPL22	0.719294	0.0561846	0.224521
ILK	0.186972	0.588411	0.224617
PDIA3	0.321669	0.453437	0.224894
ENO3	0.35704	0.418055	0.224905
SLC1A5	0.431607	0.343386	0.225007
EIF2S1	0.269256	0.505632	0.225112
LRP1	0.246723	0.528154	0.225123
HADHB	0.276899	0.497183	0.225917
AGK	7.06353e-13	0.773764	0.226236
GNAI2	0.348531	0.425106	0.226363
KARS1	0.39073	0.382886	0.226384
SAMHD1	0.633986	0.139515	0.226499
USP9X	0	0.773459	0.226541
PRDX1	0.488671	0.283907	0.227423
ALDH9A1	0.748915	0.0235294	0.227556
PAXX	0.58306	0.18896	0.22798
RPL36A	0.397544	0.37436	0.228096
HRG	0.625021	0.146625	0.228354
DDX6	0.377286	0.394073	0.228641
DCXR	0.428873	0.341852	0.229275
ASPN	0.277635	0.492886	0.229479
HNRNPA3	0.523797	0.246679	0.229524
RPS26	0.174051	0.596135	0.229813
FAM98B	0.485088	0.284866	0.230046
ATP9A	0.561978	0.207731	0.23029
OCIAD1	1.12354e-15	0.76932	0.23068
DUT	0.448363	0.320562	0.231075
EHD4	0.768641	0	0.231359
CADM3	0.412104	0.356123	0.231774
U2AF2	0.459622	0.308323	0.232054
PSMD4	0.767816	3.20863e-15	0.232184
AASDHPPT	0.76742	1.29921e-15	0.23258
TMED5	0.378014	0.389327	0.232659
KANK2	1.25469e-12	0.767218	0.232782
GCHFR	0.656594	0.110465	0.232941
STING1	0.711502	0.0555526	0.232946
PEPD	0.526996	0.239779	0.233225
CPNE5	0.699359	0.0673453	0.233296
ETFRF1	0.213003	0.553565	0.233432
COA3	0.131205	0.63457	0.234225
CPT1B	0.0533183	0.711986	0.234696
INA	0.1708	0.594357	0.234844
TMEM143	0	0.765119	0.234881
LARP1	0.764782	0	0.235218
RIC8A	0.650801	0.113932	0.235267
HSPB7	0.378168	0.386511	0.235321
RPL36	0.637871	0.12642	0.235709
ECHDC3	0.697938	0.0662221	0.23584
HLA-DRA	0.764097	0	0.235903
RBPMS	0.731894	0.0319378	0.236168
IGHV6-1	0.688173	0.0754733	0.236353
CST3	0.763581	0	0.236419
PAM16	3.59906e-14	0.76323	0.23677
SLC22A3	0.18291	0.580176	0.236915
ENG	0.762641	1.0617e-12	0.237359
WASHC4	0.111601	0.650385	0.238015
CD151	0.604948	0.157002	0.23805
ATG9A	0.673157	0.0880395	0.238804
SSBP1	0.355613	0.40547	0.238917
TXNL1	0.760637	2.4222e-09	0.239363
SUCLG1	0.211651	0.548658	0.239692
MLYCD	0.310267	0.449988	0.239744
TACO1	0.255373	0.504609	0.240018
FABP4	0.192234	0.567719	0.240046
CAPN1	0.208307	0.551448	0.240246
IGHM	0.732244	0.0273927	0.240363
TMEM177	0.0785011	0.681076	0.240422
DNAJC11	0.0742217	0.685341	0.240438
DNPH1	0.542233	0.21625	0.241517
PRELP	2.26746e-07	0.758365	0.241634
MRPS15	0.758285	1.06441e-12	0.241715
PRPSAP2	0	0.75823	0.24177
CKMT2	0	0.757792	0.242208
TPR	0.554306	0.20334	0.242353
PAM	6.9209e-15	0.75752	0.24248
H6PD	0.504125	0.253373	0.242502
NPM1	0.599302	0.158036	0.242662
FITM2	0.450674	0.306561	0.242765
EIF3I	0.542861	0.214269	0.24287
NDUFS7	3.68059e-13	0.756764	0.243236
HNRNPR	0.609098	0.146798	0.244104
NIBAN2	0.245055	0.510591	0.244355
CLYBL	0.302488	0.453067	0.244444
FXN	0.0561866	0.699282	0.244531
RHOG	0.490293	0.265048	0.244658
RAB5A	0.754824	6.44395e-17	0.245176
ARMC1	0.349388	0.405409	0.245203
MCEE	0.271418	0.483264	0.245318
SLC25A20	1.63358e-11	0.754641	0.245359
ATP5F1E	0.37627	0.37837	0.24536
PHGDH	3.45683e-13	0.754485	0.245515
EIF3L	0.38027	0.373773	0.245957
DPYS	0.753732	8.43793e-13	0.246268
IGSF8	0.61253	0.140906	0.246564
POFUT2	0.752854	0	0.247146
MBOAT7	0.75226	5.06903e-10	0.24774
SNAP29	0.751744	1.12341e-13	0.248256
UBE4A	0.637109	0.114122	0.248769
SNRPA1	0.351394	0.39906	0.249546
SMIM5	0.14054	0.609517	0.249944
NDUFB7	0.171069	0.578857	0.250074
ROMO1	0	0.749175	0.250825
DPT	0	0.748827	0.251173
C16orf46	0.748496	0	0.251504
ICAM1	0.63414	0.114351	0.25151
CSE1L	0.36961	0.378734	0.251656
GNPDA2	0	0.747805	0.252195
SPTAN1	2.35384e-11	0.747714	0.252286
RPS25	0.53237	0.214751	0.252879
DMD	0.225833	0.520997	0.253169
PCBD1	0.746646	0	0.253354
NUCB2	0.746465	2.89838e-12	0.253535
SSB	0.256828	0.488819	0.254353
ARHGAP17	0.426686	0.318914	0.254399
FDPS	0.745448	0	0.254552
MOGS	0.365518	0.379788	0.254694
RPL7	0.452649	0.292622	0.254729
STOML2	0.0233868	0.721685	0.254928
DCUN1D1	0.166232	0.578673	0.255095
PPP1CC	0.613089	0.13181	0.255101
CMC1	0.319489	0.424443	0.256069
MFGE8	0.200925	0.542001	0.257074
GNB4	0	0.742668	0.257332
ANXA4	0.242033	0.500591	0.257376
COPS2	0.123571	0.618486	0.257943
PRDX2	0.741876	1.12064e-12	0.258124
CRK	1.78616e-13	0.741768	0.258232
MT-ND3	2.79928e-09	0.741646	0.258354
MRC2	0.418796	0.322638	0.258566
GPAT3	0.682534	0.0587063	0.258759
SAA4	0.74097	0	0.25903
CRYBG2	0.453291	0.287513	0.259196
GRHPR	0.72407	0.0162845	0.259645
APCS	0.674219	0.0655741	0.260207
IMMT	0.0435521	0.696193	0.260255
SEPTIN8	2.06076e-18	0.739646	0.260354
NSF	0.687111	0.0524406	0.260448
BGN	0.0774454	0.661163	0.261392
CDS2	0.681995	0.0565575	0.261448
PGAM2	5.81443e-10	0.737718	0.262282
MATN2	0.377445	0.359882	0.262672
CHMP4B	0.432622	0.303978	0.263399
PTPA	0.196342	0.540206	0.263452
ACAD9	0	0.735735	0.264265
EHHADH	0.735597	0	0.264403
PNP	0.715856	0.01954	0.264604
GPD1L	0.735336	3.12436e-12	0.264664
APOOL	8.02252e-13	0.734636	0.265364
SMS	0.10561	0.628898	0.265493
NISCH	0.133694	0.600642	0.265664
RPL15	0.388979	0.345106	0.265915
COX5A	0.066695	0.667275	0.26603
PPP3CB	0.168357	0.564986	0.266657
LTBP1	0.732529	1.09024e-12	0.267471
PPP1R13L	0	0.73238	0.26762
RAB4A	0.682535	0.0496957	0.267769
MAPRE1	0.429572	0.302303	0.268125
MRPL12	0.455074	0.276718	0.268208
PSMC6	0.731734	1.4041e-21	0.268266
PLXNB2	0.265561	0.466167	0.268272
CTPS2	0.156137	0.575561	0.268302
PRKAB2	0.502802	0.228588	0.268611
SEPTIN10	0.0944476	0.636704	0.268848
MTDH	0.730436	2.84088e-15	0.269564
RPL21	0.651019	0.0791967	0.269784
ALDH3A2	0.606029	0.123849	0.270122
UBA1	7.19319e-12	0.729665	0.270335
CRTAC1	0.705606	0.0239913	0.270402
GCA	0.686333	0.0431913	0.270476
PEA15	0.0718678	0.657428	0.270704
AK4	0.5906	0.13843	0.270969
ATAD3B	0.557745	0.170497	0.271759
SGCD	0.728152	4.15664e-12	0.271848
TRAP1	0.0379941	0.690135	0.271871
EXOC4	0.4864	0.241624	0.271977
TKT	0.0792897	0.64852	0.27219
DCD	1.1719e-15	0.727668	0.272332
PSMD14	0.727628	3.31537e-12	0.272372
RALY	0.694795	0.0327127	0.272492
IRAG1	0	0.727441	0.272559
PRKAA2	0.187514	0.539773	0.272713
SCRN1	4.03382e-16	0.727153	0.272847
CPN2	0.727027	2.94211e-12	0.272973
FLAD1	0.455803	0.270602	0.273595
EIF4G1	0.197778	0.527458	0.274764
AK1	0	0.725152	0.274848
IARS2	0.725071	0	0.274929
HUWE1	0.277702	0.446723	0.275575
ZMPSTE24	0.724296	3.03724e-12	0.275704
TBCB	1.59879e-11	0.723917	0.276083
DNAJC19	0.095747	0.627742	0.276511
ESYT2	0.30007	0.423281	0.276648
C2	0.269693	0.452964	0.277344
PSMD3	0.722418	3.05549e-12	0.277582
PSMC3	0.72237	3.06791e-12	0.27763
SFXN1	0.0194035	0.702601	0.277995
MAGT1	0.675351	0.0466388	0.27801
PGLYRP2	0.640618	0.0813659	0.278016
MARS2	0.219661	0.502274	0.278065
GPNMB	0.355629	0.366187	0.278184
GSTK1	0.272768	0.44874	0.278492
STX7	0.721306	2.29969e-10	0.278694
SLC16A7	0.0656448	0.655549	0.278807
GMFB	0.447763	0.273146	0.279091
ACTR1A	0.365843	0.354449	0.279708
LARS2	0.720155	3.36128e-12	0.279845
HNRNPK	0.537471	0.182461	0.280068
ADAMTSL4	0.687951	0.031831	0.280218
RAB3D	1.35353e-09	0.719509	0.280491
OCC1	4.58175e-12	0.719193	0.280807
NDUFB2	3.28748e-17	0.718522	0.281478
KPNB1	0.294934	0.423181	0.281885
CPT1A	0.477151	0.24096	0.281889
RHOT1	0.604208	0.113878	0.281914
MDP1	0.474461	0.243091	0.282449
TPPP	0.689395	0.0280163	0.282589
ACE	0.452692	0.264571	0.282737
APOA4	0.702696	0.0140021	0.283302
ATP5MG	0.0995596	0.616793	0.283647
PBXIP1	0.425274	0.290656	0.28407
ACTN1	0.373364	0.342376	0.28426
F12	0.565791	0.149675	0.284534
NRP1	0.557872	0.156872	0.285256
CBR3	0	0.714563	0.285437
MRPL58	0.595472	0.118968	0.28556
VAPA	0.686742	0.0275878	0.28567
TARS1	0.552435	0.161861	0.285704
MTIF3	0.503543	0.210119	0.286338
NDUFAF4	0.0894956	0.624087	0.286417
ACTBL2	0.173835	0.53968	0.286486
RPS19	0.594409	0.118813	0.286778
EPS15	0.0578145	0.655141	0.287045
ARL8A	0.547268	0.165142	0.287591
SNCG	0.24174	0.470029	0.288231
DMAC1	0.170056	0.541378	0.288565
AHSA1	0.408685	0.302494	0.28882
VIM	0.130197	0.580271	0.289533
SOD3	0	0.709755	0.290245
HADH	2.47691e-11	0.709676	0.290324
FLII	0.475779	0.233561	0.29066
RPL24	0.427602	0.281677	0.290721
TINAGL1	0.298408	0.410704	0.290888
PROCR	0.580727	0.12833	0.290943
RPN1	0.708648	0	0.291352
EFTUD2	0.54087	0.167736	0.291394
ENDOG	0.175523	0.532631	0.291846
HPR	0.70794	0	0.29206
HYI	0	0.707849	0.292151
IDH2	0.335478	0.371433	0.293089
DHRS11	0.706663	0	0.293337
CD163	0.357327	0.348856	0.293817
NAALAD2	0.319006	0.386821	0.294173
ATP6V0A1	0.675625	0.0301914	0.294184
TUBA4A	0.586276	0.119537	0.294187
OBSCN	0.175975	0.529421	0.294604
HNRNPC	0.656643	0.0477538	0.295603
NDUFB4	0.0817456	0.62129	0.296964
CD34	0.363791	0.339103	0.297106
ERGIC3	0.560294	0.142475	0.297231
FGB	0.702607	0	0.297393
DDX39B	0.428091	0.274297	0.297612
ABHD14B	0.564678	0.137682	0.29764
VPS26A	0.242404	0.459909	0.297687
NAGK	0.113492	0.588819	0.297689
SNX5	0.232713	0.469429	0.297857
SH3GLB2	0	0.701877	0.298123
MECP2	0.541376	0.160032	0.298592
COL4A2	0.467362	0.233246	0.299392
RPL28	0.400458	0.300129	0.299413
MRRF	0.0156576	0.684896	0.299447
HSPA12A	0.289528	0.410917	0.299556
PERM1	0	0.700422	0.299578
HMGB2	0.266928	0.433461	0.29961
EHD3	0.197781	0.502583	0.299636
ACAA2	0.421953	0.278382	0.299665
PPP1R12A	0.127468	0.572493	0.300039
EFHD2	0.454054	0.245547	0.300399
NDRG3	0.699206	1.29887e-16	0.300794
PSMD12	0.698958	2.28317e-17	0.301042
S100B	0.035171	0.663638	0.301191
ADH5	0.409895	0.288517	0.301588
COX15	9.23354e-18	0.698215	0.301785
ANK3	0.697644	0	0.302356
DDAH1	0.299704	0.397548	0.302749
NXN	0.0117563	0.685357	0.302887
NADSYN1	0.118207	0.578423	0.30337
DBI	0.696015	0	0.303985
NCKAP1	0	0.695947	0.304053
MRPL18	0.659242	0.0358522	0.304905
TIMM10	0.455464	0.239511	0.305025
SLC12A9	0.408815	0.285778	0.305407
NRBP1	0.242382	0.451971	0.305647
SPHKAP	0.69407	0	0.30593
CAPG	0	0.693921	0.306079
SYNM	0.296544	0.39666	0.306795
ATG7	0.493345	0.199586	0.307069
LUM	2.1854e-10	0.692846	0.307154
STAT1	0.36224	0.330218	0.307542
TMEM160	0	0.692456	0.307544
SART3	0.171877	0.519759	0.308364
EIF6	0.28102	0.409217	0.309763
NIPBL	0.216055	0.473651	0.310295
ITIH4	0.333358	0.355772	0.31087
UQCRFS1	1.33887e-11	0.689107	0.310893
MRPS10	0.68877	1.55525e-21	0.31123
ACAT1	0.274969	0.413363	0.311668
SULT1A1	0.688128	0	0.311872
IQGAP2	0.393396	0.294732	0.311872
ORM2	0.687869	5.3569e-21	0.312131
ANXA7	0.687742	0	0.312258
CCDC50	0.576539	0.110668	0.312793
MAP1S	0.108508	0.578561	0.312931
DYNC1LI1	0.586517	0.100129	0.313354
PRPH	0.0732669	0.613147	0.313586
OSBPL9	0	0.686185	0.313815
TMEM43	0.117168	0.56899	0.313841
PPM1A	0.658848	0.0273085	0.313843
PSMD5	0.0283526	0.657768	0.31388
RAB21	0.684858	1.07945e-10	0.315142
DNAJB2	0.333466	0.35099	0.315544
PIP	0	0.684173	0.315827
BZW2	0.209526	0.474265	0.316209
LYRM4	0.198309	0.485413	0.316278
ADPRHL1	0	0.683693	0.316307
CASP14	0.327037	0.356401	0.316562
HBA2	0.681238	0.00107249	0.317689
AP2A1	0.247383	0.434783	0.317833
TMX3	0.68213	0	0.31787
SRPX2	1.07846e-11	0.680991	0.319009
CES1	0.633855	0.0469259	0.319219
MRPL27	0.597081	0.0831923	0.319727
EEF1G	0.136406	0.543589	0.320004
NDUFAF2	0.243095	0.436746	0.320159
IGHG3	0.679595	7.39616e-08	0.320405
SURF1	0	0.678958	0.321042
TJP1	0.678878	0	0.321122
RAB1B	0.678419	0	0.321581
FAM120A	0.514134	0.164114	0.321752
PRPS1	1.95422e-11	0.677437	0.322563
MRC1	0.00294911	0.67421	0.322841
TOMM40L	6.92979e-11	0.676692	0.323308
APOA2	0.67663	5.17926e-13	0.32337
TPM4	0.156934	0.519546	0.323521
PSMD1	0.676465	0	0.323535
CMAS	4.90531e-25	0.675972	0.324028
TMEM126A	1.73878e-11	0.675901	0.324099
XPNPEP3	0	0.6754	0.3246
TAP1	0.674269	0	0.325731
PGM3	0.674057	0	0.325943
COPB2	0.527882	0.145874	0.326244
DHRS7B	1.56254e-09	0.673717	0.326283
LSM2	0	0.673041	0.326959
MAN2C1	0.233499	0.439384	0.327116
ELMOD2	0.672603	1.31511e-12	0.327397
TXN	0.389445	0.282965	0.32759
SGCA	6.95295e-13	0.672367	0.327633
ESAM	0.672298	0	0.327702
UTRN	0.322886	0.348893	0.328221
RAN	0.289571	0.382071	0.328358
MLEC	0.365396	0.3059	0.328704
ATP5IF1	0.107282	0.563644	0.329074
CYB5A	0.619555	0.0510713	0.329374
RPN2	0.670078	0	0.329922
RAB6A	0.306475	0.363531	0.329994
AZGP1	0	0.669806	0.330194
TNC	0.51054	0.159251	0.330208
GSTM5	0.00200368	0.667638	0.330358
UBE2L3	0.364265	0.305023	0.330712
NSFL1C	0.0765735	0.592545	0.330881
GSK3A	0.154576	0.514381	0.331043
STARD7	0.0722863	0.596608	0.331106
DDX1	0.668863	0	0.331137
MRPL48	0.667755	7.15608e-13	0.332245
RPL14	0.462828	0.204153	0.333019
ACLY	0.666424	8.38266e-23	0.333576
ACTG2	0.435424	0.230996	0.33358
PCOLCE	0.055503	0.610824	0.333673
OPA1	0	0.666301	0.333699
TOMM7	0.141397	0.524902	0.333701
EEF2	0.388022	0.278164	0.333814
UBR4	0.278965	0.385838	0.335197
VLDLR	0.134493	0.530233	0.335274
GRPEL1	7.7426e-10	0.664477	0.335523
TAF15	0.664108	1.28515e-22	0.335892
CMC2	5.6305e-11	0.663887	0.336113
SLC44A2	0.321516	0.342299	0.336185
PAFAH1B1	0.217985	0.445814	0.336201
EIF3B	0.230291	0.43343	0.336279
SDHAF4	0.183672	0.479859	0.33647
TSTD1	0	0.662105	0.337895
PGM2	0.0150463	0.64685	0.338103
RALB	0.661869	0	0.338131
PSMD2	0.660168	0	0.339832
SUOX	5.48778e-10	0.66005	0.33995
PPIF	1.27662e-13	0.659907	0.340093
COMMD2	1.18328e-14	0.659454	0.340546
ITIH5	0.22792	0.430711	0.341369
GNAS	0.391344	0.267022	0.341634
HLA-A	0.656402	0	0.343598
MRPS21	0.655763	3.73013e-22	0.344237
USP47	0.405641	0.249604	0.344755
NAP1L4	0.618546	0.0364171	0.345037
FRY	0.322167	0.332611	0.345222
EIF4B	0.286356	0.368326	0.345318
HNRNPUL2	0.538206	0.116347	0.345447
NDUFA2	0.0982936	0.556211	0.345496
KPNA3	0.654204	0	0.345796
CCS	0.653797	0	0.346203
PLOD3	0	0.653479	0.346521
EIF2AK2	3.64241e-09	0.653407	0.346593
MTCH2	0.0409622	0.612257	0.346781
SLC35A4	0.0961067	0.556735	0.347159
VPS35	8.51027e-15	0.651268	0.348732
RPS9	0.338137	0.313057	0.348806
NEK7	0.130685	0.520104	0.349212
VCAN	2.54191e-15	0.650169	0.349831
SRP14	0.371186	0.278954	0.34986
EMILIN3	0.442995	0.207082	0.349923
CRIP2	0.649657	0	0.350343
ARF4	0.435773	0.213334	0.350893
RPL17	0.473557	0.174358	0.352084
DNAJC5	0.647692	0	0.352308
NUDT21	0.403828	0.243553	0.352618
CAMK2D	0.463727	0.183591	0.352682
RMDN1	0.0619401	0.585218	0.352842
DPYSL2	0.122701	0.524286	0.353013
RAB14	0.615947	0.0309919	0.353061
TSPAN8	0	0.646744	0.353256
PIK3R1	0.404506	0.24178	0.353714
ARMC10	0.645619	2.46387e-21	0.354381
COMT	0.645375	0	0.354625
SERPINF1	0.0248569	0.620197	0.354946
CKAP4	0.172924	0.472098	0.354979
RAB10	0.644296	0	0.355704
CAB39	6.37314e-14	0.644037	0.355963
IGKV3D-15	0.504543	0.139138	0.356319
MTX2	1.09149e-10	0.643344	0.356656
SUMF2	0	0.643339	0.356661
IGHA1	0.398695	0.244485	0.356821
TXNDC17	0.64266	0	0.35734
ENAH	0.324936	0.317063	0.358
EEF1B2	0.641682	3.65176e-22	0.358318
BRK1	0	0.641041	0.358959
USO1	0.625022	0.0156195	0.359358
SDHC	0	0.640608	0.359392
RPL35	0.425071	0.215197	0.359733
LTBP4	0.60483	0.0346931	0.360477
FKBP2	0.584726	0.0544116	0.360863
HNRNPU	0.639092	1.40131e-11	0.360908
HYCC1	0.266137	0.372644	0.36122
VPS4B	0.638713	0	0.361287
TAX1BP3	0.307407	0.331016	0.361577
SERPINB1	0.25204	0.386355	0.361605
HMGCS2	0.638377	0	0.361623
NME3	0.335037	0.302748	0.362215
PGM2L1	0.120187	0.51743	0.362383
PDXP	0.634545	0.00306608	0.362389
DCTN2	0.380045	0.257419	0.362537
THEM6	0.637144	0	0.362856
STIM1	0	0.63705	0.36295
ATP1B1	0.411334	0.224855	0.363811
MANF	0	0.636103	0.363897
ACSS1	0	0.635424	0.364576
PGD	0.486406	0.148786	0.364808
COX7C	0.0218728	0.613302	0.364825
SEC22B	0.634985	0	0.365015
EIF3F	0.369798	0.265027	0.365175
GSPT1	0.528775	0.10553	0.365695
PSPC1	0.55287	0.0812917	0.365839
HNRNPA2B1	0.60921	0.023812	0.366978
CLTA	0	0.632599	0.367401
AP1G1	5.77362e-13	0.631484	0.368516
ATP6V1H	0.63128	5.03526e-20	0.36872
SERBP1	0.472565	0.157779	0.369656
UQCC4	0.209785	0.420375	0.36984
GBE1	0.550106	0.0798573	0.370036
RTCB	0.629553	1.64399e-13	0.370447
VCP	0.495878	0.133303	0.370819
ABHD16A	0.32355	0.305271	0.371179
SLK	0.220667	0.407862	0.371471
SUPV3L1	0.423647	0.20406	0.372293
CNPY4	0	0.62713	0.37287
C4A	0.446549	0.179695	0.373756
PLP1	0.397711	0.228215	0.374075
EPB41L3	0.143727	0.481877	0.374395
LAMP1	0.185633	0.439465	0.374902
SDCBP	0.38777	0.237148	0.375082
ATP6V1A	0.317523	0.306814	0.375664
PPIB	0.121383	0.502827	0.37579
MGST2	0.296229	0.327904	0.375867
MPC2	2.03246e-16	0.623735	0.376265
UQCRQ	0	0.623187	0.376813
ARMCX1	0.622758	0	0.377242
CPSF6	0.622176	1.83442e-12	0.377824
RAP2B	0.281956	0.339913	0.378131
MTM1	0.233682	0.388078	0.37824
PDPR	0.621207	0	0.378793
COTL1	0.403358	0.217671	0.378971
SFXN5	0.620857	1.60271e-12	0.379143
EFEMP1	0.410779	0.20954	0.379681
DPYSL3	0	0.620315	0.379685
BPHL	0.464298	0.155997	0.379705
ISCU	0.269358	0.350866	0.379776
MRPL45	0.372881	0.247171	0.379948
ARPC2	1.60145e-13	0.619707	0.380293
CBX3	1.44708e-10	0.619538	0.380462
ISOC1	0.0433057	0.575948	0.380747
NT5C2	1.31991e-11	0.618457	0.381543
NANS	0.331462	0.286831	0.381707
FGG	0.617659	3.67542e-21	0.382341
NARS1	0.309858	0.307784	0.382358
PRKAG2	0	0.617556	0.382444
TIMM9	0.292775	0.324675	0.382549
SNRPD2	0.616487	0	0.383513
EIF3E	0.289972	0.326229	0.3838
PTK2	2.75907e-21	0.616029	0.383971
FMR1	0.256941	0.358984	0.384075
DPP9	0.615818	0	0.384182
SLC25A24	0.575979	0.0398237	0.384197
LACTB	1.1974e-10	0.615115	0.384885
PHPT1	0.435037	0.179912	0.385052
GPX5	0.614857	1.3995e-21	0.385143
CD81	0.106935	0.506421	0.386644
VPS35L	1.05067e-09	0.613346	0.386654
GANAB	3.3738e-12	0.613244	0.386756
NUMA1	0.331812	0.280887	0.387301
EIF4A2	0.107462	0.50513	0.387408
MRPS26	0.612075	0	0.387925
UQCC2	0.294243	0.317801	0.387956
TP53I3	0.563437	0.0484103	0.388153
PHYKPL	0.35903	0.252764	0.388206
ERGIC2	0.474409	0.137382	0.388209
GDI1	8.31872e-11	0.610791	0.389209
HDHD5	0.302759	0.308015	0.389227
TSNAX	0.0505979	0.559556	0.389846
MRPS25	0.609563	8.20811e-21	0.390437
FKBP9	0.417368	0.192092	0.39054
SARS1	0.403557	0.205603	0.390839
MAT2A	0	0.608903	0.391097
COPA	0.608704	7.20267e-22	0.391296
HP1BP3	0.574094	0.0343907	0.391515
ARSB	0.608238	2.29077e-12	0.391762
FBN1	0.455389	0.15278	0.391832
QKI	0.607854	0	0.392146
CNDP2	0.606679	0	0.393321
GNAO1	0.0956499	0.511008	0.393342
MSI2	0.5895	0.016601	0.393899
RPS7	0.434959	0.170827	0.394214
ALDOA	0.213814	0.391452	0.394734
CCDC90B	0	0.605215	0.394785
RO60	0.142441	0.462576	0.394983
CTIF	0	0.604966	0.395034
NUDCD3	1.76309e-21	0.604729	0.395271
MAN2B1	0.604586	1.05966e-14	0.395414
NIT1	0.604081	0	0.395919
HSPB3	0.218316	0.385754	0.39593
PYGL	0.580964	0.022895	0.396141
BLOC1S2	0.391778	0.21138	0.396843
CISD2	0.603111	0	0.396889
FUBP1	0.244859	0.358168	0.396973
CCDC51	0.0664575	0.536542	0.397
PDCD4	0.0503147	0.552334	0.397351
SCARB2	0.518778	0.083336	0.397886
ATP6V1F	0.602012	0	0.397988
SLC3A2	0.421573	0.179754	0.398673
EIF3M	0.219361	0.381957	0.398683
UBA2	0.396573	0.2029	0.400527
CANX	0.588681	0.0102085	0.401111
CD9	1.40603e-10	0.598862	0.401138
USP24	0.540103	0.058656	0.401241
GBA2	2.35351e-10	0.598641	0.401359
PPP1R12B	0.255899	0.34273	0.401371
TXLNB	0.246189	0.350452	0.403359
TIMMDC1	0.00985092	0.585492	0.404657
NAA25	0.595266	0	0.404734
VAT1	0.298604	0.296378	0.405018
VPS4A	0.594692	9.09623e-25	0.405308
PIGK	0.594668	7.71595e-11	0.405332
SERPINA1	0.393942	0.200206	0.405852
IGLV1-51	0.442456	0.151508	0.406035
FN3KRP	4.74593e-11	0.59379	0.40621
API5	0.163324	0.429543	0.407132
APOE	0.592858	8.00448e-21	0.407142
KNG1	0.535786	0.0569587	0.407256
MARCKS	0.35668	0.235891	0.407429
MYOM2	0.105608	0.486817	0.407575
ERLIN2	0.305949	0.286419	0.407633
LNPK	0.492382	0.099804	0.407814
ECSIT	0.304549	0.286352	0.409099
CALR	0.590653	0	0.409347
UQCR11	1.84921e-12	0.590648	0.409352
ABCF1	0.590072	0	0.409928
SPRYD4	2.82607e-12	0.589946	0.410054
ECHDC1	0.544064	0.0456851	0.410251
GMPPB	0	0.58962	0.41038
FAM234A	0.574221	0.0151733	0.410605
SERPINB9	1.84365e-12	0.58932	0.41068
TMEM186	2.37665e-12	0.589109	0.410891
GPD1	0.457084	0.131818	0.411098
TALDO1	0.188974	0.399788	0.411238
SHROOM3	0.537428	0.0512678	0.411304
VAMP3	0.496251	0.0917131	0.412036
LHPP	0.391481	0.195593	0.412926
ACAT2	0.586779	1.49881e-12	0.413221
GAP43	0.308075	0.277938	0.413986
H4C1	0.560112	0.0252509	0.414637
CNTFR	0.0274577	0.557375	0.415167
RPL29	0.584329	0	0.415671
PPP1R7	0.268505	0.315792	0.415703
TFRC	0.584249	4.59194e-13	0.415751
TWF1	0.220518	0.363491	0.41599
MYOZ2	4.09456e-21	0.583207	0.416793
MSRB3	0	0.582167	0.417833
GFM1	0.55622	0.0253981	0.418382
CYRIB	0.171821	0.409192	0.418987
COX20	3.96315e-11	0.580356	0.419644
SAR1A	0.579967	0	0.420033
FUCA1	0.579875	3.7529e-10	0.420125
ELOC	0.338426	0.241203	0.420372
CLTC	0.120814	0.458547	0.420638
UGDH	0.452257	0.126926	0.420816
COPB1	0.578628	0	0.421372
SLC4A3	0.405301	0.173022	0.421677
THOP1	0.578205	0	0.421795
TERF2IP	0.110416	0.46748	0.422103
SPR	0.459279	0.118229	0.422493
TNFAIP8	0.133463	0.44373	0.422807
RTN4	0.0502217	0.526849	0.422929
GOLGA3	0.233517	0.343081	0.423402
MTAP	0.102592	0.473643	0.423765
ALDH1A1	0.419558	0.156603	0.42384
NEBL	0.172673	0.403146	0.424182
ARG1	0.569679	0.00526204	0.425059
NME1	0.574722	5.42483e-13	0.425278
PPA1	0.446091	0.127706	0.426203
CAVIN2	0.539183	0.0344375	0.426379
EIF3A	0.379995	0.193613	0.426393
PSMD6	0.573388	0	0.426612
TMEM50B	0.314567	0.258749	0.426684
SEC24C	0	0.573215	0.426785
RPS6	0.373673	0.199465	0.426863
APRT	0.281208	0.291816	0.426976
SERPINB6	0.319977	0.252923	0.4271
TIMM23	2.38137e-13	0.572473	0.427527
RBP1	0.0920875	0.480195	0.427717
CSK	0.571816	0	0.428184
COMMD10	0	0.571571	0.428429
ATXN10	1.28332e-12	0.570317	0.429683
PON1	0.570101	3.52505e-21	0.429899
TMEM205	0.239518	0.330262	0.43022
SHMT2	0.568908	1.96693e-12	0.431092
ATP1A2	0.543383	0.0247243	0.431893
PSMA4	0.347451	0.219461	0.433088
CLEC3B	0.412434	0.15368	0.433886
RECQL	0.0244572	0.54145	0.434093
COPG1	0.470926	0.0938477	0.435226
APOA1	0.56459	0	0.43541
UNC45B	0.563114	4.55233e-14	0.436886
SSPN	0.3917	0.17133	0.43697
VAT1L	0.143264	0.419556	0.437179
MRPS24	0.561115	2.36015e-21	0.438885
MAPRE2	0.237663	0.322832	0.439504
AP2M1	0.282213	0.278095	0.439692
PRSS3	0.522417	0.037493	0.44009
SIAE	0	0.559381	0.440619
TTN	0.227152	0.331873	0.440975
TTC1	0	0.55898	0.44102
MPI	0.468712	0.0900604	0.441228
EMC4	0.503101	0.0554755	0.441423
CYB5R3	0.123697	0.434002	0.442301
PSMD8	0.548948	0.00845019	0.442601
SDF2L1	0.557336	3.05968e-18	0.442664
BCAP29	0.433855	0.122987	0.443159
XRCC6	0.0917021	0.464222	0.444076
MON2	1.28415e-09	0.555922	0.444078
SIDT2	2.64581e-21	0.555469	0.444531
M6PR	0.555375	0	0.444625
CALU	0.554383	0	0.445617
MESD	0.0754409	0.478474	0.446085
C8G	0.215622	0.338071	0.446306
PON2	0.553673	0	0.446327
EFHD1	1.8126e-10	0.552998	0.447002
GSR	9.60874e-12	0.552883	0.447117
ARMC8	0.341041	0.211478	0.44748
METTL26	0.42865	0.123278	0.448072
RABEP1	0.337933	0.21372	0.448347
TM7SF2	0.452718	0.0987495	0.448532
HNRNPH3	0.308458	0.242568	0.448974
HIBCH	0.316566	0.234403	0.449032
BOLA2	0.46519	0.0854838	0.449326
FABP3	7.21007e-12	0.550674	0.449326
REXO2	0	0.549986	0.450014
MOB2	0.169485	0.380501	0.450014
IMPDH2	0.549298	0	0.450702
MT-ND1	2.39902e-13	0.549205	0.450795
MRPS9	0.549077	0	0.450923
TMEM33	0.462579	0.086277	0.451144
NPC1	0.448554	0.0996471	0.451799
MGLL	0.546533	0	0.453467
DDX17	0.398406	0.146998	0.454595
ATP5F1D	9.36335e-12	0.544934	0.455066
SF3B3	0.273873	0.270404	0.455723
CD5L	0.534555	0.00962416	0.455821
CLCN6	0.54392	0	0.45608
PDE1A	0	0.543301	0.456699
SPP2	8.77894e-11	0.543032	0.456968
CPNE3	0.489278	0.0536697	0.457052
MINDY1	0.542396	7.82671e-21	0.457604
PGRMC1	0	0.541499	0.458501
CLIC5	0.442059	0.0993051	0.458636
NDUFAF5	0.541187	0	0.458813
ATP5MF	0.16762	0.371283	0.461096
MYADM	0.482281	0.0564266	0.461293
MRAS	0.538177	0	0.461823
MCUR1	3.33996e-23	0.535812	0.464188
GSTP1	0	0.535687	0.464313
PI16	0.447603	0.0877092	0.464688
AK2	2.28682e-08	0.535208	0.464792
BUB3	6.24921e-14	0.534407	0.465593
SLC30A9	0.0143415	0.519594	0.466064
TANGO2	0.184924	0.348546	0.46653
TPM3	0.282513	0.250827	0.46666
RPS12	0.375032	0.157872	0.467096
UQCC1	0.314961	0.217941	0.467098
VTI1B	1.11351e-13	0.53206	0.46794
PFDN4	0.43261	0.0992101	0.46818
IGHG2	0.531788	8.10412e-11	0.468212
CNP	0.0136177	0.517564	0.468818
NONO	0.53048	3.13993e-16	0.46952
MOCS2	0.530129	0	0.469871
GDI2	0.144411	0.384962	0.470627
MSN	1.88079e-11	0.529154	0.470846
ADPRS	0.528935	0	0.471065
ERAP1	3.63564e-17	0.528612	0.471388
DCTN3	0.190555	0.336928	0.472517
NUDC	0.259899	0.267408	0.472693
CRYAB	0.209529	0.317193	0.473278
LMAN1	0.270563	0.255602	0.473836
HSPB8	0.453078	0.0717667	0.475155
NTN1	0	0.524627	0.475373
RPL12	0.172034	0.352197	0.475769
MRPL22	0	0.52411	0.47589
HNRNPF	0.475203	0.0484851	0.476312
LXN	0	0.523604	0.476396
EWSR1	0.41043	0.112989	0.476581
ACTR3	0.257614	0.265331	0.477055
ACOT7	0	0.522515	0.477485
EIF4A3	0.522337	0	0.477663
PLCL1	0.165487	0.356318	0.478195
CLIC2	0.521731	5.38051e-12	0.478269
SFPQ	0.470045	0.0514243	0.478531
CHPT1	5.82305e-11	0.521353	0.478647
IST1	0.520278	0	0.479722
UBL4A	0	0.519936	0.480064
LYN	0.26407	0.255565	0.480364
PGM5	0.47298	0.0462999	0.48072
INF2	0.199026	0.320216	0.480758
LNPEP	0.281623	0.236739	0.481638
HLA-DRB3	0.518063	0	0.481937
TMED7	0.518004	0	0.481996
AIMP2	0.356588	0.160524	0.482888
IPO7	0	0.516702	0.483298
RPTOR	0.254811	0.261472	0.483717
MACROH2A1	0.514665	9.74427e-12	0.485335
DUSP3	0.513743	5.90635e-09	0.486257
ENPP4	0.14951	0.363962	0.486528
TMEM65	0.325912	0.187494	0.486594
STIP1	0.511178	0	0.488822
CTSD	0.209354	0.301759	0.488887
ENPEP	0.294782	0.216286	0.488932
GPI	0.510117	0	0.489883
LTBP2	0.109512	0.400322	0.490166
THYN1	0.324952	0.184118	0.49093
GSDME	0	0.508909	0.491091
PFDN2	1.74998e-22	0.508597	0.491403
TOMM5	0	0.508265	0.491735
CCT3	0.163309	0.343959	0.492732
GCLC	0.40868	0.0973976	0.493923
CYCS	0.0401662	0.465605	0.494229
PRRC1	0.330956	0.174766	0.494278
PIR	3.52763e-13	0.504944	0.495056
SLC8A1	0.504614	0	0.495386
CFL1	0.415112	0.0889869	0.495901
WDR91	0.0711176	0.43297	0.495913
RHEB	0.503843	0	0.496157
MTRES1	0	0.503747	0.496253
AP2B1	5.621e-12	0.503513	0.496487
TPP2	0.502886	0	0.497114
RAD23A	0.491351	0.0112561	0.497393
EBP	0	0.502425	0.497575
VSNL1	5.62197e-16	0.502379	0.497621
GMPPA	0.0556594	0.446453	0.497888
TNNI3	1.21516e-08	0.502102	0.497898
RPS2	0.302089	0.199484	0.498427
CSRP3	0.214328	0.287094	0.498577
COL4A1	0.317871	0.183306	0.498823
STX4	0.17772	0.323272	0.499008
NAXE	0	0.500571	0.499429
ARL15	0.409597	0.0905758	0.499827
UBAP2L	0.499588	8.5625e-09	0.500412
HSP90AB1	0.485191	0.0142583	0.500551
EIF4H	0.393203	0.106156	0.50064
PSMF1	0.499291	0	0.500709
UCHL3	0.498381	0	0.501619
SDHD	3.32714e-13	0.498195	0.501805
KPLCE	2.76586e-10	0.497337	0.502663
PFAS	0.497211	0	0.502789
RPL9	0.260099	0.235867	0.504034
CCAR2	0.214765	0.280994	0.50424
BLVRB	0.43287	0.0628255	0.504304
SOD1	0.49563	0	0.50437
MRPS7	0.495139	5.88919e-21	0.504861
YWHAG	0.259129	0.235886	0.504985
FLNB	0.494629	0	0.505371
RPS11	0.300444	0.193519	0.506037
CPA3	0.299282	0.194466	0.506252
DNAJA2	0.493684	0	0.506316
KLHL41	0.154217	0.338468	0.507316
PDCD6	0.162278	0.329467	0.508255
TPD52L2	0.43356	0.0577301	0.50871
MPZ	1.93091e-11	0.49035	0.50965
ELMO1	0.440399	0.049743	0.509858
ADCY5	2.9887e-13	0.490021	0.509979
PPP2R5A	0.267472	0.222471	0.510057
SEC23A	0	0.488759	0.511241
PML	0.488069	1.89876e-11	0.511931
CAMK2B	0.0157969	0.472269	0.511934
C4BPA	0.487492	2.1407e-09	0.512508
HDHD2	0.487437	0	0.512563
MRPS28	0.487384	8.13805e-22	0.512616
TCIRG1	0	0.487085	0.512915
AKR7A2	0.48647	2.82719e-08	0.51353
NUBP1	0.486353	8.34575e-12	0.513647
ADA	0.13676	0.349319	0.513921
SNTA1	0	0.485239	0.514761
GLB1	0.485217	9.5887e-12	0.514783
EXOC3	2.09452e-17	0.484915	0.515085
DAAM1	0	0.484888	0.515112
GOLGA7	0.288993	0.195504	0.515502
A1BG	0.434574	0.0492856	0.516141
MYBPC3	6.49859e-14	0.48374	0.51626
MRPS5	0.483198	0	0.516802
PHKA1	7.37914e-13	0.482715	0.517285
MVP	1.79918e-12	0.482437	0.517563
EEF1E1	0.145979	0.335799	0.518222
CSNK2A1	0.481541	5.75861e-20	0.518459
CCT4	0.027223	0.453613	0.519164
HSP90AA1	0.29643	0.183958	0.519611
GBP1	0.249523	0.229859	0.520618
PCMT1	2.87592e-10	0.479298	0.520702
DBH	0.479092	5.93985e-11	0.520908
CORO1A	0.332432	0.146331	0.521237
ARHGDIA	0.0864875	0.39133	0.522182
USP14	0.385645	0.0919757	0.522379
TCAP	0	0.47587	0.52413
PPID	0.434728	0.0410774	0.524195
PGP	0.357054	0.118358	0.524589
ITGB4	0.236016	0.239191	0.524793
FLOT1	0.209506	0.265117	0.525377
MRPS16	0.473848	0	0.526152
CUTA	0.473162	2.1863e-12	0.526838
GBA1	0.399598	0.0731333	0.527268
EGFR	2.65918e-12	0.472116	0.527884
IGHV3-49	0.298745	0.172917	0.528339
LARS1	0	0.471571	0.528429
ACSL1	0.357868	0.113443	0.528689
LEMD2	0.340018	0.13098	0.529002
SSR1	7.7379e-12	0.469649	0.530351
IGKV3D-20	0.293211	0.176229	0.53056
PSMB8	0	0.468673	0.531327
XRCC5	0.119926	0.348566	0.531508
SEPHS1	0.103799	0.364681	0.531521
H1-0	0.468315	0	0.531685
SNAP23	0.358121	0.110016	0.531863
IPO9	0.22424	0.242981	0.532779
TECR	0.204241	0.26221	0.533549
DNPEP	5.07347e-13	0.465838	0.534162
FERMT3	0.225767	0.237217	0.537016
CD59	0.132917	0.329968	0.537115
XPO7	0.0474157	0.414901	0.537684
CRYZ	0.462204	0	0.537796
PCYOX1L	0.194544	0.267576	0.53788
VPS13C	0	0.461753	0.538247
IGKC	0.461389	7.87542e-14	0.538611
KDSR	1.71977e-10	0.461284	0.538716
COLEC12	0	0.460598	0.539402
PRKACA	0.459827	3.25076e-15	0.540173
AHCY	0.459179	3.86584e-09	0.540821
ACTA1	0.459175	6.72843e-19	0.540825
CPVL	0.458994	0	0.541006
SACM1L	0.225325	0.233205	0.54147
MYOM3	0.287281	0.171249	0.54147
LRRC47	0.368454	0.0898771	0.541669
CISD1	1.49581e-11	0.458053	0.541947
DARS2	0.457976	3.32408e-12	0.542024
YKT6	0.00229049	0.455661	0.542049
SRPRB	0.457695	0	0.542305
DARS1	0.457345	4.86765e-19	0.542655
FTL	0.0366258	0.420203	0.543171
ASPSCR1	0.353873	0.102803	0.543324
IARS1	0	0.456554	0.543446
CAV2	0.456321	0	0.543679
WNK1	0.455763	1.66869e-19	0.544237
CLIP1	0	0.455651	0.544349
ISYNA1	1.41003e-11	0.455237	0.544763
ACTR10	0.159857	0.295297	0.544846
EPHX1	2.77151e-12	0.455011	0.544989
FBLN1	0.146252	0.308154	0.545594
EPRS1	0.396805	0.0568916	0.546304
MARS1	0.452795	0	0.547205
NT5E	0	0.452653	0.547347
OXSR1	0.451823	0	0.548177
DBNL	0.0145105	0.437258	0.548231
USP5	0.371565	0.0800445	0.54839
CDC5L	0.35256	0.0984877	0.548952
COL6A6	0.110586	0.34017	0.549244
LDHA	0.44997	1.54505e-11	0.55003
EIPR1	8.5906e-08	0.449861	0.550139
RAD23B	0.449353	0	0.550647
ABHD12	0.448611	3.44143e-09	0.551389
LSM6	0	0.448245	0.551755
TOMM22	1.6051e-13	0.44814	0.55186
MYH13	0.161828	0.285609	0.552563
SIRT5	0	0.446964	0.553036
SEPTIN6	3.12709e-13	0.446704	0.553296
ADH1B	0.333772	0.112873	0.553355
BCL2L13	0.160463	0.286114	0.553424
LPP	0.185638	0.26084	0.553522
FYCO1	0.423337	0.0227277	0.553936
COA1	6.59775e-11	0.445798	0.554202
GMPS	4.88128e-10	0.444884	0.555116
FCGR1A	0	0.444685	0.555315
FCGRT	0.44442	0	0.55558
TSN	0	0.444253	0.555747
PEF1	0	0.443766	0.556234
PROS1	0.441238	7.39781e-20	0.558762
NEK9	0.0917648	0.349154	0.559082
UBA5	0.440801	0	0.559199
SPAG9	1.78593e-12	0.4405	0.5595
HSD17B12	0.440314	0	0.559686
RUSF1	0.350196	0.0893698	0.560434
PITPNB	4.8314e-11	0.438602	0.561398
GART	0.00970036	0.427969	0.562331
PBDC1	0.0999677	0.337326	0.562706
PIN1	0.436948	1.06783e-20	0.563052
LIMS1	0	0.436808	0.563192
ELP3	0	0.436167	0.563833
[truncated: 1,022 more rows]
