# Supplementary material for: Quantitative proteomics of formalin-fixed, paraffin-embedded cardiac specimens uncovers protein signatures of specialized regions and patient groups
Source: Nat Cardiovasc Res. 2025 Sep 26;4(10):1409–23. doi: 10.1038/s44161-025-00721-2 (PMC12520988; doi:10.1038/s44161-025-00721-2)
Supplement: Supplementary file 13 — Statistical source data. [file 44161_2025_721_MOESM13_ESM.xlsx]

## Sheet: Sheet1
DAB IHC for COL6 – intensity quantification
BioRep	Region	Replicate	Mean	Min	Max	Median
1	SAN	1	1.0738	0.1037	3.2621	1.0715
1	SAN	2	1.1001	0.0943	3.2871	1.0975
1	SAN	3	1.1816	0.1052	3.283	1.1835
1	RA	1	0.8555	0.1027	3.241	0.8285
1	RA	2	0.8239	0.1022	3.1751	0.7875
1	RA	3	0.8556	0.0993	3.1846	0.8365
2	SAN	1	0.8453	0.1583	3.2052	0.8155
2	SAN	2	0.8604	0.1554	3.2258	0.8415
2	SAN	3	0.9246	0.154	3.216	0.8935
2	RA	1	0.8089	0.1537	3.1958	0.8005
2	RA	2	0.7848	0.1514	3.2049	0.7685
2	RA	3	0.7662	0.1589	3.2005	0.7505
3	SAN	1	0.7244	0.0883	3.1454	0.6975
3	SAN	2	0.8003	0.0912	3.2167	0.7825
3	SAN	3	0.7743	0.0909	3.258	0.7575
3	RA	1	0.6432	0.092	3.0966	0.6155
3	RA	2	0.6274	0.0953	3.1377	0.5975
3	RA	3	0.564	0.0873	2.1101	0.5385
4	SAN	1	0.9039	0.1442	3.2251	0.8925
4	SAN	2	1.0293	0.1736	3.2292	1.0095
4	SAN	3	0.9371	0.1654	3.2569	0.9255
4	RA	1	0.8655	0.1719	3.1546	0.8325
4	RA	2	0.8317	0.1545	3.215	0.8025
4	RA	3	0.8368	0.1553	3.2289	0.8045
