# Supplementary material for: Quantitative proteomics of formalin-fixed, paraffin-embedded cardiac specimens uncovers protein signatures of specialized regions and patient groups
Source: Nat Cardiovasc Res. 2025 Sep 26;4(10):1409–23. doi: 10.1038/s44161-025-00721-2 (PMC12520988; doi:10.1038/s44161-025-00721-2)
Supplement: Supplementary file 14 — Statistical source data. [file 44161_2025_721_MOESM14_ESM.xlsx]

## Sheet: Sheet1
t-statistics for unadjusted and adjusted models
Genes	t_Disease	t_DiseasePlusAge	t_DiseasePlusSex
ADI1	NA	NA	NA
APH1A	NA	NA	NA
ARHGEF1	NA	NA	NA
ARHGEF40	NA	NA	NA
ATP6V1C1	NA	NA	NA
CAB39L	NA	NA	NA
CD58	NA	NA	NA
COG4	NA	NA	NA
DDX19B	NA	NA	NA
DOCK7	NA	NA	NA
DYNLT3	NA	NA	NA
EXD2	NA	NA	NA
FCN3	NA	NA	NA
GAS7	NA	NA	NA
HK2	NA	NA	NA
JPH1	NA	NA	NA
KALRN	NA	NA	NA
KRAS	NA	NA	NA
PDIA5	NA	NA	NA
RAB8B	NA	NA	NA
SAMD4A	NA	NA	NA
SIGLEC1	NA	NA	NA
SNX17	NA	NA	NA
STX16	NA	NA	NA
TAB1	NA	NA	NA
TBK1	NA	NA	NA
TCEAL3	NA	NA	NA
TMED3	NA	NA	NA
TOR1A	NA	NA	NA
TRAPPC9	NA	NA	NA
TRIP12	NA	NA	NA
UMPS	NA	NA	NA
VPS39	NA	NA	NA
ZER1	NA	NA	NA
LIPJ	6.50108	4.94542	5.68328
TM7SF2	5.92789	5.26153	5.63541
CHP1	5.5616	4.24969	5.03926
TSR1	5.23034	3.93768	4.91823
PRELP	5.1905	4.53427	4.64279
PGAM5	5.10802	3.77426	4.73362
DPT	4.87861	4.57177	4.34202
MYG1	4.85509	3.65538	4.45544
UBE2V1	4.83444	4.29816	4.68054
EIF2S3	4.80741	3.97672	4.30013
H2BC1	4.77096	5.03523	4.46759
OGN	4.76387	4.62084	4.2389
POTEE	4.69135	3.1204	5.29223
STK4	4.63432	3.88917	4.33522
NEDD4L	4.63381	4.55851	4.13298
NDUFS3	4.62535	3.29442	4.2614
COBLL1	4.57732	3.90981	4.61503
TBCE	4.53373	3.21278	4.10703
AOC3	4.50388	4.14394	4.0096
LUM	4.49441	4.06531	4.03533
H1-4	4.48859	3.75326	4.1406
PARN	4.47598	4.51687	4.17493
MT-CO1	4.42556	3.49972	4.13309
PDE4DIP	4.42148	3.18668	4.11244
EMD	4.31214	3.76357	4.03758
BOLA1	4.30231	2.67955	3.30786
PARG	4.29586	3.62913	3.79647
COQ10A	4.27252	3.1391	4.52605
PPP1R3E	4.24883	3.81245	3.71136
NUMA1	4.23989	3.95485	3.97772
PIBF1	4.19945	3.62841	4.43582
H3-7	4.19836	3.54144	3.69272
COL2A1	4.19705	3.52548	3.73919
POTEF	4.17551	3.5778	3.72831
NIPSNAP2	4.143	3.40223	3.61995
RBMXL1	4.10676	2.45687	3.5399
HARS2	4.08414	3.44066	3.87839
MYH3	4.08352	3.69889	3.55473
MT-CYB	4.07836	2.85392	3.96612
MT-ND6	4.07175	3.30653	3.70119
COL5A2	4.07101	3.77222	3.96845
TMEM205	4.04927	3.03475	4.15284
RHAG	4.02104	2.4193	3.56881
TMEM109	3.99718	3.59528	3.47348
COL5A1	3.88443	3.62234	3.4568
CDC40	3.85611	3.93735	3.38077
CYB5A	3.84774	3.21004	3.33152
COL1A2	3.84326	3.2737	3.36998
ITIH5	3.81478	3.20378	3.36181
AHDC1	3.81043	3.45401	3.80693
LIPE	3.79161	2.7206	3.37493
ITGA3	3.76864	2.86441	3.99949
NUDT6	3.76696	2.14521	3.77288
AGO3	3.72614	1.32544	3.85568
C4orf54	3.72512	2.78787	3.6845
C6orf47	3.72247	2.32077	2.9501
ACTN3	3.71998	3.33469	3.37625
CAT	3.71039	2.97798	3.3514
SPHK2	3.7102	3.68972	3.43306
PURA	3.70208	3.4897	3.20005
ARID4A	3.67038	2.42601	3.39226
EHHADH	3.65699	3.58307	3.61076
AKAP13	3.63828	2.71394	3.27357
SNAP91	3.63704	3.10785	3.40841
MYH1	3.63243	3.08057	3.35111
LAMB2	3.61669	3.47934	3.21581
SYNGR3	3.61558	3.15848	4.4671
ACAD8	3.60958	2.52682	3.10182
LMNA	3.60707	3.31065	3.36365
RPL7A	3.60641	2.76065	3.1007
CRYBB3	3.59208	5.09191	3.48018
COL3A1	3.56205	3.12287	3.15613
ADD2	3.55421	2.53335	3.21255
RPL34	3.54745	3.05415	3.05133
PKP4	3.53283	3.66093	3.2292
LMNB2	3.51829	3.347	3.13392
SNRPD2	3.50913	2.67646	3.04839
SERPINA5	3.50207	3.56526	3.34439
COL15A1	3.4968	2.67449	3.01219
UQCRC1	3.49421	2.30596	3.37951
COL4A1	3.48136	3.75838	2.97323
NDUFS2	3.46051	2.49081	3.18601
COL1A1	3.45076	2.88814	2.96592
CHST5	3.4483	3.60338	3.53578
ATP5F1D	3.44726	2.37332	3.45802
STX11	3.4371	2.48473	3.26925
STARD3NL	3.42787	2.69984	2.98703
RPL7	3.41646	2.62748	2.90632
NCLN	3.40317	2.77639	3.15853
SLC2A1	3.40031	2.68668	3.29615
CTSG	3.38279	2.58815	2.99509
SPP2	3.37617	3.28983	2.61962
FMR1	3.37299	2.2615	3.14402
OLFML1	3.36643	3.03828	2.82219
MRPL15	3.36133	2.62632	3.48972
H4C1	3.34388	3.21971	2.85947
FAM98C	3.33375	3.18947	2.83217
MTMR12	3.32446	0.742129	3.40059
TMLHE	3.32054	2.58338	2.89203
RPL13	3.32047	3.03594	2.80237
EPB42	3.31394	2.28925	3.2764
IGHM	3.30748	2.44465	3.02009
IBA57	3.30135	2.41859	2.87767
ATP5F1A	3.29827	2.45861	2.85924
MFAP4	3.28529	2.24863	2.80804
SNX12	3.27821	2.60029	2.82428
RPSA	3.26796	2.50449	2.86036
MFSD1	3.26518	2.38951	3.59636
GPD1	3.26457	2.60877	3.11224
COL5A3	3.26126	2.94549	3.09986
LEMD2	3.25972	2.94126	2.83126
TYMS	3.25432	2.59698	2.88476
CD5L	3.24758	2.31401	2.22565
ITGAM	3.23932	2.88451	2.97882
CPA3	3.23587	2.40425	2.6832
SLF1	3.21905	2.0545	3.36126
HTATSF1	3.2184	2.95646	3.97583
SERPINE2	3.21487	4.6348	2.83549
NDUFB4	3.20187	2.61042	3.09554
SNRPB2	3.19185	1.35578	3.92413
CPSF6	3.18702	2.71278	2.34855
DCN	3.17734	2.76194	2.98077
MRPL38	3.15791	2.09599	2.96577
CRTAC1	3.15664	2.966	2.66999
SEMA3C	3.15482	3.09957	2.6026
MYL3	3.15106	2.7314	2.81427
TIMM10B	3.12686	2.91287	2.35417
MYLK	3.12008	3.59473	2.35361
PHB1	3.10052	2.13851	2.77246
PIEZO1	3.08776	2.68425	2.8607
FSD2	3.07779	2.54029	2.69491
G3BP1	3.06127	1.99057	2.77029
JPH2	3.05326	2.65984	2.66037
SNRPGP15	3.05317	2.21985	2.59349
SLC9A6	3.05263	2.16538	2.5102
ATP5F1B	3.03323	2.08547	2.75095
MYOC	3.02705	2.86782	2.4546
PGRMC2	3.01536	2.805	2.57485
RPL23A	3.0143	2.64597	2.5883
MATN2	2.99599	2.84103	2.64241
RNASE3	2.99404	2.40767	2.81704
HBA2	2.98971	2.79361	2.68043
RBPMS	2.98696	2.16705	2.50723
SPTA1	2.9854	2.24763	3.09191
RIGI	2.98298	2.97205	2.61074
NUP155	2.97979	2.56456	2.78197
KRT1	2.97612	2.51127	2.69905
ACACB	2.97487	2.04584	2.54007
PAPLN	2.97317	2.72943	3.11675
ATP5PO	2.96213	2.03597	2.72517
RPL15	2.95978	2.5129	2.42223
DDAH1	2.95798	2.78022	2.42149
HNRNPH3	2.94922	1.73586	2.39362
KPLCE	2.94837	2.3686	2.43386
RDH14	2.93364	1.94551	2.90822
TREML1	2.92411	1.73095	2.43301
IGHV3-7	2.92226	2.647	2.52883
IGKV3D-20	2.91876	2.32875	2.59945
EPHX1	2.90866	2.19408	2.55925
H1-10	2.90849	2.50343	2.53829
MUSTN1	2.90403	2.34166	2.7749
TPM4	2.89444	2.28556	2.75621
ASPN	2.88999	2.89926	2.52062
RNPEPL1	2.88544	2.06977	2.44578
RILP	2.8832	1.9184	2.43408
MECP2	2.88276	2.46243	2.41525
H2AC21	2.85536	2.3922	2.56806
NDUFS1	2.84734	2.18795	2.62134
HBB	2.8459	2.55473	2.64816
STT3B	2.82998	3.42679	2.49251
MYL7	2.82941	2.85824	3.44971
FASN	2.82666	1.63167	2.36387
TGM1	2.81861	2.09304	2.18413
CDC5L	2.8186	1.6402	2.56393
STX17	2.81772	1.28991	2.28494
PROSER2	2.81599	2.67122	2.31107
SUN1	2.8152	2.27657	2.26574
UCHL1	2.81483	2.6385	2.3035
BPHL	2.80428	2.33352	2.32713
ALKBH7	2.78714	1.6347	1.98027
CYP27A1	2.78633	4.04199	2.66612
DNAJB2	2.78568	3.07945	2.79577
RNF170	2.77833	1.899	2.61172
BCAM	2.77634	2.19775	2.35326
FLG2	2.77121	2.54965	2.21224
SELENOH	2.75928	2.62316	2.07515
PRPH	2.75708	1.78384	2.48913
DNAJA3	2.75389	2.18031	2.75182
KRT2	2.7496	2.33935	2.54069
GATB	2.74892	1.77827	2.88811
CIRBP	2.74846	1.82316	2.347
SNTB1	2.73912	1.99255	1.92889
SLC4A1	2.73437	2.01528	2.90702
RPL29	2.73311	2.13357	2.35886
NAA25	2.72931	2.46215	2.30926
AHSP	2.72832	0.955284	2.58015
CENPI	2.72099	1.81616	2.43469
ACAD10	2.71255	2.39176	2.4601
SMU1	2.70082	1.9722	2.25408
KCNS1	2.69449	1.86886	3.20815
IWS1	2.68641	1.51859	3.14173
NF2	2.66614	1.87546	2.19166
HNRNPA2B1	2.65535	1.90599	2.06848
SF3A1	2.63492	0.43802	2.7912
COL21A1	2.62959	2.81542	2.25285
PRDX2	2.6243	2.36914	2.10936
MT-ND5	2.62296	1.68118	2.38775
PCYT1A	2.619	2.34746	2.0276
TPCN1	2.61886	2.77374	2.14169
GP1BA	2.61494	1.22404	2.62528
HSPA12A	2.61215	1.90558	2.34462
AUH	2.612	1.19351	2.53321
AFG3L2	2.61154	1.70767	2.5612
RPS9	2.60701	2.06517	2.1586
SOD3	2.60465	2.43495	2.03333
ACOX2	2.60428	1.99411	2.6105
CD47	2.59076	2.48362	2.22712
LSM3	2.59031	2.33421	1.98576
HSPA6	2.58945	3.51612	2.48439
EIF4A3	2.58645	2.23427	1.99968
ADCY5	2.58183	1.58582	2.68386
ALDH4A1	2.57231	1.82711	2.09027
RPIA	2.57146	2.78207	2.57218
DDI2	2.5712	1.95663	2.25151
ZBTB10	2.56691	2.36879	2.45055
HDHD5	2.55557	1.40001	2.0476
MYH16	2.54904	1.95774	2.33004
KRT5	2.54853	2.07446	2.4209
RAB6A	2.54635	2.65839	1.95121
GP9	2.54615	1.53841	2.68997
DPY30	2.54094	2.14633	2.16988
LRBA	2.53991	2.03385	2.58438
OLFML3	2.53693	2.00193	2.10067
TPM1	2.53534	2.12572	2.17034
KLHL22	2.5322	1.602	2.04193
EHD3	2.53206	2.846	1.98382
SON	2.53191	1.6912	2.50871
ELAVL1	2.52884	1.88354	1.92816
NDUFAF6	2.50937	1.91078	2.71715
CCAR2	2.50148	2.44596	1.89273
ABL1	2.50012	2.55738	2.33127
MMP9	2.49349	1.58199	2.70443
EMC8	2.49244	1.75287	2.15247
VPS13A	2.49239	2.38901	2.44863
NDUFA2	2.49228	1.59811	2.47248
SGCE	2.48625	2.67848	1.91877
KRT6B	2.48617	1.88616	2.3547
RPL8	2.47902	1.94872	1.94244
TNXB	2.47065	2.43219	1.88153
ANK1	2.4688	1.96345	2.63746
TOMM40	2.46614	1.72786	2.21047
RPL18	2.46394	1.96883	1.92004
TUBGCP2	2.45797	2.24513	2.03351
CRABP2	2.45702	2.77001	2.21033
RPL6	2.45113	2.14485	2.07666
MCM6	2.45056	1.99189	2.09214
CCS	2.4476	1.66682	2.20607
SLC25A10	2.44625	1.54547	2.21616
ARG1	2.43066	2.22221	1.88204
FOXN3	2.41926	2.46178	2.08814
ZZEF1	2.41709	2.24861	1.89819
PDK3	2.41629	2.25977	1.77487
PLA2G4A	2.40683	1.86542	2.01996
HAX1	2.40595	0.899922	2.04169
PRKRA	2.39684	1.4429	1.85211
FUS	2.39619	1.64888	1.86702
SMCHD1	2.3955	1.46606	2.60608
RBM12	2.39053	2.13021	1.79615
CS	2.3833	1.13179	2.35712
UQCRB	2.38134	1.65638	2.29332
SUGP2	2.37885	2.13881	1.89239
NDUFS4	2.37868	1.48574	2.07265
C1QBP	2.37458	1.66932	2.02545
EPB41L3	2.37361	1.74473	2.233
THBS1	2.37049	1.1866	2.79414
S100A7	2.36948	1.85336	2.25676
SPART	2.36948	2.0884	1.94902
ANKRD12	2.36644	2.70309	1.89129
UNG	2.36568	1.52558	2.37648
MRPS24	2.35698	2.14299	2.40117
SRSF7	2.35444	1.65799	1.72174
FMOD	2.34945	1.99333	2.01299
GRAMD4	2.34781	1.96425	2.22034
DLST	2.34703	1.50703	2.39431
GPD2	2.34077	1.76832	1.94294
UQCRC2	2.33641	1.31653	2.39027
DSG1	2.33373	1.85641	2.13321
CA3	2.33341	2.58679	1.70675
VPS50	2.32872	1.03556	2.3248
HSPA1L	2.32838	1.62529	2.23817
P3H3	2.31564	1.5238	2.17791
EMC2	2.31443	2.28446	1.91745
KIF20B	2.30618	2.43197	1.92519
ITGA11	2.29985	2.05304	1.94025
IPO9	2.2985	3.39638	1.6856
TIMM29	2.29643	1.43592	1.938
HERC2	2.29155	2.93513	2.10679
CBR4	2.28455	1.34685	2.47303
MRPL50	2.28378	1.98944	2.47252
NME9	2.28057	0.836882	2.1312
PGRMC1	2.27878	2.30353	1.98268
MYH2	2.27835	2.34399	2.00158
SLTM	2.27802	1.77467	1.7282
ITGA2B	2.27731	1.32636	2.80598
PIGS	2.27326	1.93069	1.81656
IGHV3-35	2.27306	2.52266	1.72383
CFI	2.27235	2.29572	1.74813
CKMT2	2.27029	1.38735	2.43937
CHST14	2.26832	4.48012	2.35806
OSGEPL1	2.24648	1.2741	2.41872
TOR1AIP1	2.24441	2.23294	1.64305
SELENOM	2.23798	2.73819	0.895704
RPL24	2.23307	1.7054	1.60762
LAMA5	2.2324	2.52157	1.62606
SEH1L	2.22653	1.28696	1.96918
HSD17B8	2.22364	0.936659	2.59552
HLA-DPB1	2.22035	1.57669	1.83347
TJP2	2.21953	1.80326	1.96516
SLC30A9	2.21811	1.73574	2.11016
MGRN1	2.21107	2.03269	1.59502
MYCBP2	2.20313	1.9101	2.11862
KANK3	2.2031	1.5005	2.18705
DCAF11	2.20291	1.1204	2.65273
GATM	2.19919	1.80301	1.90257
MGST3	2.19888	0.764977	1.96393
MRPS23	2.19357	1.74253	2.65021
GAN	2.18879	1.26004	1.65786
POTEKP	2.18841	1.98878	1.76427
CHCHD3	2.18705	1.12535	2.13305
NONO	2.17932	1.71757	1.57925
CSNK1A1	2.17913	2.15223	1.7409
TMEM38A	2.17562	1.84901	2.11645
MRI1	2.17348	1.62757	1.907
ZC3H15	2.17168	2.32865	1.97781
PCBD1	2.16976	2.34539	1.69451
NDUFV1	2.16705	1.70203	2.12383
KRT80	2.16676	0.781587	2.15433
DIAPH1	2.16502	1.95668	2.09602
THBS3	2.15921	2.83	1.51239
PRKAR1B	2.14933	2.46049	1.83824
TARS2	2.14678	1.66412	1.90113
ISYNA1	2.1455	1.74311	1.5369
FKBP3	2.14508	1.4509	1.90347
MRPL19	2.14467	1.64026	2.38908
VPS13D	2.14362	-0.305513	2.38593
RPA2	2.14346	1.91304	1.56096
SRSF10	2.14081	1.57091	1.47435
D2HGDH	2.14077	1.98373	2.50433
EDF1	2.13988	1.59739	1.48571
TRIM2	2.13943	1.37157	2.16658
ACTN2	2.13692	1.76428	1.85413
MYL10	2.13687	2.40135	1.97952
RPL21	2.13034	1.82954	1.68588
MYH7	2.12902	1.765	1.94153
MRPS5	2.12845	1.59386	2.38639
SDHAF2	2.12664	1.28341	1.79132
HNRNPL	2.12597	1.34897	1.5315
CDK5RAP1	2.12227	2.19397	2.0952
PLIN1	2.11984	1.89659	1.85398
PKP1	2.11556	1.86181	1.60353
EWSR1	2.11539	1.50022	1.6248
S100A4	2.10657	2.03899	1.62206
CNN1	2.10525	2.36283	1.53053
RBM14	2.10472	1.57509	1.45103
TGFBI	2.10156	1.899	1.52919
PLEC	2.09947	1.64038	1.88842
PZP	2.0954	1.44387	2.35421
KPRP	2.09211	1.10276	1.96749
INF2	2.09164	0.989782	1.68326
GP1BB	2.08338	0.752419	2.45531
SNCA	2.08232	1.39549	1.85111
AEBP1	2.08026	2.38064	1.59481
PC	2.07851	2.07684	1.62396
SERPIND1	2.07833	1.32851	1.7166
SRSF1	2.07635	1.87124	1.44073
ATP13A1	2.07411	1.68822	1.06592
FAF1	2.07318	1.53159	1.75089
RANBP3	2.06961	2.10276	2.27711
SMTN	2.0696	1.61355	2.3064
LRRC47	2.06561	1.64696	2.16121
PRPF31	2.06302	1.84043	1.50465
ATP6V0A1	2.05944	1.24335	1.53167
HACD3	2.05924	1.57598	1.57202
LNPK	2.05865	1.88035	1.79857
DHRS7	2.05395	1.00557	1.86046
ANK2	2.05186	1.7346	2.19432
STOM	2.04515	1.38899	1.98129
EIF3F	2.04213	1.41163	1.62926
RGL2	2.03944	1.87154	2.7826
MRPS15	2.03932	2.66121	2.49532
FUBP1	2.03662	1.43748	1.36074
MYH7B	2.03629	1.80273	1.99098
MKRN2	2.03519	1.10004	2.08554
HRAS	2.03423	0.913957	1.81748
IL1RN	2.02825	2.40249	1.96422
EML1	2.02778	1.54472	1.89866
GJA5	2.02227	1.04075	1.77809
PDK2	2.02194	0.962834	2.09182
COA3	2.02005	1.10328	2.55569
BST1	2.0186	2.53633	1.09226
SNRNP70	2.01323	1.56077	1.46018
DCPS	2.01092	0.286198	1.8981
GATC	2.00951	1.41586	2.50018
HTRA2	2.00749	1.56037	1.65654
HNRNPM	2.0061	1.32981	1.32641
ZFYVE21	2.00281	0.898931	1.59857
PYGL	2.00143	1.69642	1.77636
KRT14	2.00048	1.42546	2.00328
SPTB	1.99804	1.48987	1.9934
TUBB1	1.99515	0.470481	2.33291
MCFD2	1.99376	1.47025	1.5988
EPB41	1.99203	1.20537	2.15578
RPS6	1.99098	1.74953	1.43246
ENDOG	1.98948	1.53397	2.77241
SLPI	1.98902	2.47441	1.70786
MYL9	1.98807	2.18722	1.40617
SNRPD3	1.98711	1.59559	1.32416
ROCK1	1.98373	1.73071	0.996516
MGST1	1.98357	1.66672	1.75486
SF1	1.98325	1.88034	1.20332
HRG	1.97926	1.53431	1.45821
HEBP1	1.97865	2.38071	1.66732
PRNP	1.978	1.09672	1.48688
ASCC3	1.97519	0.744833	1.51408
RAB2B	1.96995	2.35712	1.26182
CHTOP	1.96705	1.81406	1.40372
ACACA	1.96646	1.10355	1.16036
CILP	1.96644	3.32396	1.39909
PDLIM2	1.96505	3.06293	1.46099
CLUH	1.9642	1.33079	1.67971
KIF2A	1.96263	1.04071	1.95932
S100B	1.961	1.36165	0.546821
ALDH1A2	1.9607	1.31807	1.8213
PDLIM7	1.95999	2.26175	1.35993
CNRIP1	1.95726	1.69022	1.3951
LRSAM1	1.95609	1.6174	1.84995
MT-ND4	1.95465	1.36338	2.61597
CSTA	1.95205	1.31305	1.74364
MRPS26	1.95156	1.49293	2.06114
ART3	1.95118	2.28859	1.68881
PGK2	1.95082	2.40468	2.03342
CDIPT	1.94251	2.15177	1.56712
DIABLO	1.94193	1.91676	1.69153
DSC1	1.9258	1.5116	1.5429
MIEF1	1.92185	1.14668	2.00285
BZW2	1.91853	1.15588	1.71918
RPL27A	1.91651	1.25965	1.49229
PDS5B	1.91058	1.17997	1.03443
ABLIM2	1.91041	1.34697	1.78438
RAB2A	1.89773	1.66373	1.54199
CPS1	1.89687	1.43127	1.54761
FABP12	1.8967	1.29691	1.65647
KRT3	1.89488	2.84739	1.80777
SNX18	1.89413	1.96835	1.43739
S100A6	1.89137	1.95848	1.45014
RPS4X	1.88565	1.40073	1.40218
TUBA4A	1.8835	1.39574	1.47771
ISOC2	1.88223	1.54594	1.69776
AZU1	1.87817	1.10931	2.21361
TNPO3	1.87675	1.01363	1.60087
H1-0	1.87674	1.73901	1.24775
NSUN2	1.87584	1.36351	1.52047
RAB34	1.87351	2.04067	1.60799
NUDT19	1.87247	1.61602	1.70605
TMEM167A	1.87078	1.61632	1.86176
CASP14	1.87012	1.52933	1.83059
MRPL28	1.8688	1.14187	2.24044
CTBP1	1.8629	1.38376	1.41818
RPL23	1.86289	1.55233	1.44912
SYNPO	1.86181	1.72249	1.78675
SERBP1	1.86051	1.11347	1.44064
ECHS1	1.85971	1.21759	1.91679
TK2	1.85391	1.16	1.50783
CHCHD6	1.85324	1.43232	1.86915
PRPF4	1.85277	2.70814	1.43789
NAA15	1.84748	1.68602	1.50972
POLDIP2	1.84667	1.476	1.48135
FRMD5	1.84592	1.6078	1.65113
C8A	1.84262	2.21191	1.18788
DIS3	1.84119	0.694649	1.42101
UNC13D	1.84061	1.15878	0.560321
FERMT3	1.84013	0.808434	2.26677
RUSF1	1.83944	1.15913	1.52956
RPL28	1.8367	1.37951	1.52623
APOC2	1.83664	1.49764	2.07008
TUBB	1.83298	1.55152	1.15127
MAP2K2	1.83237	1.96861	1.38297
FGL2	1.83144	2.31648	2.02701
RBM4	1.83122	1.25328	1.35075
SNTB2	1.83027	2.12929	1.5416
MYH14	1.8192	1.38593	1.91003
ARL6IP5	1.81634	1.61426	1.90068
L1CAM	1.81603	1.48015	1.65024
SLC16A7	1.81517	1.22032	1.76202
IGHA2	1.81495	0.979452	1.48545
PTPRS	1.81168	0.847534	1.83422
JCHAIN	1.80976	1.38997	1.37986
FGB	1.80682	0.904289	2.20048
RPL14	1.80247	1.48606	1.22596
PRG4	1.79948	1.52622	0.809755
INHBC	1.78979	2.92911	1.07477
SRC	1.78943	0.994514	1.72505
PPIE	1.78893	0.891639	1.5141
CXCL12	1.78764	2.52206	1.3573
EFEMP2	1.78704	2.38356	1.08586
RPS2	1.78487	1.55721	1.47812
HP1BP3	1.78441	1.24062	1.23665
ABCF2	1.78427	0.884028	1.55144
COL12A1	1.78133	1.96679	1.3157
XRN1	1.78127	1.3962	1.3414
AFG2A	1.78036	0.260304	2.98833
PRSS3	1.77704	1.61571	1.76895
GUCY1B1	1.77682	2.07279	1.44713
NDUFA1	1.77281	1.31724	1.96852
VPS4B	1.76971	1.43885	1.92091
KRT78	1.76809	1.53352	1.59667
PARP1	1.7652	1.35745	1.36561
STX7	1.76429	1.7951	1.39603
SDHA	1.76318	1.20695	1.68197
COX6B1	1.76166	1.66446	1.75731
SRP19	1.75959	0.224308	1.38237
MYPN	1.75713	2.13162	1.68489
ABHD16A	1.75695	1.68948	1.28221
BCKDK	1.75285	0.827241	1.51461
RP2	1.75163	1.7694	1.67314
RAB9B	1.75092	0.963345	1.33232
SRSF4	1.75088	1.04267	0.885341
FLNA	1.7503	1.62564	1.32557
MPP1	1.74946	1.05761	1.78868
BASP1	1.74409	1.38121	2.04962
ABI3BP	1.7434	2.74076	1.3428
GPAM	1.74222	1.74116	1.73991
UTRN	1.74195	2.04444	1.11412
COL4A2	1.73965	2.54091	1.24171
MCM4	1.73937	1.04402	1.63083
PIP4P2	1.73927	2.53094	1.60486
KHSRP	1.73759	0.716348	1.12206
THEM6	1.73662	1.74433	1.38112
QRSL1	1.73631	1.57379	1.52307
ACADM	1.73151	0.745545	1.79338
SUN2	1.72984	1.8507	1.05569
POTEI	1.72835	2.06313	1.47715
RPS27L	1.7279	1.4716	1.45125
ARVCF	1.72787	1.58973	1.41435
COPS6	1.72622	1.24566	1.33767
OSBPL1A	1.72618	0.822843	1.68861
CHMP2B	1.72577	1.20381	1.73717
MTDH	1.72238	1.91294	1.23773
SLC1A3	1.72233	1.4903	0.186368
PIN1	1.72121	1.55509	1.48661
BLMH	1.71962	1.69744	1.54518
COL6A2	1.71934	2.31581	1.08295
GIPC1	1.7137	2.2329	-0.42851
RPL31	1.71194	1.02529	1.39204
HBG1	1.71006	1.16199	1.63775
PHB2	1.70982	0.81666	1.51964
GSTT1	1.70632	1.80253	1.81964
PPP1R1A	1.70566	1.45497	1.72726
SLC25A46	1.70539	0.770486	1.77853
GNAS	1.70527	1.59242	1.40326
ANO6	1.70381	1.31434	1.47303
LPAR1	1.70259	2.33488	1.6179
CYB5R2	1.70242	2.19013	1.64968
HMGCS2	1.69734	0.656037	1.55722
RPS18	1.697	1.34562	1.5204
PIN4	1.69526	0.871408	1.12672
KRT4	1.69288	2.28004	2.10998
SPEG	1.68569	1.52397	1.52477
PML	1.68081	1.45848	1.27094
MYO1C	1.67979	1.57168	1.03656
CYBRD1	1.67683	1.62009	1.35101
ADD1	1.67674	1.07361	1.27822
HBG2	1.67438	1.4671	1.77648
SCO1	1.67378	0.789723	1.34766
FGA	1.67139	0.741185	2.14636
KRT9	1.67122	1.3241	1.59122
MACROH2A2	1.67097	1.33506	1.19893
LCMT1	1.67025	1.73886	1.66408
EIF4B	1.66991	1.26836	1.61205
MOCS1	1.66888	0.329581	1.65161
RPL9	1.66278	1.26942	1.06349
IGLV1-47	1.66224	0.710945	1.64316
SRSF5	1.66118	1.03282	0.942573
MYH11	1.65805	1.51473	1.01251
BICD2	1.65798	0.680843	2.37186
SMC3	1.6566	1.35924	0.94523
ITGB3	1.65638	0.820254	2.11108
PAWR	1.65134	1.61095	3.24487
RBM24	1.65047	0.827788	1.49566
EIF2B2	1.64976	0.522743	1.52286
ERH	1.64839	1.2242	0.985263
NDUFB8	1.64786	1.89218	1.51283
RNASE2	1.64773	0.779191	2.51767
MRPS34	1.64766	0.953983	2.03184
FECH	1.64525	0.761857	1.11813
RPL26	1.64382	0.268834	1.67761
NCCRP1	1.64143	1.7489	1.87994
C6orf136	1.63948	0.888232	2.33741
HRNR	1.63819	1.07652	1.49659
C8B	1.63628	2.19188	0.993751
SELENOP	1.63556	1.86108	1.52559
LGALS8	1.63342	1.46304	1.71382
SORBS3	1.63301	1.5922	1.01517
COMMD7	1.63222	0.926259	1.40724
BLVRB	1.62891	1.52965	1.51013
RPS25	1.62186	1.46764	1.36107
DPYSL4	1.62166	1.85568	1.00858
C1R	1.61847	1.82832	1.24401
CDK4	1.61346	0.995724	1.46308
DRG1	1.60973	1.30305	1.35041
RSU1	1.60927	1.2021	1.41358
F12	1.60589	1.00227	1.18026
TSC1	1.60464	0.727574	0.663115
USP34	1.60182	1.5046	1.83295
AKT2	1.60021	1.05819	1.47945
IGFBP5	1.5948	1.7885	1.17439
GPAT3	1.59387	1.25218	1.34141
AS3MT	1.59277	2.35537	1.48689
PDHX	1.59068	0.539853	1.64049
PPIH	1.58872	1.28166	1.1703
ITGA1	1.58854	1.97877	1.17754
SGCG	1.58853	1.11778	1.6173
CHMP2A	1.5872	1.1788	2.23389
RACK1	1.58654	1.23225	1.1086
EXOG	1.58498	2.01203	1.41352
TPR	1.58496	1.94122	0.810443
ARHGEF2	1.58413	2.25217	0.949009
LRRC14B	1.57994	0.620964	1.84357
VAPB	1.57973	0.936215	1.50532
HNRNPK	1.57897	0.953474	0.971148
SF3A2	1.57892	1.65654	1.28758
SLC25A4	1.57659	0.674536	1.78972
HBD	1.57446	1.87675	1.53212
KRT77	1.57359	2.37204	1.17706
MFAP2	1.57301	1.17163	1.13413
PLCD3	1.5709	0.844565	1.45003
FUBP3	1.57031	1.39588	1.06739
PEX5	1.56563	0.0555927	0.662148
SF3B1	1.56547	1.02513	0.867331
MRPS28	1.56502	0.931679	2.28334
TMEM160	1.56502	0.75841	0.292508
NUDCD1	1.56422	1.15465	0.79501
OBSCN	1.56259	1.18618	1.4049
HDHD3	1.5606	1.92217	1.25996
MRPL18	1.55685	0.831425	1.29524
NDUFA13	1.55355	0.668335	1.57222
ACLY	1.55228	1.03314	1.23091
MACF1	1.54676	1.64534	1.46687
DUT	1.54604	0.806858	1.0459
OAS3	1.54575	1.5133	0.79223
C4A	1.54442	1.02096	1.12038
AKR7A2	1.54165	1.27915	1.22492
THRAP3	1.53988	1.02433	1.04959
SRSF2	1.53703	1.54917	1.25462
DHX9	1.53271	1.1118	0.781523
EIF2B5	1.5317	1.62461	1.44364
CARNS1	1.53114	0.728284	1.53671
OAT	1.52891	1.70041	0.83587
RAB12	1.52742	1.33718	1.62178
AGRN	1.52494	1.78445	0.669447
UEVLD	1.52181	0.87647	1.32764
C4BPB	1.52144	0.948915	0.509764
CYGB	1.52029	0.742986	1.07479
ATP5F1C	1.5174	0.637914	1.65479
PNPT1	1.51539	0.838513	1.99799
NDUFB6	1.51471	0.672746	1.4743
HACD1	1.51449	0.804546	1.50659
MRPL4	1.51072	0.785294	1.45264
ABHD14B	1.50744	1.14245	1.07251
DDAH2	1.50413	1.17081	0.944472
ATP13A3	1.504	0.0777459	2.17075
MRPL17	1.50186	1.60795	1.06517
ECM1	1.50098	1.30618	1.14282
CUL5	1.49773	2.47879	1.27422
UBE2V2	1.4967	2.01115	1.32036
EMC3	1.49662	1.37087	1.52735
MYBPC3	1.49563	1.21575	1.45887
EMB	1.49544	0.985949	1.52279
SARNP	1.48508	0.952029	0.915044
RPL35A	1.48507	1.3745	1.00285
BTF3L4	1.48256	1.18461	1.34295
UBA2	1.47625	1.62278	0.785528
PEX3	1.47153	0.654075	1.08527
TMEM245	1.47147	0.975955	2.49565
PRDX3	1.47058	0.99474	1.34271
CKM	1.46975	1.00814	1.9161
SAMM50	1.46876	0.430943	1.39048
MAGT1	1.46591	0.99025	1.33404
PROB1	1.46322	0.630364	1.4727
RPL13A	1.45297	1.09158	1.36647
ENTPD1	1.45124	1.37112	0.97748
MPRIP	1.45088	1.53539	1.17163
PLEK	1.44996	0.684727	1.69456
FGG	1.44921	0.568872	1.8758
ADCK1	1.44672	1.16611	1.34525
CLPP	1.4441	1.38031	1.00178
CYC1	1.4437	0.210611	1.60662
NAV1	1.44328	2.22787	1.36334
ENTPD8	1.44271	1.46127	1.28668
MRPS33	1.43833	1.7898	2.42675
HNRNPC	1.43778	1.46573	0.73384
PXMP2	1.43608	0.781611	1.5486
TRIM3	1.43382	1.95201	1.52358
MYH13	1.43288	1.24225	1.315
PDGFRB	1.43208	1.4888	0.978928
BNIP3	1.43196	0.757	1.29158
SLC35B2	1.42913	0.954919	1.38144
ADAR	1.42839	1.01155	1.19212
OGDH	1.42713	0.648609	1.54836
COMMD5	1.42516	0.842595	0.893201
PPP3CC	1.42427	1.08072	1.16625
MNDA	1.42309	1.06739	1.47797
LDB3	1.42256	1.14727	1.30135
TMUB1	1.41803	0.659025	2.90249
RIC8A	1.41735	0.961906	1.23471
MYOT	1.41524	1.1586	1.03899
NEGR1	1.41312	1.67608	0.94003
TUBB4A	1.41273	2.21873	1.29023
ATPAF2	1.40981	1.05502	1.22314
RPL4	1.40972	1.12432	0.874375
TIMM21	1.40966	0.533682	1.59817
RBBP9	1.40901	0.545618	1.5294
APIP	1.40751	0.726778	1.20675
MAGEA4	1.40622	0.886141	1.09101
TNNT2	1.40452	1.12855	1.28535
KRT17	1.40397	0.819213	1.41605
RDH13	1.39914	0.478163	1.45331
ADCY2	1.39615	1.09066	0.896727
PDHB	1.39575	0.877276	1.80936
GPX3	1.39419	0.816595	1.06786
ATP5PD	1.39333	1.22982	1.48229
FKBP15	1.39128	1.76726	1.50625
SYNPO2L	1.39077	1.46013	1.18859
USP13	1.3906	1.06502	1.45303
TTYH2	1.38998	0.578529	1.17253
HNRNPDL	1.38993	0.802201	0.871534
SNRPD1	1.38952	1.37576	0.805157
ALOX5AP	1.3889	0.948947	1.05757
CNOT3	1.3883	0.125359	1.64936
COL28A1	1.38817	1.31556	1.25738
YTHDF2	1.38744	0.793462	0.643607
C1QB	1.38612	2.09535	1.23745
RPS3	1.38418	1.33473	0.967432
COA1	1.38411	-0.226849	1.30444
SERPINB3	1.38366	0.601224	1.30842
PTCD3	1.37767	0.836019	1.79137
THBS4	1.3745	2.26452	0.766494
MGLL	1.37405	0.848852	1.02718
NLRX1	1.37316	0.968069	1.34213
ADH1B	1.36936	1.18939	0.990423
COL6A3	1.36748	2.02387	0.689857
MATR3	1.36357	0.832155	0.695775
SH3BGRL	1.35722	1.14935	0.820374
GAR1	1.35612	0.261559	1.01766
RBM20	1.35607	0.762049	0.846944
RPL36	1.35363	0.741828	0.890242
PSMD9	1.35123	0.998362	1.2616
ITPR1	1.35016	1.75623	0.709543
COL14A1	1.34978	1.40868	0.641153
NDUFS8	1.34793	0.944623	1.13137
ABI1	1.34725	0.778813	1.42465
PHLDB1	1.3467	1.21366	0.775709
ADD3	1.34437	0.768416	0.912559
SRSF3	1.33875	1.06982	0.712411
C8G	1.33795	1.77615	0.691533
NADK2	1.33624	1.40181	0.499638
EEPD1	1.33206	1.00364	1.03684
TMPO	1.33182	1.4617	0.695548
TAGLN	1.33166	1.41978	0.561383
FMNL2	1.33055	0.363959	1.37462
TBXAS1	1.33	0.544503	2.00601
SMC1A	1.32406	0.574286	0.748027
PDE1C	1.32154	1.1707	1.51023
PDPR	1.31962	0.896988	1.02792
C1QA	1.31884	1.67455	1.14441
C1S	1.31804	1.68754	0.808652
DCAF7	1.31624	1.15323	0.994359
IMMT	1.3151	0.359028	1.29214
PLEKHA1	1.31502	1.0695	1.71373
COMP	1.31457	3.8487	0.239493
COX5A	1.31404	1.37557	1.65252
TNNI3	1.3139	1.0627	1.24994
TLN1	1.3069	0.768322	1.41611
IGFBP7	1.30486	0.839679	0.925542
DCD	1.30317	0.919962	1.15416
RBMX	1.30316	0.794944	1.23172
PSPC1	1.30114	0.885893	0.745494
CREB1	1.30102	0.386737	0.85423
ASL	1.29985	0.886168	1.2423
BIN1	1.29982	2.60034	0.917578
PLEKHO2	1.29909	1.84242	-0.116646
PIP	1.29879	1.15852	1.31504
TRAPPC5	1.29549	0.337823	1.21645
LTF	1.29514	0.659646	1.60968
KRT18	1.29444	1.01107	0.750031
TP53BP1	1.29276	0.217303	0.962951
MYL6B	1.29223	1.05304	1.32078
NUP35	1.28968	1.29113	1.08186
USP10	1.28803	2.79268	1.47846
DDX3X	1.28792	0.909353	0.455831
RAB8A	1.28473	0.461414	1.03693
MYOM3	1.2835	1.01877	1.29074
QKI	1.28228	0.330578	0.653832
HNRNPUL2	1.28098	1.62473	0.602228
HNRNPR	1.2796	1.16858	0.511755
RPS16	1.27451	1.13103	0.680622
XPOT	1.27137	0.856278	1.00079
OSBP	1.27104	1.37612	0.871728
CACYBP	1.26992	0.72897	1.01152
N4BP1	1.26878	-0.751205	1.15866
TARS3	1.26561	1.62756	1.00207
KDSR	1.26458	1.87113	0.481339
SLC25A42	1.26402	2.18542	1.77299
COQ6	1.26311	0.0584481	1.21931
PGM2L1	1.26271	1.17634	1.08222
ILVBL	1.2621	0.924644	0.934927
COL4A3	1.26202	1.13379	1.51798
TMEM123	1.26134	0.75561	1.00906
C11orf98	1.26095	1.42503	0.554185
HSPG2	1.25639	1.30676	0.795032
RAB24	1.25458	1.18136	1.19744
AK4	1.25354	0.616743	1.023
DMTN	1.25231	0.971359	1.15603
RPS7	1.25057	1.11112	0.853058
PHGDH	1.24946	0.491017	0.774705
MT-ND1	1.24847	0.430396	1.54524
PPP1R14C	1.24835	0.195782	1.1446
MYL6	1.24451	1.57756	0.662795
PAFAH1B3	1.24444	1.25162	1.0451
NUDCD2	1.24377	0.946462	0.421122
ZFYVE19	1.24284	1.77504	0.830803
CTF1	1.24242	1.20376	0.856232
PRKAR2B	1.24158	1.14906	0.72299
MLF2	1.24158	0.888742	0.926589
IFI16	1.24035	1.17811	0.755941
NDUFAF4	1.23856	0.241755	0.612494
ATP5ME	1.23771	0.384817	1.39395
TGM3	1.2363	0.925785	0.985342
AGPS	1.23623	1.46912	1.13532
FBLN5	1.23558	0.77054	0.764675
RNASE4	1.2342	1.70908	1.13393
PF4	1.23258	-0.216135	1.27147
TRNT1	1.23177	0.827438	0.843363
TPM3	1.231	0.972787	1.27795
ESAM	1.23023	0.897694	1.22321
ERLEC1	1.2289	1.06504	1.04271
PMPCB	1.22876	0.839108	1.21423
ATP5MF	1.22856	2.19269	1.19896
PIGK	1.2283	0.554113	1.07459
SLC29A1	1.22767	0.372442	1.00874
SLC25A12	1.22609	0.642408	1.53482
AGO2	1.22605	0.129557	1.16449
RPS15A	1.22507	0.761198	0.860201
USP7	1.22463	1.19065	0.927721
CSRP1	1.22405	1.66653	0.571747
PPP2R3A	1.22291	0.984091	0.66424
TUBA8	1.22102	1.53208	1.20125
MRPL24	1.21924	0.311658	1.41308
MRPS6	1.21479	0.7403	2.0718
SORBS2	1.21302	1.20745	0.939801
HNRNPA3	1.20822	1.02839	0.507961
ENGASE	1.20776	0.474618	1.30481
PRPF40B	1.20582	0.705559	1.33189
ACP6	1.20566	0.972606	0.961937
TP53RK	1.20448	2.35723	0.642787
PODN	1.20081	2.12181	0.732416
YBX1	1.19958	1.4597	0.90148
JMJD7	1.19608	1.08762	1.77586
SH3BGRL2	1.19443	0.409089	1.27648
TFB1M	1.19379	0.236138	1.31585
HSPA4L	1.19221	0.79494	1.0313
EIF4G3	1.18757	0.125066	1.47591
SLC44A2	1.18643	0.639207	0.929559
SLC25A11	1.18634	0.357266	1.12516
MCAM	1.18591	1.31426	0.61299
SAR1A	1.18263	1.17332	0.788475
RBBP7	1.18132	0.899076	0.719572
NRIP2	1.18043	0.909893	0.165634
SELENOS	1.17901	0.736619	1.24374
RPL38	1.1781	1.0578	0.868343
EXOC6B	1.17676	1.00895	0.765982
SPON1	1.17615	0.684563	0.803708
PABPC1	1.17463	0.442793	1.05574
ODR4	1.17361	1.17705	1.01817
TIMM8A	1.17206	1.10589	1.36009
MRPS21	1.17051	0.91712	1.66074
DDX46	1.17026	0.659118	0.473626
NT5C1A	1.16844	-0.046586	1.20382
NUP107	1.16668	0.216613	0.768477
WDR13	1.16655	0.54541	1.41605
NFIX	1.1657	1.41897	0.193242
NARS2	1.16333	0.642057	0.896855
NACAD	1.16295	0.538018	1.641
RPS21	1.16203	1.11501	1.03311
VPS26C	1.15684	0.739618	0.495155
THUMPD1	1.1568	0.449638	0.314997
PGD	1.15448	0.424696	0.694327
LONP1	1.1536	0.808943	0.795618
NFIA	1.15312	0.89613	1.02448
NOP56	1.14987	1.83881	0.574904
TUBB2A	1.14931	0.991263	0.700724
RAD23A	1.1491	0.997112	0.755251
MIPEP	1.14316	0.578998	0.85564
TRMT112	1.14035	0.569687	0.931053
CMAS	1.13992	1.35064	0.520857
APMAP	1.13967	0.804355	0.57105
VPS45	1.13698	0.953396	1.09844
MYOM2	1.13669	0.947861	1.17216
GADD45GIP1	1.13368	1.62617	1.00311
CAPN1	1.13275	1.28203	0.728965
MCU	1.13263	1.02023	1.0722
GNAQ	1.13083	0.750986	0.848535
MYOZ2	1.1302	0.902762	1.13706
MMRN1	1.12714	-0.353922	1.08943
GANAB	1.1258	1.0983	0.45122
ALYREF	1.12462	1.07406	0.507257
WDR62	1.12244	1.28528	0.808087
COL16A1	1.12192	1.6909	0.978569
KLB	1.12182	0.802684	1.07528
LGALSL	1.11795	0.897731	0.842409
SEC11A	1.11795	0.543175	0.768462
SNRNP200	1.11775	1.06682	0.516643
GTPBP1	1.11691	0.558088	0.662484
LZTFL1	1.11496	-0.367694	0.745527
GALNT2	1.11196	2.28797	1.11854
HCCS	1.11139	1.10645	0.948729
TRA2A	1.11127	0.523258	0.57807
XRCC5	1.10955	0.737781	0.374905
DNLZ	1.10775	0.422534	0.974951
LMAN2L	1.10514	1.46556	0.686373
MTRES1	1.10508	1.24561	1.6817
TKT	1.10468	0.597697	0.527449
DDX17	1.10309	1.19513	0.195869
C4BPA	1.10147	1.13379	0.815621
CA1	1.09938	1.03448	1.12725
UBE2O	1.09874	2.10912	1.00426
S100A9	1.09793	0.532845	1.23784
DIP2C	1.0952	0.929029	0.723459
S100A14	1.09386	0.53636	0.626303
ALDH18A1	1.09352	0.646581	0.847234
MTFP1	1.09347	0.264167	1.36769
PROS1	1.09224	0.235148	0.146455
SLIRP	1.09149	0.33786	1.25501
PPIB	1.09028	1.15779	0.586885
HDGF	1.0881	0.747215	0.523552
MFAP5	1.0876	0.769647	0.523353
ARFGAP2	1.08653	1.91923	1.04888
SAR1B	1.08624	0.859567	1.9415
TGFB1I1	1.08447	1.64345	0.903066
RCC1L	1.08242	1.32651	1.00905
UQCRFS1	1.08228	0.267364	1.73057
JAM2	1.08173	1.07313	0.909083
BLVRA	1.08164	0.89707	0.926513
TNS2	1.079	0.223106	1.15864
SFPQ	1.07872	0.528608	0.208182
SYNM	1.0785	1.12557	0.635752
IFIT1	1.07687	0.102961	1.36277
COL6A1	1.07647	1.7927	0.379963
GUCY1A1	1.07593	0.595361	0.71431
PLA2G2A	1.07537	2.96369	0.0173167
TECRL	1.07308	0.843317	1.17083
NCL	1.07295	0.999144	0.169612
NDUFA6	1.06575	0.140688	1.42499
SIRT3	1.06453	0.761737	0.792638
LSM14B	1.06229	1.28265	0.413959
MRPL55	1.05937	0.175819	1.58731
SIL1	1.0591	0.694197	1.67955
SEC63	1.05819	0.517178	1.09093
PRXL2A	1.05802	1.18761	0.951378
CAD	1.05485	0.748117	0.434485
YIF1A	1.05162	1.78761	0.625044
RPS8	1.05135	0.972494	0.705934
SRPK1	1.05083	0.776322	0.524492
TRIM47	1.0502	0.386286	-0.205862
DLD	1.04837	0.424274	0.966915
CDK5RAP3	1.04736	1.12526	0.444936
ACTN1	1.04672	1.21835	0.493293
GIGYF2	1.04449	2.01477	0.82316
DR1	1.04416	0.511593	1.39851
NDUFV2	1.04278	0.563679	1.19445
KIF21A	1.04228	0.99914	1.72459
BAG6	1.04213	0.967026	0.62835
LYRM7	1.04168	0.132551	1.91721
HMCN2	1.03991	0.632934	0.854392
FLOT1	1.0389	0.875331	0.316044
LAMA4	1.03747	0.669197	0.711815
CAPG	1.03313	0.740241	0.235885
CD46	1.03204	1.33408	1.04031
PDP1	1.03114	0.316678	0.842837
TIMM9	1.02857	0.132313	0.645794
ALDH1B1	1.02754	1.06742	1.14412
HACD2	1.02656	0.487024	0.825047
MYO18B	1.02364	0.633825	0.787707
UNC45A	1.02309	0.541925	0.693174
ATPAF1	1.022	0.292239	0.958374
IGHG2	1.02171	0.692978	0.782469
GYPC	1.01864	1.00702	1.19185
TXN	1.0182	0.331344	0.937007
PNPLA6	1.01646	0.882032	0.715867
ATP1A3	1.01542	0.496011	1.13511
PPP3CA	1.01364	0.577684	0.564669
PPP1R21	1.01327	1.26804	0.843015
MIA3	1.01165	2.531	0.945544
GCAT	1.01156	0.818845	1.2959
MGST2	1.01148	0.38499	1.06544
NFIC	1.00981	0.879014	0.623542
H6PD	1.00704	1.50111	0.580101
SLC27A1	1.0067	0.961611	1.22102
DECR1	1.00552	-0.66895	1.48468
XRN2	1.00395	1.23925	1.01778
RPS11	1.00375	0.773754	0.726656
ISCA2	1.00298	1.20948	0.942286
RPL19	1.0002	0.988295	0.724932
YARS2	1.00016	0.646438	0.911988
TRAF6	0.997101	-1.28443	1.72806
MRPS16	0.996669	0.497653	1.31285
RPS27	0.99627	0.878198	0.607152
DCXR	0.993917	0.758577	0.463256
RNF123	0.992854	1.37889	0.803147
AP3M1	0.992582	0.612314	0.996489
ABCB10	0.992533	1.0171	0.641526
NME3	0.992233	1.41873	0.144698
LUC7L3	0.991844	0.471616	0.543149
CAPN2	0.99028	1.15389	0.424718
GRSF1	0.990128	0.776384	1.38194
HNRNPH1	0.989914	0.36422	0.112796
GM2A	0.989565	0.943499	0.701342
SLC2A4	0.987279	-0.0114796	1.15741
TSC2	0.986996	2.04246	0.747942
HINT3	0.984909	0.440233	1.06983
TMEM41B	0.984586	1.47095	0.643798
CDH1	0.980283	1.85698	0.479098
CRYAA	0.978953	1.5112	0.450369
ACIN1	0.978882	0.805285	0.640293
STXBP6	0.978242	-0.259943	0.964308
SPHKAP	0.977522	1.02007	1.78532
HNRNPA0	0.977194	0.649142	0.324701
FBLN2	0.974902	1.07104	0.641637
ATG4B	0.972958	0.993979	1.43429
MBNL1	0.972616	0.350248	-0.124478
LMOD3	0.969341	-0.541355	1.31044
SF3A3	0.96755	0.665056	0.816988
TNNC1	0.967483	0.656951	1.00123
EPPK1	0.966784	0.52266	0.780623
CFD	0.966586	0.742156	0.505255
FAM3C	0.965814	-1.0003	0.775518
NID2	0.964875	0.932829	0.677169
ELP1	0.963999	-0.0896465	0.888149
APOL1	0.963132	-0.0701638	1.06534
RPL22	0.961826	0.632907	0.677097
RABEP2	0.961111	0.983038	1.01468
RNF214	0.959672	0.518918	-0.127596
SPATA20	0.958023	0.863617	0.975658
IGHV4-28	0.957442	2.66612	0.418343
HSPBP1	0.956372	1.57055	0.793187
CHPT1	0.956159	0.431763	1.63647
TMEM143	0.953177	0.271398	1.43346
DDX21	0.949139	0.253977	0.699353
SDCBP	0.948322	0.226388	1.21862
EXOSC4	0.947844	0.735829	0.625562
DDX23	0.947397	0.850395	0.0956089
LXN	0.947065	1.15835	0.772615
EIF3D	0.946936	0.692088	0.676619
RNF121	0.946128	0.925525	0.588442
QPRT	0.945621	0.742331	0.716663
EPB41L2	0.945074	0.534007	0.541633
AHSG	0.941929	0.74669	0.608773
MTMR9	0.940494	0.692647	0.825242
FGF1	0.93859	1.04255	0.640871
BARGIN	0.937447	0.0696829	0.67864
RBM39	0.93616	0.690838	0.323013
SYNGR2	0.932331	0.787692	0.679615
MRPL27	0.932087	0.74698	1.47028
F11R	0.930696	0.261394	1.28483
STK24	0.928273	0.249648	0.752993
PDXK	0.928187	1.17257	0.649633
DNAAF5	0.927591	0.156899	0.574596
NTPCR	0.927546	0.931201	1.39288
VAMP2	0.927201	0.803072	0.722769
AMT	0.926954	0.447916	0.939022
PDXP	0.926858	1.40746	0.427399
NDUFA9	0.926627	0.0876405	1.09451
APOB	0.926065	1.26112	0.748033
MRPS22	0.925146	0.599288	1.34107
TRAP1	0.924055	0.258187	0.477796
QSOX1	0.923847	0.630548	0.408097
PIP4K2B	0.921962	1.79606	0.779461
OSGEP	0.921834	0.334103	0.646742
FDFT1	0.921605	0.507735	0.797862
MPO	0.918979	0.810436	1.03991
IFRD1	0.916794	0.581357	0.779341
CARS1	0.91646	1.10848	0.492993
PDLIM5	0.915431	0.617658	0.873109
KRT85	0.91387	0.222119	0.846511
MYADM	0.911217	0.787797	0.43838
UCK1	0.910029	-0.564865	0.924445
MAP1LC3A	0.908018	0.842238	0.879389
ACAT2	0.906243	0.743558	0.550465
ZRANB2	0.905614	0.91315	0.836939
ACAT1	0.90496	-0.0998643	0.728494
PLEKHA7	0.90422	0.988324	0.744545
RBM3	0.9009	0.294914	1.08481
PKLR	0.897326	1.11983	1.06113
AIFM1	0.895435	0.18082	1.34258
OXR1	0.894218	-0.00706919	1.08922
ISOC1	0.893939	0.597199	0.975642
ELMO2	0.893908	1.38606	0.0693421
C1orf198	0.891859	1.41902	0.957748
HSD17B4	0.891795	-0.141507	0.995873
CDSN	0.890785	0.60181	0.431322
RPL5	0.890578	0.671892	0.422783
MRPL32	0.889516	0.945641	0.83675
MMAB	0.887791	1.21927	0.943376
DDRGK1	0.886824	0.261648	1.22169
MICAL3	0.885959	0.230733	0.471791
PRPF8	0.884884	0.782568	0.108482
MYH9	0.884574	0.67957	0.70119
MRPL53	0.882643	-0.0543152	0.871728
ACTA1	0.882574	1.36044	0.777319
PPP2R5E	0.882052	1.18666	0.116333
BSG	0.877618	0.00702272	0.812638
SLC27A4	0.876538	1.11521	0.877533
TUFM	0.875301	0.0825322	1.11462
CMYA5	0.87327	0.633242	0.773052
PDCD6	0.873155	0.558999	0.569571
STEAP3	0.870325	2.74848	0.814878
DNAJC11	0.869153	0.353207	1.13728
TRAPPC12	0.868834	1.52602	1.03466
EPX	0.868623	0.828912	0.967187
HAL	0.866854	0.230025	0.736983
FXR1	0.866224	0.0769175	0.616522
EFL1	0.86567	0.924899	0.918209
LANCL1	0.8639	0.775798	0.798626
MTUS2	0.863621	0.42143	1.03538
ATP6V1B2	0.862665	0.644603	0.490016
MMRN2	0.862551	0.713201	0.687754
IGHV3-66	0.862191	0.705474	0.52242
TSFM	0.860371	0.0770877	0.648372
OBSL1	0.859965	0.742708	0.745848
MOCS2	0.856595	1.06814	1.30349
PRKCD	0.85615	0.166289	0.77798
SF3B6	0.850962	0.867667	0.300729
RPL10	0.847353	0.678171	0.388805
CRIP1	0.846914	0.932883	0.425212
UQCRH	0.84363	0.512258	0.954093
VPS4A	0.842368	0.122426	0.668938
STRIP1	0.842122	0.597627	0.508755
BCLAF1	0.841303	0.655295	0.726139
MYO5A	0.841219	0.635064	0.290862
MGP	0.840381	1.59359	0.311117
MEST	0.84	0.627003	0.541715
CAMP	0.837051	0.204846	0.723572
CD44	0.836379	0.260585	0.575681
RPL35	0.836104	0.72373	0.665044
DDX42	0.835995	0.478112	0.149532
SF3B2	0.835692	1.68521	0.298992
NSFL1C	0.835476	1.05902	0.41917
BPGM	0.835419	0.0148301	0.670182
COL4A4	0.834451	1.18544	0.26785
RPS13	0.832659	0.398144	0.607216
CPT1B	0.829478	-0.300978	0.870553
ADIRF	0.824705	0.361654	0.215087
WDR18	0.823616	0.824812	0.690474
SRSF6	0.822592	0.392221	0.457774
EIF2B1	0.821856	0.928259	0.547923
IGHG3	0.821174	-0.413284	0.563166
DNAJB1	0.820567	0.620967	0.372204
IGFBP2	0.820386	0.412835	0.757515
LONRF1	0.820199	0.572861	0.371778
RCCD1	0.818449	0.856013	-0.463103
RELCH	0.8183	0.566311	0.624861
SAP18	0.817936	0.127984	-0.266928
PLGRKT	0.815508	-0.111012	0.851711
HMGB1	0.813343	0.872238	0.291173
TRA2B	0.812324	0.781871	0.124781
PRPSAP2	0.81177	1.08479	1.14616
MTFR1L	0.811007	0.50102	0.488849
UQCC5	0.81083	0.619367	1.34035
NFKBIA	0.808606	1.17359	2.10256
BCS1L	0.807353	-0.255883	1.10947
AMBP	0.806537	2.04662	0.541121
MX1	0.80514	0.481028	1.15822
GNG2	0.805019	0.445284	0.857473
PSMD5	0.803891	0.596629	0.485416
C1QC	0.802781	1.48892	0.588138
CCDC127	0.802255	0.948373	0.378368
MAP1B	0.80162	0.380697	0.739494
RAB6B	0.800417	1.40835	1.03066
ITGA6	0.800289	0.396923	0.958229
MYOM1	0.797403	0.551112	0.880182
MLF1	0.79734	-0.225876	0.784712
FOXRED1	0.796554	0.0868245	0.807362
KIFBP	0.795644	1.1001	0.634615
FLOT2	0.793759	0.358664	0.0320362
PDCD10	0.791872	0.304867	0.446057
PTGES2	0.789019	0.302749	0.96506
CUX1	0.785801	1.31047	0.541356
FAH	0.785501	0.979352	0.456958
FMC1	0.785302	0.000192276	0.553757
TIMM8B	0.784672	0.628592	0.277129
SCARB2	0.78331	1.62696	0.217371
TEX264	0.782206	1.07067	1.42907
RRM1	0.78152	0.297748	0.484824
HAPLN1	0.774976	1.21	0.196908
RFTN1	0.77482	0.27242	0.259043
EGFL7	0.774513	0.640122	0.487282
RPL3L	0.774191	0.615629	0.943506
POF1B	0.77293	0.59887	0.360347
FTL	0.770817	1.09615	0.713856
ESYT2	0.770737	1.08415	0.341669
EHD2	0.769682	0.635477	0.289577
IGKV4-1	0.768374	0.334668	0.760997
ZW10	0.767662	0.48717	0.671813
SMAP	0.766906	-0.0271806	0.832646
SNRPE	0.766516	0.68435	0.617334
BTNL9	0.765834	0.287101	0.768608
PEF1	0.763578	1.05374	0.111018
TMEM223	0.759158	0.490012	0.798627
HSPB2	0.758784	1.23244	-0.294297
SRRM2	0.757944	1.09563	0.239107
NUCKS1	0.754954	0.461532	0.639192
BGN	0.754583	1.44504	0.38223
ECHDC1	0.754097	0.109489	0.521433
CTIF	0.753944	0.269293	0.906866
ADAMTSL5	0.753745	1.11883	0.440771
METAP2	0.748431	1.09732	0.669896
PTGES3	0.747734	1.02728	0.410289
TRIM28	0.747263	0.461704	-0.128519
NDUFB9	0.746635	0.660095	0.821935
TUBG1	0.745344	1.45552	0.385562
TMBIM1	0.744611	1.86625	0.358191
NFKB2	0.741878	-0.428157	-0.416099
BRCC3	0.741235	0.746872	0.0938243
PLG	0.740936	0.949748	0.412066
MYBPC2	0.733755	-0.0334942	1.25876
F2	0.733643	0.0506624	0.855888
SLC8A1	0.732428	0.198454	0.388593
RAB11FIP5	0.731942	1.28552	0.41258
CRYL1	0.731474	0.993536	-0.380185
KRT6A	0.731298	0.0823423	0.598669
MIX23	0.730895	-0.194186	0.853263
SPTBN1	0.728993	0.452237	0.535128
EIF3H	0.727482	-0.00262911	0.624867
FSCN1	0.726498	0.41025	0.195536
AGPAT1	0.724732	1.45838	0.790168
CAVIN3	0.723441	0.71002	-0.14307
CUL4B	0.722388	1.29271	0.00693319
GOPC	0.719427	0.693226	0.0634582
NUP62	0.71777	1.09615	0.202995
MOGS	0.712862	0.142316	0.346381
ALDH6A1	0.711944	0.108708	0.0946206
RPS15	0.711611	1.0625	0.713477
TTN	0.711075	0.520547	0.774949
U2AF1	0.709418	0.780263	0.24155
SLC7A11	0.709118	-0.582684	0.738546
PCCA	0.708903	0.444782	0.871368
CALD1	0.708165	0.885495	0.0559917
NUDT4	0.705774	0.914997	0.897792
YAP1	0.704772	0.616757	0.422527
PLAC9	0.698927	1.19479	0.151375
EHD1	0.69857	0.899556	0.42386
SERPINF2	0.697044	0.61686	0.796272
LYZ	0.696606	1.41054	0.567353
IGKC	0.696591	0.171505	0.49602
ALDH16A1	0.695875	1.24283	0.0819612
ZFP14	0.695383	0.109515	0.652879
CDK18	0.691756	1.71609	0.750768
FBL	0.691569	0.575442	0.77162
LETMD1	0.69076	-0.0275757	0.686262
GFM2	0.690597	0.945145	0.420712
COPS8	0.687567	0.323645	0.688447
PYCARD	0.686803	0.400969	1.14738
SMC4	0.686456	0.125618	0.814464
RPL10A	0.686297	0.342231	0.414011
UBE3C	0.686049	0.827405	0.806874
MTIF3	0.678579	-0.410148	1.00771
NDUFS5	0.678007	-0.00717399	1.04635
PLSCR1	0.67797	0.577348	0.467964
FABP4	0.676534	-0.296593	0.176862
HHATL	0.675901	0.00477521	1.19856
NEK1	0.673698	0.697812	0.85391
ILK	0.673105	0.472483	0.45817
POLR2A	0.671696	0.953334	1.08137
CAVIN2	0.671441	0.62196	1.06233
SACM1L	0.670754	0.769336	0.1267
AKR1C3	0.669832	0.821547	0.516861
ALKBH5	0.664743	-0.739379	0.441399
IGLV3-19	0.664329	0.674274	0.369921
S100A8	0.664035	0.0998739	0.906967
ITGB2	0.663739	0.596624	0.851377
XRCC6	0.661748	0.860014	-0.0615612
CISD2	0.660098	0.175788	0.719135
CTNNA3	0.659917	0.837858	0.457526
DDX5	0.659794	0.0952593	0.232361
HMGB2	0.658632	0.399806	0.156437
LIMA1	0.655921	0.953693	0.34242
HDAC1	0.655874	1.4054	0.934687
TRMT61B	0.654618	0.329426	1.17006
MYH6	0.652272	0.355739	1.11629
MRPL44	0.651366	0.146296	0.71762
LANCL2	0.651002	2.56176	0.418757
SLC12A4	0.650146	0.21784	0.770899
ARMC10	0.648907	0.558858	0.31928
CFAP20	0.648474	1.24295	0.581304
CLPTM1L	0.646323	0.386888	0.709429
GEMIN5	0.642654	-1.20752	0.638533
COMMD3	0.642354	0.201818	0.242264
BAG2	0.640686	0.336652	0.450232
NUP153	0.640659	0.509796	0.422939
PEA15	0.638608	0.599076	0.0611779
IGHV5-51	0.637349	0.426648	-0.309372
MRPL23	0.63394	1.41798	0.387631
MMAA	0.632454	0.755896	0.121995
TMOD1	0.630572	0.281946	0.948469
TMEM69	0.629926	0.868615	-0.701019
DCUN1D2	0.628859	0.50866	0.5162
METAP1	0.628002	0.417556	0.298051
G6PD	0.627241	0.188185	0.447282
BOLA2	0.625391	0.475437	0.670975
SUB1	0.624945	0.40342	-0.203669
APRT	0.624123	0.289096	0.369527
TCERG1	0.623962	0.234332	0.34402
SSPN	0.622251	0.744544	0.940224
PTK2	0.621498	1.14373	0.265904
ADAM10	0.620684	-0.406595	0.77653
SLC3A2	0.618748	0.430253	0.552097
FBXO22	0.615493	0.741052	-0.444829
ABCB8	0.614141	0.298007	0.517226
LSM14A	0.611649	0.679646	0.460406
EBP	0.609219	-0.085626	0.219076
NACA	0.608517	-0.473465	1.10809
NFIB	0.608209	0.0713456	0.0709032
ALDH5A1	0.604756	0.137447	0.88511
HNRNPU	0.604386	0.413751	0.110429
PRKAB1	0.600402	0.177956	0.954382
EMILIN3	0.600042	0.265511	0.657985
RPL11	0.599562	0.75121	0.238607
MYL2	0.599016	0.427323	0.525424
HLA-F	0.597737	0.801809	0.773005
CD99L2	0.594427	1.09035	0.49475
ABHD12	0.594338	0.21735	0.607388
CLPB	0.592924	0.0280178	0.330375
ITPA	0.591706	0.0073205	0.0115219
MMP23B	0.591191	0.992672	0.540403
PPL	0.58912	-0.0885869	0.557013
MBLAC2	0.588137	0.380081	0.333927
NPPA	0.58671	0.538827	0.359736
TOP2B	0.584296	0.145451	0.261021
RPS28	0.58397	0.352605	0.180407
ALDH3A2	0.58158	0.55982	0.49511
YKT6	0.58088	0.351946	0.19812
TMEM222	0.580804	1.24417	1.29395
SUMF2	0.580142	0.5775	0.146974
DPYSL3	0.579015	0.807632	-0.0202188
PELP1	0.578826	-1.07797	-0.541639
SART3	0.578808	0.330568	0.026773
SH3BGRL3	0.57874	-0.23706	0.31489
DAB2	0.577905	0.990436	0.992598
CCDC8	0.575971	0.78284	-0.325895
HBS1L	0.575764	1.27587	0.804103
ANXA1	0.575051	0.456974	0.100397
RETSAT	0.57492	0.291197	0.263318
SYTL4	0.574366	1.23585	0.448371
LAMTOR3	0.573319	0.272868	0.587284
ATP8A1	0.572681	0.581606	0.386046
GRB2	0.569022	0.579014	0.346611
ME1	0.568486	0.349594	0.837521
TMEM65	0.567216	0.0211877	0.315833
YIPF4	0.565495	0.342833	0.494119
ANP32A	0.56476	0.247401	0.197866
C9	0.562588	1.54497	-0.191449
RAB3GAP1	0.562162	-0.19744	0.513954
PLCG1	0.561587	0.508345	0.226532
EFTUD2	0.560011	0.416791	0.131364
PAIP1	0.558782	0.225028	0.160034
DHCR7	0.558151	1.16342	1.0383
PDHA1	0.556492	0.439609	0.540202
SORBS1	0.554023	0.880063	0.355955
CHID1	0.553624	-0.535183	0.405899
CERT1	0.553325	0.820783	0.0842685
COL8A1	0.552268	2.03845	-0.0280941
MTM1	0.54779	0.51289	0.598092
AIFM2	0.547705	0.833269	0.402658
SLC25A13	0.545794	0.461829	0.450553
DDT	0.54494	0.747954	0.257248
PSMB7	0.541583	0.142115	0.0227381
MRPS31	0.539884	-0.865347	0.872556
WDR37	0.538321	0.559048	0.326351
IK	0.537479	-0.391496	0.602435
HSPB3	0.535635	0.413944	0.154912
MTHFR	0.534095	0.204627	0.569062
PCBD2	0.531963	0.778404	0.05875
SH3GLB2	0.531753	0.199801	-0.00390604
ADAM17	0.52763	0.200739	0.70325
RABL6	0.526456	0.48542	0.260713
ADSS1	0.526158	0.287014	0.38743
C11orf68	0.523789	0.160274	0.197283
DGKZ	0.523637	0.236021	0.514186
FHOD3	0.522814	-0.172328	0.63852
TAOK1	0.521763	-0.617808	0.392799
TLN2	0.520901	0.0186152	0.311063
YME1L1	0.513907	-0.00417223	1.03737
ALCAM	0.512368	-0.587414	-0.0365541
DCLK1	0.512161	0.436436	0.494629
SEC24B	0.51189	0.46479	0.875132
PALM	0.511818	0.0242046	-0.036547
SNX6	0.51126	-0.361948	0.407735
ILF2	0.511211	-0.346466	-0.02446
CARS2	0.510853	0.393784	0.368252
RBP1	0.509419	1.23934	0.542938
TMEM126B	0.50933	-0.0410297	0.2755
ECI2	0.509327	-0.364296	0.51253
BDH1	0.50867	-0.223742	0.598238
DDOST	0.507143	0.164366	0.431898
CAMK2A	0.505825	0.627194	0.250388
IGSF8	0.504756	-0.259009	0.26742
CHMP1A	0.503065	1.23045	0.121818
EGFR	0.501203	0.249871	0.514291
ATP2A3	0.501154	0.509211	1.24441
SEPTIN5	0.499747	0.709718	0.37179
PPP6C	0.498611	0.950724	-0.128884
CES1	0.493499	0.951737	-0.136528
MTHFS	0.491137	-0.223385	0.645674
CFAP206	0.489388	0.429934	0.0765267
MYO1D	0.489336	1.0643	0.149256
SET	0.488937	0.189674	-0.288104
DERA	0.488309	0.47042	0.162421
LAMC3	0.486069	0.846434	-0.495278
RAB23	0.485095	1.02485	0.118843
MRPL54	0.48502	-0.0607821	0.573255
HLA-DPA1	0.484787	0.525796	0.516784
RPS3A	0.484576	0.365685	0.38717
PHLDB2	0.484189	0.499014	0.338423
MRPS18A	0.483326	0.122422	0.922315
MYH4	0.481686	-0.125555	0.503602
FAM120A	0.481502	0.0962907	0.0886491
LARS2	0.479082	-0.255794	0.512911
ARIH2	0.478849	-0.161353	1.03418
CPQ	0.478295	0.0254594	-0.132742
EPM2AIP1	0.477501	0.0657712	-0.114946
TRAK1	0.476983	-0.00600988	0.432239
TOMM20	0.472899	-0.679547	0.72859
PCNA	0.472879	0.168152	0.411898
AK3	0.472119	0.414785	0.426408
COL8A2	0.469766	1.73024	-0.17133
CD55	0.469368	0.946261	0.259456
ECH1	0.463522	-0.140448	0.365961
LTC4S	0.45888	0.0379722	0.219377
EOGT	0.457206	0.4809	0.500278
SERPINC1	0.454608	0.148321	0.121284
POPDC2	0.454351	0.491972	0.0341967
RPN1	0.453704	0.0581669	0.536751
UQCC2	0.452421	-0.485652	0.516223
GOT2	0.451455	0.161905	0.401472
ERP44	0.45113	0.699689	0.127044
HOMER1	0.450373	0.874996	0.524159
SF3B3	0.450078	0.0812518	-0.239326
ACOT9	0.449464	0.0951538	0.139038
SERPINB12	0.447287	0.080968	0.360859
MAPK3	0.446954	0.342455	-0.186092
VPS11	0.446864	0.648333	0.479108
TJP1	0.446352	0.692738	0.274372
AP1G1	0.445115	-0.178186	-0.10852
TUBAL3	0.442875	0.138625	0.128143
GSTZ1	0.441733	1.31597	0.926327
PHYH	0.441414	0.477108	0.572389
CORO1A	0.441397	-0.125429	0.50434
TAF15	0.441117	0.402242	-0.26861
DHX32	0.438739	1.77974	0.052128
EARS2	0.434731	0.179467	0.52511
LAMC1	0.434545	0.603515	0.304431
SFXN4	0.434439	-0.382372	0.101852
FLG	0.433196	-0.213476	0.333969
WDFY1	0.433132	-0.983197	-0.0266019
EIF2B4	0.433118	0.129486	0.115422
ZG16B	0.43268	-0.200268	0.542526
LMOD1	0.429894	0.556367	0.0236016
PABPN1	0.428207	0.140291	0.58046
PPP3R1	0.42555	-0.272123	0.010798
NUB1	0.425022	-0.122215	0.268845
MYOF	0.424283	0.0472504	0.0589761
SPAG7	0.423896	-0.0417634	0.36408
ANXA7	0.423682	0.616553	0.446264
CTNNBL1	0.423516	0.564824	-0.0625846
RAB21	0.420494	0.412106	0.528435
IGFALS	0.419797	0.476791	-0.0863025
FYCO1	0.419383	0.544318	0.449009
ROMO1	0.418801	-0.119026	0.641986
ACO2	0.418502	-0.290903	0.450469
SPTAN1	0.418391	0.291038	0.14246
COX7A1	0.416675	0.650965	1.11643
PSMB2	0.416273	0.265024	0.125353
PEX19	0.415852	-0.15227	0.238308
HABP4	0.41568	0.0641625	-0.610299
EXOC1	0.415679	0.355469	0.424615
EFHD1	0.415432	0.804418	0.0955146
CD34	0.412951	0.391354	-0.0777836
PTPRG	0.411965	0.162226	1.29629
TMEM119	0.411964	0.683508	-0.247276
CNN2	0.411879	0.369512	0.256782
DGAT1	0.411404	0.186596	0.312494
TEFM	0.411221	0.993557	-0.553976
SCRN1	0.410162	0.828809	0.0819158
EIF2A	0.409654	-0.0307641	0.162432
CNN3	0.408673	0.668696	-0.164843
RBBP4	0.407555	0.235937	-0.0666711
RBM15	0.405566	0.674024	0.230962
PLS3	0.405077	0.962803	-0.123488
NDUFA3	0.404338	-0.273177	0.25646
NQO1	0.404181	0.791051	-0.437891
NENF	0.4032	0.601118	-0.389849
PDLIM4	0.402035	1.41842	-0.116357
MAPT	0.399979	0.0820708	0.151497
DKC1	0.398449	0.447798	-0.145465
CPT2	0.395048	-0.198805	0.914166
PDK1	0.3947	0.0624175	-0.21228
SCCPDH	0.394675	-0.259869	0.437965
MRPS35	0.39218	-0.862165	1.15772
ACP1	0.391169	0.551545	0.566039
MTG2	0.390536	-0.127426	0.879815
OGDHL	0.39028	0.285455	1.07896
ANXA5	0.390259	0.306877	-0.32486
FBN1	0.389902	0.300708	-0.100506
PRG2	0.388867	0.660923	0.466863
ATP2A1	0.388407	0.249466	0.711387
BANF1	0.387542	-0.439389	-0.0222534
MYH8	0.386061	0.0975579	0.626694
AFG1L	0.385872	0.192075	0.171655
LRP1	0.384822	0.335039	-0.179275
UBXN4	0.384757	0.385005	0.102312
TIMM50	0.383755	-0.320569	0.595084
NEBL	0.383491	0.193594	0.508454
CCDC90B	0.383454	0.146666	0.0331878
VPS35	0.381823	0.0225652	-0.0616304
PON1	0.380739	-0.116397	0.561217
CD248	0.375946	0.126691	0.0551388
NIF3L1	0.375929	0.797166	0.424649
PAFAH1B2	0.375458	0.383313	-0.178316
TBC1D15	0.374393	-0.385658	0.663652
FKBP4	0.37431	-0.092554	-0.10381
KBTBD11	0.372144	-0.0118784	0.386931
MTMR14	0.370573	-0.0244439	0.275506
SNX5	0.370205	-0.00804638	0.133943
CMC1	0.368073	-0.730637	0.907869
RHBDD1	0.366894	1.47137	0.224063
VCAN	0.364906	0.672794	-0.194319
C4B	0.364821	0.360736	-0.0272842
PNN	0.364148	0.450157	-0.395738
SPRYD4	0.363978	0.434968	1.07292
DNM1L	0.3587	0.246047	0.05577
HS1BP3	0.357597	-0.0475397	0.466285
CLEC3B	0.353634	1.00602	0.11183
PDE12	0.350312	-0.310758	0.695164
RPA1	0.350025	0.420317	-0.296017
ALDH1A1	0.349859	0.907577	0.0997005
FASTKD1	0.348319	0.0161271	0.538848
PPP3CB	0.348203	0.489977	-1.45329
KHDRBS1	0.347668	0.23608	-0.241267
MCUR1	0.347318	0.445926	-0.00413632
DHX36	0.344582	-0.441945	0.105977
DECR2	0.343008	0.598664	0.320618
CD82	0.339352	0.605888	0.392644
B2M	0.33712	0.383359	0.45209
PPP1R12C	0.335551	0.556071	-0.0318529
EIF2B3	0.333894	1.00607	-0.0482153
WASHC2A	0.333821	0.565795	0.326239
RCN1	0.332403	0.69407	-0.135158
MYZAP	0.331998	0.413685	0.296355
ATP1A1	0.331605	-0.131899	-0.00254032
ABLIM1	0.331369	0.240817	0.391839
MCM3	0.33111	0.758124	0.332434
SRP54	0.328719	-0.561864	0.0456938
MMS19	0.326029	-0.733355	0.723444
RTN4IP1	0.3197	-0.279597	0.690831
CMBL	0.319471	0.39822	-0.196603
GCLC	0.319198	-0.134608	-0.0435035
ATP6V1D	0.318734	0.282268	0.633093
STING1	0.31748	0.0177918	-0.316004
LRRC39	0.317445	0.00178523	0.215413
COQ7	0.317217	-0.0875845	0.442991
UBTF	0.314259	-0.052774	0.00805741
COL6A6	0.313646	0.259608	-0.147973
ACSL1	0.313355	0.00271282	0.502596
PRPF40A	0.309042	0.866748	-0.528358
PTPMT1	0.304173	0.246929	0.142132
PRPS1	0.304037	0.282306	-0.0923869
DBN1	0.301812	0.365993	-0.0553802
MYCBP	0.301306	0.339241	0.0823594
ANXA4	0.300306	0.910598	-0.117148
MRPL11	0.299733	-0.302598	0.816403
CAPRIN1	0.298945	-0.00778717	-0.159434
DHX30	0.297843	0.386472	-0.00199667
SEC61A1	0.296982	0.278215	0.276811
SRRM1	0.295444	-2.03038	1.11073
ACOT2	0.292771	1.16146	0.255918
NID1	0.292405	0.0015887	-0.046144
FBXO40	0.290993	0.185546	0.417756
EMC4	0.289944	0.928048	-0.187517
EIF3G	0.289051	0.193076	0.123581
RIOX1	0.287051	0.239881	1.43947
SYPL1	0.286561	0.506218	0.106279
UGDH	0.285523	0.73666	-0.142676
AHCYL1	0.284936	0.333295	-0.0578554
NUDT16	0.283782	0.786568	0.014277
DYNC1I2	0.283751	0.464611	0.130213
RDH11	0.280108	-0.0490503	-0.0628703
AGO1	0.279779	-0.0991984	0.582257
MRPL43	0.278621	-0.426755	0.758372
PRPSAP1	0.277654	0.664637	-0.354034
RPL32	0.277182	0.210249	-0.0477978
ME2	0.27615	0.108216	1.29328
GID8	0.275684	-1.45424	0.264905
LSS	0.274866	0.382785	0.401243
PAXX	0.274459	0.778405	-0.145606
UBE2K	0.27212	1.01766	0.0839406
FDX2	0.270723	0.447578	0.295298
SHOC2	0.270238	-0.513634	0.292808
CNP	0.270173	0.768873	0.0324709
ACE	0.26963	1.91071	0.986011
KIF1C	0.269334	1.01384	0.291226
DGLUCY	0.268967	0.368455	0.120753
B3GLCT	0.26704	-0.247059	0.203987
AIP	0.266774	0.26135	-0.180449
ACTN4	0.265926	0.794993	-0.378557
MECR	0.265554	-0.665015	1.26094
PTPRM	0.265043	0.289947	-0.111942
PORCN	0.263531	0.649709	0.421577
MCTS1	0.26072	-0.606121	0.331197
HK1	0.260472	0.289559	0.0332621
PCBP2	0.260332	0.487839	-0.137034
OXA1L	0.259373	-0.0138083	0.705292
MICAL1	0.25901	0.676876	0.205715
PPIF	0.257647	-0.389327	-0.0426253
ABCF3	0.256581	0.278083	0.370896
NCDN	0.255478	0.239462	-0.124702
PABPC4	0.255162	-0.163442	0.213242
UBAC1	0.253822	-0.0721522	0.385808
GAS6	0.252909	-0.417078	-0.0689679
ANXA2	0.252527	0.0213497	-0.172247
ERI3	0.251924	0.317011	0.16259
PROCR	0.251201	-0.0865324	-0.291177
CCDC69	0.250313	0.0975231	0.824561
COG5	0.249631	-1.78509	0.146572
SSRP1	0.24936	-0.691421	0.0347266
DARS1	0.249347	0.174821	0.338838
SRSF11	0.248113	0.513914	0.0921152
LRPPRC	0.247583	-0.162128	0.565815
PRKAA1	0.24642	0.513494	0.53646
SNX27	0.243885	-0.114389	0.0931712
SH3RF2	0.243789	-0.87936	0.453207
INPP5A	0.242363	-0.0489978	-0.173503
NHERF1	0.242114	0.743364	0.434693
PRKAA2	0.239551	0.190338	0.939527
CMA1	0.239162	-0.170986	-0.0724986
SYMPK	0.23538	0.625233	-0.120431
RAB9A	0.234464	0.108317	0.340634
CCDC22	0.234285	0.301089	0.190081
ADPRHL1	0.231987	0.103121	0.689374
ELANE	0.230074	-0.285971	0.537408
UBR1	0.227601	-0.659752	0.202068
CA4	0.227238	-0.208955	0.90258
TBC1D24	0.227231	0.469972	0.0710476
NDUFAF5	0.22715	-0.160856	0.253353
NFU1	0.226789	-0.201732	0.131091
CPB2	0.225878	1.14839	-0.0761275
CASK	0.225625	0.086381	0.0616643
CDH13	0.223468	0.0719748	0.435321
DARS2	0.222882	0.149065	-0.422711
OXCT1	0.221683	-0.389463	-0.348523
PPP6R2	0.22112	0.409783	0.774716
DAPK3	0.22043	0.574799	-0.446876
TTC38	0.217502	0.188427	0.204585
SORT1	0.214215	0.266369	0.243483
CKMT1A	0.213938	-0.0697953	0.199109
NMNAT3	0.21087	-0.563257	0.326196
ANKHD1	0.209292	0.968022	-0.0347469
EPS8	0.204466	0.457504	-0.0936599
GLG1	0.202176	-0.0410491	0.0203292
LARP1	0.200188	0.666308	0.402504
ECI1	0.199204	0.935279	-0.271933
NCAPG	0.197876	0.159231	0.284695
TSN	0.197333	-0.0119267	-0.30335
ERLIN1	0.19727	1.09561	-0.0661447
RPS19	0.194644	0.102253	-0.102763
SRA1	0.192632	-0.683066	0.462211
CAPZA2	0.191723	-0.0162698	0.576927
MRPL49	0.190392	-0.163681	0.524178
STARD10	0.189429	0.666632	0.0281884
RCC1	0.188738	0.22239	-0.159217
HMGA1	0.188407	-0.0283185	0.391833
TBRG4	0.187667	-0.302765	0.106219
SQSTM1	0.187019	-1.10934	0.545942
MACROH2A1	0.184636	-0.0640869	-0.441068
VPS26B	0.182155	-0.347413	-0.173869
TNS1	0.181098	0.271567	0.000104824
PRKCA	0.179822	-0.21233	0.767696
TRIP6	0.179297	0.5151	-0.353988
MRM3	0.176913	0.84983	-0.0192281
GMFB	0.175711	0.227814	0.570944
CAB39	0.17514	-0.0234228	0.00654264
BST2	0.174401	-0.0215366	0.0897985
ARPP19	0.174265	0.819967	0.157634
SEC16A	0.174236	-0.424	0.523184
COA4	0.17351	1.52846	-0.163342
SRSF9	0.172297	-1.73408	-0.0965005
HOOK3	0.172176	-0.732361	-0.0474474
NDRG1	0.170008	-0.183947	-0.354086
SELENOT	0.168624	0.112458	0.0673062
EGFLAM	0.167877	0.400074	0.154713
SND1	0.166025	-0.489073	-0.0940636
RBPMS2	0.165978	0.473746	0.23533
COG1	0.165178	-0.60088	0.614514
EMILIN1	0.165133	0.365821	-0.265948
SUCLG2	0.163731	-0.305015	0.382736
APOE	0.163497	2.00242	-0.369028
LRG1	0.162143	-0.0970947	-0.133169
HLA-A	0.160824	0.0351206	0.144301
XIRP2	0.160683	0.21904	0.160701
COLGALT1	0.159956	0.396397	-0.236779
SSR1	0.15853	-0.0688761	-0.36049
RAB10	0.157422	-0.344389	0.0538725
PPBP	0.15719	-0.73641	0.417302
MRPL21	0.154886	0.118815	0.59625
MYH15	0.153881	-0.16697	-0.88078
NUDT3	0.153399	0.270538	-0.131851
ATP2B1	0.15279	-0.712844	-0.950973
PTGR3	0.152673	-0.482964	0.559407
NIPSNAP3B	0.15186	0.434389	0.0848235
PRRC2C	0.151338	0.110723	0.714385
CFHR1	0.148839	2.4743	-0.469412
SHMT2	0.147587	0.389363	-0.485694
MYO18A	0.147119	0.0216044	0.0460917
HDGFL3	0.146116	0.70233	-0.319036
CCDC43	0.146065	0.231727	-0.403023
MRPS27	0.145716	-0.423114	0.547152
TBC1D9B	0.144695	-0.75545	0.117557
ECHDC2	0.140999	-0.408804	0.175732
EGLN1	0.137762	0.572063	0.144054
RPL17	0.137618	0.426608	-0.185482
PACS1	0.13483	0.0736361	0.401535
PRAF2	0.134307	0.294889	-0.065117
ITM2B	0.134175	0.310244	0.130437
ATP2A2	0.133271	-0.045808	0.994066
COPG2	0.133182	0.475251	0.102127
PPP1R13L	0.133144	0.437055	0.600764
STIM1	0.131856	0.238461	0.287173
DDX39B	0.131194	-0.188436	-0.558756
SPG21	0.130339	0.30861	-0.630877
RPS17	0.129221	-0.193141	0.0948469
HSD17B10	0.129069	-0.191235	0.399696
TRDN	0.128616	0.0446816	0.41571
ALDOC	0.128425	0.62016	-0.0367721
FARP1	0.128216	0.593766	0.151491
SELENBP1	0.126429	-0.11971	0.506429
RASIP1	0.120977	-0.416552	-0.507776
PUF60	0.120943	-0.210913	-0.542474
SNRPA1	0.1203	-0.053428	-0.740859
MAP3K5	0.120205	0.262398	0.107618
DNAJC10	0.119677	0.669714	-0.00258432
ALDH2	0.118649	-0.319283	0.0455884
MRPL13	0.117889	-0.568579	0.528259
NHERF2	0.114917	-0.553734	0.0764334
STX18	0.11466	-1.09885	-0.087006
GLUL	0.112754	0.376853	-0.750908
MRPL57	0.111649	-0.0974615	0.246446
SGCB	0.110506	0.219994	0.304888
SNRPC	0.109622	-0.159041	0.107436
GLRX5	0.107846	0.156263	0.432403
MUL1	0.107041	0.554207	0.102393
MFF	0.106792	-0.326709	0.350421
LRRC10	0.106779	-1.72692	-0.161876
ACAA2	0.104932	-0.655647	0.917679
CPNE3	0.104558	0.512885	-0.261422
TRIOBP	0.103915	0.581286	-0.124348
ENDOD1	0.102197	0.27186	0.155244
KCMF1	0.100973	0.686115	-0.0832601
PPFIBP1	0.0986837	0.0318652	-0.0042173
ESYT1	0.0981573	0.212358	-0.531646
SH3KBP1	0.0970733	1.19906	-0.420536
EIF4A2	0.0968385	0.258734	-0.0350312
PRKDC	0.0960814	0.0394691	-0.823986
MTR	0.09407	-0.0422742	0.182819
EIF5	0.091992	-0.271082	0.0151716
NOSIP	0.0919883	-0.184739	-0.438531
MAPKAPK3	0.0917932	-1.06219	-0.134978
IDH3A	0.0906096	0.274766	-0.070042
VAT1	0.0893507	-0.0279999	-0.364943
ARPC4	0.0874265	0.0474124	-0.328903
PRMT1	0.0869558	0.257548	-0.352186
LYRM1	0.0857397	-0.71096	-0.204828
BAD	0.0855694	0.425053	0.415588
GNA13	0.0855268	0.211773	0.0831596
CSRP2	0.085008	1.09908	-0.199161
NUP88	0.0841968	0.724158	-0.489716
MVD	0.0822795	-0.150007	0.730191
SKIC2	0.0821064	-0.540436	-0.141144
LMTK2	0.0820184	-1.95345	0.451766
TIMM17B	0.0812586	-0.430744	0.0497051
KANK2	0.0803491	0.171535	-0.40714
ATP5PB	0.0768937	-0.463068	0.3426
SAE1	0.0744299	-0.992562	-0.264637
GNA11	0.0727428	0.571165	-0.418653
TSNAX	0.0725792	0.146062	-0.064818
ANGPTL2	0.072264	0.571901	-0.14477
LPA	0.0717776	1.37361	0.0715926
RGN	0.0708405	-0.303913	-0.26389
PRDX4	0.0702216	-0.0617136	-0.461529
ACOT13	0.0699169	-0.332097	1.34482
RBX1	0.068773	0.862226	-0.0452624
MRPL1	0.0667138	-0.140657	0.198539
TAGLN2	0.0650393	-0.0262114	-0.302207
SLC39A7	0.0649895	-0.404397	-0.118856
JPT2	0.0634781	0.311427	-0.440601
NCBP1	0.0607885	-0.00464168	-0.40734
PRUNE1	0.0604231	0.645492	0.313213
HIBCH	0.0589236	0.0803654	0.163241
SLC12A7	0.0587453	-0.0476415	-0.930568
TSC22D2	0.0582119	0.308383	-0.153114
TPMT	0.0565201	-0.297788	-0.163391
MRPL16	0.0546242	-0.345692	0.765569
PPP1R12B	0.0543305	0.181486	0.21995
MRPS17	0.0543172	0.00929363	0.745867
CBR1	0.0500425	0.142985	0.101253
CD9	0.0499626	0.536017	0.0187607
MRPS18C	0.049765	1.04781	-0.043048
RICTOR	0.0493766	0.0188271	-0.418644
IDH1	0.0490005	0.989505	0.0676408
SSBP1	0.0481487	0.132942	-0.156142
CCDC47	0.0477845	0.50648	-0.339829
KCTD12	0.0460051	-0.511987	-0.549646
CAVIN1	0.0454308	0.220514	-0.0176823
NAPA	0.0450755	0.00749617	-0.330135
SNAPIN	0.0446944	0.402262	-0.464866
CPPED1	0.0432369	0.400161	-0.0394638
LCLAT1	0.0393391	0.408872	-0.124325
GALE	0.0371337	0.143237	0.522605
ARHGEF10	0.0349369	-0.219985	-0.0027913
LSM2	0.0339052	0.431237	-1.24079
ENPP4	0.0338694	0.015048	0.020269
EIF3L	0.0335368	0.0429367	-0.238943
NIPSNAP3A	0.0316808	-0.0763618	-0.346663
ARAF	0.0304191	0.6527	-0.0430055
CD109	0.0303863	0.0842623	-0.0730521
TTC19	0.0285783	-0.683973	-0.295309
DHRS7B	0.0284531	-0.213952	-0.186331
ADPRH	0.0277867	-0.402071	0.00553678
DDO	0.027599	-0.00497292	-0.0837353
FAM136A	0.0269619	-0.255096	0.0491637
FXR2	0.0266845	-0.182273	0.229698
HDGFL2	0.0255174	-0.129626	-0.211201
NRP1	0.0247016	-0.088889	-0.388937
LETM1	0.0242075	0.35898	0.257032
NUP160	0.0239669	0.518098	-0.600446
RTRAF	0.0230874	-0.815538	-0.208217
ATP1B1	0.0215365	-0.328362	0.0907152
ABCA8	0.0212342	-0.468901	-0.05578
DNPEP	0.0201971	-0.0651602	-0.385307
AKAP12	0.0195644	-0.0461228	-0.462787
POLG2	0.0191863	-0.0792197	-0.310713
SART1	0.0168284	-0.859072	0.0557017
SRI	0.0163881	0.00971308	-0.535313
NFKB1	0.0161637	-0.178692	0.14076
IGLV4-69	0.0139918	0.0575083	-0.393883
NXN	0.0112503	0.537672	-0.368597
NUDT21	0.00984704	-0.179836	-0.402023
ASCC1	0.00739536	-0.372243	-0.0594497
CHDH	0.00674504	0.318377	0.410003
MFGE8	0.00654817	0.561285	-0.482181
ATP5IF1	0.00230032	-0.144132	-0.540648
TMEM11	0.00208501	-0.0186704	-0.297065
PPM1A	-5.2813e-05	-0.000509615	-0.475662
ABRAXAS2	-7.41391e-05	-0.603547	0.243498
GRIPAP1	-0.000952526	-0.408444	-0.346758
MOB4	-0.0024251	-1.01073	0.474815
DDX6	-0.00334854	-0.719508	-0.211001
ANXA6	-0.0034979	0.421192	-0.304017
ABCD1	-0.0035931	-0.276705	0.00261115
ENAH	-0.00658763	0.477403	-0.462137
MTMR6	-0.00714004	-0.277147	0.236525
RAB3GAP2	-0.0072435	-0.879572	0.0534373
HECTD3	-0.00803986	0.136249	-0.392723
PRPS2	-0.00825216	0.111916	-0.00796768
HSDL2	-0.00963125	-0.401188	0.463092
LUC7L2	-0.0098739	0.209588	-0.109601
ABCB6	-0.00988805	-0.23443	-0.101957
GNG12	-0.0101997	1.20561	-0.644834
EIF3B	-0.0116455	0.0352193	-0.313549
CENPT	-0.0118491	-0.108777	0.109934
ENO2	-0.0130531	0.309396	-1.27508
NAXD	-0.0140542	0.256719	0.125218
ERGIC3	-0.0142962	0.399079	0.0089306
CKAP5	-0.0143371	-0.261665	0.0208026
NPTN	-0.0144041	0.540816	-0.190286
GTF2A1	-0.0153718	1.16117	-0.385443
ACSS2	-0.0201609	-0.519134	-0.168143
FN3K	-0.0209333	0.201933	0.172969
RPN2	-0.0229268	0.22819	0.0939318
APEX1	-0.0235363	-0.719842	-0.627375
PPTC7	-0.0236364	0.723442	0.298126
ENO1	-0.0238602	0.195754	-0.11393
IGLV6-57	-0.0240161	0.455122	-0.960909
VCL	-0.0243572	0.337776	-0.366862
VPS33A	-0.0255041	-0.362754	0.379349
GUF1	-0.0260064	-0.785506	0.397443
COX4I1	-0.0269957	-0.0673391	0.409445
SPG7	-0.0272245	-1.1558	0.0064965
IDH2	-0.0303575	-0.521682	0.0608034
EDC4	-0.0303778	-0.151418	-0.732378
MCCC2	-0.0331799	0.0144485	-0.079622
SLC41A3	-0.0333411	-0.318471	-0.217009
PRPF6	-0.0348528	-0.50328	-0.0609143
UFL1	-0.035589	-0.293757	-0.25803
SNX9	-0.0368559	0.0531825	-0.660703
ARL2	-0.0381133	0.501843	-0.336945
LRRC40	-0.038553	0.194517	0.107093
VTI1B	-0.0392385	-0.724573	0.0287906
SRPX	-0.0392438	1.7686	-0.672576
IGLL5	-0.0394471	-0.573742	0.187015
PLXNB2	-0.039794	0.446464	-0.0660517
RUVBL2	-0.0404523	-0.43597	-0.341426
TM9SF3	-0.0404974	0.601306	-0.226087
MRPL37	-0.0418901	-0.610644	0.404161
LRRFIP2	-0.042657	-0.30918	0.225739
PARVB	-0.042924	-0.492573	0.283087
MT-ATP8	-0.0434456	0.189681	0.382835
SESN1	-0.0453935	0.423793	0.206514
RO60	-0.0459546	0.439892	-0.598808
ANKRD28	-0.0461368	0.135465	0.0361162
ATG5	-0.0471477	0.770292	0.350079
LYRM4	-0.0496341	-0.38355	-0.312945
GOSR2	-0.0499111	-0.19049	0.41975
ALAD	-0.0518966	0.652026	0.249564
CLU	-0.0528398	0.855196	-0.709461
G3BP2	-0.0531949	-0.34669	-0.409416
LSM7	-0.0532362	-0.402073	-0.497278
PTGDS	-0.0540908	0.417505	0.661799
GIT1	-0.0551304	-0.369325	-0.232867
COX7B	-0.0552277	-0.000488105	0.490969
VCP	-0.0554755	-0.250531	-0.24674
NUP93	-0.0563789	0.200713	-0.535645
C8orf82	-0.0598925	-0.0679484	0.183492
RMDN3	-0.060063	-0.377356	-0.75564
CDH5	-0.0603062	-0.505082	-0.276237
U2AF2	-0.0619553	-0.352912	-0.473918
SYNPO2	-0.0639738	0.20762	-0.0616944
CUTC	-0.0649865	-0.560518	-0.40386
PSME3	-0.0660061	0.0735355	-0.557176
SEC22B	-0.0662966	7.89923e-05	-0.279472
ADIPOQ	-0.0666173	-0.299244	0.00994303
TRIM25	-0.0691281	-0.075653	-0.528753
SRL	-0.0692295	-0.725944	0.470732
AKAP1	-0.0696164	-1.26314	0.111785
WDR82	-0.0702227	-0.420888	-0.349906
HSPA12B	-0.0703995	-0.742763	-0.346909
MRPS14	-0.0704848	-0.0580966	0.362501
VWA1	-0.070808	0.422633	-0.592402
GLOD4	-0.0713949	-0.0397749	-0.399791
NUP214	-0.0719609	-0.371312	-0.299425
EPM2A	-0.0721014	-0.490292	0.561787
RMND1	-0.0758624	-0.717874	-0.0993016
NDUFA5	-0.0769975	-0.0729345	-0.0495803
CADM1	-0.077261	-0.480986	-0.2596
SUSD2	-0.0773453	0.26499	-0.845211
SMYD2	-0.0773695	-0.0833809	-0.642636
[truncated: 2,057 more rows]
