# Supplementary material for: Quantitative proteomics of formalin-fixed, paraffin-embedded cardiac specimens uncovers protein signatures of specialized regions and patient groups
Source: Nat Cardiovasc Res. 2025 Sep 26;4(10):1409–23. doi: 10.1038/s44161-025-00721-2 (PMC12520988; doi:10.1038/s44161-025-00721-2)
Supplement: Supplementary file 15 — Statistical source data. [file 44161_2025_721_MOESM15_ESM.xlsx]

## Sheet: Sheet1
Proteins per sample and associated archival time
n_proteins	archival_time
3407	2
3419	2
2782	4
3635	4
3551	4
3504	4
3447	4
3650	4
3588	6
3578	6
3654	6
3710	6
3830	6
3125	6
3626	7
3608	7
3886	7
3662	7
3788	7
3655	7
3745	8
3699	8
3680	8
3562	8
3666	8
3901	9
3559	12
3761	12
3320	12
3698	12
3364	12
3606	12
3502	12
3114	12
3611	13
3621	13
3555	13
3575	14

## Sheet: Sheet2
Effect size comparison for DEPs
Genes	Uniprot	logFC.original	logFC.expanded	Quadrant
CDC40	O60508	3.76322	3.01647	Q1
LIPJ	Q5W064	1.7399	0.954714	Q1
COBLL1	Q53SF7	1.69276	2.03338	Q1
AOC3	Q16853	1.6859	1.1043	Q1
PPP1R3E	Q9H7J1	1.63174	0.38291	Q1
LIPE	Q05469	1.59784	1.08698	Q1
PRELP	P51888	1.55456	0.779614	Q1
SLC2A1	P11166	1.49564	1.04757	Q1
RHAG	Q02094	1.47644	0.640468	Q1
COL5A1	P20908	1.4303	0.476647	Q1
STK4	Q13043	1.42944	0.371333	Q1
DPT	Q07507	1.42305	0.735753	Q1
CHST5	Q9GZS9	1.36356	0.78586	Q1
OGN	P20774	1.3256	1.03562	Q1
TSR1	Q2NL82	1.32432	1.06994	Q1
CTSG	P08311	1.28833	0.822517	Q1
UBE2V1	Q13404	1.26807	0.774625	Q1
COL5A2	P05997	1.26349	0.784362	Q1
POTEE	Q6S8J3	1.17672	0.831542	Q1
ITGA3	P26006	1.17496	0.527748	Q1
CRYBB3	P26998	1.16971	1.49324	Q1
C4orf54	D6RIA3	1.16442	0.97348	Q1
AHDC1	Q5TGY3	1.15756	1.28335	Q1
COL3A1	P02461	1.15036	0.71607	Q1
COL2A1	P02458	1.13042	0.693326	Q1
COL1A2	P08123	1.10867	0.0907234	Q1
LUM	P51884	1.10768	0.808062	Q1
ADD2	P35612	1.09272	0.862984	Q1
OLFML1	Q6UWY5	1.07432	0.470176	Q1
H2BC1	Q96A08	1.05725	0.744304	Q1
PARN	O95453	1.04294	0.854469	Q1
H1-4	P10412	1.03507	0.609272	Q1
ARID4A	P29374	1.033	0.00946831	Q1
TBCE	Q15813	0.962991	0.336008	Q1
H3-7	Q5TEC6	0.94119	0.358424	Q1
ACTN3	Q08043	0.939719	0.633668	Q1
MYH1	P12882	0.937245	0.61092	Q1
COL1A1	P02452	0.928739	0.122205	Q1
EIF2S3	P41091	0.919563	-0.325345	Other
AGO3	Q9H9G7	0.919507	0.198999	Q1
SERPINA5	P05154	0.844149	0.437062	Q1
MYH3	P11055	0.812683	0.531078	Q1
PDE4DIP	Q5VU43	0.805851	0.850592	Q1
TM7SF2	O76062	0.764783	0.602854	Q1
SPHK2	Q9NRA0	0.729323	0.247669	Q1
BOLA1	Q9Y3E2	0.722767	0.318738	Q1
SNRPD2	P62316	0.720041	0.337435	Q1
CAT	P04040	0.7153	0.671941	Q1
NUMA1	Q14980	0.70948	0.570071	Q1
MT-ND6	P03923	0.706235	0.471057	Q1
ITIH5	Q86UX2	0.693975	0.440253	Q1
RBMXL1	Q96E39	0.680445	0.612027	Q1
CHP1	Q99653	0.665694	0.487224	Q1
TMEM205	Q6UW68	0.662649	0.228076	Q1
PGAM5	Q96HS1	0.642629	0.197041	Q1
CYB5A	P00167	0.637221	0.226138	Q1
NUDT6	P53370	0.631591	0.605689	Q1
COQ10A	Q96MF6	0.628196	0.662431	Q1
C6orf47	O95873	0.626719	0.267547	Q1
NEDD4L	Q96PU5	0.622026	0.58587	Q1
AKAP13	Q12802	0.587063	0.490826	Q1
COL4A1	P02462	0.576241	0.525244	Q1
LMNB2	Q03252	0.550809	0.306029	Q1
TMEM109	Q9BVC6	0.544125	0.389686	Q1
STARD3NL	O95772	0.539423	0.0477859	Q1
LMNA	P02545	0.533316	0.401784	Q1
POTEF	A5A3E0	0.526714	0.385122	Q1
HARS2	P49590	0.521103	0.173954	Q1
MYG1	Q9HB07	0.51689	0.0822662	Q1
H4C1	P62805	0.511326	0.219007	Q1
HSPA4	P34932	-0.501072	-0.118605	Q3
MCEE	Q96PE7	-0.503233	-0.350578	Q3
PSMD4	P55036	-0.503421	-0.367024	Q3
WDR77	Q9BQA1	-0.506969	-0.363166	Q3
GIT2	Q14161	-0.509511	-0.256644	Q3
AKR1B1	P15121	-0.511899	-0.124381	Q3
PHKA2	P46019	-0.516064	-0.498099	Q3
COA6	Q5JTJ3	-0.518263	-0.224088	Q3
IPO7	O95373	-0.527243	-0.454834	Q3
RPS27A	P62979	-0.528146	-0.0365954	Q3
HEXB	P07686	-0.528494	-0.692919	Q3
VDAC3	Q9Y277	-0.530512	-0.129256	Q3
CALU	O43852	-0.53358	-0.510071	Q3
MYDGF	Q969H8	-0.546566	-0.452175	Q3
P4HB	P07237	-0.546593	-0.214789	Q3
PITPNA	Q00169	-0.546907	-0.618582	Q3
HIKESHI	Q53FT3	-0.554758	-0.239387	Q3
TGM2	P21980	-0.555917	-0.401586	Q3
ATP1A2	P50993	-0.559236	-0.652045	Q3
SOD1	P00441	-0.564682	-0.4278	Q3
UBXN6	Q9BZV1	-0.56476	-0.200176	Q3
CHMP1B	Q7LBR1	-0.569959	-0.334517	Q3
PLCXD3	Q63HM9	-0.570942	-0.391819	Q3
CFL2	Q9Y281	-0.571528	0.181902	Other
FITM2	Q8N6M3	-0.574568	0.192161	Other
LDHB	P07195	-0.575405	0.157747	Other
FHL3	Q13643	-0.581334	-0.49341	Q3
RIDA	P52758	-0.591771	-0.196158	Q3
VTA1	Q9NP79	-0.593164	0.054711	Other
HDHD2	Q9H0R4	-0.59732	-0.186164	Q3
FAM210A	Q96ND0	-0.600155	-0.454841	Q3
CES2	O00748	-0.604135	-0.311135	Q3
ATP6V1G1	O75348	-0.605812	-0.239365	Q3
ARMT1	Q9H993	-0.608899	-0.387937	Q3
RPLP2	P05387	-0.61317	-0.425633	Q3
TACC1	O75410	-0.615025	-0.506402	Q3
TMEM263	Q8WUH6	-0.620681	-0.319201	Q3
SIAE	Q9HAT2	-0.628529	-0.357889	Q3
PLIN3	O60664	-0.63002	-0.225207	Q3
DRG2	P55039	-0.633609	-0.413878	Q3
TATDN1	Q6P1N9	-0.635286	-0.223886	Q3
CAST	P20810	-0.636906	-0.218144	Q3
TXNDC5	Q8NBS9	-0.638253	-0.684431	Q3
MANF	P55145	-0.640162	-0.508848	Q3
COX20	Q5RI15	-0.641582	-0.597681	Q3
GSTO1	P78417	-0.645744	0.0912923	Other
COPZ1	P61923	-0.651333	-0.496898	Q3
MPC1	Q9Y5U8	-0.652229	-0.0809466	Q3
ATOX1	O00244	-0.680011	-0.135464	Q3
LDHA	P00338	-0.683785	-0.1029	Q3
CALR	P27797	-0.686209	-0.639128	Q3
TPD52	P55327	-0.693667	-0.442725	Q3
RRAD	P55042	-0.693722	-0.264501	Q3
ERP29	P30040	-0.702093	-0.097226	Q3
MAOA	P21397	-0.70681	-0.630074	Q3
TSC22D1	Q15714	-0.714749	-0.555267	Q3
MICOS10	Q5TGZ0	-0.719382	-0.65005	Q3
KLHL41	O60662	-0.723353	-0.22618	Q3
SELENOW	P63302	-0.724392	-0.367936	Q3
ENSA	O43768	-0.72599	-0.125309	Q3
ATP5MG	O75964	-0.73114	0.317586	Other
XIRP1	Q702N8	-0.732667	-1.22461	Q3
SQOR	Q9Y6N5	-0.735998	-0.416969	Q3
F9	P00740	-0.736088	-0.426406	Q3
CLIC4	Q9Y696	-0.738596	-0.18379	Q3
HIGD1A	Q9Y241	-0.740964	-0.407878	Q3
NPC2	P61916	-0.747676	-0.617491	Q3
CD59	P13987	-0.761897	-1.09613	Q3
CTSB	P07858	-0.789643	-0.75172	Q3
MPI	P34949	-0.791151	0.00341153	Other
PPP2CA	P67775	-0.794291	-0.129461	Q3
DCAF8	Q5TAQ9	-0.814401	-0.608758	Q3
TMED9	Q9BVK6	-0.822926	-0.497807	Q3
STBD1	O95210	-0.825697	-0.309866	Q3
GYG1	P46976	-0.827408	-0.495304	Q3
FHL1	Q13642	-0.830535	-0.312849	Q3
EEF1E1	O43324	-0.84885	-0.815849	Q3
LPCAT3	Q6P1A2	-0.864672	-0.773925	Q3
TMT1B	Q6UX53	-0.903857	-0.528821	Q3
NDUFC1	O43677	-0.905343	-0.527596	Q3
NAMPT	P43490	-0.918958	-0.403745	Q3
DYNLRB1	Q9NP97	-0.930871	-0.101052	Q3
IFITM3	Q01628	-0.940395	-1.21955	Q3
FKBP5	Q13451	-0.942826	-0.857622	Q3
HYPK	Q9NX55	-0.946179	-0.57557	Q3
ATP5MK	Q96IX5	-0.999448	-0.236565	Q3
CSDC2	Q9Y534	-1.01179	-0.613854	Q3
SERPINA3	P01011	-1.06136	-0.714543	Q3
CTSL	P07711	-1.07575	-0.717852	Q3
SCPEP1	Q9HB40	-1.12357	-0.945817	Q3
MRC1	P22897	-1.26333	-1.24512	Q3
NT5DC1	Q5TFE4	-1.26384	-1.04863	Q3
FOLR2	P14207	-1.37908	-1.14601	Q3
ANKRD2	Q9GZV1	-1.65877	-1.32605	Q3
